# Supplementary material for: Identification and Analysis of the Porcine MicroRNA in Porcine Cytomegalovirus-Infected Macrophages Using Deep Sequencing
Source: PLoS One. 2016 Mar 4;11(3):e0150971. doi: 10.1371/journal.pone.0150971 (PMC4778948; doi:10.1371/journal.pone.0150971)
Supplement: S1 Table — (XLS) [file pone.0150971.s002.xls]

## Sheet: Raw data
miRNA expression for all samples (raw). Column A: MATURE-ID, the ID of mature miRNA annotated in miRBase 19. Column B: PRE_ID, the pre-miRNA name. Column C: pre-miRNA arm (5p or 3p), the position of the most abundant isomiR on pre-miRNA. Column D: MUTURE-SEED, the seed sequence of the mature miRNA. Column E: MATURE-LENGTH, the length of the mature miRNA. Column F: MATURE-SEQ, the sequence of matu…
miRNA information								TagCount_Most_Abundant_Seq		TagCount_ALL_Isoform		TagCount_Mature_Alone
MATURE-ID	PRE_ID	pre-miRNA arm (5p or 3p)	MATURE-SEED	MATURE-LENGTH	MATURE-SEQ	Most_Abundant_Seq	Is_miRBaseMature_Most_Abundant_Seq	CONTROL	PCMV	CONTROL	PCMV	CONTROL	PCMV
ssc-let-7a	ssc-let-7a-1	5p	GAGGTA	22	TGAGGTAGTAGGTTGTATAGTT	TGAGGTAGTAGGTTGTATAGTT	Yes	20908	37973	31410	59273	20908	37973
ssc-let-7a	ssc-let-7a-2	5p	GAGGTA	22	TGAGGTAGTAGGTTGTATAGTT	TGAGGTAGTAGGTTGTATAGTT	Yes	20908	37973	31231	58735	20908	37973
ssc-let-7c	ssc-let-7c	5p	GAGGTA	22	TGAGGTAGTAGGTTGTATGGTT	TGAGGTAGTAGGTTGTGTGGTT	No	3753	4377	9079	16095	2884	6415
ssc-let-7d-5p	ssc-let-7d	5p	GAGGTA	22	AGAGGTAGTAGGTTGCATAGTT	AGAGGTAGTAGGTTGCATAGTT	Yes	4065	926	5099	1494	4065	926
ssc-let-7d-3p	ssc-let-7d	3p	TATACG	22	CTATACGACCTGCTGCCTTTCT	CTATACGACCTGCTGCCTTTCT	Yes	19	151	45	230	19	151
ssc-let-7e	ssc-let-7e	5p	GAGGTA	22	TGAGGTAGGAGGTTGTATAGTT	TGAGGTAGGAGGTTGTATAGTT	Yes	1197	1893	3205	4010	1197	1893
ssc-let-7f	ssc-let-7f-1	5p	GAGGTA	22	TGAGGTAGTAGATTGTATAGTT	TGAGGTAGTAGATTGTATAGTT	Yes	151697	374062	190156	449891	151697	374062
ssc-let-7f	ssc-let-7f-2	5p	GAGGTA	22	TGAGGTAGTAGATTGTATAGTT	TGAGGTAGTAGATTGTATAGTT	Yes	151697	374062	188473	503222	151697	374062
ssc-let-7g	ssc-let-7g	5p	GAGGTA	22	TGAGGTAGTAGTTTGTACAGTT	TGAGGTAGTAGTTTGTACAGTT	Yes	7734	7288	9360	10013	7734	7288
ssc-let-7i	ssc-let-7i	5p	GAGGTA	19	TGAGGTAGTAGTTTGTGCT	TGAGGTAGTAGTTTGTGCTGTT	No	7343	18075	9433	24012	11	35
ssc-miR-1	ssc-mir-1	3p	GGAATG	21	TGGAATGTAAAGAAGTATGTA	TGGAATGTAAAGAAGTATGTAT	No	140	1173	223	1693	20	68
ssc-miR-100	ssc-mir-100	5p	ACCCGT	22	AACCCGTAGATCCGAACTTGTG	AACCCGTAGATCCGAACTTGTG	Yes	16274	80339	23248	110718	16274	80339
ssc-miR-101	ssc-mir-101-1	3p	ACAGTA	21	TACAGTACTGTGATAACTGAA	GTACAGTACTGTGATAACTGA	No	1109	52288	9651	145536	794	8149
ssc-miR-101	ssc-mir-101-2	3p	ACAGTA	21	TACAGTACTGTGATAACTGAA	GTACAGTACTGTGATAACTGA	No	1109	52288	9552	144516	794	8149
ssc-miR-103	ssc-mir-103-1	3p	GCAGCA	23	AGCAGCATTGTACAGGGCTATGA	AGCAGCATTGTACAGGGCTATGA	Yes	1597	5403	2584	11927	1597	5403
ssc-miR-103	ssc-mir-103-2	3p	GCAGCA	23	AGCAGCATTGTACAGGGCTATGA	AGCAGCATTGTACAGGGCTATGA	Yes	1597	5403	5178	24056	1597	5403
ssc-miR-105-2	ssc-mir-105-2	5p	CAAATG	20	TCAAATGCTCAGACTCCTTG	CTCAAATGCTCAGACTCCTTGGTG	No
ssc-miR-106a	ssc-mir-106a	5p	AAAGTG	24	AAAAGTGCTTACAGTGCAGGTAGC	AAAAGTGCTTACAGTGCAGGTAG	No		4	115	652
ssc-miR-107	ssc-mir-107	3p	GCAGCA	23	AGCAGCATTGTACAGGGCTATCA	AGCAGCATTGTACAGGGCTAT	No	72	106	379	983	103	117
ssc-miR-10a-5p	ssc-mir-10a	5p	ACCCTG	22	TACCCTGTAGATCCGAATTTGT	TACCCTGTAGATCCGAATTTGT	Yes	7958	36982	34510	153680	7958	36982
ssc-miR-10a-3p	ssc-mir-10a	3p	AAATTC	21	CAAATTCGTATCTAGGGGAAT	CAAATTCGTATCTAGGGGAAT	Yes	144	1192	251	2146	144	1192
ssc-miR-10b	ssc-mir-10b	5p	ACCCTG	22	TACCCTGTAGAACCGAATTTGT	TACCCTGTAGAACCGAATTTGT	Yes	2663	10504	9184	35702	2663	10504
ssc-miR-122	ssc-mir-122	5p	GGAGTG	23	TGGAGTGTGACAATGGTGTTTGT	TGGAGTGTGACAATGGTGTTTG	No	23	34	188	153	17	7
ssc-miR-1224	ssc-mir-1224	3p	ACCTCC	20	CACCTCCTCTCTCCTCAGGT	CCCCACCTCCTCTCTCCTCAGT	No
ssc-miR-1249	ssc-mir-1249-1	3p	CGCCCT	22	ACGCCCTTCCCCCCCTTCTTCA	ACGCCCTTCCCCCCCTTCTTCA	Yes	3	6	3	6	3	6
ssc-miR-1249	ssc-mir-1249-2	3p	CGCCCT	22	ACGCCCTTCCCCCCCTTCTTCA	ACGCCCTTCCCCCCCTTCTTCA	Yes	3	6	3	6	3	6
ssc-miR-124a	ssc-mir-124a-1	3p	AAGGCA	21	TAAGGCACGCGGTGAATGCCA	TAAGGCACGCGGTGAATGC	No	12	6	21	18
ssc-miR-124a	ssc-mir-124a-2	3p	AAGGCA	21	TAAGGCACGCGGTGAATGCCA	TAAGGCACGCGGTGAATGC	No	12	6	21	18
ssc-miR-125a	ssc-mir-125a	5p	CCCTGA	23	TCCCTGAGACCCTTTAACCTGTG	TCCCTGAGACCCTTTAACCTGT	No	12	30	162	697	41	154
ssc-miR-125b	ssc-mir-125b-1	5p	CCCTGA	22	TCCCTGAGACCCTAACTTGTGA	TCCCTGAGACCCTAACTTGTGA	Yes	1335	6927	4410	22104	1335	6927
ssc-miR-125b	ssc-mir-125b-2	5p	CCCTGA	22	TCCCTGAGACCCTAACTTGTGA	TCCCTGAGACCCTAACTTGTGA	Yes	1335	6927	2203	11035	1335	6927
ssc-miR-126-5p	ssc-mir-126	5p	ATTATT	21	CATTATTACTTTTGGTACGCG	CATTATTACTTTTGGTACGCG	Yes	4	17	11	52	4	17
ssc-miR-126-3p	ssc-mir-126	3p	CGTACC	22	TCGTACCGTGAGTAATAATGCG	TCGTACCGTGAGTAATAATGCG	Yes	21	760	52	2922	21	760
ssc-miR-127	ssc-mir-127	3p	CGGATC	22	TCGGATCCGTCTGAGCTTGGCT	TCGGATCCGTCTGAGCTTGGCT	Yes	5	12	13	42	5	12
ssc-miR-1271	ssc-mir-1271	3p	GCCTGC	20	TGCCTGCTATGTGCCAGGCA	AGTGCCTGCTATGTGCCAGGA	No	12	202	47	265
ssc-miR-1277	ssc-mir-1277	3p	ACGTAG	22	TACGTAGATATATATGTATTTT	TACGTAGATATATATGTATT	No
ssc-miR-128	ssc-mir-128-1	3p	CACAGT	21	TCACAGTGAACCGGTCTCTTT	TCACAGTGAACCGGTCTCTTT	Yes	568	7250	1015	13502	568	7250
ssc-miR-128	ssc-mir-128-2	3p	CACAGT	21	TCACAGTGAACCGGTCTCTTT	TCACAGTGAACCGGTCTCTTT	Yes	568	7250	907	12336	568	7250
ssc-miR-1285	ssc-mir-1285	3p	TGGGCA	24	CTGGGCAACATAGCGAGACCCCGT	GGCAACATAGCGAGACCCCGTCTCT	No	61	10	514	100
ssc-miR-1296-5p	ssc-mir-1296	5p	TAGGGC	22	TTAGGGCCCTGGCTCCATCTCC	TTAGGGCCCTGGCTCCATCT	No		5	3	20		2
ssc-miR-1296-3p	ssc-mir-1296	3p	AGTGGG	22	GAGTGGGGTTTTGACCCTAACC		No
ssc-miR-129a	ssc-mir-129a	3p	AGCCCT	22	AAGCCCTTACCCCAAAAAGCAT	AAGCCCTTACCCCAAAAAGCAT	Yes	14	18	14	25	14	18
ssc-miR-129b	ssc-mir-129b	5p	TTTTTG	21	CTTTTTGCGGTCTGGGCTTGC	CTTTTTGCGGTCTGGGCTTGC	Yes	166	737	239	1073	166	737
ssc-miR-1306-5p	ssc-mir-1306	5p	CACCTC	22	CCACCTCCCCTGCAAACGTCCA	CCACCTCCCCTGCAAACGTCCA	Yes	15	59	34	100	15	59
ssc-miR-1306-3p	ssc-mir-1306	3p	CGTTGG	21	ACGTTGGCTCTGGTGGTGATG	TGGACGTTGGCTCTGGTGGTGA	No	159	703	698	4042	118	269
ssc-miR-1307	ssc-mir-1307	3p	CTCGGC	22	ACTCGGCGTGGCGTCGGTCGTG	ACTCGGCGTGGCGTCGGTCGTGG	No	150	4312	650	11260	14	306
ssc-miR-130a	ssc-mir-130a	3p	AGTGCA	22	CAGTGCAATGTTAAAAGGGCAT	CAGTGCAATGTTAAAAGGGC	No	8	15	103	297	28	47
ssc-miR-130b	ssc-mir-130b	3p	AGTGCA	22	CAGTGCAATGATGAAAGGGCAT	CAGTGCAATGATGAAAGGGCAT	Yes	63	205	154	450	63	205
ssc-miR-132	ssc-mir-132	3p	AACAGT	22	TAACAGTCTACAGCCATGGTCG	TAACAGTCTACAGCCATGGTCG	Yes	14	18	42	29	14	18
ssc-miR-133a-5p	ssc-mir-133a-1	5p	GCTGGT	22	AGCTGGTAAAATGGAACCAAAT	AGCTGGTAAAATGGAACCAA	No
ssc-miR-133a-3p	ssc-mir-133a-1	3p	TGGTCC	21	TTGGTCCCCTTCAACCAGCTG	TTGGTCCCCTTCAACCAGCTGT	No	5	28	9	78
ssc-miR-133a-5p	ssc-mir-133a-2	5p	GCTGGT	22	AGCTGGTAAAATGGAACCAAAT	AGCTGGTAAAATGGAACCAA	No
ssc-miR-133a-3p	ssc-mir-133a-2	3p	TGGTCC	21	TTGGTCCCCTTCAACCAGCTG	TTGGTCCCCTTCAACCAGCTGT	No	5	28	9	78
ssc-miR-133b	ssc-mir-133b	3p	TTGGTC	23	TTTGGTCCCCTTCAACCAGCTAT	TTTGGTCCCCTTCAACCAGCT	No				8
ssc-miR-1343	ssc-mir-1343	3p	TCCTGG	22	CTCCTGGGGCCCGCACTCTCGC	CTCCTGGGGCCCGCACTCTCGC	Yes	10	54	20	103	10	54
ssc-miR-135	ssc-mir-135-1	5p	ATGGCT	23	TATGGCTTTTTATTCCTATGTGA	TATGGCTTTTTATTCCTATGTGA	Yes	539	2015	607	2611	539	2015
ssc-miR-135	ssc-mir-135-2	5p	ATGGCT	23	TATGGCTTTTTATTCCTATGTGA	TATGGCTTTTTATTCCTATGTGA	Yes	539	2015	580	2618	539	2015
ssc-miR-136	ssc-mir-136	5p	CTCCAT	23	ACTCCATTTGTTTTGATGATGGA	ACTCCATTTGTTTTGATGATG	No			7	16	5	9
ssc-miR-137	ssc-mir-137	3p	TATTGC	23	TTATTGCTTAAGAATACGCGTAG	TTATTGCTTAAGAATACGCGTA	No		4		8
ssc-miR-138	ssc-mir-138	5p	GCTGGT	21	AGCTGGTGTTGTGAATCAGGC	AGCTGGTGTTGTGAATCAGGCCG	No		5	5	166		26
ssc-miR-139-5p	ssc-mir-139	5p	CTACAG	22	TCTACAGTGCACGTGTCTCCAG	TCTACAGTGCACGTGTCTCCAGT	No	100	1906	151	2361	12	136
ssc-miR-139-3p	ssc-mir-139	3p	GGAGAC	23	TGGAGACGCGGCCCTGTTGGAGT	TGGAGACGCGGCCCTGTTGGAGT	Yes	3	9	3	20	3	9
ssc-miR-140-5p	ssc-mir-140	5p	GTGGTT	21	AGTGGTTTTACCCTATGGTAG	CAGTGGTTTTACCCTATGGTAGT	No		3	60	391
ssc-miR-140-3p	ssc-mir-140	3p	ACCACA	23	TACCACAGGGTAGAACCACGGAC	ACCACAGGGTAGAACCACGGAC	No	2352	9679	5968	26488	1341	6404
ssc-miR-142-5p	ssc-mir-142	5p	ATAAAG	21	CATAAAGTAGAAAGCACTACT	CATAAAGTAGAAAGCACTACT	Yes	38	96	94	222	38	96
ssc-miR-142-3p	ssc-mir-142	3p	GTAGTG	22	TGTAGTGTTTCCTACTTTATGG	TGTAGTGTTTCCTACTTTATGGA	No	546	5698	1115	8809	13	260
ssc-miR-143-5p	ssc-mir-143	5p	GTGCAG	21	GGTGCAGTGCTGCATCTCTGG	GGTGCAGTGCTGCATCTCTGGTC	No		2		2
ssc-miR-143-3p	ssc-mir-143	3p	GAGATG	21	TGAGATGAAGCACTGTAGCTC	TGAGATGAAGCACTGTAGCT	No	210	1693	2081	15964	90	684
ssc-miR-144	ssc-mir-144	3p	ACAGTA	19	TACAGTATAGATGATGTAC	TACAGTATAGATGATG	No			2	2
ssc-miR-145-5p	ssc-mir-145	5p	TCCAGT	24	GTCCAGTTTTCCCAGGAATCCCTT	GTCCAGTTTTCCCAGGAATCCCT	No	199	118	296	256	8	2
ssc-miR-145-3p	ssc-mir-145	3p	GATTCC	22	GGATTCCTGGAAATACTGTTCT	ATTCCTGGAAATACTGTTCTT	No			2	2		2
ssc-miR-1468	ssc-mir-1468	5p	TCCGTT	22	CTCCGTTTGCCTGTTTTGCTGA	CTCCGTTTGCCTGTTTTGCTG	No
ssc-miR-146a-5p	ssc-mir-146a	5p	GAGAAC	22	TGAGAACTGAATTCCATGGGTT	TGAGAACTGAATTCCATGGGTT	Yes	4051	1661	5741	3244	4051	1661
ssc-miR-146a-3p	ssc-mir-146a	3p	CTGTGA	22	CCTGTGAAGTTTAGTTCTTCAG	CCTGTGAAGTTTAGTTCTTCAGA	No		2		2
ssc-miR-146b	ssc-mir-146b	5p	GAGAAC	21	TGAGAACTGAATTCCATAGGC	TGAGAACTGAATTCCATAGGCTGT	No	9	23	28	45
ssc-miR-148a-5p	ssc-mir-148a	5p	AAGTTC	22	AAAGTTCTGAGACACTCCGACT	AAAGTTCTGAGACACTCCGACT	Yes		3		3		3
ssc-miR-148a-3p	ssc-mir-148a	3p	CAGTGC	22	TCAGTGCACTACAGAACTTTGT	TCAGTGCACTACAGAACTTTGT	Yes	417	3340	537	4166	417	3340
ssc-miR-148b-5p	ssc-mir-148b	5p	AAGTTC	23	GAAGTTCTGTTATACACTCAGGC	GAAGTTCTGTTATACACTCAGGCT	No	11	38	15	114	2	50
ssc-miR-148b-3p	ssc-mir-148b	3p	CAGTGC	22	TCAGTGCATCACAGAACTTTGT	TCAGTGCATCACAGAACTTTGT	Yes	3704	21529	5997	36406	3704	21529
ssc-miR-149	ssc-mir-149	5p	CTGGCT	23	TCTGGCTCCGTGTCTTCACTCCC	TCTGGCTCCGTGTCTTCACT	No	8	138	14	187	2	5
ssc-miR-150	ssc-mir-150-1	5p	CTCCCA	22	TCTCCCAACCCTTGTACCAGTG	TCTCCCAACCCTTGTACCAGTGA	No				9		3
ssc-miR-150	ssc-mir-150-2	5p	CTCCCA	22	TCTCCCAACCCTTGTACCAGTG	TCTCCCAACCCTTGTACCAGTGA	No				9		3
ssc-miR-151-5p	ssc-mir-151	5p	CGAGGA	21	TCGAGGAGCTCACAGTCTAGT	TCGAGGAGCTCACAGTCTAGT	Yes	342	1000	720	2514	342	1000
ssc-miR-151-3p	ssc-mir-151	3p	TAGACT	22	CTAGACTGAAGCTCCTTGAGGA	CTAGACTGAAGCTCCTTGAGG	No	8075	24613	17869	53905	1497	4342
ssc-miR-152	ssc-mir-152	3p	CAGTGC	21	TCAGTGCATGACAGAACTTGG	TCAGTGCATGACAGAACTTGG	Yes	22650	36397	34246	62792	22650	36397
ssc-miR-153	ssc-mir-153	3p	TGCATA	20	TTGCATAGTCACAAAAGTGA	TTGCATAGTCACAAAAGTGATC	No		32		43
ssc-miR-155-5p	ssc-mir-155	5p	TAATGC	22	TTAATGCTAATTGTGATAGGGG	TTAATGCTAATTGTGATAGGGGT	No	236	10548	783	25773	41	1433
ssc-miR-155-3p	ssc-mir-155	3p	CCTACA	21	TCCTACATGTTAGCATTAACA	CTCCTACATGTTAGCATTAACA	No	6	31	6	31
ssc-miR-15a	ssc-mir-15a	5p	AGCAGC	21	TAGCAGCACATAATGGTTTGT	TAGCAGCACATAATGGTTTGT	Yes	358	146	2198	4592	358	146
ssc-miR-15b	ssc-mir-15b	5p	AGCAGC	22	TAGCAGCACATCATGGTTTACA	TAGCAGCACATCATGGTTTACA	Yes	1862	297	2742	485	1862	297
ssc-miR-16	ssc-mir-16-1	5p	AGCAGC	22	TAGCAGCACGTAAATATTGGCG	TAGCAGCACGTAAATATTGGCG	Yes	4334	8132	6806	16871	4334	8132
ssc-miR-16	ssc-mir-16-2	5p	AGCAGC	22	TAGCAGCACGTAAATATTGGCG	TAGCAGCACGTAAATATTGGCG	Yes	4334	8132	6441	16803	4334	8132
ssc-miR-17-5p	ssc-mir-17	5p	AAAGTG	23	CAAAGTGCTTACAGTGCAGGTAG	CAAAGTGCTTACAGTGCAGGTAG	Yes	1004	3858	2122	10839	1004	3858
ssc-miR-17-3p	ssc-mir-17	3p	CTGCAG	22	ACTGCAGTGAAGGCACTTGTAG	ACTGCAGTGAAGGCACTTGTAGC	No	137	99	295	397	20	7
ssc-miR-181a	ssc-mir-181a-1	5p	ACATTC	24	AACATTCAACGCTGTCGGTGAGTT	AACATTCAACGCTGTCGGTGAGT	No	337	1480	980	4494	278	513
ssc-miR-181a	ssc-mir-181a-2	5p	ACATTC	24	AACATTCAACGCTGTCGGTGAGTT	AACATTCAACGCTGTCGGTGAGT	No	337	1480	980	4494	278	513
ssc-miR-181b	ssc-mir-181b-1	5p	ACATTC	24	AACATTCATTGCTGTCGGTGGGTT	AACATTCATTGCTGTCGGTGGGT	No	286	493	568	1364	123	210
ssc-miR-181b	ssc-mir-181b-2	5p	ACATTC	24	AACATTCATTGCTGTCGGTGGGTT	AACATTCATTGCTGTCGGTGGGT	No	286	493	585	1403	123	210
ssc-miR-181c	ssc-mir-181c	5p	ACATTC	22	AACATTCAACCTGTCGGTGAGT	AACATTCAACCTGTCGGTGAGT	Yes				8
ssc-miR-181d-5p	ssc-mir-181d	5p	ACATTC	24	AACATTCATTGTTGTCGGTGGGTT	AACATTCATTGTTGTCGGTGGGT	No	6	21	13	57		4
ssc-miR-181d-3p	ssc-mir-181d	3p	CCACCG	22	CCCACCGAGGGATGAATGTCAC		No
ssc-miR-182	ssc-mir-182	5p	TTGGCA	24	TTTGGCAATGGTAGAACTCACACT	TTTGGCAATGGTAGAACTCACACT	Yes	10581	20449	18877	41500	10581	20449
ssc-miR-183	ssc-mir-183	5p	ATGGCA	23	TATGGCACTGGTAGAATTCACTG	TATGGCACTGGTAGAATTCACT	No	7181	18174	27671	73826	4976	13140
ssc-miR-1839-5p	ssc-mir-1839	5p	AGGTAG	22	AAGGTAGATAGAACAGGTCTTG	AAGGTAGATAGAACAGGTCTTG	Yes	7	14	7	26	7	14
ssc-miR-1839-3p	ssc-mir-1839	3p	GACCTA	21	AGACCTACTTTTCTACCAACA	AGACCTACTTTTCTACCAACAGC	No		4		4
ssc-miR-184	ssc-mir-184	3p	GGACGG	22	TGGACGGAGAACTGATAAGGGT	TGGACGGAGAACTGATAAGGGT	Yes	823	3503	1119	4830	823	3503
ssc-miR-185	ssc-mir-185	5p	GGAGAG	22	TGGAGAGAAAGGCAGTTCCTGA	TGGAGAGAAAGGCAGTTCCTGA	Yes	3715	558	4224	956	3715	558
ssc-miR-186	ssc-mir-186	5p	AAAGAA	23	CAAAGAATTCTCCTTTTGGGCTT	CAAAGAATTCTCCTTTTGGGCT	No	260	309	1451	1809	595	685
ssc-miR-187	ssc-mir-187	3p	CGTGTC	22	TCGTGTCTTGTGTTGCAGCCGG	TCGTGTCTTGTGTTGCAGCCGGA	No	6	27	11	115	3	38
ssc-miR-18a	ssc-mir-18a	5p	AAGGTG	22	TAAGGTGCATCTAGTGCAGATA	TAAGGTGCATCTAGTGCAGAT	No	21872	6921	36561	25403	1137	2007
ssc-miR-18b	ssc-mir-18b	5p	AAGGTG	23	TAAGGTGCATCTAGTGCAGTTAG	TAAGGTGCATCTAGTGCAGT	No		4	68	276
ssc-miR-190a	ssc-mir-190a	5p	GATATG	21	TGATATGTTTGATATATTAGG	TGATATGTTTGATATATTAGGTT	No	12	124	37	524	3	36
ssc-miR-190b	ssc-mir-190b	5p	GATATG	22	TGATATGTTTGATATTGGGTTG	TGATATGTTTGATATTGGGTTG	Yes	2		2	6	2
ssc-miR-191	ssc-mir-191	5p	AACGGA	23	CAACGGAATCCCAAAAGCAGCTG	CAACGGAATCCCAAAAGCAGCTG	Yes	358	864	2619	8395	358	864
ssc-miR-192	ssc-mir-192	5p	TGACCT	21	CTGACCTATGAATTGACAGCC	CTGACCTATGAATTGACAGCC	Yes	234	1502	829	5530	234	1502
ssc-miR-193a-5p	ssc-mir-193a	5p	GGGTCT	22	TGGGTCTTTGCGGGCGAGATGA	TGGGTCTTTGCGGGCGAGATGA	Yes	460	196	517	291	460	196
ssc-miR-193a-3p	ssc-mir-193a	3p	ACTGGC	22	AACTGGCCTACAAAGTCCCAGT	AACTGGCCTACAAAGTCCCAGT	Yes	104	86	170	133	104	86
ssc-miR-194a	ssc-mir-194a	5p	GTAACA	21	TGTAACAGCAACTCCATGTGG	TGTAACAGCAACTCCATGTGGA	No	1241	10714	3578	18103	32	112
ssc-miR-194b-5p	ssc-mir-194b	5p	GTAACA	22	TGTAACAGCGACTCCATGTGGA	TGTAACAGCAACTCCATGTGGACT	No	63	1851	106	3938		6
ssc-miR-194b-3p	ssc-mir-194b	3p	CAGTGG	22	CCAGTGGAGATGCTGTTACCTT	CCAGTGGAGCTGCTGTTACTT	No
ssc-miR-195	ssc-mir-195	5p	AGCAGC	21	TAGCAGCACAGAAATATTGGC	TAGCAGCACAGAAATATTGGC	Yes	441	77	1787	556	441	77
ssc-miR-196a	ssc-mir-196a-1	5p	AGGTAG	22	TAGGTAGTTTCATGTTGTTGGG	TAGGTAGTTTCATGTTGTTGGG	Yes		8	8	60		8
ssc-miR-196a	ssc-mir-196a-2	5p	AGGTAG	22	TAGGTAGTTTCATGTTGTTGGG	TAGGTAGTTTCATGTTGTTGGG	Yes		8	25	138		8
ssc-miR-196b-5p	ssc-mir-196b-1	5p	AGGTAG	22	TAGGTAGTTTCCTGTTGTTGGG	TAGGTAGTTTCCTGTTGTTGGGA	No	2255	20089	3451	27047	353	829
ssc-miR-196b-3p	ssc-mir-196b-1	3p	GACAGC	22	CGACAGCACGACACTGCCTTCA	TCGACAGCACGACACTGCCTTCA	No				3		3
ssc-miR-196b	ssc-mir-196b-2	5p	AGGTAG	22	TAGGTAGTTTCCTGTTGTTGGG	TAGGTAGTTTCCTGTTGTTGGGA	No	2255	20089	3451	27047	353	829
ssc-miR-199a-5p	ssc-mir-199a-1	5p	CCAGTG	23	CCCAGTGTTCAGACTACCTGTTC	CCCAGTGTTCAGACTACCTGTT	No		2		2
ssc-miR-199a-3p	ssc-mir-199a-1	3p	CAGTAG	22	ACAGTAGTCTGCACATTGGTTA	ACAGTAGTCTGCACATTGGTT	No	9	125	15	249		2
ssc-miR-199a-5p	ssc-mir-199a-2	5p	CCAGTG	23	CCCAGTGTTCAGACTACCTGTTC	CCCAGTGTTCAGACTACCTGTT	No		2		2
ssc-miR-199a-3p	ssc-mir-199a-2	3p	CAGTAG	22	ACAGTAGTCTGCACATTGGTTA	ACAGTAGTCTGCACATTGGTT	No	9	125	15	249		2
ssc-miR-199b-5p	ssc-mir-199b	5p	CCAGTG	22	CCCAGTGTTTAGACTATCTGTT	CCCAGTGTTTAGACTATCTGTT	Yes
ssc-miR-199b-3p	ssc-mir-199b	3p	ACAGTA	22	TACAGTAGTCTGCACATTGGTT	ACAGTAGTCTGCACATTGGTT	No	9	125	15	249	4	42
ssc-miR-19a	ssc-mir-19a	3p	GTGCAA	23	TGTGCAAATCTATGCAAAACTGA	TGTGCAAATCTATGCAAAACTGA	Yes	14533	9829	16473	16543	14533	9829
ssc-miR-19b	ssc-mir-19b-1	3p	GTGCAA	23	TGTGCAAATCCATGCAAAACTGA	TGTGCAAATCCATGCAAAACTGA	Yes	33441	35790	37426	54152	33441	35790
ssc-miR-19b	ssc-mir-19b-2	3p	GTGCAA	23	TGTGCAAATCCATGCAAAACTGA	TGTGCAAATCCATGCAAAACTGA	Yes	33441	35790	74876	108708	33441	35790
ssc-miR-202-5p	ssc-mir-202	5p	TCCTAT	21	TTCCTATGCATATACTTCTTT	TTCCTATGCATATACCTCTTTG	No
ssc-miR-202-3p	ssc-mir-202	3p	GAGGTG	19	AGAGGTGTAGGCATGGGAA	AGAGGTGTAGGCATGGGAAAC	No		2		2
ssc-miR-204	ssc-mir-204	5p	TCCCTT	22	TTCCCTTTGTCATCCTATGCCT	TTCCCTTTGTCATCCTATGCCT	Yes
ssc-miR-205	ssc-mir-205	5p	CCTTCA	22	TCCTTCATTCCACCGGAGTCTG	TCCTTCATTCCACCGGAGTCTG	Yes
ssc-miR-206	ssc-mir-206	3p	GGAATG	22	TGGAATGTAAGGAAGTGTGTGA	TGGAATGTAAGGAAGTGTGTGA	Yes				9
ssc-miR-208b	ssc-mir-208b	3p	TAAGAC	22	ATAAGACGAACAAAAGGTTTGT	ATAAGACGAACAAAAGGTTTGT	Yes
ssc-miR-20a	ssc-mir-20a	5p	AAAGTG	22	TAAAGTGCTTATAGTGCAGGTA	TAAAGTGCTTATAGTGCAGGTAG	No	267	2121	2914	12016	596	3422
ssc-miR-20b	ssc-mir-20b-1	5p	AAAGTG	23	CAAAGTGCTCACAGTGCAGGTAG	CAAAGTGCTCACAGTGCAGGTAG	Yes			118	126
ssc-miR-20b	ssc-mir-20b-2	5p	AAAGTG	23	CAAAGTGCTCACAGTGCAGGTAG	CAAAGTGCTCACAGTGCAGGTAG	Yes			118	126
ssc-miR-21	ssc-mir-21	5p	AGCTTA	22	TAGCTTATCAGACTGATGTTGA	TAGCTTATCAGACTGATGTTGA	Yes	877629	1753558	1292486	3095550	877629	1753558
ssc-miR-210	ssc-mir-210	3p	TGTGCG	22	CTGTGCGTGTGACAGCGGCTGA	CTGTGCGTGTGACAGCGGCTGA	Yes	283	8135	718	19936	283	8135
ssc-miR-212	ssc-mir-212	5p	CCTTGG	23	ACCTTGGCTCTAGACTGCTTACT	ACCTTGGCTCTAGACTGCTTACT	Yes		7		9		7
ssc-miR-214	ssc-mir-214	3p	CAGCAG	21	ACAGCAGGCACAGACAGGCAG	ACAGCAGGCACAGACAGGCAGT	No
ssc-miR-215	ssc-mir-215	5p	TGACCT	21	ATGACCTATGAATTGACAGAC	ATGACCTATGATTTGACAGAC	No	70	1667	157	3913
ssc-miR-216	ssc-mir-216-1	5p	AATCTC	23	TAATCTCAGCTGGCAACTGTGAG	GTAATCTCAGCTGGCAACTGTGA	No
ssc-miR-216	ssc-mir-216-2	5p	AATCTC	23	TAATCTCAGCTGGCAACTGTGAG	GTAATCTCAGCTGGCAACTGTGA	No
ssc-miR-217	ssc-mir-217-1	5p	ACTGCA	24	TACTGCATCAGGAACTGATTGGAT	ATACTGCATCAGGAACTGATTG	No
ssc-miR-217	ssc-mir-217-2	5p	ACTGCA	24	TACTGCATCAGGAACTGATTGGAT	ATACTGCATCAGGAACTGATTG	No
ssc-miR-218-5p	ssc-mir-218-1	5p	TGTGCT	21	TTGTGCTTGATCTAACCATGT	TTGTGCTTGATCTAACCATGT	Yes	17	154	43	330	17	154
ssc-miR-218-3p	ssc-mir-218-1	3p	TGGTTC	21	ATGGTTCTGTCAAGCACCATG	AAACATGGTTCTGTCAAGCACC	No
ssc-miR-218	ssc-mir-218-2	5p	TGTGCT	21	TTGTGCTTGATCTAACCATGT	TTGTGCTTGATCTAACCATGT	Yes	17	154	43	330	17	154
ssc-miR-218b	ssc-mir-218b	5p	TGTGCT	22	TTGTGCTTGATCTAACCATGTG	TTGTGCTTGATCTAACCATGT	No	17	154	43	293		23
ssc-miR-219	ssc-mir-219	3p	GAGTTG	22	AGAGTTGAGTCTGGACGTCCCG	AGAGTTGAGTCTGGACGTCCCG	Yes	5	7	7	14	5	7
ssc-miR-22-5p	ssc-mir-22	5p	GTTCTT	22	AGTTCTTCAGTGGCAAGCTTTA	AGTTCTTCAGTGGCAAGCTTTA	Yes	2	44	2	71	2	44
ssc-miR-22-3p	ssc-mir-22	3p	AGCTGC	22	AAGCTGCCAGTTGAAGAACTGT	AAGCTGCCAGTTGAAGAACTGT	Yes	836	877	2850	3052	836	877
ssc-miR-221-5p	ssc-mir-221	5p	CCTGGC	26	ACCTGGCATACAATGTAGATTTCTGT	ACCTGGCATACAATGTAGATTTCTGT	Yes	90	384	251	906	90	384
ssc-miR-221-3p	ssc-mir-221	3p	GCTACA	22	AGCTACATTGTCTGCTGGGTTT	AGCTACATTGTCTGCTGGGTTT	Yes	338	1425	627	2316	338	1425
ssc-miR-222	ssc-mir-222	3p	GCTACA	24	AGCTACATCTGGCTACTGGGTCTC	AGCTACATCTGGCTACTGGGTCT	No	651	1917	1196	3396	92	222
ssc-miR-224	ssc-mir-224	5p	AAGTCA	23	CAAGTCACTAGTGGTTCCGTTTA	TAAGTCACTAGTGGTTCCGTTT	No
ssc-miR-2320-5p	ssc-mir-2320	5p	GGCACA	22	TGGCACAGGGTCCAGCTGTCGG	TGGCACAGGGTCCAGCTGTCGGC	No	262	233	597	755	114	169
ssc-miR-2320-3p	ssc-mir-2320	3p	GATGAT	21	CGATGATGGTCCCTGTGTTTG	TCGATGATGGTCCCTGTGTTTG	No	118	40	388	505	31	166
ssc-miR-2366	ssc-mir-2366-1	3p	GGGTCA	22	TGGGTCACAGAAGAGGGTCTGG	TGGGTCACAGAAGAGGGTCTGG	Yes
ssc-miR-2366	ssc-mir-2366-2	3p	GGGTCA	22	TGGGTCACAGAAGAGGGTCTGG	TGGGTCACAGAAGAGGGTCTGG	Yes
ssc-miR-23a	ssc-mir-23a	3p	TCACAT	21	ATCACATTGCCAGGGATTTCC	ATCACATTGCCAGGGATTTCC	Yes	1456	1517	5195	5412	1456	1517
ssc-miR-23b	ssc-mir-23b	3p	TCACAT	22	ATCACATTGCCAGGGATTACCA	ATCACATTGCCAGGGATTACC	No	328	402	1227	1448	96	185
ssc-miR-24-1-5p	ssc-mir-24-1	5p	TGCCTA	24	GTGCCTACTGAGCTGAAACACAGT	CGTGCCTACTGAGCTGAAACACA	No	7	9	9	32
ssc-miR-24-3p	ssc-mir-24-1	3p	GGCTCA	22	TGGCTCAGTTCAGCAGGAACAG	TGGCTCAGTTCAGCAGGAACAGT	No	23501	482	81328	6784	16795	928
ssc-miR-24-2-5p	ssc-mir-24-2	5p	TGCCTA	23	GTGCCTACTGAGCTGATATCAGT	GTGCCTACTGAGCTGATATCAGT	Yes
ssc-miR-24-3p	ssc-mir-24-2	3p	GGCTCA	22	TGGCTCAGTTCAGCAGGAACAG	TGGCTCAGTTCAGCAGGAACAGT	No	23501	482	80427	6784	16795	928
ssc-miR-2411	ssc-mir-2411	5p	GGAGTG	22	TGGAGTGACTGTCAGATGCAGC	TGGAGTGACTGTCAGATGCAGCC	No	27	173	128	615	17	97
ssc-miR-2483	ssc-mir-2483	3p	AACATC	22	AAACATCTGGTTGGTTGAGAGA	AAACATCTGGTTGGTTGAGAGA	Yes	30	149	54	331	30	149
ssc-miR-26a	ssc-mir-26a	5p	TCAAGT	22	TTCAAGTAATCCAGGATAGGCT	TTCAAGTAATCCAGGATAGGCT	Yes	7331	25736	10351	35991	7331	25736
ssc-miR-27a	ssc-mir-27a	3p	TCACAG	21	TTCACAGTGGCTAAGTTCCGC	TTCACAGTGGCTAAGTTCCG	No	1259	2803	3014	18825	773	7131
ssc-miR-27b-5p	ssc-mir-27b	5p	GAGCTT	23	AGAGCTTAGCTGATTGGTGAACA	AGAGCTTAGCTGATTGGTGAAC	No	144	84	221	199	43	27
ssc-miR-27b-3p	ssc-mir-27b	3p	TCACAG	21	TTCACAGTGGCTAAGTTCTGC	TTCACAGTGGCTAAGTTCTG	No	395	2870	3182	27342	923	11798
ssc-miR-28-5p	ssc-mir-28	5p	AGGAGC	22	AAGGAGCTCACAGTCTATTGAG	AAGGAGCTCACAGTCTATTGA	No	531	249	928	626	268	202
ssc-miR-28-3p	ssc-mir-28	3p	ACTAGA	22	CACTAGATTGTGAGCTCCTGGA	CACTAGATTGTGAGCTCCTGGA	Yes	1415	3375	2520	6379	1415	3375
ssc-miR-296-5p	ssc-mir-296	5p	AGGGCC	21	GAGGGCCCCCCCCAATCCTGT	GAGGGCCCCCCCCAATCCTGT	Yes	3	3	5	18	3	3
ssc-miR-296-3p	ssc-mir-296	3p	GGGTTG	21	AGGGTTGGGCGGAGGCTTTCC	AGGGTTGGGCGGAGGCTTT	No	82	114	314	860	23	48
ssc-miR-299	ssc-mir-299	5p	TGGTTT	21	ATGGTTTACCGTCCCACATAC	ATGGTTTACCGTCCCACATACA	No		11	2	40
ssc-miR-29a	ssc-mir-29a	3p	TAGCAC	23	CTAGCACCATCTGAAATCGGTTA	TAGCACCATCTGAAATCGGTT	No	9029	23656	26061	74475	995	1104
ssc-miR-29b	ssc-mir-29b-1	3p	AGCACC	23	TAGCACCATTTGAAATCAGTGTT	TAGCACCATTTGAAATCAGTGTT	Yes	478	1299	931	2019	478	1299
ssc-miR-29b	ssc-mir-29b-2	3p	AGCACC	23	TAGCACCATTTGAAATCAGTGTT	TAGCACCATTTGAAATCAGTGTT	Yes	478	1299	1089	2111	478	1299
ssc-miR-29c	ssc-mir-29c	3p	AGCACC	22	TAGCACCATTTGAAATCGGTTA	TAGCACCATTTGAAATCGGTTA	Yes	838	4431	1581	8366	838	4431
ssc-miR-301	ssc-mir-301	3p	AGTCCA	23	CAGTCCAATAGTATTGTCAAAGC	CCAGTGCAATAGTATTGTCAAAGC	No	39		88	10
ssc-miR-30a-5p	ssc-mir-30a	5p	GTAAAC	22	TGTAAACATCCTCGACTGGAAG	TGTAAACATCCTCGACTGGAAGCT	No	14489	52203	39509	156931	2307	8856
ssc-miR-30a-3p	ssc-mir-30a	3p	TTTCAG	22	CTTTCAGTCGGATGTTTGCAGC	CTTTCAGTCGGATGTTTGCAGC	Yes	2599	7360	5465	14334	2599	7360
ssc-miR-30b-5p	ssc-mir-30b	5p	GTAAAC	22	TGTAAACATCCTACACTCAGCT	TGTAAACATCCTACACTCAGCT	Yes	438	613	540	861	438	613
ssc-miR-30b-3p	ssc-mir-30b	3p	TGGGAG	21	CTGGGAGGTGGATGTTTACTT	CTGGGAGGTGGATGTTTACTTC	No	3	3	3	7
ssc-miR-30c-5p	ssc-mir-30c-1	5p	GTAAAC	23	TGTAAACATCCTACACTCTCAGC	TGTAAACATCCTACACTCTCAGCT	No	479	763	1164	2831	380	1048
ssc-miR-30c-1-3p	ssc-mir-30c-1	3p	TGGGAG	20	CTGGGAGAGGGTTGTTTACT	CTGGGAGAGGGTTGTTTACTCC	No		5		9		4
ssc-miR-30c-5p	ssc-mir-30c-2	5p	GTAAAC	23	TGTAAACATCCTACACTCTCAGC	TGTAAACATCCTACACTCTCAGCT	No	479	763	1245	2614	380	1048
ssc-miR-30c-3p	ssc-mir-30c-2	3p	TGGGAG	22	CTGGGAGAAGGCTGTTTACTCT	CTGGGAGAAGGCTGTTTACTCT	Yes	82	1877	124	2395	82	1877
ssc-miR-30d	ssc-mir-30d	5p	GTAAAC	24	TGTAAACATCCCCGACTGGAAGCT	TGTAAACATCCCCGACTGGAAGCT	Yes	4095	13636	7558	28223	4095	13636
ssc-miR-30e-5p	ssc-mir-30e	5p	GTAAAC	24	TGTAAACATCCTTGACTGGAAGCT	TGTAAACATCCTTGACTGGAAGCT	Yes	1862	7975	2779	12752	1862	7975
ssc-miR-30e-3p	ssc-mir-30e	3p	TTTCAG	22	CTTTCAGTCGGATGTTTACAGC	CTTTCAGTCGGATGTTTACAGC	Yes	795	1661	1530	3188	795	1661
ssc-miR-31	ssc-mir-31	5p	GGCAAG	22	AGGCAAGATGCTGGCATAGCTG	AGGCAAGATGCTGGCATAGCT	No	7148	3745	9012	6274	137	139
ssc-miR-32	ssc-mir-32	5p	ATTGCA	21	TATTGCACATTACTAAGTTGC	TATTGCACATTACTAAGTTGCA	No	182	1375	281	1846	37	126
ssc-miR-320	ssc-mir-320	3p	AAAGCT	23	AAAAGCTGGGTTGAGAGGGCGAA	AAAAGCTGGGTTGAGAGGGCGA	No	737	1833	2198	5079	145	251
ssc-miR-323	ssc-mir-323	3p	CACATT	22	GCACATTACACGGTCGACCTCT	CACATTACACGGTCGACCTCT	No	3	11	6	18	3	3
ssc-miR-324	ssc-mir-324	5p	GCATCC	23	CGCATCCCCTAGGGCATTGGTGT	CGCATCCCCTAGGGCATTGGTGT	Yes	96	181	137	284	96	181
ssc-miR-325	ssc-mir-325	5p	CTAGTA	23	CCTAGTAGGTGTTCAGTAAGTGT	CCTAGTAGGTGTTCAGTAAGTGA	No				4
ssc-miR-326	ssc-mir-326	3p	CTCTGG	20	CCTCTGGGCCCTTCCTCCAG	CCTCTGGGCCCTTCCTCCAGT	No		2		4
ssc-miR-328	ssc-mir-328	3p	TGGCCC	22	CTGGCCCTCTCTGCCCTTCCGT	CTGGCCCTCTCTGCCCTTCCGA	No	4	2	17	41	8	7
ssc-miR-331-5p	ssc-mir-331	5p	CTAGGT	21	TCTAGGTATGGTCCCAGGGAT	TCTAGGTATGGTCCCAGGGATC	No	3	6	25	114		5
ssc-miR-331-3p	ssc-mir-331	3p	CCCCTG	21	GCCCCTGGGCCTATCCTAGAA	GCCCCTGGGCCTATCCTAGA	No	61	467	132	1011	30	311
ssc-miR-335	ssc-mir-335	5p	CAAGAG	22	TCAAGAGCAATAACGAAAAATG	TCAAGAGCAATAACGAAAAATG	Yes	170	143	313	304	170	143
ssc-miR-338	ssc-mir-338	3p	CCAGCA	22	TCCAGCATCAGTGATTTTGTTG	TCCAGCATCAGTGATTTTGTTGA	No	12	100	17	157		3
ssc-miR-339-5p	ssc-mir-339-1	5p	CCCTGT	22	TCCCTGTCCTCCAGGAGCTCAC	TCCCTGTCCTCCAGGAGCTC	No	3	9	111	281	9	12
ssc-miR-339-3p	ssc-mir-339-1	3p	GCTCCT	21	AGCTCCTCGAGGCCAGAGCCC	TGAGCTCCTCGAGGCCAGAGC	No
ssc-miR-339	ssc-mir-339-2	5p	CCCTGT	21	TCCCTGTCCTCCAGGAGCTCA	TCCCTGTCCTCCAGGAGCTC	No	3	9	107	263	37	63
ssc-miR-340	ssc-mir-340-1	5p	TATAAA	22	TTATAAAGCAATGAGACTGATT	TTATAAAGCAATGAGACTGATT	Yes	520	500	794	730	520	500
ssc-miR-340	ssc-mir-340-2	5p	TATAAA	22	TTATAAAGCAATGAGACTGATT	TTATAAAGCAATGAGACTGATT	Yes	520	500	794	730	520	500
ssc-miR-342	ssc-mir-342	3p	CTCACA	25	TCTCACACAGAAATCGCACCCGTCA	TCTCACACAGAAATCGCACCCGT	No	21	8	122	94	13	19
ssc-miR-345-5p	ssc-mir-345-1	5p	CTGACT	20	GCTGACTCCTAGTCCAGTGC	GCTGACTCCTAGTCCAGTGCT	No	4	6	6	10	2	2
ssc-miR-345-3p	ssc-mir-345-1	3p	CCTGAA	21	CCCTGAACTAGGGGTCTGGAG	CCCTGAACTAGGGGTCTGGAGA	No	3	7	3	38
ssc-miR-345-5p	ssc-mir-345-2	5p	CTGACT	20	GCTGACTCCTAGTCCAGTGC	GCTGACTCCTAGTCCAGTGCT	No	4	6	6	10	2	2
ssc-miR-345-3p	ssc-mir-345-2	3p	CCTGAA	21	CCCTGAACTAGGGGTCTGGAG	CCCTGAACTAGGGGTCTGGAGA	No	3	7	3	38
ssc-miR-34a	ssc-mir-34a	5p	GGCAGT	22	TGGCAGTGTCTTAGCTGGTTGT	TGGCAGTGTCTTAGCTGGTTGT	Yes	84	169	275	1247	84	169
ssc-miR-34c	ssc-mir-34c-1	5p	GGCAGT	23	AGGCAGTGTAGTTAGCTGATTGC	AGGCAGTGTAGTTAGCTGATTGC	Yes		3	3	5		3
ssc-miR-34c	ssc-mir-34c-2	5p	GGCAGT	23	AGGCAGTGTAGTTAGCTGATTGC	AGGCAGTGTAGTTAGCTGATTGC	Yes		3	3	5		3
ssc-miR-361-5p	ssc-mir-361	5p	TATCAG	22	TTATCAGAATCTCCAGGGGTAC	TTATCAGAATCTCCAGGGGTA	No	1615	609	3353	1447	457	187
ssc-miR-361-3p	ssc-mir-361	3p	CCCCAG	24	CCCCCAGGTGTGATTCTGATTTGC	CCCCCAGGTGTGATTCTGATTTGC	Yes	66	694	124	1455	66	694
ssc-miR-3613	ssc-mir-3613	5p	GTTGTA	20	TGTTGTACTTTTTTTTTTGT	TGTTGTACTTTTTTTTTTGTTC	No	14	56	31	131	2	2
ssc-miR-362	ssc-mir-362	5p	ATCCTT	25	AATCCTTGGAACCTAGGTGTGAGTG	AATCCTTGGAACCTAGGTGTGAGT	No	19	30	63	267	2	14
ssc-miR-363	ssc-mir-363-1	3p	ATTGCA	23	AATTGCACGGTATCCATCTGTAA	AATTGCACGGTATCCATCTGT	No
ssc-miR-363	ssc-mir-363-2	3p	ATTGCA	23	AATTGCACGGTATCCATCTGTAA	AATTGCACGGTATCCATCTGT	No
ssc-miR-365-3p	ssc-mir-365-1	3p	AATGCC	22	TAATGCCCCTAAAAATCCTTAT	TAATGCCCCTAAAAATCCTTAT	Yes	47	58	97	92	47	58
ssc-miR-365-5p	ssc-mir-365-2	5p	AGGGAC	23	GAGGGACTTTCAGGGGCAGCTGT	AGGGACTTTCAGGGGCAGCTGTG	No	8	24	13	44		5
ssc-miR-365-3p	ssc-mir-365-2	3p	AATGCC	22	TAATGCCCCTAAAAATCCTTAT	TAATGCCCCTAAAAATCCTTAT	Yes	47	58	97	92	47	58
ssc-miR-369	ssc-mir-369	3p	ATAATA	21	AATAATACATGGTTGATCTTT	AATAATACATGGTTGATCTTT	Yes	26	322	30	346	26	322
ssc-miR-370	ssc-mir-370	3p	CCTGCT	22	GCCTGCTGGGGTGGAACCTGGT	GCCTGCTGGGGTGGAACCTGGT	Yes
ssc-miR-374a-5p	ssc-mir-374a	5p	TATAAT	22	TTATAATACAACCTGATAAGTG	TTATAATACAACCTGATAAGT	No	165	858	780	5918	250	786
ssc-miR-374a-3p	ssc-mir-374a	3p	TTATCA	22	CTTATCAGGTTGTATTGTAATT	CTTATCAGGTTGTATTGTAATT	Yes	204	823	261	1094	204	823
ssc-miR-374b-5p	ssc-mir-374b	5p	TATAAT	22	ATATAATACAACCTGCTAAGTG	ATATAATACAACCTGCTAAGT	No	13	22	106	251	36	51
ssc-miR-374b-3p	ssc-mir-374b	3p	TTATCA	22	CTTATCAGGTTGTATTATCATT	CTTATCAGGTTGTATTATCATT	Yes	77	103	104	185	77	103
ssc-miR-376a-5p	ssc-mir-376a	5p	TAGATT	23	GTAGATTCTCCTTCTATGAGTAC	GGTAGATTCTCCTTCTATGAGT	No
ssc-miR-376a-3p	ssc-mir-376a	3p	TCATAG	21	ATCATAGAGGAAAATCCACGT	ATCATAGAGGAAAATCCATGTT	No		2	4	4
ssc-miR-376b	ssc-mir-376b	5p	TGGCTA	22	GTGGCTATTCCTTCTATGTTTA		No
ssc-miR-376c	ssc-mir-376c	5p	TGGATA	22	GTGGATATTCCTTCTATGTTTA	TGGATATTCCTTCTATGTTTAT	No
ssc-miR-378	ssc-mir-378-1	3p	CTGGAC	22	ACTGGACTTGGAGTCAGAAGGC	ACTGGACTTGGAGTCAGAAGGC	Yes	2125	14956	3492	22243	2125	14956
ssc-miR-378	ssc-mir-378-2	3p	CTGGAC	22	ACTGGACTTGGAGTCAGAAGGC	ACTGGACTTGGAGTCAGAAGGC	Yes	2125	14956	3489	22205	2125	14956
ssc-miR-381	ssc-mir-381	5p	GCGAGG	23	AGCGAGGTTGCCCTTTGTATATT		No
ssc-miR-382	ssc-mir-382	5p	AGTTGT	21	AAGTTGTTCGTGGTGGATTCG	GAAGTTGTTCGTGGTGGATTCG	No	6	43	8	94		9
ssc-miR-383	ssc-mir-383	3p	CACAGC	21	CCACAGCACTGCCTGGTCAGA	CCACAGCACTGCCTGGTCAGA	Yes	87	669	167	1089	87	669
ssc-miR-411	ssc-mir-411	3p	TGTAAC	20	ATGTAACACGGTCCACTAAC	TATGTAACACGGTCCACTAAC	No	18	41	26	79		8
ssc-miR-421-5p	ssc-mir-421	5p	CTCATT	24	CCTCATTAAATGTTTGTTGAATGA	GGCCTCATTAAATGTTTGTTGA	No		7		15
ssc-miR-421-3p	ssc-mir-421	3p	TCAACA	23	ATCAACAGACATTAATTGGGCGC	ATCAACAGACATTAATTGGGCGC	Yes	87	21	286	110	87	21
ssc-miR-423-5p	ssc-mir-423	5p	GAGGGG	23	TGAGGGGCAGAGAGCGAGACTTT	TGAGGGGCAGAGAGCGAGACTTT	Yes	5714	5606	9833	10956	5714	5606
ssc-miR-423-3p	ssc-mir-423	3p	GCTCGG	23	AGCTCGGTCTGAGGCCCCTCAGT	AGCTCGGTCTGAGGCCCCTCAGT	Yes	564	1898	1330	4190	564	1898
ssc-miR-424-5p	ssc-mir-424	5p	AGCAGC	22	CAGCAGCAATTCATGTTTTGAA	CAGCAGCAATTCATGTTTTGA	No	5003	8226	6876	10801	976	466
ssc-miR-424-3p	ssc-mir-424	3p	AAAACG	21	CAAAACGTGAGGCGCTGCTAT	CAAAACGTGAGGCGCTGCTATA	No		541		1102		337
ssc-miR-425-5p	ssc-mir-425	5p	ATGACA	23	AATGACACGATCACTCCCGTTGA	AATGACACGATCACTCCCGTTGAGT	No	1004	3688	3163	15578	1367	7802
ssc-miR-425-3p	ssc-mir-425	3p	TCGGGA	22	ATCGGGAATGTCGTGTCCGCCC	CATCGGGAATGTCGTGTCCGCC	No	8	53	48	259		14
ssc-miR-429	ssc-mir-429	3p	AATACT	22	TAATACTGTCTGGTAATGCCGT	TAATACTGTCTGGTAATGCCGT	Yes	298	855	512	2502	298	855
ssc-miR-432-5p	ssc-mir-432	5p	CTTGGA	21	TCTTGGAGTAGGTCATTGGGT	TCTTGGAGTAGGTCATTGGGTGT	No
ssc-miR-432-3p	ssc-mir-432	3p	GGATGG	20	TGGATGGCTCCTCCATGGCT		No
ssc-miR-4331	ssc-mir-4331	3p	GTGGCT	22	TGTGGCTGTGGTGTAGGCCAGC	TGTGGCTGTGGCGTATGCCAGC	No	4	78	22	260		2
ssc-miR-4332	ssc-mir-4332	3p	ACGGCC	20	CACGGCCGCCGCCGGGCGCC	CGTCCACGGCCGCCGCCGGG	No	22	3	515	94
ssc-miR-4333	ssc-mir-4333	5p	TACCTG	26	ATACCTGCATGTTAGTCTTTGGTTCT		No
ssc-miR-4334-5p	ssc-mir-4334	5p	CCTGGA	19	CCCTGGAGTGACGGGGGTG		No
ssc-miR-4334-3p	ssc-mir-4334	3p	CCCTGT	20	TCCCTGTCCTCCAGGAGCTC	TCCCTGTCCTCCAGGAGCTC	Yes	3	9	41	134	3	9
ssc-miR-4335	ssc-mir-4335	3p	TGCCCA	20	GTGCCCAGCGCTGCAGGGCA		No
ssc-miR-4336	ssc-mir-4336	5p	AACTCT	27	CAACTCTGTGGTTTCCTTTACTCATAG	TCTGTGGTTTCCTTTACTCATAGA	No		8		8
ssc-miR-4337	ssc-mir-4337	5p	GGGTAT	22	AGGGTATATAAGCCTTCACTGG		No
ssc-miR-4338	ssc-mir-4338	5p	TGTTCA	22	ATGTTCAGTCTCAGTGGGAACC		No
ssc-miR-4339	ssc-mir-4339	5p	CTCTGA	24	GCTCTGAGCTGCCCCTCCTCGTCC		No
ssc-miR-450a	ssc-mir-450a	5p	TTTGCG	22	TTTTGCGATGTGTTCCTAATAT	TTTTGCGATGTGTTCCTAATA	No	11	573	26	738	6	42
ssc-miR-450b-5p	ssc-mir-450b	5p	TTTGCA	22	TTTTGCAATATGTTCCTGAATA	TTTTGCAATATGTTCCTGAATA	Yes	92	212	231	644	92	212
ssc-miR-450b-3p	ssc-mir-450b	3p	TGGGAA	21	TTGGGAACATTTTGCATCCAT	TATTGGGAACATTTTGCATCC	No		2		2
ssc-miR-450c-5p	ssc-mir-450c	5p	TTTGCG	22	TTTTGCGATGTGTTCCTAATAC	TTTTGCGATGTGTTCCTAATAC	Yes	14	229	42	927	14	229
ssc-miR-450c-3p	ssc-mir-450c	3p	TTGGGA	22	ATTGGGAACATTTTGCATTCGT	ATTGGGAACATTTTGCATTCGT	Yes	3	4	3	13	3	4
ssc-miR-451	ssc-mir-451	5p	AACCGT	22	AAACCGTTACCATTACTGAGTT	AAACCGTTACCATTACTGAGTTT	No		4	7	23	2	2
ssc-miR-452	ssc-mir-452	5p	ACTGTT	22	AACTGTTTGCAGAGGAAACTGA	AACTGTTTGCAGAGGAAACTGA	Yes			2
ssc-miR-455-5p	ssc-mir-455	5p	ATGTGC	22	TATGTGCCTTTGGACTACATCG	TATGTGCCTTTGGACTACATCG	Yes	8	71	35	188	8	71
ssc-miR-455-3p	ssc-mir-455	3p	CAGTCC	21	GCAGTCCATGGGCATATACAC	GCAGTCCATGGGCATATACACT	No		17	6	271		50
ssc-miR-484	ssc-mir-484	3p	CCAGGG	20	CCCAGGGGGCGACCCAGGCT		No
ssc-miR-486	ssc-mir-486-1	3p	CCTGTA	22	TCCTGTACTGAGCTGCCCCGAG	TCCTGTACTGAGCTGCCCCGAG	Yes	18	25	51	48	18	25
ssc-miR-486	ssc-mir-486-2	5p	CCTGTA	22	TCCTGTACTGAGCTGCCCCGAG	TCCTGTACTGAGCTGCCCCGAG	Yes	18	25	51	48	18	25
ssc-miR-487b	ssc-mir-487b	5p	TGGTTA	22	GTGGTTATCCCTGTCCTGTTCG		No
ssc-miR-489	ssc-mir-489	3p	GTGACA	22	AGTGACATCACATATACGGCGG	GTGACATCACATATACGGCGGC	No	362	633	714	1493	43	107
ssc-miR-490-5p	ssc-mir-490-1	5p	CATGGA	20	CCATGGATCCCCAGGTGGGT	CCATGGATCCCCAGGTGGGT	Yes	33	101	55	203	33	101
ssc-miR-490-3p	ssc-mir-490-1	3p	AACCTG	22	CAACCTGGAGGACTCCATGCTG	CAACCTGGAGGACTCCATGCTG	Yes	54	296	70	417	54	296
ssc-miR-490	ssc-mir-490-2	3p	AACCTG	22	CAACCTGGAGGACTCCATGCTG	CAACCTGGAGGACTCCATGCTG	Yes	54	296	70	417	54	296
ssc-miR-491	ssc-mir-491	5p	GTGGGG	22	AGTGGGGAACCCTTCCATGAGG	AGTGGGGAACCCTTCCATGAGGA	No	23	117	34	171	4	16
ssc-miR-493-5p	ssc-mir-493	5p	TGTACA	22	TTGTACATGGTAGGCTTTCATT	TTGTACATGGTAGGCTTTCATT	Yes
ssc-miR-493-3p	ssc-mir-493	3p	GAAGGT	22	TGAAGGTCTACTGTGTGCCAGG	TGAAGGTCTACTGTGTGCCAAA	No
ssc-miR-494	ssc-mir-494	5p	GGTTGT	22	AGGTTGTCGTGTTGTCTTCTCT	AGGTTGTCCGTGTTGTCTTCTC	No		3		3
ssc-miR-497	ssc-mir-497	5p	AGCAGC	21	CAGCAGCACACTGTGGTTTGT	CAGCAGCACACTGTGGTTTGT	Yes	6	32	98	1387	6	32
ssc-miR-499-5p	ssc-mir-499	5p	TAAGAC	21	TTAAGACTTGCAGTGATGTTT	TTAAGACTTGCAGTGATGTTTA	No	1082	3719	1741	4647	539	532
ssc-miR-499-3p	ssc-mir-499	3p	ACATCA	22	AACATCACAGCAAGTCTGTGCT	GAACATCACAGCAAGTCTGTGC	No	3		3
ssc-miR-500	ssc-mir-500	3p	TGCACC	21	ATGCACCTGGGCAAGGATTCT	ATGCACCTGGGCAAGGATTCTGA	No	71	300	144	601	11	35
ssc-miR-503	ssc-mir-503	5p	AGCAGC	23	TAGCAGCGGGAACAGTACTGCAG	TAGCAGCGGGAACAGTACT	No	154	295	372	735	8	13
ssc-miR-504	ssc-mir-504	5p	GACCCT	23	AGACCCTGGTCTGCACTCTATCT	AGACCCTGGTCTGCACTCTATC	No
ssc-miR-505	ssc-mir-505	3p	CAACAC	22	TCAACACTTGCTGGTTTCCTCT	CGTCAACACTTGCTGGTTTCCT	No	180	344	276	627	2	5
ssc-miR-532-5p	ssc-mir-532	5p	ATGCCT	22	CATGCCTTGAGTGTAGGACCGT	CATGCCTTGAGTGTAGGACCGT	Yes	1293	4485	2090	7057	1293	4485
ssc-miR-532-3p	ssc-mir-532	3p	CTCCCA	22	CCTCCCACACCCAAGGCTTGCA	CCTCCCACACCCAAGGCTTGCA	Yes	8	19	14	40	8	19
ssc-miR-542-5p	ssc-mir-542	5p	CGGGGA	21	TCGGGGATCATCATGTCACGA	TCGGGGATCATCATGTCACGAGA	No	635	3072	850	3969	54	461
ssc-miR-542-3p	ssc-mir-542	3p	GTGACA	22	TGTGACAGATTGATAACTGAAA	TGTGACAGATTGATAACTGAAA	Yes	3314	3075	16894	15148	3314	3075
ssc-miR-545-5p	ssc-mir-545	5p	CAGTAA	21	TCAGTAAATGTTTATTGGATG	TCAGTAAATGTTTATTGGATGA	No	43	225	58	848
ssc-miR-545-3p	ssc-mir-545	3p	TCAACA	22	ATCAACAAACATTTATTGTGTG	ATCAACAAACATTTATTGTGTGC	No	11	39	21	71		2
ssc-miR-551a	ssc-mir-551a	3p	CGACCC	20	GCGACCCACTCTTGGTTTCC	GCGACCCACTCTTGGTTTCC	Yes		4		13		4
ssc-miR-574	ssc-mir-574	3p	ACGCTC	22	CACGCTCATGCACACACCCACA	CACGCTCATGCACACACCCACA	Yes	14	49	19	57	14	49
ssc-miR-582	ssc-mir-582	3p	AACCGG	22	TAACCGGTTGAACAACTGAACC	TAACCGGTTGAACAACTGAACCC	No		3	6	38	2	8
ssc-miR-615	ssc-mir-615	3p	CCGAGC	21	TCCGAGCCTGGGTCTCCCTCT	GTCCGAGCCTGGGTCTCCCTCTT	No				2		2
ssc-miR-628	ssc-mir-628	5p	TGCTGA	22	ATGCTGACATATTTACTAGAGG	ATGCTGACATATTTACTAGAGG	Yes	7	15	27	46	7	15
ssc-miR-652	ssc-mir-652	5p	CAACCC	26	ACAACCCTAGGAGAGGGTGCCATTCA	ACAACCCTAGGAGAGGGTGCCATT	No				4
ssc-miR-664-5p	ssc-mir-664	5p	AGGCTA	23	CAGGCTAGGAGAAGTGATTGGAT	CAGGCTAGGAGAAGTGATTGGAT	Yes	5	11	13	31	5	11
ssc-miR-664-3p	ssc-mir-664	3p	ATTCAT	24	TATTCATTTATCTCCCAGCCTACA	TATTCATTTATCTCCCAGCCT	No			4	4		4
ssc-miR-671-5p	ssc-mir-671	5p	GGAAGC	24	AGGAAGCCCTGGAGGGGCTGGAGG	AGGAAGCCCTGGAGGGGCTGGAGA	No	119	199	195	486	9	26
ssc-miR-671-3p	ssc-mir-671	3p	CCGGTT	21	TCCGGTTCTCAGGGCTCCACC	TCCGGTTCTCAGGGCTCCACC	Yes	2	14	2	19	2	14
ssc-miR-676-5p	ssc-mir-676-1	5p	TCTTCA	22	CTCTTCAATCTCAGGACTCGCA	CTCTTCAATCTCAGGACT	No
ssc-miR-676-3p	ssc-mir-676-1	3p	CGTCCT	21	CCGTCCTAAGGTTGTTGAGTT	CCGTCCTAAGGTTGTTGAGTTT	No				40
ssc-miR-676-3p	ssc-mir-676-2	3p	CGTCCT	21	CCGTCCTAAGGTTGTTGAGTT	CCGTCCTAAGGTTGTTGAGTTT	No				40
ssc-miR-7	ssc-mir-7-1	5p	GGAAGA	24	TGGAAGACTAGTGATTTTGTTGTT	TGGAAGACTAGTGATTTTGTTGTT	Yes	1120	21559	1881	32543	1120	21559
ssc-miR-7	ssc-mir-7-2	5p	GGAAGA	24	TGGAAGACTAGTGATTTTGTTGTT	TGGAAGACTAGTGATTTTGTTGTT	Yes	1120	21559	1768	34607	1120	21559
ssc-miR-708-5p	ssc-mir-708	5p	AGGAGC	23	AAGGAGCTTACAATCTAGCTGGG	AAGGAGCTTACAATCTAGCTGGG	Yes	21	89	37	119	21	89
ssc-miR-708-3p	ssc-mir-708	3p	AACTAG	23	CAACTAGACTGTGAGCTTCTAGA	CAACTAGACTGTGAGCTTCTAGA	Yes	2	11	2	26	2	11
ssc-miR-744	ssc-mir-744	5p	GCGGGG	22	TGCGGGGCTAGGGCTAACAGCA	TGCGGGGCTAGGGCTAACAGCA	Yes	96	667	480	2508	96	667
ssc-miR-758	ssc-mir-758	3p	TTGTGA	21	TTTGTGACCTGGTCCACTAAC	TTTGTGACCTGGTCCACTAAC	Yes	4	29	4	67	4	29
ssc-miR-769-5p	ssc-mir-769	5p	GAGACC	21	TGAGACCTCTGGGTTCTGAGC	TGAGACCTCTGGGTTCTGAGC	Yes	625	2189	986	3596	625	2189
ssc-miR-769-3p	ssc-mir-769	3p	TGGGAT	23	CTGGGATCTCTGGGGTCTTGGTT	TGGGATCTCTGGGGTCTTGGTT	No	2	8	8	34		12
ssc-miR-874	ssc-mir-874	3p	TGCCCT	23	CTGCCCTGGCCCGAGGGACCGAC	CTGCCCTGGCCCGAGGGACCGAC	Yes
ssc-miR-885-5p	ssc-mir-885	5p	CCATTA	22	TCCATTACACTACCCTGCCTCT	TCCATTACACTACCCTGCCTCT	Yes		5		5		5
ssc-miR-885-3p	ssc-mir-885	3p	GGCAGC	21	AGGCAGCGGGGTGTAGTGGAT	AGGCAGCGGGGTGTAGTGGAT	Yes	2	13	2	21	2	13
ssc-miR-9-1	ssc-mir-9-1	5p	CTTTGG	23	TCTTTGGTTATCTAGCTGTATGA	TCTTTGGTTATCTAGCTGTATGA	Yes	157	190	584	732	157	190
ssc-miR-9-2	ssc-mir-9-2	5p	CTTTGG	23	TCTTTGGTTATCTAGCTGTATGA	TCTTTGGTTATCTAGCTGTATGA	Yes	157	190	292	366	157	190
ssc-miR-9	ssc-mir-9-3	5p	CTTTGG	22	TCTTTGGTTATCTAGCTGTATG	TCTTTGGTTATCTAGCTGTATGA	No	157	190	286	362	23	69
ssc-miR-92a	ssc-mir-92a-1	3p	ATTGCA	22	TATTGCACTTGTCCCGGCCTGT	TATTGCACTTGTCCCGGCCTGT	Yes	2632	5243	4057	10119	2632	5243
ssc-miR-92a	ssc-mir-92a-2	3p	ATTGCA	22	TATTGCACTTGTCCCGGCCTGT	TATTGCACTTGTCCCGGCCTGT	Yes	2632	5243	7846	19576	2632	5243
ssc-miR-92b-5p	ssc-mir-92b	5p	GGGACG	24	AGGGACGGGACGCGGTGCAGTGTT	AGGGACGGGACGCGGTGCAGTGT	No	5	24	9	69	2	20
ssc-miR-92b-3p	ssc-mir-92b	3p	ATTGCA	22	TATTGCACTCGTCCCGGCCTCC	TATTGCACTCGTCCCGGCCT	No	305	723	1355	2576	412	436
ssc-miR-935	ssc-mir-935	3p	CAGTTA	23	CCAGTTACCGCTTCCGCTACCGC	CAGTTACCGCTTCCGCTACCGC	No
ssc-miR-95	ssc-mir-95	3p	TCAACG	22	TTCAACGGGTATTTATTGAGCA	TTCAACGGGTATTTATTGAGC	No	2	15	5	34	3	12
ssc-miR-98	ssc-mir-98	5p	GAGGTA	22	TGAGGTAGTAAGTTGTATTGTT	TGAGGTAGTAAGTTGTATTGTT	Yes	5448	3271	6761	6491	5448	3271
ssc-miR-99a	ssc-mir-99a	5p	ACCCGT	22	AACCCGTAGATCCGATCTTGTG	AACCCGTAGATCCGATCTTGTG	Yes	703	6899	1320	12755	703	6899
ssc-miR-99b	ssc-mir-99b	5p	ACCCGT	22	CACCCGTAGAACCGACCTTGCG	CACCCGTAGAACCGACCTTGC	No	303	1627	837	4626	338	1987
ssc-miR-novel-chr10_5263	ssc-mir-novel-chr10_5263	3p	ACATGG	23	CACATGGAGTCGCTGTTACAGCT	CACATGGAGTCGCTGTTACAGCT	Yes
ssc-miR-novel-chr10_5287	ssc-mir-novel-chr10_5287	3p	CTAGTG	21	ACTAGTGCTGTCAGAGACGCC	ACTAGTGCTGTCAGAGACGCC	Yes
ssc-miR-novel-chr10_5425	ssc-mir-novel-chr10_5425	3p	ACGAAT	21	TACGAATTTCAGGAATACAGC	TACGAATTTCAGGAATACAGC	Yes	8	7	8	10	8	7
ssc-miR-novel-chr10_5436	ssc-mir-novel-chr10_5436	5p	AGCTGT	25	GAGCTGTGATGAGAATCCTCTGAGC	GAGCTGTGATGAGAATCCTCTGAGC	Yes		9		13		9
ssc-miR-novel-chr10_5472	ssc-mir-novel-chr10_5472	5p	CGAGAA	17	ACGAGAAAGGAGGAGGG	AACGAGAAAGGAGGAGGGC	No
ssc-miR-novel-chr10_5540	ssc-mir-novel-chr10_5540	5p	CAGGAA	21	GCAGGAACTTGTGAGTCTCCT	GCAGGAACTTGTGAGTCTCCT	Yes			2
ssc-miR-novel-chr10_5541	ssc-mir-novel-chr10_5541	3p	GGTGGT	21	TGGTGGTTTACAAAGTAATTC	TGGTGGTTTACAAAGTAATTC	Yes
ssc-miR-novel-chr10_5602	ssc-mir-novel-chr10_5602	5p	GAGTGT	25	TGAGTGTGTGTGTGTGAGTGTGTGT	TGAGTGTGTGTGTGTGAGTGTGT	No	2	90	57	819		52
ssc-miR-novel-chr10_5614	ssc-mir-novel-chr10_5614	5p	CGGGCC	17	GCGGGCCCACGGGGGCC	GCGGGCCCACGGGGGCC	Yes	120		442	7	120
ssc-miR-novel-chr10_5682	ssc-mir-novel-chr10_5682	3p	CGGCCG	17	CCGGCCGGGCGCGAGCC	CGGCCGGGCGCGACC	No	8		27	17
ssc-miR-novel-chr10_5914	ssc-mir-novel-chr10_5914	3p	ACATGG	23	CACATGGAGTCGCTGTTACAGCT	CACATGGAGTCGCTGTTACAGCT	Yes
ssc-miR-novel-chr10_5917	ssc-mir-novel-chr10_5917	5p	TCAGGG	23	TTCAGGGTCCAGGATTGCTATAG	TTCAGGGTCCAGGATTGCTATAGCT	No	2		2
ssc-miR-novel-chr10_6036	ssc-mir-novel-chr10_6036	3p	ACGAAT	21	TACGAATTTCAGGAATACAGC	TACGAATTTCAGGAATACAGC	Yes	8	7	8	10	8	7
ssc-miR-novel-chr10_6047	ssc-mir-novel-chr10_6047	5p	GGATGG	22	TGGATGGGAGTCGGTGGGCAGC	TGGATGGGAGTCGGTGGGCAGC	Yes
ssc-miR-novel-chr10_6071	ssc-mir-novel-chr10_6071	5p	TGGATT	19	GTGGATTTTTGGAGTTGGG	TTAAGTGGATTTTTGGAGCTGGG	No	4		13
ssc-miR-novel-chr10_6138	ssc-mir-novel-chr10_6138	3p	GGTGGT	21	TGGTGGTTTACAAAGTAATTC	TGGTGGTTTACAAAGTAATTC	Yes
ssc-miR-novel-chr10_6327	ssc-mir-novel-chr10_6327	5p	GTGTGT	21	AGTGTGTGGGCGCCGGACGCT	TGTGTGTGGGCGCCGGACGCT	No	38	71	53	91
ssc-miR-novel-chr11_6393	ssc-mir-novel-chr11_6393	3p	GGGGCC	17	CGGGGCCGGGGGTGGGG	CGGGGCCGGGGGTGGGG	Yes			5	3
ssc-miR-novel-chr11_6456	ssc-mir-novel-chr11_6456	5p	TCGCGG	22	CTCGCGGGAAAACTTGTATGTG	CTCGCGGGAAAACTTGTATGTG	Yes
ssc-miR-novel-chr11_6577	ssc-mir-novel-chr11_6577	3p	TGAATG	22	CTGAATGGAATTGTCTCAGCCT	CTGAATGGAATTGTCTCAGCCT	Yes
ssc-miR-novel-chr11_6750	ssc-mir-novel-chr11_6750	5p	AGGGTC	18	CAGGGTCGGGCCTGGTTA	TAAGCAGGGTCGGGCCTG	No	1255	6	2100	81
ssc-miR-novel-chr11_6755	ssc-mir-novel-chr11_6755	3p	GTCCCA	19	TGTCCCACCAGAGTCGCCA	GGTCCCACCAGAGTCGCCA	No	17	92	98	308	16	57
ssc-miR-novel-chr11_6826	ssc-mir-novel-chr11_6826	5p	CTTTCC	21	ACTTTCCCGGGATTTGGAGCG	ACTTTCCCGGGATTTGGAGCGC	No		6		14		3
ssc-miR-novel-chr11_6850	ssc-mir-novel-chr11_6850	5p	CCTGGA	20	TCCTGGAGGACGTGCTGTGC	TCCTGGAGGACGTGCTGTGC	Yes
ssc-miR-novel-chr11_6942	ssc-mir-novel-chr11_6942	3p	GACTCA	21	TGACTCACTCTGTTGTGCAGC	TGACTCACTCTGTTGTGCAGC	Yes		3		3		3
ssc-miR-novel-chr11_7050	ssc-mir-novel-chr11_7050	3p	GCGTGG	20	AGCGTGGGCTGCGGGCCGCT	AGCGTGGGCTGCGGGCCGCT	Yes		3		3
ssc-miR-novel-chr11_7060	ssc-mir-novel-chr11_7060	3p	GCGCTT	21	CGCGCTTAGGGTTCCCGGCAT	CGCGCTTAGGGTTCCCGGCA	No				6		4
ssc-miR-novel-chr11_7116	ssc-mir-novel-chr11_7116	3p	TGAATG	22	CTGAATGGAATTGTCTCAGCCT	CTGAATGGAATTGTCTCAGCCT	Yes
ssc-miR-novel-chr11_7251	ssc-mir-novel-chr11_7251	5p	CATTTA	21	ACATTTAAGGAGGTGCTTGCT	ACATTTAAGGAGGTGCTTGCT	Yes	2	2	2	4	2	2
ssc-miR-novel-chr12_7407	ssc-mir-novel-chr12_7407	3p	GGCGGC	17	CGGCGGCGGCGGCGACT	GCGGCGGCGGCGACT	No	108	4	569	26	20
ssc-miR-novel-chr12_7455	ssc-mir-novel-chr12_7455	3p	GCTTGG	23	TGCTTGGACAGTGCCTGGCCTGC	TGCTTGGACAGTGCCTGGCCTGT	No	2		2
ssc-miR-novel-chr12_7490	ssc-mir-novel-chr12_7490	5p	TTGCAG	21	TTTGCAGTAACAGGTGTGAAC	TTTGCAGTAACAGGTGTGAAC	Yes	45	7	112	22	45	7
ssc-miR-novel-chr12_7511	ssc-mir-novel-chr12_7511	3p	TTTGTC	22	CTTTGTCTTAATCTCTGTGGTT	ATTTGTCTTAATCTCTGTGGTT	No
ssc-miR-novel-chr12_7711	ssc-mir-novel-chr12_7711	3p	GCGTCT	22	TGCGTCTCACCTGCCTGACAGG	TGCGTCTCACCTGCCTGACAGG	Yes
ssc-miR-novel-chr12_7741	ssc-mir-novel-chr12_7741	3p	GAGCGG	17	GGAGCGGGCGGGCGGTC	CGGGCGGGCGGTCCGCC	No			42	35	9
ssc-miR-novel-chr12_7775	ssc-mir-novel-chr12_7775	3p	GAAAGG	22	TGAAAGGACGTAAAACAGGCCC	TGAAAGGACGTAAAACAGGCCC	Yes		2		2		2
ssc-miR-novel-chr12_7779	ssc-mir-novel-chr12_7779	3p	GAAAGG	22	TGAAAGGACGTAAAACAGGCCC	TGAAAGGACGTAAAACAGGCCC	Yes		2		2		2
ssc-miR-novel-chr12_7811	ssc-mir-novel-chr12_7811	3p	GCGTCT	22	TGCGTCTCACCTGCCTGACAGG	TGCGTCTCACCTGCCTGACAGG	Yes
ssc-miR-novel-chr12_7898	ssc-mir-novel-chr12_7898	5p	CCTGAT	24	TCCTGATTTGCCGAGGCCTGAGGG	TTTATCCTGATTTGCC	No				9
ssc-miR-novel-chr12_7955	ssc-mir-novel-chr12_7955	3p	GGCTGC	19	CGGCTGCGAGCAGACGGTC	CGGCTGCGAGCAGACGGTC	Yes
ssc-miR-novel-chr12_7961	ssc-mir-novel-chr12_7961	3p	AGTGCA	22	CAGTGCAATAGTATTGTCAAAG	CAGTGCAATAGTATTGTCAAAGC	No	438	901	1323	4643	517	2450
ssc-miR-novel-chr12_7963	ssc-mir-novel-chr12_7963	3p	AGTGCA	23	TAGTGCAATATTGCTTATAGGGT	TAGTGCAATATTGCTTATAGGGT	Yes	99	148	167	510	99	148
ssc-miR-novel-chr12_7964	ssc-mir-novel-chr12_7964	5p	AGTGCA	23	TAGTGCAATATTGCTTATAGGGT	TAGTGCAATATTGCTTATAGGGT	Yes	99	148	237	588	99	148
ssc-miR-novel-chr12_8144	ssc-mir-novel-chr12_8144	5p	ACCATG	21	GACCATGGCTGTAGACTGTTA	GACCATGGCTGTAGACTGTTA	Yes	2	3	2	3	2	3
ssc-miR-novel-chr12_8161	ssc-mir-novel-chr12_8161	3p	AGGCCT	22	CAGGCCTGGAGCTCTGCCTGCT	CAGGCCTGGAGCTCTGCCTGCT	Yes		3		3		3
ssc-miR-novel-chr12_8220	ssc-mir-novel-chr12_8220	5p	GTGAGC	17	GGTGAGCACTCTGGACT	ATGGTTAGCACTCTGGACT	No	10	10	107	205	17	12
ssc-miR-novel-chr12_8221	ssc-mir-novel-chr12_8221	3p	GGGACC	22	CGGGACCTGGTGCCCCTGTCGC	CGGGACCTGGTGCCCCTGTCGA	No		7		7
ssc-miR-novel-chr12_8235	ssc-mir-novel-chr12_8235	3p	ACACAC	22	CACACACAGATCATTTCGTAGA	CACACACAGATCATTTCGTAGAG	No			4	3	4
ssc-miR-novel-chr12_8265	ssc-mir-novel-chr12_8265	3p	TACAGT	20	TTACAGTATTAGTCGCTTTT	TTACAGTATTAGTCGCTTTT	Yes	118	833	197	1499	118	833
ssc-miR-novel-chr12_8282	ssc-mir-novel-chr12_8282	5p	ATCCCC	22	TATCCCCATGGAGTCTGTTGCC	TATCCCCATGGAGTCTGTTGCC	Yes				3
ssc-miR-novel-chr12_8290	ssc-mir-novel-chr12_8290	5p	ATCCCC	22	TATCCCCATGGAGTCTGTTGCC	TATCCCCATGGAGTCTGTTGCC	Yes				3
ssc-miR-novel-chr12_8302	ssc-mir-novel-chr12_8302	5p	GTGAGC	17	GGTGAGCACTCTGGACT	ATGGTTAGCACTCTGGACT	No	10	10	107	205	17	12
ssc-miR-novel-chr12_8361	ssc-mir-novel-chr12_8361	5p	AGGGCA	23	CAGGGCACCGGCCTCTGCGTGGG	CAGGGCACCGGCCTCTGCGTGGT	No		5		20		2
ssc-miR-novel-chr12_8369	ssc-mir-novel-chr12_8369	5p	CAACAA	23	TCAACAAAATCACTGATGCTGGA	TCAACAAAATCACTGATGCTGGA	Yes	7	51	10	58	7	51
ssc-miR-novel-chr12_8374	ssc-mir-novel-chr12_8374	3p	AGGGCT	22	CAGGGCTTGGGGAGCAGAGAGA	CAGGGCTTGGGGAGCAGAGAGA	Yes	2	6	2	6	2	6
ssc-miR-novel-chr12_8420	ssc-mir-novel-chr12_8420	3p	GGCTCA	19	TGGCTCAGCTCAGCAGGAG	TGGCTCAGCTCAGCAGGAACAGT	No	21		55	5
ssc-miR-novel-chr12_8530	ssc-mir-novel-chr12_8530	3p	GCTCTG	21	TGCTCTGGAGTCAAGTCAGGA	TGCTCTGGAGTCAAGTCAGGA	Yes				2
ssc-miR-novel-chr12_8533	ssc-mir-novel-chr12_8533	5p	AGTGAA	20	CAGTGAATGGAGCCCTGAGA	CAGTGAATGGAGCCCTGAGA	Yes
ssc-miR-novel-chr12_8560	ssc-mir-novel-chr12_8560	3p	ACAGCT	24	TACAGCTTCTTGGAGTTCCCGTGT	TACAGCTTCTTGGAGTTCCCGTGA	No		9		11
ssc-miR-novel-chr12_8568	ssc-mir-novel-chr12_8568	3p	AGGACA	18	CAGGACATGGAGAAAGGC	AAACAGGACGTGGAG	No				3		3
ssc-miR-novel-chr12_8591	ssc-mir-novel-chr12_8591	5p	CGGGAT	22	ACGGGATTGTAAAGGCAGAGCG	ACGGGATTGTAAAGGCAGAGC	No
ssc-miR-novel-chr12_8594	ssc-mir-novel-chr12_8594	3p	CTGGGA	22	ACTGGGAGCAATGGAACGGCGA	ACTGGGAGCAATGGAACGGCGA	Yes	3	7	10	7	3	7
ssc-miR-novel-chr12_8618	ssc-mir-novel-chr12_8618	3p	ACGTGC	21	CACGTGCGTGCTGGTATCTGG	CACGTGCGTGCTGGTATCTGG	Yes	2		2	4	2
ssc-miR-novel-chr12_8656	ssc-mir-novel-chr12_8656	5p	TTACGT	22	TTTACGTCCTTTCACCTAGTTT	TTTACGTCCTTTCACCTAGTTT	Yes		9		11		9
ssc-miR-novel-chr12_8665	ssc-mir-novel-chr12_8665	5p	CAGGAT	21	TCAGGATGAGACTCAAGGGGC	TCAGGATGAGACTCAAGGGGC	Yes
ssc-miR-novel-chr12_8771	ssc-mir-novel-chr12_8771	5p	CTGGAC	20	ACTGGACTTGGAGTCAGAAG	ACTGGACTTGGAGTCAGAAG	Yes	27	109	85	357	27	109
ssc-miR-novel-chr12_8979	ssc-mir-novel-chr12_8979	5p	GCTGGG	23	AGCTGGGCTGCTGTTCTCGAGGT	AGCTGGGCTGCTGTTCTCGAGGT	Yes		3		3
ssc-miR-novel-chr12_8980	ssc-mir-novel-chr12_8980	3p	GCTGGG	23	AGCTGGGCTGCTGTTCTCGAGGT	AGCTGGGCTGCTGTTCTCGAGGT	Yes		3		3
ssc-miR-novel-chr12_8997	ssc-mir-novel-chr12_8997	5p	ACGGGT	25	CACGGGTTCGATCCCTGGTGTGGGC	CACGGGTTCGATCCCTGGTGTGGGA	No		17	2	17
ssc-miR-novel-chr12_9131	ssc-mir-novel-chr12_9131	5p	GGGGTG	20	TGGGGTGGGGGCGTCGGGCC	TGGGGTGGGGGCGTCGGGCC	Yes		2		10		2
ssc-miR-novel-chr12_9188	ssc-mir-novel-chr12_9188	3p	GCGCGG	21	AGCGCGGCTGGGCCTCCCCGA	AGCGCGGCTGGGCCTCCCCGA	Yes
ssc-miR-novel-chr13_10019	ssc-mir-novel-chr13_10019	3p	CGACCC	22	GCGACCCATACTTGGTTTCAGA	GCGACCCATACTTGGTTTCAGT	No
ssc-miR-novel-chr13_10041	ssc-mir-novel-chr13_10041	3p	TGGAGT	19	TTGGAGTTTTGGAGCTGGG	TATGGATTTTTGGAGCTGGG	No	5		14	2
ssc-miR-novel-chr13_10108	ssc-mir-novel-chr13_10108	5p	GGAGCA	23	AGGAGCAGGAGTCTGGGCTGAGG	AGGAGCAGGAGTCTGGGCTGA	No	2		6
ssc-miR-novel-chr13_10170	ssc-mir-novel-chr13_10170	5p	AGCAGG	23	AAGCAGGATTTAGACTACAATAT	AAGCAGGATTTAGAC	No	17		50	27	7	12
ssc-miR-novel-chr13_10187	ssc-mir-novel-chr13_10187	3p	GAGGGC	18	AGAGGGCTGTGGGAGAGA	GAGAGGGCTGTGGGAGA	No
ssc-miR-novel-chr13_10484	ssc-mir-novel-chr13_10484	5p	CAGTGG	17	ACAGTGGCTGTGGCTCG	ACAGTGGCTGTGGCT	No	4	8	46	185	3	12
ssc-miR-novel-chr13_10658	ssc-mir-novel-chr13_10658	5p	CAGTAA	23	TCAGTAACAAAGATTCATCCTTG	TCAGTAACAAAGATTCATCCTTG	Yes
ssc-miR-novel-chr13_10858	ssc-mir-novel-chr13_10858	3p	CTTCTC	25	CCTTCTCTGTAGGCCAGGGGCCCAG	CCTTCTCTGTAGGCCAGGGGCCCAG	Yes
ssc-miR-novel-chr13_10861	ssc-mir-novel-chr13_10861	5p	TCAAGT	22	TTCAAGTAACCCAGGATAGGCT	TTCAAGTAACCCAGGATAGGCT	Yes	3400	10300	5066	13098	3400	10300
ssc-miR-novel-chr13_10908	ssc-mir-novel-chr13_10908	3p	GCCGGG	18	GGCCGGGCCCGCCCCCGC	GGCCCGCCCCCGCGGTC	No	21		220	55	5
ssc-miR-novel-chr13_10965	ssc-mir-novel-chr13_10965	5p	CTGTCT	20	GCTGTCTCTGTATGAATGTG	GCTGTCTCTGTATGAATGTG	Yes
ssc-miR-novel-chr13_10983	ssc-mir-novel-chr13_10983	5p	GGGTGA	22	TGGGTGAGAGCACAGCAGAACT	TGGGTGAGAGCACAGCAGAACT	Yes	2	3	2	3
ssc-miR-novel-chr13_11069	ssc-mir-novel-chr13_11069	5p	CTGGCT	17	TCTGGCTGTGGTGTAGA	TCTGGCTGTGGTGTAGA	Yes		4		4		4
ssc-miR-novel-chr13_11147	ssc-mir-novel-chr13_11147	3p	ATCTGT	22	AATCTGTCCACATATGGTGGTA	AATCTGTCCACATATGGTGGTA	Yes
ssc-miR-novel-chr13_11172	ssc-mir-novel-chr13_11172	3p	CCTGTC	22	CCCTGTCTTTTGCTTCTCCTTT	CCCTGTCTTTTGCTTCTCCTTG	No
ssc-miR-novel-chr13_11226	ssc-mir-novel-chr13_11226	3p	TTCCTA	18	CTTCCTACCCAGTCCGGC	CTTCCTACCCAGTCCGGC	Yes
ssc-miR-novel-chr13_11289	ssc-mir-novel-chr13_11289	5p	GGGTCT	23	AGGGTCTAGGTCGCAGATACAGC	AGGGTCTAGGTCGCAGATACAG	No	6		65	27	8	13
ssc-miR-novel-chr13_11457	ssc-mir-novel-chr13_11457	5p	CTGGCT	22	TCTGGCTTTAATCTCTGTCTTG	TCTGGCTTTAATCTCTGTCTTG	Yes	8	28	10	40	8	28
ssc-miR-novel-chr13_11481	ssc-mir-novel-chr13_11481	5p	CTGGCT	19	TCTGGCTGTGGTGTAGACC	TCTGGCTGTGGTGTAGACC	Yes	2	14	2	18	2	14
ssc-miR-novel-chr13_11522	ssc-mir-novel-chr13_11522	3p	TGGTCT	23	CTGGTCTGTGTCTTTGTGAGAGC	CTGGTCTGTGTCTTTGTGAGAGC	Yes
ssc-miR-novel-chr13_11595	ssc-mir-novel-chr13_11595	5p	AGCCAG	23	AAGCCAGAGTCAGGGGACACTGT	AAGCCAGAGTCAGGGGACACTGA	No
ssc-miR-novel-chr13_11601	ssc-mir-novel-chr13_11601	5p	ATCTGC	21	TATCTGCCTGTATATATGCCT	TATCTGCCTGTATATATGCCT	Yes		3		3
ssc-miR-novel-chr13_11602	ssc-mir-novel-chr13_11602	3p	ATCTGC	21	TATCTGCCTGTATATATGCCT	TATCTGCCTGTATATATGCCT	Yes		3		5
ssc-miR-novel-chr13_11720	ssc-mir-novel-chr13_11720	3p	GGGTGG	23	TGGGTGGCAAATGGTGGGTTTGA	TGGGTGGCAAATGGTGGGTTTGA	Yes	3	42	3	45	3	42
ssc-miR-novel-chr13_11871	ssc-mir-novel-chr13_11871	5p	CGCAGC	20	GCGCAGCACATCATGGTTTA	GCGCAGCACATAATGGTTTGT	No
ssc-miR-novel-chr13_11899	ssc-mir-novel-chr13_11899	5p	TTCTGT	22	ATTCTGTTAGAAAAATGCAAGA	ATTCTGTTAGAAAAATGCAAGA	Yes	5	18	5	25	5	18
ssc-miR-novel-chr13_11944	ssc-mir-novel-chr13_11944	5p	TTACAT	22	TTTACATTGATTTCATATTGCT	TTTACATTGATTTCATATTGCT	Yes
ssc-miR-novel-chr13_12020	ssc-mir-novel-chr13_12020	3p	GACCTG	19	AGACCTGGATTCATCAGCC	AGACCTGGATTCATCAGCC	Yes
ssc-miR-novel-chr13_12094	ssc-mir-novel-chr13_12094	3p	CCTTGG	22	GCCTTGGCCTCTGCACCTGGTC	GCCTTGGCCTCTGCACCTGGTC	Yes		3		3
ssc-miR-novel-chr13_12101	ssc-mir-novel-chr13_12101	5p	AGGAGC	23	AAGGAGCTGAGGACGGAGAAGGA	AAGGAGCTGAGGACGGAGAAGGA	Yes	10	8	15	24	10	8
ssc-miR-novel-chr13_9205	ssc-mir-novel-chr13_9205	3p	TTCTTT	20	ATTCTTTGCTGGATGGCATT	ATTCTTTGCTGGATGGCATT	Yes
ssc-miR-novel-chr13_9254	ssc-mir-novel-chr13_9254	5p	AAATGA	17	GAAATGAAGAACCCAGA	GAAATGAAGAACCCA	No	3	13	3	21		5
ssc-miR-novel-chr13_9348	ssc-mir-novel-chr13_9348	5p	TTGGAA	21	CTTGGAATTTTGCAGTGTCCA	CTTGGAATTTTGCAGTGTCC	No	5		21	9	4	3
ssc-miR-novel-chr13_9358	ssc-mir-novel-chr13_9358	5p	AGGTGG	23	AAGGTGGCTAATGCTTAGTGAGT	AAGGTGGCTAATGCTTAGTGAGA	No
ssc-miR-novel-chr13_9430	ssc-mir-novel-chr13_9430	5p	TTGCTC	21	TTTGCTCTGCTCCTGCCACAT	TTTGCTCTGCTCCTGCCACATGC	No		3	2	9
ssc-miR-novel-chr13_9441	ssc-mir-novel-chr13_9441	3p	AGCGGG	18	GAGCGGGGCGCGCGGTCG	GCGCGCGGTCGCCCG	No	5	2	22	6
ssc-miR-novel-chr13_9442	ssc-mir-novel-chr13_9442	5p	AGCGGG	18	GAGCGGGGCGCGCGGTCG	CGGGAGCGGGGCGCGCGG	No			102	6
ssc-miR-novel-chr13_9467	ssc-mir-novel-chr13_9467	3p	GTCCAA	21	TGTCCAAGACTGCAGGTCAGT	TGTCCAAGACTGCAGGTCAGT	Yes
ssc-miR-novel-chr13_9486	ssc-mir-novel-chr13_9486	3p	CAGAGC	22	CCAGAGCACTCAAAAAGATGGC	CCAGAGCACTCAAAAAGATGGT	No
ssc-miR-novel-chr13_9502	ssc-mir-novel-chr13_9502	5p	CCCACA	23	TCCCACAGGGGGACGTGAGGCAG	TCCCACAGGGGGACGTGAGGCA	No		5		8
ssc-miR-novel-chr13_9520	ssc-mir-novel-chr13_9520	5p	CCCACA	23	TCCCACAGGGGGACGTGAGGCAG	TCCCACAGGGGGACGTGAGGCA	No		5		8
ssc-miR-novel-chr13_9841	ssc-mir-novel-chr13_9841	3p	TGCGTC	22	CTGCGTCGGAGGGCGGCCGGAA	CTGCGTCGGAGGGCGGCCGGAA	Yes
ssc-miR-novel-chr13_9887	ssc-mir-novel-chr13_9887	3p	AGGCAT	20	CAGGCATGAAGTCAGGTTAG	CAGGCATGAAGTCAGGTTAG	Yes
ssc-miR-novel-chr13_9979	ssc-mir-novel-chr13_9979	3p	TGTCAG	23	TTGTCAGTAGTTGCATGCAGGGA	TTGTCAGTAGTTGCATGCAGGGA	Yes	2	4	2	4	2	4
ssc-miR-novel-chr13_9996	ssc-mir-novel-chr13_9996	5p	GGCATG	21	AGGCATGGTCAAGAGGAAATC	AGGCATGGTCAAGAGGAAATC	Yes
ssc-miR-novel-chr14_12177	ssc-mir-novel-chr14_12177	3p	TTGTCT	22	TTTGTCTGTGGTGTAGGCCCGC	TTTGTCTGTGGTGTAGGCCCGA	No	11	282	80	779	26	163
ssc-miR-novel-chr14_12179	ssc-mir-novel-chr14_12179	3p	TTGTCT	22	TTTGTCTGTGGTGTAGGCCCGC	TTTGTCTGTGGTGTAGGCCCGA	No	11	282	80	779	26	163
ssc-miR-novel-chr14_12181	ssc-mir-novel-chr14_12181	3p	TTGTCT	22	TTTGTCTGTGGTGTAGGCCCGC	TTTGTCTGTGGTGTAGGCCCGA	No	11	282	80	779	26	163
ssc-miR-novel-chr14_12274	ssc-mir-novel-chr14_12274	5p	AGATGG	17	CAGATGGAGGCGTGGGT	CAGATGGAGGCGTGGGT	Yes	34	164	64	459	34	164
ssc-miR-novel-chr14_12484	ssc-mir-novel-chr14_12484	5p	GCCAGG	24	AGCCAGGATTGTGGTGGCAGCCAG	AGCCAGGATTGTGGTGGCAGCCA	No
ssc-miR-novel-chr14_12513	ssc-mir-novel-chr14_12513	3p	GGAAGG	20	TGGAAGGACACAGGAAGCCT	TGGAAGGACACAGGAAGCCT	Yes
ssc-miR-novel-chr14_12542	ssc-mir-novel-chr14_12542	5p	TCCAGG	22	TTCCAGGGAAGAAAGGAGGAAC	TTCCAGGGAAGAAAGGAGGAAC	Yes
ssc-miR-novel-chr14_12589	ssc-mir-novel-chr14_12589	3p	GCAGGA	25	AGCAGGACTGGCAGCTCTGGGCCTC	AGCAGGACTGGCAGCTCTGGGCCTTT	No			2
ssc-miR-novel-chr14_12636	ssc-mir-novel-chr14_12636	5p	TAGTAC	23	GTAGTACTTCTTGTTTGGATGCA	GTAGTACTTCTTGTTTGGATGC	No		2		2
ssc-miR-novel-chr14_12638	ssc-mir-novel-chr14_12638	5p	TAGTAC	23	GTAGTACTTCTTGTTTGGATGCA	GTAGTACTTCTTGTTTGGATGC	No		2		2
ssc-miR-novel-chr14_12801	ssc-mir-novel-chr14_12801	3p	TCTCTG	22	CTCTCTGACAGTCTCTGAAAGC	CTCTCTGACAGTCTCTGAAAGC	Yes
ssc-miR-novel-chr14_12811	ssc-mir-novel-chr14_12811	3p	GGGCTG	23	TGGGCTGTTCTTTTGTCTCTGAG	TTGTCTCTGAGGATG	No
ssc-miR-novel-chr14_12851	ssc-mir-novel-chr14_12851	3p	ACAGAT	22	GACAGATCTCTCCTCCCACAGC	GACAGATCTCTCCTCCCACAGT	No		2		2
ssc-miR-novel-chr14_12856	ssc-mir-novel-chr14_12856	5p	TCTGGG	22	ATCTGGGATCTGCGGCCCCTGC	ATCTGGGATCTGCGGCCCCTGA	No				2
ssc-miR-novel-chr14_12862	ssc-mir-novel-chr14_12862	5p	AGGAAA	21	AAGGAAAGAATTCTAGTGGGG	AAGGAAAGAATTCTAGTGGGA	No			2
ssc-miR-novel-chr14_12918	ssc-mir-novel-chr14_12918	5p	AGGAAA	19	CAGGAAACACTGGTGGAGG	AGGAAACTCTGGTGGAGGTC	No	227	15	606	53
ssc-miR-novel-chr14_13301	ssc-mir-novel-chr14_13301	3p	CAAACC	22	CCAAACCAGTTGTGCCTGTAGA	CCAAACCAGTTGTGCCTGTAGT	No
ssc-miR-novel-chr14_13321	ssc-mir-novel-chr14_13321	3p	TGGAAC	21	CTGGAACTTGGCTGTGTCTCT	CTGGAACTTGGCTGTGTCTCT	Yes				4
ssc-miR-novel-chr14_13411	ssc-mir-novel-chr14_13411	3p	GGGACG	17	CGGGACGGGTGTCGGGG	CGGGACGGGTGTCGGGG	Yes	18	3	614	81	18	3
ssc-miR-novel-chr14_13412	ssc-mir-novel-chr14_13412	5p	GGGACG	17	CGGGACGGGTGTCGGGG	CGGGACGGGTGTCGGGG	Yes	18	3	511	41	18	3
ssc-miR-novel-chr14_13435	ssc-mir-novel-chr14_13435	3p	GCTCCT	17	AGCTCCTCGAGGCCAGA	GAGCTCCTCGAGGCCAGA	No
ssc-miR-novel-chr14_13436	ssc-mir-novel-chr14_13436	5p	GCTCCT	17	AGCTCCTCGAGGCCAGA	AGCTCCTCGAGGCCAGA	Yes
ssc-miR-novel-chr14_13460	ssc-mir-novel-chr14_13460	3p	CTATCG	21	TCTATCGGGTGTACCTGTCCT	TCTATCGGGTGTACCTGTCCT	Yes
ssc-miR-novel-chr14_13655	ssc-mir-novel-chr14_13655	5p	GAAGGC	21	TGAAGGCTGGCCTAGAAATCT	TGAAGGCTGGCCTAGAAATCT	Yes		7		17		7
ssc-miR-novel-chr14_13668	ssc-mir-novel-chr14_13668	3p	AAACTG	22	TAAACTGAGGCCTCTGTGGGGC	TAAACTGAGGCCTCTGTGGGGC	Yes		3		24		3
ssc-miR-novel-chr14_13772	ssc-mir-novel-chr14_13772	3p	TCTCCA	23	TTCTCCAAGGACACTCTGTCTCT	TTCTCCAAGGACACTCTGTCTCT	Yes				3
ssc-miR-novel-chr14_13888	ssc-mir-novel-chr14_13888	3p	AGTGCA	23	CAGTGCAATGATATTGTCAAAGC	CAGTGCAATGATATTGTCAAAGC	Yes	132	410	320	1235	132	410
ssc-miR-novel-chr14_14550	ssc-mir-novel-chr14_14550	3p	AGGTTA	18	GAGGTTAACGGAGTGACA	GAGGTTAACGGAGTGA	No	2	2	2	6
ssc-miR-novel-chr14_14572	ssc-mir-novel-chr14_14572	3p	GGCACC	22	TGGCACCAGCACTGGCGGTGGC	TGGCACCAGCACTGGCGGTGGC	Yes	21	177	38	402	21	177
ssc-miR-novel-chr14_14582	ssc-mir-novel-chr14_14582	3p	TGGTTA	17	GTGGTTAAGGCTTTGGA	GGTTAAGGCTTTGGA	No	37	246	145	779	14	124
ssc-miR-novel-chr14_14584	ssc-mir-novel-chr14_14584	3p	AGACCC	22	CAGACCCTGAGCTGCCTCTAGA	CAGACCCTGAGCTGCCTCTAGA	Yes	5	15	9	24	5	15
ssc-miR-novel-chr14_14614	ssc-mir-novel-chr14_14614	3p	GGAGTG	18	AGGAGTGTGGAAGGAGTG	AGGAGTGTGGAAGGAGTG	Yes
ssc-miR-novel-chr15_14859	ssc-mir-novel-chr15_14859	3p	TGCTCT	23	CTGCTCTCCTGTCTCCGCTCAGG	CTGCTCTCCTGTCTCCGCTCAGT	No
ssc-miR-novel-chr15_14871	ssc-mir-novel-chr15_14871	3p	GCATGA	22	TGCATGACTGTAGAAAACCTGT	TGCATGACTGTAGAAAACCTGT	Yes		2		2
ssc-miR-novel-chr15_14873	ssc-mir-novel-chr15_14873	3p	GCATGA	22	TGCATGACTGTAGAAAACCTGT	TGCATGACTGTAGAAAACCTGT	Yes		2		2
ssc-miR-novel-chr15_14905	ssc-mir-novel-chr15_14905	3p	TTCTGT	22	CTTCTGTGATGGTGAACTGAGA	CTTCTGTGATGGTGAACTGAGA	Yes		12		15		12
ssc-miR-novel-chr15_14929	ssc-mir-novel-chr15_14929	3p	TGGCTG	22	CTGGCTGGAGAACTTCTACATG	CTGGCTGGAGAACTTCTACATG	Yes
ssc-miR-novel-chr15_15025	ssc-mir-novel-chr15_15025	3p	AGCGTA	22	GAGCGTAGTGTTCGCCGGCATA	GAGCGTAGTGTTCGCCGGCATA	Yes
ssc-miR-novel-chr15_15523	ssc-mir-novel-chr15_15523	3p	TTGTTC	22	TTTGTTCGTTCGGCTCGCGTGA	TTTGTTCGTTCGGCTCGCGTGA	Yes	133	1436	224	2053	133	1436
ssc-miR-novel-chr15_15531	ssc-mir-novel-chr15_15531	3p	GCCCGG	21	AGCCCGGCCGTACCCTGCAGG	AGCCCGGCCGTACCCTGCAGT	No
ssc-miR-novel-chr15_15607	ssc-mir-novel-chr15_15607	3p	AGGCGG	21	GAGGCGGCCCCGGCCCGGTAT	GCGGCCCCGGCCGGG	No		11		11
ssc-miR-novel-chr15_15633	ssc-mir-novel-chr15_15633	3p	CAGCAG	22	TCAGCAGGTCAGGTTCCATAAT	TCAGCAGGTCAGGTTCCATAAT	Yes	9		9		9
ssc-miR-novel-chr15_15673	ssc-mir-novel-chr15_15673	3p	CATTGG	18	GCATTGGGGGTTCAGGGG	GCATTGGTGGTTCAG	No	35	100	39	218	2
ssc-miR-novel-chr15_15705	ssc-mir-novel-chr15_15705	3p	CTTGGA	22	TCTTGGACCCCTTCTCACAGGA	TCTTGGACCCCTTCTCACAGGA	Yes		4		4		4
ssc-miR-novel-chr15_15729	ssc-mir-novel-chr15_15729	3p	CTATCG	21	TCTATCGGGTGTACCTGTCCT	TCTATCGGGTGTACCTGTCCT	Yes
ssc-miR-novel-chr15_15788	ssc-mir-novel-chr15_15788	3p	CCCAGC	21	TCCCAGCTGGTCATTAATCCT	TCCCAGCTGGTCATTAATCCT	Yes	6	2	6	12	6	2
ssc-miR-novel-chr15_15866	ssc-mir-novel-chr15_15866	3p	TGTTCT	22	TTGTTCTGGTTGATGGGTGGGA	TTGTTCTGGTTGATGGGTGGGA	Yes		3		5		3
ssc-miR-novel-chr15_16235	ssc-mir-novel-chr15_16235	5p	TGGGAT	23	ATGGGATAATCACACCCCTGGGG	ATGGGATAATCACACCCCTGGGA	No		2		2
ssc-miR-novel-chr15_16275	ssc-mir-novel-chr15_16275	5p	GCCGGC	18	AGCCGGCGGCGGCGGCGA	GGCCGGCGGCGGCGG	No	56	2	324	68
ssc-miR-novel-chr15_16277	ssc-mir-novel-chr15_16277	5p	GCCGGC	18	AGCCGGCGGCGGCGGCGA	GGCCGGCGGCGGCGG	No	56	2	324	68
ssc-miR-novel-chr15_16436	ssc-mir-novel-chr15_16436	3p	TCGCGG	21	TTCGCGGCCCGCGCTGGGAGC	TTCGCGGCCCGCGCTGGGAGA	No		5		11		2
ssc-miR-novel-chr15_16518	ssc-mir-novel-chr15_16518	3p	GGCGGA	18	GGGCGGACTGTTAAACCG	GGGCGGACTGTTAAACCG	Yes		4		6		4
ssc-miR-novel-chr15_16730	ssc-mir-novel-chr15_16730	3p	CAGCAG	22	TCAGCAGGTCAGGTTCCATAAT	TCAGCAGGTCAGGTTCCATAAT	Yes	9		9		9
ssc-miR-novel-chr15_16769	ssc-mir-novel-chr15_16769	5p	GCAGAT	18	TGCAGATGATGTGAGAGA	TGCAGATGATGTGAGAGA	Yes		109	7	185		109
ssc-miR-novel-chr16_16851	ssc-mir-novel-chr16_16851	3p	GAGCTG	23	AGAGCTGAGGGCAGAGTCCAGGA	AGAGCTGAGGGCAGAGTCCAGGA	Yes			2
ssc-miR-novel-chr16_16917	ssc-mir-novel-chr16_16917	3p	TGGTGT	21	TTGGTGTACACTGGAATAGCT	TTGGTGTACACTGGAATAGCT	Yes	191	1542	219	1843	191	1542
ssc-miR-novel-chr16_16920	ssc-mir-novel-chr16_16920	5p	TGGACC	20	ATGGACCACAAACTCAAATT	ATGGACCACAAACTCAAATT	Yes
ssc-miR-novel-chr16_16922	ssc-mir-novel-chr16_16922	5p	GGTCTA	17	TGGTCTAGCGGTTAGGA	CTGGTGGTCTAGTGGTTAGGA	No	25	31	149	195	4	13
ssc-miR-novel-chr16_17112	ssc-mir-novel-chr16_17112	5p	GTGATG	25	GGTGATGATGACGATGAAGCTGAAA	GGTGATGATGACGATGAAGCTGAAA	Yes	16	4	34	40	16	4
ssc-miR-novel-chr16_17181	ssc-mir-novel-chr16_17181	3p	CTGCCT	23	TCTGCCTGTAGGAATGCTGTAGG	TCTGCCTGTAGGAATGCTGTAGG	Yes
ssc-miR-novel-chr16_17182	ssc-mir-novel-chr16_17182	5p	CTGCCT	23	TCTGCCTGTAGGAATGCTGTAGG	TCTGCCTGTAGGAATGCTGTAGG	Yes
ssc-miR-novel-chr16_17203	ssc-mir-novel-chr16_17203	3p	GTGGGG	18	TGTGGGGCTGATGACACT	TGTGGGGCTGATGACA	No
ssc-miR-novel-chr16_17338	ssc-mir-novel-chr16_17338	5p	GTGCGT	24	CGTGCGTCTCTGGGTGTGATGTCG	CGTGCGTCTCTGGGTGTGATGTCT	No
ssc-miR-novel-chr16_17347	ssc-mir-novel-chr16_17347	3p	GGAAGG	20	TGGAAGGACACAGGAAGCCT	TGGAAGGACACAGGAAGCCT	Yes
ssc-miR-novel-chr16_17372	ssc-mir-novel-chr16_17372	3p	TCCTCG	20	GTCCTCGGCTGGGAGGAGGA	GTCCTCGGCTGGGAGGAGGA	Yes		3		3		3
ssc-miR-novel-chr16_17391	ssc-mir-novel-chr16_17391	5p	GAGGTA	20	TGAGGTAGTAGGCTGTGTGG	TGAGGTAGTAGGTTGTGTGG	No	52	83	95	117
ssc-miR-novel-chr16_17392	ssc-mir-novel-chr16_17392	3p	GAGGTA	20	TGAGGTAGTAGGCTGTGTGG	TGAGGTAGTAGGTTGTGTGGTTA	No	313	517	760	1146
ssc-miR-novel-chr16_17559	ssc-mir-novel-chr16_17559	5p	GGCAGT	22	TGGCAGTGTATTGTTAGCTGGT	TGGCAGTGTATTGTTAGCTGGT	Yes		126	2	162		126
ssc-miR-novel-chr16_17561	ssc-mir-novel-chr16_17561	5p	GGCAGT	23	AGGCAGTGTATTGTTAGCTGGCT	AGGCAGTGTATTGTTAGCTGGCT	Yes		11		45		11
ssc-miR-novel-chr16_17571	ssc-mir-novel-chr16_17571	5p	GGGTGG	18	TGGGTGGAAGAAGTGACC	AATGGGTGGAAGAAGTGACC	No
ssc-miR-novel-chr16_17722	ssc-mir-novel-chr16_17722	3p	AGCCTG	21	TAGCCTGACGCTGATGATTGT	TAGCCTGACGCTGATGATTGT	Yes
ssc-miR-novel-chr16_17741	ssc-mir-novel-chr16_17741	5p	AAGAAA	23	TAAGAAATAGGTCATTAACAGTA	TAAGAAATAGGTCATTAACAGT	No
ssc-miR-novel-chr16_17764	ssc-mir-novel-chr16_17764	3p	GTGGGG	18	TGTGGGGCTGATGACACT	TGTGGGGCTGATGACA	No
ssc-miR-novel-chr16_17872	ssc-mir-novel-chr16_17872	3p	GGGGGA	18	AGGGGGAGGCAGGGGGGG	AGGGGGAGGCAGGGGGGG	Yes		2		4		2
ssc-miR-novel-chr16_17883	ssc-mir-novel-chr16_17883	5p	CCCCCG	19	GCCCCCGGTGGCGGGGGGG	CCCCGGTGGCGGGGGG	No	3	7	168	110
ssc-miR-novel-chr17_17993	ssc-mir-novel-chr17_17993	3p	GGGGCA	21	CGGGGCAGCTCAGTACAGGAC	CGGGGCAGCTCAGTACAGGAT	No				2
ssc-miR-novel-chr17_17994	ssc-mir-novel-chr17_17994	5p	GGGGCA	21	CGGGGCAGCTCAGTACAGGAC	CGGGGCAGCTCAGTACAGGAT	No
ssc-miR-novel-chr17_18002	ssc-mir-novel-chr17_18002	5p	GGTGGG	22	CGGTGGGGTGCAGTGCTGGACT	CGGTGGGGTGCAGTGCTGGAC	No	4	4	4	8
ssc-miR-novel-chr17_18117	ssc-mir-novel-chr17_18117	5p	TGGGCT	17	CTGGGCTGCCTCTGGGT	CTGGGCTGCCTCTGGCT	No	2	14	4	27
ssc-miR-novel-chr17_18122	ssc-mir-novel-chr17_18122	3p	AAGGCT	22	CAAGGCTCCACCTGCGCCCAAG	CAAGGCTCCACCTGCGCCCAAG	Yes
ssc-miR-novel-chr17_18126	ssc-mir-novel-chr17_18126	5p	GTGGTG	22	AGTGGTGAAATGTATTTAGGAC	AGTGGTGAAATGTATTTAGGAC	Yes		3		3		3
ssc-miR-novel-chr17_18148	ssc-mir-novel-chr17_18148	5p	ACAGTG	17	TACAGTGGCTGTGGCTC	ACAGTGGCTGTGGCT	No	4	8	18	101		8
ssc-miR-novel-chr17_18173	ssc-mir-novel-chr17_18173	3p	ATGATG	23	AATGATGCCCCTTAGAGTTGAGC	AATGATGCCCCTTAGAGTTGAGA	No
ssc-miR-novel-chr17_18175	ssc-mir-novel-chr17_18175	3p	ATGATG	23	AATGATGCCCCTTAGAGTTGAGC	AATGATGCCCCTTAGAGTTGAGA	No
ssc-miR-novel-chr17_18195	ssc-mir-novel-chr17_18195	5p	GGTTAA	18	GGGTTAAGGATCTGGTGT	CAGTGGGTTAAGGATC	No				2
ssc-miR-novel-chr17_18444	ssc-mir-novel-chr17_18444	5p	ATGGTC	24	TATGGTCACTGCTGTGACACGGGT	TATGGTCACTGCTGTGACACGGGA	No	4	8	4	10
ssc-miR-novel-chr17_18693	ssc-mir-novel-chr17_18693	5p	GTGGTG	22	AGTGGTGAAATGTATTTAGGAC	AGTGGTGAAATGTATTTAGGAC	Yes		3		3		3
ssc-miR-novel-chr17_18954	ssc-mir-novel-chr17_18954	3p	GTTTTG	17	GGTTTTGGTCCTCGGCC	TTTTGGTCCTCGGCC	No	18		48	2
ssc-miR-novel-chr17_18970	ssc-mir-novel-chr17_18970	3p	GTGTCC	17	TGTGTCCTCAGTAACCT	TGTGTCCTCAGTAACCT	Yes		5		10		5
ssc-miR-novel-chr17_18987	ssc-mir-novel-chr17_18987	5p	GGGTTG	19	AGGGTTGGGCGGAGGCTTT	AGGGTTGGGCGGAGGCTTT	Yes	82	114	300	596	82	114
ssc-miR-novel-chr18_19035	ssc-mir-novel-chr18_19035	3p	CGGGGG	17	GCGGGGGTGGCGGCGGG	CGGGGGTGGCGGCGGG	No	8	3	60	28	11
ssc-miR-novel-chr18_19202	ssc-mir-novel-chr18_19202	5p	TGCCCC	23	TTGCCCCGTCGAAGCTGTCGGTG	TTGCCCCGTCGAAGCTGTCGGTG	Yes		15		26		15
ssc-miR-novel-chr18_19204	ssc-mir-novel-chr18_19204	5p	TGCCCC	23	TTGCCCCGTCGAAGCTGTCGGTG	TTGCCCCGTCGAAGCTGTCGGTG	Yes		15		26		15
ssc-miR-novel-chr18_19238	ssc-mir-novel-chr18_19238	5p	TTGGCA	23	TTTGGCACTAGCACATTTTTGCT	TTTGGCACTAGCACATTTTTGCT	Yes	266	523	345	833	266	523
ssc-miR-novel-chr18_19266	ssc-mir-novel-chr18_19266	5p	TGTGTC	22	TTGTGTCAATATGCGATGATGT	TTGTGTCAATATGCGATGATGT	Yes
ssc-miR-novel-chr18_19287	ssc-mir-novel-chr18_19287	3p	GGGGTG	20	TGGGGTGTGGTGGTGGTGGG	TGGGGTGTGGTGGTGGTGGG	Yes		6	2	37		6
ssc-miR-novel-chr18_19390	ssc-mir-novel-chr18_19390	5p	GATGTC	24	TGATGTCAGGATGAAGCTTGGACT	TCCTTGATGTCAGGA	No				2
ssc-miR-novel-chr18_19420	ssc-mir-novel-chr18_19420	5p	TCTGGA	21	TTCTGGAAGATGTAGTCTGGA	TTCTGGAAGATGTAGTCTGGA	Yes
ssc-miR-novel-chr18_19428	ssc-mir-novel-chr18_19428	5p	GAGCGG	23	TGAGCGGACAAGTTTGAGCCCCT	TGAGCGGACAAGTTTGAGCCCCT	Yes		4		4		4
ssc-miR-novel-chr18_19466	ssc-mir-novel-chr18_19466	5p	CGAAGA	21	ACGAAGAACATTTGTGTAGCT	ACGAAGAACATTTGTGTAGCT	Yes		4		9		4
ssc-miR-novel-chr18_19490	ssc-mir-novel-chr18_19490	3p	TTCCCT	22	GTTCCCTCGTGGCTCAATGGGT	GTTCCCTCGTGGCTCAATGGGT	Yes		13		41		13
ssc-miR-novel-chr18_19647	ssc-mir-novel-chr18_19647	5p	GAGGGA	22	TGAGGGAGGAGTATGTGCTGTG	TGAGGGAGGAGTTTGTGCTGTT	No			3
ssc-miR-novel-chr18_19712	ssc-mir-novel-chr18_19712	3p	ACATGG	20	AACATGGAAGTGGATTGAGG	AACATGGAAGTGGATTGAGG	Yes
ssc-miR-novel-chr18_19745	ssc-mir-novel-chr18_19745	5p	TATGGC	23	TTATGGCCCTTCGGTAATTCACT	TTATGGCCCTTCGGTAATTCACT	Yes
ssc-miR-novel-chr18_19771	ssc-mir-novel-chr18_19771	5p	GAACAG	23	TGAACAGAGGTCATGAACAGAGC	TGAACAGAGGTCATGAACAGAGC	Yes	2		2		2
ssc-miR-novel-chr18_19783	ssc-mir-novel-chr18_19783	5p	TGTGTC	22	TTGTGTCAATATGCGATGATGT	TTGTGTCAATATGCGATGATGT	Yes
ssc-miR-novel-chr18_19904	ssc-mir-novel-chr18_19904	3p	TCCCTT	19	TTCCCTTTGGGCCCTCAGG	TTCCCTTTGGGCCCTCAGA	No
ssc-miR-novel-chr18_20001	ssc-mir-novel-chr18_20001	5p	AAGGAG	23	CAAGGAGGAGTCAGATGAGGCTG	CAAGGAGGAGTCAGATGAGGCTG	Yes
ssc-miR-novel-chr18_20013	ssc-mir-novel-chr18_20013	5p	ACTGCA	22	TACTGCAAAGTGATTGAGGAGC	TACTGCAAAGTGATTGAGGAGC	Yes
ssc-miR-novel-chr18_20025	ssc-mir-novel-chr18_20025	3p	TTCCCT	22	GTTCCCTCGTGGCTCAATGGGT	GTTCCCTCGTGGCTCAATGGGT	Yes		13		41		13
ssc-miR-novel-chr1_1003	ssc-mir-novel-chr1_1003	3p	GGACTA	22	TGGACTAACTGTGGTATTGGGA	TGGACTAACTGTGGTATTGGGA	Yes
ssc-miR-novel-chr1_1012	ssc-mir-novel-chr1_1012	5p	TCAGGT	21	TTCAGGTAAAAGACACACACT	TTCAGGTAAAAGACACACACT	Yes	4	9	4	9	4	9
ssc-miR-novel-chr1_1152	ssc-mir-novel-chr1_1152	5p	GGCCCT	21	AGGCCCTTACATAGTCAGACT	AGGCCCTTACATAGTCAGACT	Yes				2
ssc-miR-novel-chr1_1175	ssc-mir-novel-chr1_1175	3p	CTGTGT	18	ACTGTGTGTGAGGAAGTC	ACTGTGTGTGAGGAAGTC	Yes		2		2
ssc-miR-novel-chr1_1345	ssc-mir-novel-chr1_1345	3p	AACCCG	22	TAACCCGACATTCAAGGCCTGT	TAACCCGACATTCAAGGCCTGT	Yes
ssc-miR-novel-chr1_1497	ssc-mir-novel-chr1_1497	3p	ACCACA	21	TACCACAGGGCAGAACCACGT	ACCACAGGGTAGAACCACGTACT	No				2
ssc-miR-novel-chr1_1514	ssc-mir-novel-chr1_1514	5p	CTGATT	18	TCTGATTTGGATTCCAGA	TCTGATTTGGATTCCAGA	Yes
ssc-miR-novel-chr1_1558	ssc-mir-novel-chr1_1558	5p	GGGGCG	23	CGGGGCGGGCGGTCGCCCGGGGC	CGGGGCGCGCGGTCGCCCGGGGA	No	183	41	1746	278
ssc-miR-novel-chr1_1613	ssc-mir-novel-chr1_1613	3p	TAAAAC	19	ATAAAACTTAGTCGCTGCT	ATAAAACTTAGTCGCTGCT	Yes				2
ssc-miR-novel-chr1_1798	ssc-mir-novel-chr1_1798	5p	GGAAAC	22	TGGAAACACTTCTGCACAAACT	TGGAAACACTTCTGCACAAACT	Yes	2	7	2	12	2	7
ssc-miR-novel-chr1_1972	ssc-mir-novel-chr1_1972	5p	TCCCTT	22	TTCCCTTTGTCATCCTTTGCCC	TTCCCTTTGTCATCCTATGCCC	No
ssc-miR-novel-chr1_2074	ssc-mir-novel-chr1_2074	5p	TTAGTG	22	TTTAGTGTGATAATGGCGTTTG	TTTAGTGTGATAATGGCGTTTG	Yes
ssc-miR-novel-chr1_2132	ssc-mir-novel-chr1_2132	5p	CGTTAG	23	TCGTTAGTTCTCTGAGGCTCCGA	TCGTTAGTTCTCTGAGGCTCCGA	Yes		2		2		2
ssc-miR-novel-chr1_2249	ssc-mir-novel-chr1_2249	3p	GACCGG	24	AGACCGGGGACCGGAGCGAGCAGA	AGACCGGGGACCGGAGCGAGCAGA	Yes	2		4	11	2
ssc-miR-novel-chr1_2311	ssc-mir-novel-chr1_2311	5p	TTTGGT	21	ATTTGGTGGATTGTGGCAGTA	ATTTGGTGGATTGTGGCAGTA	Yes
ssc-miR-novel-chr1_2360	ssc-mir-novel-chr1_2360	5p	GGCAGA	22	CGGCAGACTGGGACTTGTTGTT	CGGCAGACTGGGACTTGTTGTT	Yes		3		3		3
ssc-miR-novel-chr1_2748	ssc-mir-novel-chr1_2748	5p	AAGGAG	18	AAAGGAGAGGAAAGAAGG	AAAGGAGAGGAAAGAAGG	Yes
ssc-miR-novel-chr1_2775	ssc-mir-novel-chr1_2775	3p	CTAGAA	22	ACTAGAAATTGGGTAGGACAGA	ACTAGAAATTGGGTAGGACAGA	Yes		3		3		3
ssc-miR-novel-chr1_2959	ssc-mir-novel-chr1_2959	3p	GGGGTG	25	TGGGGTGGGGCTCTCAACCTCCAGA	TGGGGTGGGGCTCTCAACCTCCAGT	No
ssc-miR-novel-chr1_2989	ssc-mir-novel-chr1_2989	3p	CGCGTC	23	GCGCGTCTTTTGGTGCTCTGCAG	GCGCGTCTTTTGGTGCTCTGCAA	No		4		4
ssc-miR-novel-chr1_3279	ssc-mir-novel-chr1_3279	5p	TCTAGA	25	CTCTAGAGGTGGATTTGCTGTGCTG	CTCTAGAGGTGGATTTGCTGTGCTG	Yes
ssc-miR-novel-chr1_3280	ssc-mir-novel-chr1_3280	3p	TCTAGA	25	CTCTAGAGGTGGATTTGCTGTGCTG	CTCTAGAGGTGGATTTGCTGTGCTG	Yes
ssc-miR-novel-chr1_3515	ssc-mir-novel-chr1_3515	5p	AACATT	22	AAACATTAGAATGTCTGAGTGG	AAACATTAGAATGTCTGAGTGG	Yes	4	6	4	9	4	6
ssc-miR-novel-chr1_3810	ssc-mir-novel-chr1_3810	3p	TAAAAC	19	ATAAAACTTAGTCGCTGCT	ATAAAACTTAGTCGCTGCT	Yes				2
ssc-miR-novel-chr1_3836	ssc-mir-novel-chr1_3836	3p	GCCGGG	17	CGCCGGGGGGGCGGGGG	CGCCGGGGGCGCGGGGGGTG	No	2		15
ssc-miR-novel-chr1_3896	ssc-mir-novel-chr1_3896	3p	AATTTA	21	CAATTTAGGTTAATGACTGTC	CAATTTAGGTTAATGACTGTC	Yes			2
ssc-miR-novel-chr1_3924	ssc-mir-novel-chr1_3924	3p	TGCCTG	20	TTGCCTGGGACTCTGGAACC	TTGCCTGGGACTCTGGAACC	Yes	2	3	2	3	2	3
ssc-miR-novel-chr1_4044	ssc-mir-novel-chr1_4044	3p	CTGGTT	22	ACTGGTTGGATTGGAGACTAGG	ACTGGTTGGATTGGAGACTAGG	Yes		2		6		2
ssc-miR-novel-chr1_4317	ssc-mir-novel-chr1_4317	5p	TGCCGT	21	CTGCCGTTGGGTCTGGGGTGT	TTGCCGTTGGGTCTGGGGTGT	No	7	22	18	75
ssc-miR-novel-chr1_4339	ssc-mir-novel-chr1_4339	5p	CGTTAG	23	TCGTTAGTTCTCTGAGGCTCCGA	TCGTTAGTTCTCTGAGGCTCCGA	Yes		2		2		2
ssc-miR-novel-chr1_4468	ssc-mir-novel-chr1_4468	3p	ACTGTT	22	AACTGTTCTACCTCTGAGTAGC	AACTGTTCTACCTCTGAGTAGC	Yes		3		3
ssc-miR-novel-chr1_4539	ssc-mir-novel-chr1_4539	5p	AGGTTA	22	AAGGTTACTTGTTAGTTCAGGA	AAGGTTACTTGTTAGTTCAGGA	Yes				4
ssc-miR-novel-chr1_4584	ssc-mir-novel-chr1_4584	3p	ATGGAG	20	TATGGAGGGTAGACTGTACT	TATGGAGGGTAGACTGTACT	Yes	5	14	5	32	5	14
ssc-miR-novel-chr1_4647	ssc-mir-novel-chr1_4647	5p	AGAGCT	24	CAGAGCTGTTTGTGAACTGCAGGT	CAGAGCTGTTTGTGAACTGCAGGT	Yes	33	166	41	271	33	166
ssc-miR-novel-chr1_4720	ssc-mir-novel-chr1_4720	3p	TGGAGG	19	CTGGAGGAAGAGCTCCCTG	CTGGAGGAAGAGCTCCCTG	Yes			2
ssc-miR-novel-chr1_4762	ssc-mir-novel-chr1_4762	3p	GAGTCG	20	AGAGTCGGCTGCGCGGAGCC	AGAGTCGGCTGCGCGGAGCC	Yes
ssc-miR-novel-chr1_4788	ssc-mir-novel-chr1_4788	3p	AGCTAA	23	TAGCTAAGTGCAAATATGTCCAT	TAGCTAAGTGCAAATATGTCCAT	Yes
ssc-miR-novel-chr1_4860	ssc-mir-novel-chr1_4860	3p	CTAGAA	22	ACTAGAAATTGGGTAGGACAGA	ACTAGAAATTGGGTAGGACAGA	Yes		3		3		3
ssc-miR-novel-chr1_4929	ssc-mir-novel-chr1_4929	3p	GGCTGG	17	AGGCTGGGGGTGGGGCC		No
ssc-miR-novel-chr1_5015	ssc-mir-novel-chr1_5015	5p	CAGTCA	21	ACAGTCAACGGTCGGTGGTTT	ACAGTCAACGGTCGGTGGTTT	Yes	19	35	28	51	19	35
ssc-miR-novel-chr1_5092	ssc-mir-novel-chr1_5092	3p	AGAAGG	21	CAGAAGGGGAGTCGGAGCAGA	CAGAAGGGGAGTCGGAGCAGA	Yes
ssc-miR-novel-chr1_5095	ssc-mir-novel-chr1_5095	5p	CTGGAG	23	TCTGGAGGACGCTAGAGCTGGGC	TCTGGAGGACGCTAGAGCTGGGC	Yes		3		3		3
ssc-miR-novel-chr1_5102	ssc-mir-novel-chr1_5102	3p	GAATTG	22	AGAATTGTGGCTGGACATCTGT	AGAATTGTGGCTGGACATCTGT	Yes	5	7	9	7	5	7
ssc-miR-novel-chr1_5156	ssc-mir-novel-chr1_5156	3p	GCAGTT	21	TGCAGTTGCCGGGAAGCGGGC	TGCAGTTGCCGGGAAGCGGGC	Yes		6	2	6		6
ssc-miR-novel-chr1_5195	ssc-mir-novel-chr1_5195	5p	ATTATT	22	CATTATTACTCACGGTACGAGT	CATTATTACTCACGGTACGAGT	Yes				2
ssc-miR-novel-chr1_5196	ssc-mir-novel-chr1_5196	3p	ATTATT	22	CATTATTACTCACGGTACGAGT	CATTATTACTCACGGTACGAGT	Yes				2
ssc-miR-novel-chr1_5208	ssc-mir-novel-chr1_5208	3p	AGGGTG	21	AAGGGTGGGTGGCCACTGTGC	AAGGGTGGGTGGCCACTGTGC	Yes
ssc-miR-novel-chr1_946	ssc-mir-novel-chr1_946	5p	CCCTGT	23	TCCCTGTGGTCTAGGGGTTAGGA	TCCCTGTGGTCTAGTGGTTAGGA	No	130	618	348	1874		2
ssc-miR-novel-chr2_20089	ssc-mir-novel-chr2_20089	5p	TGGGCG	17	CTGGGCGGACGTGGGGT	CTGGGCGGACGTGGGGTCCT	No
ssc-miR-novel-chr2_20131	ssc-mir-novel-chr2_20131	3p	CTCTCT	22	CCTCTCTTCCCTCACGGTCGCT	CCTCTCTTCCCTCACGGTCGCT	Yes		2		2		2
ssc-miR-novel-chr2_20138	ssc-mir-novel-chr2_20138	5p	ACCTGT	23	GACCTGTGATGTCGTTTCTGAGA	GACCTGTGATGTCGTTTCTGAGA	Yes	2	4	4	9	2	4
ssc-miR-novel-chr2_20190	ssc-mir-novel-chr2_20190	5p	TCGGGC	22	CTCGGGCCTGCGCGCGCGAGGA	CTCGGGCCTGCGCGCGCGAGGA	Yes	2		2		2
ssc-miR-novel-chr2_20212	ssc-mir-novel-chr2_20212	5p	ACTGGA	22	GACTGGAAGTCTCAGGGGGTGT	GACTGGAAGTCTCAGGGGGTGT	Yes		37		76		37
ssc-miR-novel-chr2_20240	ssc-mir-novel-chr2_20240	5p	TGTGTG	19	ATGTGTGGGTCGGCACCGA	ATGTGTGGGTCGGCACCGA	Yes
ssc-miR-novel-chr2_20261	ssc-mir-novel-chr2_20261	3p	GGCAAG	22	GGGCAAGCCTGCGGAGGTGTGG	GGGCAAGCCTGCGGAGGTGTGG	Yes	7		9		7
ssc-miR-novel-chr2_20299	ssc-mir-novel-chr2_20299	3p	ATTCTC	22	CATTCTCTGGTGGCCTAGCAGG	CATTCTCTGGTGGCCTAGCAGGA	No	4	29	6	78	2	41
ssc-miR-novel-chr2_20300	ssc-mir-novel-chr2_20300	5p	ATTCTC	22	CATTCTCTGGTGGCCTAGCAGG	CATTCTCTGGTGGCCTAGCAGG	Yes	2	41	2	45	2	41
ssc-miR-novel-chr2_20315	ssc-mir-novel-chr2_20315	5p	CACCCT	24	CCACCCTCATCGCTGCCTGTGTGT	CCACCCTCATCGCTGCCTGTGTGT	Yes
ssc-miR-novel-chr2_20345	ssc-mir-novel-chr2_20345	3p	TTTGTG	18	CTTTGTGGTCCTGTTCTT	CTTTGTGGTCCTGTTCTT	Yes
ssc-miR-novel-chr2_20448	ssc-mir-novel-chr2_20448	5p	TGGGGA	24	GTGGGGAAGAACTACAAGACAGCT	GTGGGGAAGAACTACAAGACAGCT	Yes	8	2	11	8	8	2
ssc-miR-novel-chr2_20504	ssc-mir-novel-chr2_20504	5p	GTCTCA	23	AGTCTCAGTGTGGTCTTCAGAGA	AGTCTCAGTGTGGTCTTCAGAGA	Yes		11		11		11
ssc-miR-novel-chr2_20597	ssc-mir-novel-chr2_20597	5p	CGTTGG	24	TCGTTGGACACAGATCACTACACT	TCGTTGGACACAGATCACTACACT	Yes	6	11	14	17	6	11
ssc-miR-novel-chr2_20662	ssc-mir-novel-chr2_20662	5p	AGTTCA	24	CAGTTCACAGTTCATAGGAGGATG	AGTTCACAGTTCATAGGAGGAT	No
ssc-miR-novel-chr2_20682	ssc-mir-novel-chr2_20682	5p	TTCGGG	23	ATTCGGGTGCAGGGACTGAGAGC	ATTCGGGTGCAGGGACTGAGAGC	Yes		5		11		5
ssc-miR-novel-chr2_20831	ssc-mir-novel-chr2_20831	3p	CTGGGG	18	CCTGGGGGTCTGAGGGGC	CACCTGGGGGTCTGAGGGGC	No
ssc-miR-novel-chr2_20848	ssc-mir-novel-chr2_20848	5p	AACCAA	22	TAACCAATGTGCAGACTACTGT	TAACCAATGTGCAGACTACTGT	Yes	5		5		5
ssc-miR-novel-chr2_20962	ssc-mir-novel-chr2_20962	5p	CCTGTG	22	TCCTGTGATGATCTCCCTGAGC	TCCTGTGATGATCTCCCTGAGC	Yes		7		15
ssc-miR-novel-chr2_20965	ssc-mir-novel-chr2_20965	3p	GAGATG	23	TGAGATGAGAGCCCTTGGCCACT	TGAGATGAGAGCCCTTGGCCACT	Yes	3	6	3	10	3	6
ssc-miR-novel-chr2_21078	ssc-mir-novel-chr2_21078	5p	AGTTGC	21	TAGTTGCTGTGGGAAGTGAGC	TAGTTGCTGTGGGAAGTGAGC	Yes		4		4		4
ssc-miR-novel-chr2_21186	ssc-mir-novel-chr2_21186	5p	AAAATG	22	TAAAATGCTATTCTGTCACTGT	AAAATGCTATTCTGTCACTGT	No	2		2
ssc-miR-novel-chr2_21261	ssc-mir-novel-chr2_21261	3p	GACAAT	23	TGACAATGATGTATCCACTGAGC	TGACAATGATGTATCCACTGAGC	Yes	2	12	2	46	2	12
ssc-miR-novel-chr2_21343	ssc-mir-novel-chr2_21343	3p	CTGAAG	22	ACTGAAGTGATGGTCTTGGGAC	ACTGAAGTGATGGTCTTGGGAC	Yes		12	2	21		12
ssc-miR-novel-chr2_21352	ssc-mir-novel-chr2_21352	5p	TGTTGG	24	ATGTTGGACTCAGAACTCTCACTC	ATGTGGGGCTCAGAACTCTCACTC	No	44	89	100	208
ssc-miR-novel-chr2_21472	ssc-mir-novel-chr2_21472	5p	GCGTGC	17	CGCGTGCGCGTCGGGTC	GCGCGCGTGCGCGTCGGGTCC	No	68	169	5962	11216	745	11
ssc-miR-novel-chr2_21617	ssc-mir-novel-chr2_21617	3p	GGATTT	17	TGGATTTTTGGAGCTGG	ATGGATTTTTGGAGCTGGG	No	829	303	4401	1246	15	32
ssc-miR-novel-chr2_21624	ssc-mir-novel-chr2_21624	5p	GAGATG	20	TGAGATGAAGCACTGTAGCT	TGAGATGAAGCACTGTAGCT	Yes	210	1693	2164	16306	210	1693
ssc-miR-novel-chr2_21667	ssc-mir-novel-chr2_21667	3p	TCACTG	21	TTCACTGGTGCCCATGGAGGA	TTCACTGGTGCCCATGGAGGA	Yes
ssc-miR-novel-chr2_21682	ssc-mir-novel-chr2_21682	3p	GCAGCG	23	AGCAGCGGCGGCGATGGCAGGCT	AGCAGCGGCGGCGATGGCAGGCT	Yes				4
ssc-miR-novel-chr2_21748	ssc-mir-novel-chr2_21748	3p	CTCTCT	22	CCTCTCTTCCCTCACGGTCGCT	CCTCTCTTCCCTCACGGTCGCT	Yes		2		2		2
ssc-miR-novel-chr2_21765	ssc-mir-novel-chr2_21765	5p	GCACTT	21	AGCACTTACGGATTCTGGGGG	AGCACTTACGGATTCTGGGGG	Yes	4	22	4	33	4	22
ssc-miR-novel-chr2_21774	ssc-mir-novel-chr2_21774	3p	TATCCG	22	TTATCCGGGCTTGTGCTGAAGC	TTATCCGGGCTTGTGCTGAAGC	Yes	3	4	5	16	3	4
ssc-miR-novel-chr2_21790	ssc-mir-novel-chr2_21790	3p	GCACTG	20	AGCACTGATGGAGCCTGAGC	CAGCACTGATGGAGCCTGAGC	No		4		7
ssc-miR-novel-chr2_21820	ssc-mir-novel-chr2_21820	3p	TTGTTG	22	TTTGTTGGCTCCTCTGAAGTGA	TTTGTTGGCTCCTCTGAAGTGA	Yes	366	1201	592	2051	366	1201
ssc-miR-novel-chr2_21982	ssc-mir-novel-chr2_21982	3p	TTCCTC	23	TTTCCTCATATTCATTCAGGAGT	TTTCCTCATATTCATTCAGGAGT	Yes	2	2	2	5	2	2
ssc-miR-novel-chr2_22148	ssc-mir-novel-chr2_22148	3p	AGCTCC	22	TAGCTCCCTGTGCCAGTCCTGA	TAGCTCCCTGTGCCAGTCCTGA	Yes		4	2	4		4
ssc-miR-novel-chr2_22149	ssc-mir-novel-chr2_22149	5p	TGGTTG	21	ATGGTTGGGAGGATTCTCAGA	ATGGTTGGGAGGATTCTCAGA	Yes	3	19	3	21	3	19
ssc-miR-novel-chr2_22156	ssc-mir-novel-chr2_22156	3p	GTGTCT	23	TGTGTCTGTGACATCTGCTGGCA	TGTGTCTGTGACATCTGCTGGCA	Yes	7	80	10	153	7	80
ssc-miR-novel-chr2_22194	ssc-mir-novel-chr2_22194	3p	AGCTCT	23	TAGCTCTGCCTTGTCTCCCCAGC	TAGCTCTGCCTTGTCTCCCCAGT	No
ssc-miR-novel-chr2_22201	ssc-mir-novel-chr2_22201	5p	ACTGTG	23	TACTGTGGTGTCCTGTGTCTCTG	TACTGTGGTGTCCTGTGTCTCTGCT	No		7		29		9
ssc-miR-novel-chr2_22202	ssc-mir-novel-chr2_22202	3p	ACTGTG	23	TACTGTGGTGTCCTGTGTCTCTG	TACTGTGGTGTCCTGTGTCTCTG	Yes		9	2	28		9
ssc-miR-novel-chr2_22309	ssc-mir-novel-chr2_22309	5p	GGATAC	22	AGGATACGTCGCAGACGTGGTT	AGGATACGTCGCAGACGTGGTT	Yes	34	2	45	2	34	2
ssc-miR-novel-chr2_22316	ssc-mir-novel-chr2_22316	3p	TGCCTG	23	CTGCCTGGACCCCTGCTCACCGC	CTGCCTGGACCCCTGCTCACC	No
ssc-miR-novel-chr2_22420	ssc-mir-novel-chr2_22420	3p	GCCTCT	22	AGCCTCTCTGCTCCTTCCCAGG	AGCCTCTCTGCTCCTTCCCAGT	No
ssc-miR-novel-chr2_22433	ssc-mir-novel-chr2_22433	5p	CAGGGA	22	TCAGGGAGGGAACACAGGGAGC	TCAGGGAGGGAACACAGGGAGC	Yes
ssc-miR-novel-chr2_22438	ssc-mir-novel-chr2_22438	3p	ATGGCC	22	CATGGCCCTCCACCCCTGCAGG	CATGGCCCTCCACCCCTGCAGT	No
ssc-miR-novel-chr2_22453	ssc-mir-novel-chr2_22453	5p	TCTCGG	21	GTCTCGGGCTCTTGCGACCCA	GTCTCGGGCTCTTGCGACCCA	Yes
ssc-miR-novel-chr2_22508	ssc-mir-novel-chr2_22508	3p	AGTCAG	22	GAGTCAGAGCTGCAGGTTGTGG	GAGTCAGAGCTGCAGGTTGTGG	Yes	3		7		3
ssc-miR-novel-chr2_22514	ssc-mir-novel-chr2_22514	3p	CTGTGC	19	TCTGTGCTCTGAGAGGGGC	TCTGTGCTCTGAGAGGGGC	Yes		2		4		2
ssc-miR-novel-chr2_22525	ssc-mir-novel-chr2_22525	5p	GTGGGT	18	CGTGGGTGTGTGATGGCT	CGTGGGTGTGTGATGGCT	Yes
ssc-miR-novel-chr2_22565	ssc-mir-novel-chr2_22565	5p	CATTTA	21	ACATTTAAGGAGGTGCTTGCT	ACATTTAAGGAGGTGCTTGCT	Yes	2	2	2	2
ssc-miR-novel-chr2_22609	ssc-mir-novel-chr2_22609	5p	GAAAAA	21	GGAAAAAAGAAATGGAGATGG	GGAAAAAAGAAATGGAGATGTG	No
ssc-miR-novel-chr2_22652	ssc-mir-novel-chr2_22652	3p	GGCTCT	21	AGGCTCTGATTGGATTGGGTG	AGGCTCTGATTGGATTGGGTG	Yes
ssc-miR-novel-chr2_22879	ssc-mir-novel-chr2_22879	5p	GCGTGC	17	CGCGTGCGCGTCGGGTC	GCGCGCGTGCGCGTCGGGTCC	No	68	169	5962	11216	745	11
ssc-miR-novel-chr2_23068	ssc-mir-novel-chr2_23068	5p	TCCGGT	23	TTCCGGTCATTGTCTGTACGTGG	TTCCGGTCATTGTCTGTACGTGG	Yes				2
ssc-miR-novel-chr2_23096	ssc-mir-novel-chr2_23096	3p	TCACTG	21	TTCACTGGTGCCCATGGAGGA	TTCACTGGTGCCCATGGAGGA	Yes
ssc-miR-novel-chr3_23111	ssc-mir-novel-chr3_23111	3p	CAGAGC	19	GCAGAGCAGCGGCAGGAGG	GCAGAGCAGCGGCAGGAGG	Yes
ssc-miR-novel-chr3_23137	ssc-mir-novel-chr3_23137	3p	TCTGCC	22	CTCTGCCACACCACCCGCCTGC	CTCTGCCACACCACCCGCCTGC	Yes		3		3		3
ssc-miR-novel-chr3_23139	ssc-mir-novel-chr3_23139	3p	TGCGGT	22	CTGCGGTGCTGTGTGCTTTGGT	GGTGCTGTATGCTTT	No	6	4	11	6		2
ssc-miR-novel-chr3_23263	ssc-mir-novel-chr3_23263	3p	GCTGGT	23	AGCTGGTCTGGGAGTTCCCGGGT	AGCTGGTCTGGGAGTTCCCGGG	No	6	5	8	21	2	4
ssc-miR-novel-chr3_23271	ssc-mir-novel-chr3_23271	3p	AATTTT	21	TAATTTTATGTATAAGCTAGT	TAATTTTATGTATAAGCTAGT	Yes	38	227	67	428	38	227
ssc-miR-novel-chr3_23293	ssc-mir-novel-chr3_23293	3p	GTGGGA	20	AGTGGGAGCTGTGTTGACTG	GTGGGAGCTGTGTTGACTAC	No
ssc-miR-novel-chr3_23295	ssc-mir-novel-chr3_23295	3p	GTGGGA	20	AGTGGGAGCTGTGTTGACTG	GTGGGAGCTGTGTTGACTAC	No
ssc-miR-novel-chr3_23361	ssc-mir-novel-chr3_23361	3p	GGAAAC	18	AGGAAACTCTGGGGGTGG	AGGAAACTCTGGTGG	No	56	6	61	6
ssc-miR-novel-chr3_23365	ssc-mir-novel-chr3_23365	3p	TCCCTG	23	CTCCCTGCTCTTCGGCTCAGAGT	CTCCCTGCTCTTCGGCTCAGAGT	Yes
ssc-miR-novel-chr3_23411	ssc-mir-novel-chr3_23411	3p	TCTGTC	22	ATCTGTCTGTGTCTCTGAGCAG	ATCTGTCTGTGTCTCTGAGCAGA	No		3		10
ssc-miR-novel-chr3_23413	ssc-mir-novel-chr3_23413	3p	TCAGGA	25	GTCAGGATGGCCGAGTGGTCTAAGG	GTCAGGATGGCCGAGCGGTCTAAGG	No	76	400	544	2206	16	552
ssc-miR-novel-chr3_23465	ssc-mir-novel-chr3_23465	3p	AGGGTC	18	CAGGGTCGGGCCTGGTTA	CAGGGTCGGGCCTGGTT	No	6	3	97	26
ssc-miR-novel-chr3_23507	ssc-mir-novel-chr3_23507	3p	CTGAGA	21	TCTGAGACGGACATCTGGTCC	TCTGAGACGGACATCTGGTCT	No
ssc-miR-novel-chr3_23547	ssc-mir-novel-chr3_23547	3p	TGGGCT	18	CTGGGCTGTGCCGGGTGC	CTGGGCTGTGCCGGGTGC	Yes	2	9	2	13	2	9
ssc-miR-novel-chr3_23548	ssc-mir-novel-chr3_23548	5p	TGGGCT	18	CTGGGCTGTGCCGGGTGC	CTGGGCTGTGCCGGGTGC	Yes	2	9	2	30	2	9
ssc-miR-novel-chr3_23558	ssc-mir-novel-chr3_23558	5p	GGGGCT	17	CGGGGCTGGGCGCGCGC	CTGGGCGCGCGCCGCG	No	4		72	14	2
ssc-miR-novel-chr3_23681	ssc-mir-novel-chr3_23681	3p	AGACCA	21	CAGACCAGCAGGATGTGGACT	CAGACCAGCAGGATGTGGACT	Yes		13		18		13
ssc-miR-novel-chr3_23694	ssc-mir-novel-chr3_23694	5p	GGCATC	19	GGGCATCCCTGTAGGAGCT	GGGCATCCCTGTAGGAGCT	Yes		2		2
ssc-miR-novel-chr3_23708	ssc-mir-novel-chr3_23708	5p	ACACAT	24	AACACATGTGTGCTGAGTGGAACT	AACACATGTGTGCTGAGTGGAACT	Yes	2	14	2	16	2	14
ssc-miR-novel-chr3_23955	ssc-mir-novel-chr3_23955	3p	GTTGTT	17	TGTTGTTCTGAAGGTGA	TGTTGTTCTGAAGGTGA	Yes
ssc-miR-novel-chr3_24036	ssc-mir-novel-chr3_24036	5p	GGCTGA	17	AGGCTGAGGCTGGAGGA	AGGCTGAGGCTGGAGGA	Yes	5	2	48	4	5	2
ssc-miR-novel-chr3_24093	ssc-mir-novel-chr3_24093	3p	CACCTT	21	GCACCTTTATTCTTCTAACTG	GCACCTTTATTCTTCTAACTG	Yes
ssc-miR-novel-chr3_24096	ssc-mir-novel-chr3_24096	5p	TCCCGT	23	CTCCCGTGCTGATCAGTAGTGGG	AAACTCCCGTGCTGATCAGTA	No			22	11
ssc-miR-novel-chr3_24244	ssc-mir-novel-chr3_24244	5p	TCCCTT	22	TTCCCTTTGTAATCCTATGCAT	TTCCCTTTGTAATCCTATGCCT	No
ssc-miR-novel-chr3_24308	ssc-mir-novel-chr3_24308	5p	CAGTGA	24	CCAGTGATCAGGTTACGATGGATT	CCAGTGATCAGGTTACGATGGATT	Yes	5	125	18	617	5	125
ssc-miR-novel-chr3_24388	ssc-mir-novel-chr3_24388	3p	CAGAGC	19	GCAGAGCAGCGGCAGGAGG	GCAGAGCAGCGGCAGGAGG	Yes
ssc-miR-novel-chr3_24518	ssc-mir-novel-chr3_24518	5p	CGGGAA	23	CCGGGAACTCCCAGACCAGCTTC	TGGGAACTCCCAGACCAGCT	No				2
ssc-miR-novel-chr3_24548	ssc-mir-novel-chr3_24548	3p	CATTCA	23	ACATTCAGAGAACTGTAAACGCC	TTCAGAGAACTGTAAACGCCT	No		5		8
ssc-miR-novel-chr3_24599	ssc-mir-novel-chr3_24599	5p	TAGACC	20	GTAGACCCGGGACTTCGCTG	GTAGACCCGGGACTTCGCTG	Yes
ssc-miR-novel-chr3_24618	ssc-mir-novel-chr3_24618	3p	TGCCCA	22	CTGCCCACCTGGGTGAGAAGGA	CTGCCCACCTGGGTGAGAAGGA	Yes	10	47	12	62	10	47
ssc-miR-novel-chr3_24739	ssc-mir-novel-chr3_24739	5p	GCAGGA	20	TGCAGGACCTCAGAGCAGCT	TGCAGGACCTCAGAGCAGCT	Yes
ssc-miR-novel-chr3_24773	ssc-mir-novel-chr3_24773	5p	GGAGTG	23	AGGAGTGGTTGCTGGCAGTGTGC	AGGAGTGGTTGCTGGCAGTGTGC	Yes		6		6
ssc-miR-novel-chr3_24811	ssc-mir-novel-chr3_24811	5p	GGCTCT	21	TGGCTCTGCGAGGTCGGCTCA	TGGCTCTGCGAGGTCGGCTCA	Yes	247	677	512	1271	247	677
ssc-miR-novel-chr3_24812	ssc-mir-novel-chr3_24812	3p	GGCTCT	21	TGGCTCTGCGAGGTCGGCTCA	TGGCTCTGCGAGGTCGGCTCA	Yes	247	677	658	1634	247	677
ssc-miR-novel-chr3_24814	ssc-mir-novel-chr3_24814	3p	GAGCGG	24	CGAGCGGGCCCGGACGCTGCTGGC	CGAGCGGGCCCGGACGCTGCTGGA	No		5	2	5
ssc-miR-novel-chr3_24923	ssc-mir-novel-chr3_24923	5p	GGCATC	19	GGGCATCCCTGTAGGAGCT	GGGCATCCCTGTAGGAGCT	Yes		2		2
ssc-miR-novel-chr3_24929	ssc-mir-novel-chr3_24929	5p	CACTCA	24	ACACTCAGCATGCACATGGAGGCT	ACACTCAGCATGCACATGGAGGCT	Yes
ssc-miR-novel-chr3_24974	ssc-mir-novel-chr3_24974	3p	TGGGAG	22	CTGGGAGCAGTTGCCGGATGTG	CTGGGAGCAGTTGCCGGATGTG	Yes	3		3
ssc-miR-novel-chr3_25028	ssc-mir-novel-chr3_25028	3p	GTGGCT	20	TGTGGCTGTGGCCTGCAACT	TGTGGCTGTGGCCTGCAACT	Yes	26	200	32	295	26	200
ssc-miR-novel-chr3_25115	ssc-mir-novel-chr3_25115	5p	GGTTGG	22	TGGTTGGAGGAGCTGAGAGCGC	TGGTTGGAGGAGCTGAGAGCGC	Yes
ssc-miR-novel-chr3_25160	ssc-mir-novel-chr3_25160	3p	AGTGCA	22	TAGTGCAGGTTGGATCCCTAGC	TGTAGTGCAGGTTGGATCCCTA	No	2	2	4	2
ssc-miR-novel-chr3_25222	ssc-mir-novel-chr3_25222	5p	CGTCAC	19	GCGTCACCAGCCGAGCCGG	ACGTCACCAGCCGAGCCGG	No
ssc-miR-novel-chr3_25240	ssc-mir-novel-chr3_25240	3p	TCACAG	18	TTCACAGGGGCTCAGTTC	TTCACAGTGGCTCAGTTCTGCT	No			6	17
ssc-miR-novel-chr3_25266	ssc-mir-novel-chr3_25266	3p	AGAGGG	23	AAGAGGGGCTTGGAGCTGGGCCT	AAGAGGGGCTTGGAGCTGGGC	No		3		6		3
ssc-miR-novel-chr3_25267	ssc-mir-novel-chr3_25267	5p	GATTCA	21	AGATTCAGTCAACCGCGGATC	AGATTCAGTCAACCGCGGATC	Yes
ssc-miR-novel-chr3_25338	ssc-mir-novel-chr3_25338	3p	ATATGA	22	GATATGAGAGTGTTGGTCCTGA	GATATGAGAGTGTTGGTCCTGA	Yes		17		19		17
ssc-miR-novel-chr3_25350	ssc-mir-novel-chr3_25350	3p	GTGGCT	21	AGTGGCTGTGGCTCGACCCCT	AGTGGCTGTGGCTCGACC	No		2	9	72
ssc-miR-novel-chr3_25488	ssc-mir-novel-chr3_25488	3p	CCGGGG	18	CCCGGGGCTGCAGAAAGA	CCCGGGGCTGCAGAAAGA	Yes
ssc-miR-novel-chr3_25504	ssc-mir-novel-chr3_25504	3p	TTCGGA	23	TTTCGGACCACAGCCTGGGCATC	TTTCGGACCACAGCCTGGGCATA	No				5
ssc-miR-novel-chr3_25572	ssc-mir-novel-chr3_25572	3p	TGTCCT	25	CTGTCCTGGGCCTGTCAGAGTCTCC	CTGTCCTGGGCCTGTCAGAGTCTCC	Yes
ssc-miR-novel-chr4_25596	ssc-mir-novel-chr4_25596	5p	TGAAGG	20	GTGAAGGGTGCAGGTTCGGG	GTGAAGGGTGCAGGTTCGGG	Yes				2
ssc-miR-novel-chr4_25600	ssc-mir-novel-chr4_25600	5p	CGCCGC	24	GCGCCGCGCTGGGAGCCCTGCGGA	GCGCCGCGCTGGGAGCCCTGCGGA	Yes		22	4	29		22
ssc-miR-novel-chr4_25612	ssc-mir-novel-chr4_25612	5p	CCACGG	23	CCCACGGTCCACCACTTTGCTGT	CCCACGGTCCACCACTTTGCTGT	Yes	3	3	8	10	3	3
ssc-miR-novel-chr4_25615	ssc-mir-novel-chr4_25615	3p	GTTGTG	21	CGTTGTGATGAAGTGCTGAGG	CGTTGTGATGAAGTGCTGAGG	Yes	5	10	5	13	5	10
ssc-miR-novel-chr4_25671	ssc-mir-novel-chr4_25671	3p	GGTCGG	17	GGGTCGGGGCGGGGCGG	GGGCGGGGCGGACTG	No	3		81	104		4
ssc-miR-novel-chr4_25720	ssc-mir-novel-chr4_25720	5p	GGAGAA	22	AGGAGAAAGCAGACGGGCTGCA	AGGAGAAAGCAGACGGGCTGCA	Yes	31		187	10	31
ssc-miR-novel-chr4_25914	ssc-mir-novel-chr4_25914	5p	ATACCT	22	TATACCTCAGTTTTATCAGGTG	TATACCTCAGTTTTATCAGGTG	Yes
ssc-miR-novel-chr4_25916	ssc-mir-novel-chr4_25916	5p	TTGATA	22	TTTGATAAGCTGACATGGGACA	TTTGATAAGCTGACATGGGACA	Yes
ssc-miR-novel-chr4_26000	ssc-mir-novel-chr4_26000	5p	TCCTGA	22	TTCCTGAGTCGGACTGGGCTGC	TTCCTGAGTCGGACTGGGCTGC	Yes
ssc-miR-novel-chr4_26125	ssc-mir-novel-chr4_26125	3p	TGGATT	21	ATGGATTGTCTTCTGGGTACT	ATGGATTGTCTTCTGGGTACT	Yes
ssc-miR-novel-chr4_26129	ssc-mir-novel-chr4_26129	3p	CAAGGT	22	TCAAGGTCCGCTGTGAACACGG	TCAAGGTCCGCTGTGAACACGC	No		3		7
ssc-miR-novel-chr4_26236	ssc-mir-novel-chr4_26236	5p	TAGAGT	17	CTAGAGTGGATTCTGCA	CTAGAGTGGATTCTGCA	Yes
ssc-miR-novel-chr4_26332	ssc-mir-novel-chr4_26332	5p	TCACCT	22	GTCACCTGGCAGGTACCTCTTT	GTCACCTGGCAGGTACCTCTTT	Yes			2
ssc-miR-novel-chr4_26365	ssc-mir-novel-chr4_26365	3p	CATGAG	21	TCATGAGAAAGTGCCTGGAAC	TCATGAGAAAGTGCCTGGAAC	Yes				3
ssc-miR-novel-chr4_26369	ssc-mir-novel-chr4_26369	3p	GGACAG	18	CGGACAGCTCGAAAGGGG	CGGACAGCTCGAAAGGGG	Yes
ssc-miR-novel-chr4_26379	ssc-mir-novel-chr4_26379	3p	CGGCGC	22	TCGGCGCCCCACCCTCTCTAGC	TCGGCGCCCCACCCTCTCTAGC	Yes		5		5
ssc-miR-novel-chr4_26443	ssc-mir-novel-chr4_26443	3p	CAGGAC	21	ACAGGACCCTACCCATCAAGA	ACAGGACCCTACCCATCAAGA	Yes	4		6		4
ssc-miR-novel-chr4_26606	ssc-mir-novel-chr4_26606	5p	GGGGTT	22	TGGGGTTCAAAAGGACTCAAGA	TGGGGTTCAAAAGGACTCAAGA	Yes	3	8	3	10	3	8
ssc-miR-novel-chr4_26620	ssc-mir-novel-chr4_26620	5p	GGGGTT	22	TGGGGTTCAAAAGGACTCAAGA	TGGGGTTCAAAAGGACTCAAGA	Yes	3	8	3	10	3	8
ssc-miR-novel-chr4_26624	ssc-mir-novel-chr4_26624	5p	GGGGTT	22	TGGGGTTCAAAAGGACTCAAGA	TGGGGTTCAAAAGGACTCAAGA	Yes	3	8	3	10	3	8
ssc-miR-novel-chr4_26691	ssc-mir-novel-chr4_26691	3p	CCAGCC	24	GCCAGCCGGTGTTCATGCCCCATA	GCCAGCCGGTGTTCATGCCCCATA	Yes
ssc-miR-novel-chr4_26743	ssc-mir-novel-chr4_26743	3p	GAGAGG	20	TGAGAGGAAGCACTGTAGGA	TGAGATGAAGCACTGTAGCATT	No				4
ssc-miR-novel-chr4_26821	ssc-mir-novel-chr4_26821	3p	CAGAAG	22	TCAGAAGTGGGTCCAGGAATCT	TCAGAAGTGGGTCCAGGAATCT	Yes		4		4		4
ssc-miR-novel-chr4_26845	ssc-mir-novel-chr4_26845	3p	CTTCCC	22	TCTTCCCAGGCTCTGTCTGAAC	TCTTCCCAGGCTCTGTCTGAAC	Yes
ssc-miR-novel-chr4_26898	ssc-mir-novel-chr4_26898	5p	GTCCAC	21	AGTCCACTCGTCTCACTGAGA	AGTCCACTCGTCTCACTGAGA	Yes
ssc-miR-novel-chr4_26969	ssc-mir-novel-chr4_26969	5p	GGGGTG	17	CGGGGTGTGGGGAGGGC	CCCGGGGTGTGGGGAGGGC	No	134	85	885	228	117	6
ssc-miR-novel-chr4_27089	ssc-mir-novel-chr4_27089	5p	CTCTGG	21	CCTCTGGGCCACAGGAGAACT	CCTCTGGGCCACAGGAGAACT	Yes	13	57	21	69	13	57
ssc-miR-novel-chr4_27349	ssc-mir-novel-chr4_27349	5p	CACCTG	18	TCACCTGTTGGATATTCT	TCACCTGTTGGATATGCT	No
ssc-miR-novel-chr4_27402	ssc-mir-novel-chr4_27402	3p	TGGATT	21	ATGGATTGTCTTCTGGGTACT	ATGGATTGTCTTCTGGGTACT	Yes
ssc-miR-novel-chr4_27454	ssc-mir-novel-chr4_27454	3p	AGGACC	21	CAGGACCAGGTGAGCGCCAGC	CAGGACCAGGTGAGCGCCAGT	No		8		8
ssc-miR-novel-chr4_27574	ssc-mir-novel-chr4_27574	3p	CCCAAG	22	TCCCAAGACTCCTTTGATCCCT	TCCCAAGACTCCTTTGATCCCT	Yes
ssc-miR-novel-chr4_27701	ssc-mir-novel-chr4_27701	3p	GTTGTC	21	TGTTGTCCTCCGAATCTGAAT	TGTTGTCCTCCGAATCTGAAT	Yes		3		5
ssc-miR-novel-chr4_27704	ssc-mir-novel-chr4_27704	3p	CTCTGA	24	TCTCTGACTCTCTGACCTCCCAGG	TCTCTGACTCTCTGACCTCCCAGT	No
ssc-miR-novel-chr4_27733	ssc-mir-novel-chr4_27733	5p	TGTGTG	22	CTGTGTGGTGTAGGGAGAAGCT	CTGTGTGGTGTAGGGAGAAGCT	Yes
ssc-miR-novel-chr4_27870	ssc-mir-novel-chr4_27870	5p	ACTCTG	18	CACTCTGGACTCTGAATC	CACTCTGGACTCTGAATC	Yes	25	46	200	476	25	46
ssc-miR-novel-chr4_27873	ssc-mir-novel-chr4_27873	5p	GGGGTT	21	TGGGGTTCCGAAGGACTAAGA	TGGGGTTCCGAAGGACTAAGA	Yes
ssc-miR-novel-chr4_27885	ssc-mir-novel-chr4_27885	5p	GGGGTT	21	TGGGGTTCCGAAGGACTAAGA	TGGGGTTCCGAAGGACTAAGA	Yes
ssc-miR-novel-chr4_27887	ssc-mir-novel-chr4_27887	5p	GGGGTT	21	TGGGGTTCCGAAGGACTAAGA	TGGGGTTCCGAAGGACTAAGA	Yes
ssc-miR-novel-chr4_27893	ssc-mir-novel-chr4_27893	5p	GAGAAC	21	TGAGAACTGAATTCGATGGGA	TGAGAACTGAATTCCATGGGA	No	17	62	17	75
ssc-miR-novel-chr4_27928	ssc-mir-novel-chr4_27928	3p	GAGACA	23	TGAGACACAGGGCGGGCTGTGCT	TGAGACACAGGGCGGGCTGTGCT	Yes	2	14	6	16	2	14
ssc-miR-novel-chr4_27930	ssc-mir-novel-chr4_27930	3p	ATATAT	22	TATATATATATGATTCACGATG	TATATATATATGATTCACGATT	No
ssc-miR-novel-chr4_27970	ssc-mir-novel-chr4_27970	3p	AGTCGG	21	CAGTCGGGACGCTTCCTTCTT	CAGTCGGGACGCTTCCTTCTT	Yes		2		4		2
ssc-miR-novel-chr4_28073	ssc-mir-novel-chr4_28073	5p	CGGAGG	20	ACGGAGGCCTCTTACCAGCA	AACGGAGGCCTCTTACCAGCA	No				3		3
ssc-miR-novel-chr4_28122	ssc-mir-novel-chr4_28122	3p	GGCTCT	22	CGGCTCTGGGTCTGTGGGGAGC	CGGCTCTGGGTCTGTGGGGAGT	No	44	209	62	330
ssc-miR-novel-chr5_28279	ssc-mir-novel-chr5_28279	3p	TGCGGA	21	ATGCGGAACCTGCGGATACGG	ATGCGGAACCTGCGGATACGG	Yes	406	680	1287	2297	406	680
ssc-miR-novel-chr5_28309	ssc-mir-novel-chr5_28309	3p	CAGTGG	22	TCAGTGGGCACCCAGCCGGAGT	TCAGTGGGCACCCAGCCGGAGT	Yes
ssc-miR-novel-chr5_28311	ssc-mir-novel-chr5_28311	3p	CAGTGG	22	TCAGTGGGCACCCAGCCGGAGT	TCAGTGGGCACCCAGCCGGAGT	Yes
ssc-miR-novel-chr5_28315	ssc-mir-novel-chr5_28315	3p	TCAGAC	22	CTCAGACCTCAGGCTTGGAGCC	CTCAGACCTCAGGCTTGGAGCT	No		5		9		2
ssc-miR-novel-chr5_28386	ssc-mir-novel-chr5_28386	5p	GGGACT	22	TGGGACTTATAGGTGAACCAGA	TGGGACTTATAGGTGAACCAGA	Yes		3		3
ssc-miR-novel-chr5_28455	ssc-mir-novel-chr5_28455	3p	GGGAAG	21	TGGGAAGTGTCCAGGTTGGGA	TGGGAAGTGTCCAGGTTGGGA	Yes		5		5
ssc-miR-novel-chr5_28480	ssc-mir-novel-chr5_28480	5p	TAGGAG	23	TTAGGAGAGGAGCTGAGAAAGGG	TTAGGAGAGGAGCTGAGAAAGGGT	No		2		4		2
ssc-miR-novel-chr5_28483	ssc-mir-novel-chr5_28483	3p	GATGTT	23	TGATGTTTATCCGAATCCTCAGA	TGATGTTTATCCGAATCCTCAGA	Yes	3		3
ssc-miR-novel-chr5_28488	ssc-mir-novel-chr5_28488	5p	TAGGAG	23	TTAGGAGAGGAGCTGAGAAAGGG	TTAGGAGAGGAGCTGAGAAAGGGT	No		2		4		2
ssc-miR-novel-chr5_28715	ssc-mir-novel-chr5_28715	3p	GGTGGC	19	TGGTGGCAGAGCCAGGTAA	GGGTGGCAGAGCCAGGTAA	No
ssc-miR-novel-chr5_28736	ssc-mir-novel-chr5_28736	5p	AGGATG	18	AAGGATGGGAAGGAGGGG	AAGGATGGGAAGGAGGGG	Yes
ssc-miR-novel-chr5_28811	ssc-mir-novel-chr5_28811	3p	AACACT	22	CAACACTGTGCTGGAAGATGGA	CAACACTGTGCTGGAAGATGGA	Yes	11	88	11	119	11	88
ssc-miR-novel-chr5_28846	ssc-mir-novel-chr5_28846	5p	GGGACT	23	TGGGACTGAAGGCCGCGGCCTCC	TCTGGGACTGAAGGCCGCGGCCT	No				2
ssc-miR-novel-chr5_28892	ssc-mir-novel-chr5_28892	5p	GCAGGG	23	CGCAGGGCTCGGGTCGGCTGCCT	CGCAGGGCTCGGGTCGGCTGCCT	Yes		2		11		2
ssc-miR-novel-chr5_29091	ssc-mir-novel-chr5_29091	3p	GCAAGG	23	TGCAAGGTCGGACCGCTGTGACC	TGCAAGGTCGGACCGCTGTGACC	Yes
ssc-miR-novel-chr5_29097	ssc-mir-novel-chr5_29097	3p	GCAAGG	23	TGCAAGGTCGGACCGCTGTGACC	TGCAAGGTCGGACCGCTGTGACC	Yes
ssc-miR-novel-chr5_29128	ssc-mir-novel-chr5_29128	3p	GGCTCT	19	TGGCTCTGCGAGGTCGGCT	TGGCTCTGCGAGGTCGGCT	Yes	63	88	198	422	63	88
ssc-miR-novel-chr5_29297	ssc-mir-novel-chr5_29297	5p	CGGGGG	17	GCGGGGGTGGCGGCGGG	CGTCGCGGGGGTGGCGGCGGG	No	78	18	555	143	11
ssc-miR-novel-chr5_29298	ssc-mir-novel-chr5_29298	3p	CGGGGG	17	GCGGGGGTGGCGGCGGG	CGGGGGTGGCGGCGGG	No	8	3	60	28	11
ssc-miR-novel-chr5_29391	ssc-mir-novel-chr5_29391	5p	GCGTTC	21	TGCGTTCATTCTGTTTGGCCT	TGCGTTCATTCTGTTTGGCCT	Yes		4		7		4
ssc-miR-novel-chr5_29426	ssc-mir-novel-chr5_29426	3p	GATGTT	23	TGATGTTTATCCGAATCCTCAGA	TGATGTTTATCCGAATCCTCAGA	Yes	3		3
ssc-miR-novel-chr5_29480	ssc-mir-novel-chr5_29480	3p	CTGAGA	21	TCTGAGATGTGACCTGGGCAT	TCTGAGATGTGACCTGGGCAT	Yes	17	277	49	633	17	277
ssc-miR-novel-chr5_29487	ssc-mir-novel-chr5_29487	5p	ACTTAA	22	GACTTAATGGCTGGCTGGGAGG	AGACTTAATGGCTGACT	No	4	12	4	40		14
ssc-miR-novel-chr5_29564	ssc-mir-novel-chr5_29564	3p	AGTGTG	22	CAGTGTGGGACCTTGGGCCTCC	CAGTGTGGGACCTTGGGCCTCT	No
ssc-miR-novel-chr5_29627	ssc-mir-novel-chr5_29627	5p	CTCCAG	20	TCTCCAGTGAGACAGTCTCT	TCTCCAGTGAGACAGTCTCT	Yes		7		35		7
ssc-miR-novel-chr5_29674	ssc-mir-novel-chr5_29674	3p	AACACT	21	TAACACTGTCTGGTAAAGATG	TAACACTGTCTGGTAACGATGTT	No	812	4860	1102	7258		4
ssc-miR-novel-chr5_29676	ssc-mir-novel-chr5_29676	3p	AATACT	23	TAATACTGCCGGGTAATGATGGA	TAATACTGCCGGGTAATGATGGA	Yes	456	4905	898	7447	456	4905
ssc-miR-novel-chr5_29710	ssc-mir-novel-chr5_29710	3p	GTCGAT	23	TGTCGATGATGGCAGTGCTGAGG	TGTCGATGATGGCAGTGCTGAGG	Yes
ssc-miR-novel-chr5_29774	ssc-mir-novel-chr5_29774	3p	CGGCTG	20	TCGGCTGCAGACACCACGCC	TCGGCTGCAGACACCACGCC	Yes
ssc-miR-novel-chr5_29781	ssc-mir-novel-chr5_29781	5p	AAAGTT	22	TAAAGTTATATAAGGGTTTTTG	TAAAGTTATATAAGGGTTTTTG	Yes		2		4		2
ssc-miR-novel-chr5_29793	ssc-mir-novel-chr5_29793	5p	AATGAA	21	AAATGAAAAGGATTGGTTTCT	AAATGAAAAGGATTGGTTTCT	Yes		4		4		4
ssc-miR-novel-chr5_29857	ssc-mir-novel-chr5_29857	5p	CAGCAG	19	GCAGCAGGTCTCCAAGGGG	GCAGCAGGTCTCCAAGGTG	No	1688	4	4774	132	14
ssc-miR-novel-chr5_29868	ssc-mir-novel-chr5_29868	3p	CTCAGG	24	TCTCAGGGATGGTGGAAATAGCCT	TCTCAGGGATGGTGGAAATAGCCT	Yes
ssc-miR-novel-chr5_29905	ssc-mir-novel-chr5_29905	5p	CTCTAG	21	ACTCTAGCTGCCAAAGGCGCT	ACTCTAGCTGCCAAAGGCGCT	Yes	2	4	2	6	2	4
ssc-miR-novel-chr5_30018	ssc-mir-novel-chr5_30018	3p	AAGGCC	24	CAAGGCCACTGACTGAAGAGCAGA	CAAGGCCACTGACTGAAGAGCAGA	Yes
ssc-miR-novel-chr5_30028	ssc-mir-novel-chr5_30028	3p	GACTCC	22	TGACTCCCGGCCTGCTGGCAGG	TGACTCCCGGCCTGCTGGCAGT	No				3
ssc-miR-novel-chr6_30041	ssc-mir-novel-chr6_30041	3p	GCTGGG	23	GGCTGGGAGCCTGGGCTTCGTGG	GCTGGGAGCCTGGGCTTCGTG	No		2		2
ssc-miR-novel-chr6_30050	ssc-mir-novel-chr6_30050	5p	GAGGGC	23	TGAGGGCCTCGCCAGCCCCCGGC	TGAGGGCCTCGCCAGCCCCCGGA	No				4
ssc-miR-novel-chr6_30116	ssc-mir-novel-chr6_30116	3p	ACGAGA	24	CACGAGAAACCGCGTCCCGCCAGG	CACGAGAAACCGCGTCCCGCCAGG	Yes		9	2	11		9
ssc-miR-novel-chr6_30192	ssc-mir-novel-chr6_30192	5p	CCTCTG	21	TCCTCTGGAGGCTCGAGAAGA	TCCTCTGGAGGCTCGAGAAGA	Yes		5		12		5
ssc-miR-novel-chr6_30243	ssc-mir-novel-chr6_30243	5p	GGAGGA	18	AGGAGGAAGAAGAAACTG	AGGAGGAAGAAGAAACTG	Yes
ssc-miR-novel-chr6_30244	ssc-mir-novel-chr6_30244	5p	GGAGGA	18	AGGAGGAAGAAGAAACTG	AGGAGGAAGAAGAAACTG	Yes
ssc-miR-novel-chr6_30278	ssc-mir-novel-chr6_30278	5p	GGAAAG	18	AGGAAAGTGTGGTGGAGG	AGGAAAGTCTGGTGGAGG	No
ssc-miR-novel-chr6_30281	ssc-mir-novel-chr6_30281	3p	TCCGGG	18	ATCCGGGAGCTGGGAGCC	ATCCGGGAGCTGGGAGCC	Yes
ssc-miR-novel-chr6_30340	ssc-mir-novel-chr6_30340	5p	CCCGGG	18	TCCCGGGGTGTGGGGAGG	CTTCCCGGGGTGTGGGGA	No	16	6	220	85	3
ssc-miR-novel-chr6_30650	ssc-mir-novel-chr6_30650	5p	CTCAAA	21	ACTCAAACTGTGGGGGCACTT	ACTCAAACTGTGGGGGCACTT	Yes
ssc-miR-novel-chr6_30675	ssc-mir-novel-chr6_30675	3p	ACTCCT	23	GACTCCTGCCCCTCTCCCACAGG	GACTCCTGCCCCTCTCCCACA	No		4		4
ssc-miR-novel-chr6_30729	ssc-mir-novel-chr6_30729	3p	AATACT	22	TAATACTGCCTGGTAATGATGA	TAATACTGCCTGGTAATGATGA	Yes	3019	15253	8364	44760	3019	15253
ssc-miR-novel-chr6_30750	ssc-mir-novel-chr6_30750	5p	GGGGAG	22	CGGGGAGGCTGTGCAGCGCGGC	TCGGGGAGGCTGTGCAGCGC	No
ssc-miR-novel-chr6_30792	ssc-mir-novel-chr6_30792	5p	GGGCCG	18	GGGGCCGGGGGTGGGGCC	CGGGGCCGGGGGTGGGGCC	No			18	13	2	5
ssc-miR-novel-chr6_30857	ssc-mir-novel-chr6_30857	3p	ATGGAT	19	CATGGATGTGGTGATGTGG	ATCGATGTGGTGATGTGGCGCT	No	1214	6705	2277	15376
ssc-miR-novel-chr6_30884	ssc-mir-novel-chr6_30884	5p	AGCAGG	19	TAGCAGGAGGAGGACTCTG	TAGCAGGAGGAGGACTCTG	Yes
ssc-miR-novel-chr6_30922	ssc-mir-novel-chr6_30922	5p	CCAACG	20	ACCAACGTGGATACCCCGGG	ACCAACGTGGATACCCCGGG	Yes		4	16	88		4
ssc-miR-novel-chr6_30930	ssc-mir-novel-chr6_30930	5p	TGCTGT	17	TTGCTGTGATGACAAAT	TTGCTGTGATGACTAA	No	21	18	30	188	2	56
ssc-miR-novel-chr6_30947	ssc-mir-novel-chr6_30947	3p	GGGCGG	18	CGGGCGGGAGCGGCCGGG	AAGGGCGGGAGCGGCCGGG	No	9	4	300	33
ssc-miR-novel-chr6_31079	ssc-mir-novel-chr6_31079	3p	GAGATG	20	TGAGATGAAGCTCTGTGTCT	TGAGATGAAGCTCTGTATCT	No
ssc-miR-novel-chr6_31216	ssc-mir-novel-chr6_31216	5p	TTTTGG	19	GTTTTGGTGGGGGCCGGGG	CTTGGTGGGGGCCGGG	No	46	14	234	34
ssc-miR-novel-chr6_31226	ssc-mir-novel-chr6_31226	5p	AAGTCT	18	CAAGTCTTTGGGTTCCAG	AAGTCTTTGGGTTCCGGGGG	No	15		90	10
ssc-miR-novel-chr6_31268	ssc-mir-novel-chr6_31268	5p	CATGAT	22	TCATGATATAGAGGTAAATAGT	TCATGATATAGAGGTAAATAGT	Yes	2	12	12	21	2	12
ssc-miR-novel-chr6_31382	ssc-mir-novel-chr6_31382	5p	TATGTG	18	CTATGTGCCTGAGAACTT	TATGTGCCTGAGAACT	No				3
ssc-miR-novel-chr6_31392	ssc-mir-novel-chr6_31392	5p	CTCAGG	23	TCTCAGGATGAGGTAAGATTGCT	TCTCAGGATGAGGTAAGATTGCT	Yes
ssc-miR-novel-chr6_31419	ssc-mir-novel-chr6_31419	3p	GCTGTG	22	TGCTGTGATGGGGGCTCTGAGA	TGCTGTGATGGGGGCTCTGAGA	Yes		5		15		5
ssc-miR-novel-chr6_31436	ssc-mir-novel-chr6_31436	5p	GCTTCG	17	CGCTTCGGCGGCGGGGG	CTTCGGCGGCGGGGG	No	50	8	294	723	14	2
ssc-miR-novel-chr6_31474	ssc-mir-novel-chr6_31474	5p	GGTGGG	17	AGGTGGGATCCCGAGGC	GCCGAGGTGGGATCCCGAGG	No	344	26	3481	330	22
ssc-miR-novel-chr6_31487	ssc-mir-novel-chr6_31487	3p	AAGTGC	18	CAAGTGCTAATGTTGGGA	AGTGCTAATGTTGGGA	No
ssc-miR-novel-chr6_31513	ssc-mir-novel-chr6_31513	5p	TCCCCC	17	CTCCCCCCCTTCCCGGG	CCCCCCCTTCCCGGG	No
ssc-miR-novel-chr6_31604	ssc-mir-novel-chr6_31604	3p	GTGTGT	21	TGTGTGTGGGCGCCGGACGCC	TGTGTGTGGGCGCCGGACGCC	Yes	57	665	712	3534	57	665
ssc-miR-novel-chr6_31692	ssc-mir-novel-chr6_31692	3p	CTGGCT	22	TCTGGCTGTGGTGTAGACCGTC	TCTGGCTGTGGTGTAGACCGTC	Yes	8	33	19	174	8	33
ssc-miR-novel-chr6_31694	ssc-mir-novel-chr6_31694	3p	TGCAGT	23	TTGCAGTGTGCTGAAACCTCGGC	TTGCAGTGTGCTGAAACCTCGGC	Yes	4	3	4	9
ssc-miR-novel-chr6_31755	ssc-mir-novel-chr6_31755	5p	CCTCTG	21	TCCTCTGGAGGCTCGAGAAGA	TCCTCTGGAGGCTCGAGAAGA	Yes		5		12		5
ssc-miR-novel-chr6_31759	ssc-mir-novel-chr6_31759	5p	GGCTTG	18	TGGCTTGTACTCTAGGTG	TGGCTTGTACTCTAGGTG	Yes
ssc-miR-novel-chr6_31814	ssc-mir-novel-chr6_31814	3p	GGGTGG	17	TGGGTGGAGGAAAGCGG	TGGGTGGAGGAAAGCGG	Yes
ssc-miR-novel-chr6_31822	ssc-mir-novel-chr6_31822	3p	AGTTCT	18	GAGTTCTGGGCTGCAGTG	GAGTTCTGGGCTGCAGTG	Yes	4	2	470	25	4	2
ssc-miR-novel-chr6_31936	ssc-mir-novel-chr6_31936	3p	CTGCTG	21	ACTGCTGTGCTTTCTGCCTGC	ACTGCTGTGCTTTCTGCCTGC	Yes		2		2		2
ssc-miR-novel-chr6_32013	ssc-mir-novel-chr6_32013	5p	GGAGTG	20	CGGAGTGGGTCGGTTTAAGG	CGGAGTGGGTCGGTTTAAGG	Yes		4		4		4
ssc-miR-novel-chr6_32075	ssc-mir-novel-chr6_32075	5p	TGATGG	22	ATGATGGAGGAGCGAGCGGCCG	ATGATGGAGGAGCGAGCGGCCG	Yes
ssc-miR-novel-chr6_32122	ssc-mir-novel-chr6_32122	3p	TCGCCG	22	TTCGCCGCGCAGCCTGCTGGGA	TTCGCCGCGCAGCCTGCTGGGA	Yes		6		6		6
ssc-miR-novel-chr6_32142	ssc-mir-novel-chr6_32142	3p	ACACAC	22	GACACACACAGCGCTCCTGGCC	GACACACACAGCGCTCCTGGCC	Yes				2
ssc-miR-novel-chr6_32152	ssc-mir-novel-chr6_32152	3p	ACGGGC	22	GACGGGCAGTGTGCTAGGATCC	GACGGGCAGTGTGCTAGGATCC	Yes
ssc-miR-novel-chr6_32276	ssc-mir-novel-chr6_32276	3p	TGGGCC	17	CTGGGCCCGGGTGGAGC	GTGGGCCCGGGTGGA	No	65		107	2
ssc-miR-novel-chr6_32385	ssc-mir-novel-chr6_32385	5p	TCCCTT	22	TTCCCTTTGTCATCCTTTGCCC	TTCCCTTTGTCATCCTATGCCC	No
ssc-miR-novel-chr6_32446	ssc-mir-novel-chr6_32446	3p	CTAGAG	18	ACTAGAGCGATTGGAAGG	ACTAGAGCGATTGGAAGG	Yes
ssc-miR-novel-chr6_32462	ssc-mir-novel-chr6_32462	3p	TGGCAT	21	TTGGCATGAATGTCGCGCTGG	TTGGCATGAATGTCGCGCTGGA	No				3		3
ssc-miR-novel-chr6_32491	ssc-mir-novel-chr6_32491	5p	AAAGCG	22	CAAAGCGCCAGAGAGGCGGGGA	CAAAGCGCCAGAGAGGCGGGGG	No		3		3
ssc-miR-novel-chr6_32492	ssc-mir-novel-chr6_32492	3p	AAAGCG	22	CAAAGCGCCAGAGAGGCGGGGA	CAAAGCGCCAGAGAGGCGGGGG	No		3		3
ssc-miR-novel-chr6_32552	ssc-mir-novel-chr6_32552	3p	TGGACT	18	TTGGACTGGAGGTGAGGC	TTGGACTGGAGGTGAGGC	Yes
ssc-miR-novel-chr6_32557	ssc-mir-novel-chr6_32557	5p	GCTTAT	20	AGCTTATCAGACTGGTGTAG	AGCTTATCAGACTGGTGTTG	No		2	10	113
ssc-miR-novel-chr6_32953	ssc-mir-novel-chr6_32953	5p	AAGGGA	18	AAAGGGACACAGGAGGCT	AAAGGGACACAGGAGGCT	Yes
ssc-miR-novel-chr7_33108	ssc-mir-novel-chr7_33108	5p	CTGGTC	22	TCTGGTCCAGACACTGTGGAGC	TCTGGTCCAGACACTGTGGAGC	Yes
ssc-miR-novel-chr7_33374	ssc-mir-novel-chr7_33374	5p	TTCCAG	21	CTTCCAGCAAGGAGTCTCAGA	CTTCCAGCAAGGAGTCTCAGA	Yes		2		2
ssc-miR-novel-chr7_33433	ssc-mir-novel-chr7_33433	3p	CGAGAA	22	TCGAGAATTGCGTTTGGACAAT	TCGAGAATTGCGTTTGGACAAT	Yes
ssc-miR-novel-chr7_33466	ssc-mir-novel-chr7_33466	5p	GCAGGT	20	TGCAGGTGGAGCCCAGGGGA	TGCAGGTGGAGCCCAGGGGA	Yes				8
ssc-miR-novel-chr7_33502	ssc-mir-novel-chr7_33502	5p	GTCATG	23	TGTCATGCTGGGGAGTGTAGTGA	TGTCATGCTGGGGAGTGTAGTGA	Yes	2	11	2	15	2	11
ssc-miR-novel-chr7_33539	ssc-mir-novel-chr7_33539	3p	TTTTTG	21	TTTTTTGCTGGAACATTTCTG	TTTTTTGCTGGAACATTTCTGG	No
ssc-miR-novel-chr7_33544	ssc-mir-novel-chr7_33544	5p	AGGACA	24	TAGGACACAAAATGTAGGAAGGGC	AGGACACAAAATGTAGGAAGGGC	No		3		3
ssc-miR-novel-chr7_33656	ssc-mir-novel-chr7_33656	3p	ACGGAA	22	AACGGAAACAATCCAAAACTGT	AACGGAAACAATCCAAAACTGT	Yes
ssc-miR-novel-chr7_33696	ssc-mir-novel-chr7_33696	5p	CTGGTT	21	TCTGGTTCTGTGACCCTGCCT	TCTGGTTCTGTGACCCTGCCT	Yes
ssc-miR-novel-chr7_33739	ssc-mir-novel-chr7_33739	3p	TCTGAA	21	ATCTGAAAGTACTGGGGGCCT	TCTGAAAGTACTGGGGGCCT	No		4		8		4
ssc-miR-novel-chr7_33821	ssc-mir-novel-chr7_33821	3p	AAAACA	22	CAAAACAGAGAATCAAGACTGA	CAAAACAGAGAATCAAGACTGA	Yes		3	3	5		3
ssc-miR-novel-chr7_33839	ssc-mir-novel-chr7_33839	3p	CGCCTC	18	CCGCCTCCTCTCGCCGCC	GCCTCCTCTCGCCGCC	No	2		61		6
ssc-miR-novel-chr7_33933	ssc-mir-novel-chr7_33933	3p	GTAGAT	20	AGTAGATTCATGGATACTCT	AGTAGATTCATGGATACTCG	No
ssc-miR-novel-chr7_33975	ssc-mir-novel-chr7_33975	3p	GCATCT	22	TGCATCTGTGGCGTAGGCCAGT	TGCATCTGTGGCGTAGGCCAGA	No	240	3837	324	5966	13	678
ssc-miR-novel-chr7_34009	ssc-mir-novel-chr7_34009	3p	CCAGGG	20	TCCAGGGTGCTCGCCCCAGC	TCCAGGGTGCTCGCCCCAGA	No		29		49
ssc-miR-novel-chr7_34024	ssc-mir-novel-chr7_34024	5p	GATGCC	22	TGATGCCTGGCATTTTGTGTGT	TGATGCCTGGCATTTTGTGTGA	No
ssc-miR-novel-chr7_34189	ssc-mir-novel-chr7_34189	3p	TTCAAG	17	GTTCAAGTCCAGTTCTG	GTTCAAGTCCAGTTCTG	Yes				3
ssc-miR-novel-chr7_34218	ssc-mir-novel-chr7_34218	5p	TGGTCA	24	GTGGTCAAGGCCTGTCGCCGCTGT	TGGTCAAGGCCTGTCGCCGCTGT	No		2		2
ssc-miR-novel-chr7_34297	ssc-mir-novel-chr7_34297	3p	GCATCT	22	TGCATCTGTGGCGTAGGCCAGT	TGCATCTGTGGCGTAGGCCAGA	No	240	3837	324	5966	13	678
ssc-miR-novel-chr7_34314	ssc-mir-novel-chr7_34314	3p	CTTTCT	19	CCTTTCTGTGTTCGAGGCC	CCTTTCTGTGTTCGAGGCC	Yes
ssc-miR-novel-chr7_34318	ssc-mir-novel-chr7_34318	3p	GGCCCT	19	AGGCCCTGGAAAATGACTG	AGGCCCTGGAAAATGACTG	Yes
ssc-miR-novel-chr7_34332	ssc-mir-novel-chr7_34332	3p	CTAGCA	21	TCTAGCATCGAGCACCCGCCT	TCTAGCATCGAGCACCCGCCT	Yes
ssc-miR-novel-chr7_34491	ssc-mir-novel-chr7_34491	5p	ACGTGC	22	TACGTGCTAGTTCTGTACTGGG	TACGTGCTAGTTCTGTACTGGG	Yes		8	2	18		8
ssc-miR-novel-chr7_34798	ssc-mir-novel-chr7_34798	3p	GTCCCA	19	AGTCCCATCTGGGTCGCCA	GGTCCCATCTGGGTCGCCA	No		9	5	21
ssc-miR-novel-chr7_34809	ssc-mir-novel-chr7_34809	5p	AGGTGG	19	CAGGTGGTGGACTTTCAGC	CAGGTGGTGGACTTTCAGGA	No
ssc-miR-novel-chr7_34819	ssc-mir-novel-chr7_34819	5p	CTCTGG	17	TCTCTGGGCCTGTGTCT	ACGCTCTCTGGGCCT	No
ssc-miR-novel-chr7_34820	ssc-mir-novel-chr7_34820	3p	CTCTGG	17	TCTCTGGGCCTGTGTCT	TCTCTGGGCCTGTGTCT	Yes
ssc-miR-novel-chr7_34843	ssc-mir-novel-chr7_34843	5p	CGGGAG	17	GCGGGAGCTCTGTCGCT	TAGCGGGAGCTCTGTCGCT	No		2		5
ssc-miR-novel-chr7_34845	ssc-mir-novel-chr7_34845	5p	AAGGAT	22	AAAGGATGGATTGGACAGGCCT	AAAGGATGGATTGGACAGGCCT	Yes		2		2		2
ssc-miR-novel-chr7_34976	ssc-mir-novel-chr7_34976	3p	GAGAAC	18	TGAGAACTCTGCTGAAGG	AGAGAACTCTGCTGAAGG	No
ssc-miR-novel-chr7_35006	ssc-mir-novel-chr7_35006	3p	TCCAGT	22	TTCCAGTGGATCTGGGGATGGA	TTCCAGTGGATCTGGGGATGGA	Yes
ssc-miR-novel-chr7_35053	ssc-mir-novel-chr7_35053	5p	GCTGTA	20	TGCTGTAATTTACTCTCACC	TGCTGTAATTTACTCTCACC	Yes
ssc-miR-novel-chr7_35084	ssc-mir-novel-chr7_35084	3p	AAAACA	22	CAAAACAGAGAATCAAGACTGA	CAAAACAGAGAATCAAGACTGA	Yes		3	3	3		3
ssc-miR-novel-chr7_35242	ssc-mir-novel-chr7_35242	3p	TAGCCT	22	ATAGCCTTGTTTGTTTTCTAGG	ATAGCCTTGTTTGTTTTCTAGT	No
ssc-miR-novel-chr7_35271	ssc-mir-novel-chr7_35271	5p	GGTGTA	22	TGGTGTAGATCTCAGACGCAGC	TGGTGTAGATCTCAGACGCAGC	Yes	19	46	51	138	19	46
ssc-miR-novel-chr7_35273	ssc-mir-novel-chr7_35273	5p	GATGCC	22	TGATGCCTGGCATTTTGTGTGT	TGATGCCTGGCATTTTGTGTGA	No
ssc-miR-novel-chr7_35375	ssc-mir-novel-chr7_35375	5p	TGCCCG	20	TTGCCCGAGAGCTTGGACCG	TTGCCCGAGAGCTTGGACCG	Yes		2		7		2
ssc-miR-novel-chr7_35436	ssc-mir-novel-chr7_35436	3p	TGCACC	18	GTGCACCTGGGCAAGGAT	GTGCACCTGGGCAAGGAT	Yes
ssc-miR-novel-chr7_35438	ssc-mir-novel-chr7_35438	3p	TGCACC	18	GTGCACCTGGGCAAGGAT	GTGCACCTGGGCAAGGAT	Yes
ssc-miR-novel-chr7_35451	ssc-mir-novel-chr7_35451	5p	GTGCTG	19	TGTGCTGTGCAGTAGGACC	TGTGCTGTGCAGTAGGACC	Yes		7		25		7
ssc-miR-novel-chr7_35509	ssc-mir-novel-chr7_35509	5p	GGCGGG	17	GGGCGGGGGTCCGCCGG	CGCGGGGCGGGGGTCCGCCGG	No	12		128	16	3
ssc-miR-novel-chr7_35579	ssc-mir-novel-chr7_35579	5p	TGCCCA	18	GTGCCCAGAGTCGGAAGG	GTGCCCAGAGTCGGAAGG	Yes
ssc-miR-novel-chr8_35622	ssc-mir-novel-chr8_35622	5p	CGGCCG	17	CCGGCCGCGCGCGCGCG	CGCGCGCGCGCGCGTG	No		37	45	54
ssc-miR-novel-chr8_35968	ssc-mir-novel-chr8_35968	5p	GAGCAA	20	TGAGCAAGTAGATTGTATAG	TGAGGAAGTAGATTGTATAG	No	2		2
ssc-miR-novel-chr8_36091	ssc-mir-novel-chr8_36091	3p	ATAAAT	18	TATAAATTGGAATATCTT	TATAAATTGGAATATCTT	Yes
ssc-miR-novel-chr8_36140	ssc-mir-novel-chr8_36140	5p	TGTATG	17	GTGTATGTGCTTGGCTG	TTGGTGTATGTGCTTGGCTGA	No			5	22
ssc-miR-novel-chr8_36342	ssc-mir-novel-chr8_36342	5p	GAGCCA	22	TGAGCCACAGAAACTCCAGGAC	TGAGCCACAGAAACTCCAGGAC	Yes
ssc-miR-novel-chr8_36412	ssc-mir-novel-chr8_36412	5p	TGAGGG	20	GTGAGGGGCAGAGAGAGAGA	GTGAGGGGCAGAGAGCGAGA	No		40	2	45
ssc-miR-novel-chr8_36469	ssc-mir-novel-chr8_36469	3p	GGACTG	23	TGGACTGGATGACAATCTGCAGG	TGGACTGGATGACAATCTGCAGG	Yes				2
ssc-miR-novel-chr8_36485	ssc-mir-novel-chr8_36485	3p	AGATGG	22	CAGATGGATGTAGATACAGATC	CAGATGGATGTAGATACAGATC	Yes
ssc-miR-novel-chr8_36503	ssc-mir-novel-chr8_36503	3p	TCTGGG	23	TTCTGGGAACCGGTTTTGCTGCT	TTCTGGGAACCGGTTTTGCTGCT	Yes		2		2		2
ssc-miR-novel-chr8_36529	ssc-mir-novel-chr8_36529	3p	CTCCGG	21	CCTCCGGTCCGCCTGCGGTGG	CCTCCGGTCCGCCTGCGGTGG	Yes
ssc-miR-novel-chr8_36585	ssc-mir-novel-chr8_36585	5p	GATGGA	20	AGATGGATTTTTGGAGATGG	AGATGGATTTTTGGAGCTGGG	No	43	8	321	227
ssc-miR-novel-chr8_36601	ssc-mir-novel-chr8_36601	5p	AGCAAT	21	CAGCAATTTATTTTCCAGTGA	CAGCAATTTATTTTCCAGTGAT	No				8		4
ssc-miR-novel-chr8_36618	ssc-mir-novel-chr8_36618	3p	CTGTGG	23	TCTGTGGTTTGTTGAATCTGTCG	TCTGTGGTTTGTTGAATCTGTCG	Yes		5		7		5
ssc-miR-novel-chr8_36650	ssc-mir-novel-chr8_36650	3p	TCAAGT	20	CTCAAGTGATGCCTCTGCTT	CTCAAGTGATGCCTCTGCTT	Yes
ssc-miR-novel-chr8_36861	ssc-mir-novel-chr8_36861	5p	ACTGGA	23	AACTGGATGTAAGATAGAATCAT	AACTGGATGTAAGATAGAATCAT	Yes		10		12		10
ssc-miR-novel-chr8_37121	ssc-mir-novel-chr8_37121	5p	ACTGGA	23	AACTGGATGTAAGATAGAATCAT	AACTGGATGTAAGATAGAATCAT	Yes		10		12		10
ssc-miR-novel-chr8_37190	ssc-mir-novel-chr8_37190	3p	CTGTGA	22	TCTGTGAACTAGAAACCTCTGG	TCTGTGAACTAGAAACCTCTGG	Yes	339	1546	422	1983	339	1546
ssc-miR-novel-chr8_37196	ssc-mir-novel-chr8_37196	3p	TCCTGG	18	CTCCTGGCTGGCTCGCCA	CTCCTGGCTGGCTCGCCA	Yes	2	3	2	13	2	3
ssc-miR-novel-chr8_37351	ssc-mir-novel-chr8_37351	5p	GGCGGG	17	GGGCGGGGGTCCGCCGG	CGCGGGGCGGGGGTCCGCCGG	No	12		43	4	3
ssc-miR-novel-chr9_37440	ssc-mir-novel-chr9_37440	5p	TCCTGG	18	CTCCTGGCTGGCTCGCCA	CTCCTGGCTGGCTCGCCA	Yes	2	3	6	42	2	3
ssc-miR-novel-chr9_37600	ssc-mir-novel-chr9_37600	5p	GGAAGC	17	AGGAAGCCCTGGAGGGG	AGGAAGCCCTGGAGGG	No			2		2
ssc-miR-novel-chr9_37672	ssc-mir-novel-chr9_37672	5p	GGCAGT	22	TGGCAGTGGAATTAGTGATTGT	TGGCAGTGGAATTAGTGATTGT	Yes
ssc-miR-novel-chr9_37686	ssc-mir-novel-chr9_37686	5p	CTGGCC	21	ACTGGCCTTGGAGTCAGAAGT	ACTGGACTTGGAGTCAGAAGT	No		8		8
ssc-miR-novel-chr9_37717	ssc-mir-novel-chr9_37717	3p	GGGCCC	20	AGGGCCCTGGCAGGGTGGGA	AGGGCCCTGGCAGGGTGGGA	Yes		3		3		3
ssc-miR-novel-chr9_37731	ssc-mir-novel-chr9_37731	3p	CAGCAG	19	GCAGCAGAGGAAAGGGTTC	GCAGCAGAGGAAAGGGTTT	No
ssc-miR-novel-chr9_37946	ssc-mir-novel-chr9_37946	5p	TGAGAG	18	CTGAGAGATGGGAGAGTG	CTGAGAGATGGGCGAGTG	No		2	38	7
ssc-miR-novel-chr9_37990	ssc-mir-novel-chr9_37990	5p	ATGGCT	23	TATGGCTTTTCATTCCTATGTGA	TATGGCTTTTCATTCCTATGTGA	Yes	4016	5616	4399	7195	4016	5616
ssc-miR-novel-chr9_38021	ssc-mir-novel-chr9_38021	3p	CTGGCG	20	TCTGGCGGGAAGTTGTGGTC	TCTGGCGGGAAGTTGTGGTC	Yes		2	2	22		2
ssc-miR-novel-chr9_38059	ssc-mir-novel-chr9_38059	3p	GATACA	22	CGATACAGAGGACTGACTGTAC	CGATACAGAGGACTGACTGTAC	Yes
ssc-miR-novel-chr9_38293	ssc-mir-novel-chr9_38293	3p	ACAGCA	21	CACAGCAAGTGTAGACAGGCA	CACAGCAAGTGTAGACAGGCA	Yes		11		27		11
ssc-miR-novel-chr9_38296	ssc-mir-novel-chr9_38296	5p	AACCAA	22	TAACCAATGTGCAGACTACTGT	TAACCAATGTGCAGACTACTGT	Yes	5		5		5
ssc-miR-novel-chr9_38471	ssc-mir-novel-chr9_38471	3p	CTCCTT	23	TCTCCTTGCGAGTCTCTGCTGCC	TCTCCTTGCGAGTCTCTGCTG	No
ssc-miR-novel-chr9_38476	ssc-mir-novel-chr9_38476	5p	AGCCTG	23	CAGCCTGGCTTCTCCTGACATGG	TCAGCCTGGCTTCTTCT	No
ssc-miR-novel-chr9_38517	ssc-mir-novel-chr9_38517	3p	ACGCTT	23	CACGCTTGTGTCGTTGGAGTGGC	CACGCTTGTGTCGTTGGAGTGGC	Yes	2	9	4	26	2	9
ssc-miR-novel-chr9_38594	ssc-mir-novel-chr9_38594	3p	CGTGCA	21	TCGTGCACAGATGTGGTCTCG	TCGTGCACAGATGTGGTCTCG	Yes		3		5		3
ssc-miR-novel-chr9_38736	ssc-mir-novel-chr9_38736	3p	ACTCCA	18	GACTCCAAAGTCTGCCTC	GACTCCAAAGTCTGCCTC	Yes
ssc-miR-novel-chr9_38827	ssc-mir-novel-chr9_38827	5p	GGCAGT	23	AGGCAGTGTAATTAGCTGATTGT	AGGCAGTGTAATTAGCTGATTGT	Yes
ssc-miR-novel-chr9_38871	ssc-mir-novel-chr9_38871	5p	GAGACC	21	AGAGACCTGCTGATACAGCTG	AGAGACCTGCTGATACAGCTG	Yes
ssc-miR-novel-chr9_38959	ssc-mir-novel-chr9_38959	5p	ACCTGG	17	TACCTGGTTGATCCTGC	TACCTGGTTGATCCTGC	Yes	91	811	119	1701	91	811
ssc-miR-novel-chr9_39012	ssc-mir-novel-chr9_39012	3p	TCCCTG	18	CTCCCTGAGCTGTCTCTG	CTCCCTGAGCTGTCTCTG	Yes
ssc-miR-novel-chr9_39041	ssc-mir-novel-chr9_39041	5p	ATGGCT	23	TATGGCTTTTCATTCCTATGTGA	TATGGCTTTTCATTCCTATGTGA	Yes	4016	5616	4399	7195	4016	5616
ssc-miR-novel-chr9_39126	ssc-mir-novel-chr9_39126	3p	CACTGG	22	TCACTGGAGTTTTGTTTCAACA	TCACTGGAGTTTTGTTTCAACATT	No	12	36	22	140		7
ssc-miR-novel-chr9_39325	ssc-mir-novel-chr9_39325	5p	CATCTG	21	CCATCTGTGGGATTATGACTG	CCATCTGTGGGATTATGACTG	Yes	31	12	392	144	31	12
ssc-miR-novel-chr9_39438	ssc-mir-novel-chr9_39438	3p	TGAAAG	21	TTGAAAGGCTATTTCTTGGTC	TTGAAAGGCTATTTCTTGGTC	Yes
ssc-miR-novel-chr9_39553	ssc-mir-novel-chr9_39553	5p	CTGTAC	21	TCTGTACGTGGGAGGGTGTGT	TCTGTACGTGGGAGGGTGTGT	Yes		4		4
ssc-miR-novel-chr9_39595	ssc-mir-novel-chr9_39595	5p	CGGCAG	24	TCGGCAGCTGCTTGGCGTCCGAGG	TCGGCAGCTGCTTGGCGTCCGAGA	No	18	102	21	135
ssc-miR-novel-chrPRV_425	ssc-mir-novel-chrPRV_425	3p	CTCACC	21	TCTCACCCCTGGGTCCGTCGC	TCTCACCCCTGGGTCCGTCGC	Yes
ssc-miR-novel-chrPRV_428	ssc-mir-novel-chrPRV_428	5p	TCATCC	22	CTCATCCCGTCAGACCTGCGCC	CTCATCCCGTCAGACCTGCGCC	Yes
ssc-miR-novel-chrPRV_434	ssc-mir-novel-chrPRV_434	5p	GTACCG	23	CGTACCGACCCGCCTACCAGGCA	CGTACCGACCCGCCTACCAGGCA	Yes
ssc-miR-novel-chrPRV_435	ssc-mir-novel-chrPRV_435	3p	TGAGTG	22	ATGAGTGGATGGATGGAGGCGA	TGAGTGGATGGATGGAGGCGAG	No
ssc-miR-novel-chrPRV_441	ssc-mir-novel-chrPRV_441	5p	CCCGCG	20	ACCCGCGGATGGCGAGGATG	ACCCGCGGATGGCGAGGATG	Yes
ssc-miR-novel-chrX_39845	ssc-mir-novel-chrX_39845	3p	GGCGGC	19	CGGCGGCGACTCTGGACTC	CGGCGACTCTGGACGC	No	301	3	6364	278
ssc-miR-novel-chrX_39944	ssc-mir-novel-chrX_39944	3p	TCCCAC	21	CTCCCACGTGCAGGGTTTGCA	CTCCCACGTGCAGGGTTTGCA	Yes	11	60	11	69	11	60
ssc-miR-novel-chrX_39950	ssc-mir-novel-chrX_39950	5p	AATCCT	23	TAATCCTTGCTACCTGGGTGAGA	TAATCCTTGCTACCTGGGTGAGA	Yes	204	725	492	1312	204	725
ssc-miR-novel-chrX_39952	ssc-mir-novel-chrX_39952	5p	ACCCAT	22	TACCCATTGCATATCGGAGTTG	TACCCATTGCATATCGGAGTTG	Yes	972	252	1129	717	972	252
ssc-miR-novel-chrX_39953	ssc-mir-novel-chrX_39953	3p	TGCACC	19	ATGCACCTGGGCAAGGATT	ATGCACCTGGGCAAGGATT	Yes	14	22	16	49	14	22
ssc-miR-novel-chrX_39968	ssc-mir-novel-chrX_39968	3p	TCCAAG	23	CTCCAAGCATCGTGACCCAGGTT	CTCCAAGCATCGTGACCCAGGTT	Yes
ssc-miR-novel-chrX_39978	ssc-mir-novel-chrX_39978	3p	TCCAAG	23	CTCCAAGCATCGTGACCCAGGTT	CTCCAAGCATCGTGACCCAGGTT	Yes
ssc-miR-novel-chrX_40068	ssc-mir-novel-chrX_40068	5p	GATAAT	23	TGATAATACAACCTGATAAGTGC	GCTTATAATACAACCTGATAAGT	No			4	10
ssc-miR-novel-chrX_40069	ssc-mir-novel-chrX_40069	5p	TACAAT	23	TTACAATACAACCTGATAAGTGC	GCTTATAATACAACCTGATAAGT	No			2	3
ssc-miR-novel-chrX_40077	ssc-mir-novel-chrX_40077	3p	TTCCTA	22	ATTCCTAGAAATTGTTCACAAT	ATTCCTAGAAATTGTTCACAAT	Yes				2
ssc-miR-novel-chrX_40247	ssc-mir-novel-chrX_40247	3p	ACCCAG	21	TACCCAGAGCGTGCAGTGTGA	TACCCAGAGCGTGCAGTGTGA	Yes	17	47	71	58	17	47
ssc-miR-novel-chrX_40249	ssc-mir-novel-chrX_40249	5p	GGTCCT	22	AGGTCCTCAATAAGTATTTGTT	AGGTCCTCAATAAGTATTTGTT	Yes		4		4		4
ssc-miR-novel-chrX_40252	ssc-mir-novel-chrX_40252	5p	TCATTC	22	TTCATTCGGCTGTCCAGATGTA	TTCATTCGGCTGTCCAGATGTA	Yes	159	987	205	1519	159	987
ssc-miR-novel-chrX_40254	ssc-mir-novel-chrX_40254	5p	GAGTAC	24	TGAGTACCGCCATGTCTGTTGGGA	TGAGTACCGCCATGTCTGTTGGGA	Yes	4	6	10	21	4	6
ssc-miR-novel-chrX_40255	ssc-mir-novel-chrX_40255	3p	TGCATA	21	TTGCATATGTAGGATGTCCCA	TTGCATATGTAGGATGTCCCT	No	2	8	4	30		7
ssc-miR-novel-chrX_40262	ssc-mir-novel-chrX_40262	5p	CACCAG	22	CCACCAGAAAGAGACTGTAGGG	CCACCAGAAAGAGACTGTAGGG	Yes		2		4		2
ssc-miR-novel-chrX_40264	ssc-mir-novel-chrX_40264	5p	CACCAG	22	CCACCAGAAAGAGACTGTAGGG	CCACCAGAAAGAGACTGTAGGG	Yes		2		4		2
ssc-miR-novel-chrX_40266	ssc-mir-novel-chrX_40266	5p	CACCAG	22	CCACCAGAAAGAGACTGTAGGG	CCACCAGAAAGAGACTGTAGGG	Yes		2		4		2
ssc-miR-novel-chrX_40268	ssc-mir-novel-chrX_40268	5p	CACCAG	22	CCACCAGAAAGAGACTGTAGGG	CCACCAGAAAGAGACTGTAGGG	Yes		2		4		2
ssc-miR-novel-chrX_40461	ssc-mir-novel-chrX_40461	3p	AGAGGC	23	CAGAGGCCAGAGGGCAGGACGCT	CAGAGGCCAGAGGGCAGGACGCA	No			3
ssc-miR-novel-chrX_40477	ssc-mir-novel-chrX_40477	3p	AGCAAG	22	CAGCAAGGGTGGTCCAGGGAGT	CAGCAAGGGTGGTCCAGGGAGT	Yes		4		4
ssc-miR-novel-chrX_40484	ssc-mir-novel-chrX_40484	5p	AGGGCG	18	AAGGGCGGGAGCGGCGGG	AAGGGCGGGAGCGGCCGGG	No	9	4	224	4
ssc-miR-novel-chrX_40486	ssc-mir-novel-chrX_40486	5p	GCACGG	22	TGCACGGAGCAGCAGGGTCTGA	TGCACGGAGCAGCAGGGTCTGA	Yes	3	2	3	2	3	2
ssc-miR-novel-chrX_40490	ssc-mir-novel-chrX_40490	5p	TAGGGC	21	GTAGGGCCGGCCCGCCCGGGA	GTAGGGCCGGCCCGCCCGGGA	Yes
ssc-miR-novel-chrX_40522	ssc-mir-novel-chrX_40522	3p	ATGCCT	19	CATGCCTTGAGTGTAGGAC	CATGCCTTGAGTGTAGGACCGTA	No	41	213	109	452	11	38
ssc-miR-novel-chrX_40528	ssc-mir-novel-chrX_40528	3p	ACCAGA	23	AACCAGACTCTGAGAGCAGGACT	AACCAGACTCTGAGAGCAGGAC	No
ssc-miR-novel-chrX_40533	ssc-mir-novel-chrX_40533	5p	AAAATG	21	GAAAATGGATGGCACTGGAGT	TGAAAATGGATGGCGCTGGAGC	No	45	2	497	51
ssc-miR-novel-chrX_40539	ssc-mir-novel-chrX_40539	5p	GGTCTA	17	TGGTCTAGCGGTTAGGA	CTGGTGGTCTAGTGGTTAGGA	No	25	31	155	209	4	13
ssc-miR-novel-chrX_40608	ssc-mir-novel-chrX_40608	5p	GTGGAG	22	GGTGGAGGCATGTAGTTCCTAA	GGTGGAGGCATGTAGTTCCTAA	Yes		4		4		4
ssc-miR-novel-chrX_40705	ssc-mir-novel-chrX_40705	5p	GCTACA	22	AGCTACATTGTCTGCTGGGTTT	AGCTACATTGTCTGCTGGGTTT	Yes	338	1425	536	2536	338	1425
ssc-miR-novel-chrX_40783	ssc-mir-novel-chrX_40783	5p	TATGTG	25	GTATGTGAGCGGGGGGCTGGTGGGA	GCGGGGGGCGGGTGG	No	6		21	9
ssc-miR-novel-chrX_40912	ssc-mir-novel-chrX_40912	3p	AAGCTG	24	AAAGCTGTGGATTCTGGCAAATGG	AAAGCTGTGGATTCTGGCAAATGT	No
ssc-miR-novel-chrX_41000	ssc-mir-novel-chrX_41000	5p	ACCTGG	18	CACCTGGGAGGATCGGAG	CACCTGGGAGGATCGGAG	Yes
ssc-miR-novel-chrX_41021	ssc-mir-novel-chrX_41021	5p	CACCAG	22	CCACCAGAAAGAGACTGTAGGG	CCACCAGAAAGAGACTGTAGGG	Yes		2		4		2
ssc-miR-novel-chrX_41061	ssc-mir-novel-chrX_41061	5p	CTGGAC	22	CCTGGACTTGAAGTCAGAAGGC	CCTGGACTTGGAGTCAGAAGGC	No	17	21	19	34
ssc-miR-novel-chrX_41131	ssc-mir-novel-chrX_41131	5p	GGAAGG	18	TGGAAGGTGGATCTGGGC	TGGAAGGTGGATCTGGGC	Yes		3		3		3
ssc-miR-novel-chrX_41178	ssc-mir-novel-chrX_41178	3p	GAACGG	23	TGAACGGTGCCTGTGTGGCTAGA	TGAACGGTGCCTGTGTGGCTAGA	Yes		7		15		7
ssc-miR-novel-chrX_41179	ssc-mir-novel-chrX_41179	5p	ATCCAG	21	TATCCAGACAGGTGCTGTTCT	TATCCAGACAGGTGCTGTTCT	Yes		6		6		6
ssc-miR-novel-chrX_41184	ssc-mir-novel-chrX_41184	3p	GAACGG	23	TGAACGGCGCCTGTGTGGTTAGA	TGAACGGCGCCTGTGTGGTTAGA	Yes	4	15	4	20	4	15
ssc-miR-novel-chrX_41186	ssc-mir-novel-chrX_41186	3p	GAACAG	24	TGAACAGGGCCTTTCTGGGTCGAG	TGAACAGGGCCTTTCTGGGTCGAA	No	2	4	2	4
ssc-miR-novel-chrX_41188	ssc-mir-novel-chrX_41188	3p	AACAGT	22	CAACAGTCCCTGCCTGGGTAGA	CAACAGTCCCTGCCTGGGTAGA	Yes		12		14		12
ssc-miR-novel-chrX_41190	ssc-mir-novel-chrX_41190	3p	ATGGCG	21	AATGGCGCTTTTTTGTGAAGA	AATGGCGCTTTTTTGTGAAGA	Yes	988	2440	1122	3067	988	2440
ssc-miR-novel-chrX_41192	ssc-mir-novel-chrX_41192	3p	GAATGG	23	TGAATGGCGCCTTTCTGAGTAGA	TGAATGGCGCCTTTCTGAGTAGA	Yes	40	60	110	142	40	60
ssc-miR-novel-chrX_41194	ssc-mir-novel-chrX_41194	3p	GATTGG	22	TGATTGGCACCTCTTTGAGTGA	TGATTGGCACCTCTTTGAGTGA	Yes	68	9	88	50	68	9
ssc-miR-novel-chrX_41196	ssc-mir-novel-chrX_41196	3p	CTGTCA	21	ACTGTCACCTTTTTGAGTAGA	ACTGTCACCTTTTTGAGTAGA	Yes	21	158	32	235	21	158
ssc-miR-novel-chrX_41200	ssc-mir-novel-chrX_41200	3p	GATTGA	23	TGATTGACACCTCTGTTAGTGGA	TGATTGACACCTCTGTTAGTGGA	Yes	37	84	52	131	37	84
ssc-miR-novel-chrX_41202	ssc-mir-novel-chrX_41202	3p	GATTGG	22	TGATTGGCACCTCTTGGAGTGA	TGATTGGCACCTCTTGGAGTGA	Yes	66	22	87	71	66	22
ssc-miR-novel-GL892353-1_41323	ssc-mir-novel-GL892353-1_41323	5p	GACATG	21	CGACATGGACACGCGTCATGA	CGACATGGACACGCGTCATGA	Yes
ssc-miR-novel-GL892520-2_41438	ssc-mir-novel-GL892520-2_41438	5p	GTGATG	25	GGTGATGATGACGATGAAGCTGAAA	GGTGATGATGACGATGAAGCTGAAA	Yes	16	4	34	40	16	4
ssc-miR-novel-GL892841-1_41670	ssc-mir-novel-GL892841-1_41670	5p	AGACCA	19	GAGACCATGGAGAGAAAAA	GAGACCATGGAGAGAAAAG	No
ssc-miR-novel-GL892848-2_41682	ssc-mir-novel-GL892848-2_41682	5p	TGGTCA	24	GTGGTCAAGGCCTGTCGCCGCTGT	TGGTCAAGGCCTGTCGCCGCTGT	No		2		2
ssc-miR-novel-GL892871-2_41708	ssc-mir-novel-GL892871-2_41708	5p	TCAAGT	22	TTCAAGTAATTCAGGATAGGTT	TTCAAGTAATTCAGGATAGGTT	Yes	1033	1888	1785	2774	1033	1888
ssc-miR-novel-GL892918-2_41750	ssc-mir-novel-GL892918-2_41750	5p	TAGAGT	17	CTAGAGTGGATTCTGCA	CTAGAGTGGATTCTGCA	Yes
ssc-miR-novel-GL892946-2_41815	ssc-mir-novel-GL892946-2_41815	3p	CGGAGC	18	TCGGAGCAGCGCGCGAGA	AGTCGGAGCAGCGCGCGAGA	No	9	3	302	30	10	2
ssc-miR-novel-GL892961-2_41842	ssc-mir-novel-GL892961-2_41842	3p	AGACCC	22	CAGACCCTGAGCTGCCTCTAGA	CAGACCCTGAGCTGCCTCTAGA	Yes	5	15	9	24	5	15
ssc-miR-novel-GL893103-2_41962	ssc-mir-novel-GL893103-2_41962	3p	GTCCTC	19	AGTCCTCTCCTGGGCACCT	AGTCCTCTCCTGGGCACCA	No
ssc-miR-novel-GL893138-2_41998	ssc-mir-novel-GL893138-2_41998	5p	GCTCCC	17	GGCTCCCTCCACCCGCC	CCTCCACCCGCCCTC	No	14		103	3	4
ssc-miR-novel-GL893173-1_42029	ssc-mir-novel-GL893173-1_42029	3p	CTTCGA	23	CCTTCGAGGATGCGGATGTCACC	CCTTCGAGGATGCGGATGTCACT	No		2	2	6
ssc-miR-novel-GL893222-2_42067	ssc-mir-novel-GL893222-2_42067	3p	GAGGGC	18	AGAGGGCTGTGGGAGAGA	GAGAGGGCTGTGGGAGA	No
ssc-miR-novel-GL893230-2_42082	ssc-mir-novel-GL893230-2_42082	3p	TGTGCT	17	CTGTGCTTCTGCTCGGA	CTGTGCTTCTGCTTGGA	No
ssc-miR-novel-GL893233-1_42087	ssc-mir-novel-GL893233-1_42087	5p	TTGAGA	21	ATTGAGAACACTGACATAACA	ATTGAGAACACTGACATAACAG	No		2		6
ssc-miR-novel-GL893271-1_42121	ssc-mir-novel-GL893271-1_42121	5p	GAGGTG	21	AGAGGTGCGGCTTTGGCTGGA	AGAGGTGCGGCTTTGGCTGGA	Yes	3		3	2
ssc-miR-novel-GL893334-2_42198	ssc-mir-novel-GL893334-2_42198	5p	CTGGAG	23	TCTGGAGGACGCTAGAGCTGGGC	TCTGGAGGACGCTAGAGCTGGGC	Yes		3		3		3
ssc-miR-novel-GL893334-2_42199	ssc-mir-novel-GL893334-2_42199	3p	AGAAGG	21	CAGAAGGGGAGTCGGAGCAGA	CAGAAGGGGAGTCGGAGCAGA	Yes
ssc-miR-novel-GL893571-2_42428	ssc-mir-novel-GL893571-2_42428	5p	ACGGGT	25	CACGGGTTCGATCCCTGGTGTGGGC	CACGGGTTCGATCCCTGGTGTGGGA	No		17	2	17
ssc-miR-novel-GL893616-2_42510	ssc-mir-novel-GL893616-2_42510	3p	TCAGAC	22	CTCAGACCTCAGGCTTGGAGCC	CTCAGACCTCAGGCTTGGAGCT	No		5		9		2
ssc-miR-novel-GL893653-2_42520	ssc-mir-novel-GL893653-2_42520	5p	TCAGGG	23	TTCAGGGTCCAGGATTGCTATAG	TTCAGGGTCCAGGATTGCTATAGCT	No	2		2
ssc-miR-novel-GL893741-1_42616	ssc-mir-novel-GL893741-1_42616	5p	GTGAGC	17	GGTGAGCACTCTGGACT	ATGGTTAGCACTCTGGACT	No	10	10	107	205	17	12
ssc-miR-novel-GL893763-1_42633	ssc-mir-novel-GL893763-1_42633	3p	CTTTCC	21	TCTTTCCTTGATTAAAACTGG	TCTTTCCTTGATTAAAACTGG	Yes
ssc-miR-novel-GL893833-1_42684	ssc-mir-novel-GL893833-1_42684	3p	TTTTGA	21	TTTTTGATGGGAGAAGAGAGA	TTTTTGATGGGAGAAGAGAGA	Yes		3		6		3
ssc-miR-novel-GL894036-2_42873	ssc-mir-novel-GL894036-2_42873	3p	AAACCA	22	CAAACCAGCACGTCAAGGGCCC	CAAACCAGCACGTCAAGGG	No		2		4
ssc-miR-novel-GL894094-2_42949	ssc-mir-novel-GL894094-2_42949	3p	CATTGG	18	GCATTGGGGGTTCAGGGG	GCATTGGTGGTTCAG	No	35	100	39	218	2
ssc-miR-novel-GL894224-1_43070	ssc-mir-novel-GL894224-1_43070	5p	TTTGGA	21	CTTTGGATCTCTGGTGACAGG	CTTTGGATCTCTGGTGACAGG	Yes
ssc-miR-novel-GL894231-1_43077	ssc-mir-novel-GL894231-1_43077	5p	GGTCGA	23	TGGTCGACCAGTTGGAAAGTAAT	TGGTCGACCAGTTGGAAAGTAAT	Yes	11	76	23	93	11	76
ssc-miR-novel-GL894231-1_43090	ssc-mir-novel-GL894231-1_43090	3p	CCAATA	21	CCCAATACACGGTCGATCTCT	CCCAATACACGGTCGATCTCT	Yes	6	10	6	10	6	10
ssc-miR-novel-GL894231-1_43091	ssc-mir-novel-GL894231-1_43091	5p	GAGGCT	23	AGAGGCTGGCCGTGATGAATTCG	AGAGGCTGGCCGTGATGAATTCG	Yes	3	7	3	7	3	7
ssc-miR-novel-GL894231-1_43093	ssc-mir-novel-GL894231-1_43093	5p	GTGACT	22	TGTGACTGGTTGACCAGAGGGT	TGTGACTGGTTGACCAGAGGGG	No			4	2
ssc-miR-novel-GL894231-1_43098	ssc-mir-novel-GL894231-1_43098	3p	GTATGT	22	TGTATGTCAACTGATCCACAGT	TGTATGTCAACTGATCCACAGT	Yes	9	69	16	100	9	69
ssc-miR-novel-GL894231-1_43100	ssc-mir-novel-GL894231-1_43100	3p	TAATAC	22	ATAATACATGGTTAACCTCTTT	ATAATACATGGTTAACCTCTTT	Yes		2		2
ssc-miR-novel-GL894231-1_43101	ssc-mir-novel-GL894231-1_43101	5p	GAGAAA	23	GGAGAAATTATCCTTGGTGTGTT	GGAGAAATTATCCTTGGTGTGTT	Yes	2		2	2	2
ssc-miR-novel-GL894231-1_43114	ssc-mir-novel-GL894231-1_43114	3p	TCATAG	20	ATCATAGAGGAAAATCCACA	ATCATAGAGGAAAATCCACA	Yes		6	4	14		6
ssc-miR-novel-GL894266-1_43136	ssc-mir-novel-GL894266-1_43136	5p	TGTTTC	24	TTGTTTCTTGCATGTGCTCTGATT	TTGTTTCTTGCATGTGCTCTGATT	Yes		8		8
ssc-miR-novel-GL894404-1_43244	ssc-mir-novel-GL894404-1_43244	3p	TGTGCG	25	TTGTGCGTTGGCAGGATGGGCCGGA	TTGTGCGTTGGCAGGATGGGCCGGA	Yes
ssc-miR-novel-GL894430-2_43273	ssc-mir-novel-GL894430-2_43273	3p	TAAAAC	19	ATAAAACTTAGTCGCTGCT	ATAAAACTTAGTCGCTGCT	Yes				2
ssc-miR-novel-GL894430-2_43278	ssc-mir-novel-GL894430-2_43278	3p	TAAAAC	19	ATAAAACTTAGTCGCTGCT	ATAAAACTTAGTCGCTGCT	Yes				2
ssc-miR-novel-GL894520-2_43333	ssc-mir-novel-GL894520-2_43333	3p	TCAAGT	20	CTCAAGTGATGCCTCTGCTT	CTCAAGTGATGCCTCTGCTT	Yes
ssc-miR-novel-GL894542-2_43355	ssc-mir-novel-GL894542-2_43355	5p	TTGCTC	21	TTTGCTCTGCTCCTGCCACAT	TTTGCTCTGCTCCTGCCACATGC	No		3	2	9
ssc-miR-novel-GL894570-2_43376	ssc-mir-novel-GL894570-2_43376	3p	GTTGTC	21	TGTTGTCCTCCGAATCTGAAT	TGTTGTCCTCCGAATCTGAAT	Yes		3		5
ssc-miR-novel-GL894677-1_43524	ssc-mir-novel-GL894677-1_43524	3p	TCACTT	20	TTCACTTTGGATTTTCAGCC	TTCACTTTGGATTTTCAGCT	No
ssc-miR-novel-GL894726-2_43559	ssc-mir-novel-GL894726-2_43559	3p	GGGGCA	21	CGGGGCAGCTCAGTACAGGAC	CGGGGCAGCTCAGTACAGGAT	No				2
ssc-miR-novel-GL894726-2_43560	ssc-mir-novel-GL894726-2_43560	5p	GGGGCA	21	CGGGGCAGCTCAGTACAGGAC	CGGGGCAGCTCAGTACAGGAT	No
ssc-miR-novel-GL894850-1_43647	ssc-mir-novel-GL894850-1_43647	5p	AGGACT	20	CAGGACTGGTGACTGGGGTG	AAGGCAGGACTGATGACTGGGGTG	No				7
ssc-miR-novel-GL894875-2_43662	ssc-mir-novel-GL894875-2_43662	5p	GAGGTG	20	TGAGGTGGTAGATGGTATAG	TGAGGTGGTAGATTGTATAG	No			5	6
ssc-miR-novel-GL894932-2_43717	ssc-mir-novel-GL894932-2_43717	5p	TCCAGG	22	TTCCAGGGAAGAAAGGAGGAAC	TTCCAGGGAAGAAAGGAGGAAC	Yes
ssc-miR-novel-GL895030-2_43791	ssc-mir-novel-GL895030-2_43791	5p	CAGAGC	19	GCAGAGCAGCGGCAGGAGG	GCAGAGCAGCGGCAGGAGG	Yes
ssc-miR-novel-GL895143-1_43893	ssc-mir-novel-GL895143-1_43893	5p	TCCTGG	25	TTCCTGGGTCTCGTGGTCTCAGTCT	TTCCTGGGTCTCGTGGTCTCAGTCT	Yes
ssc-miR-novel-GL895351-2_44043	ssc-mir-novel-GL895351-2_44043	5p	CGCAGC	20	GCGCAGCACATCATGGTTTA	GCGCAGCACATAATGGTTTGT	No
ssc-miR-novel-GL895485-2_44130	ssc-mir-novel-GL895485-2_44130	3p	GGCTCT	21	AGGCTCTGATTGGATTGGGTG	AGGCTCTGATTGGATTGGGTG	Yes
ssc-miR-novel-GL895563-1_44191	ssc-mir-novel-GL895563-1_44191	3p	AGCCTG	21	TAGCCTGACGCTGATGATTGT	TAGCCTGACGCTGATGATTGT	Yes
ssc-miR-novel-GL895621-2_44210	ssc-mir-novel-GL895621-2_44210	5p	CTTCCA	25	TCTTCCATGTGCCACGGGTGTAGCT	TCTTCCATGTGCCACGGGTGTAGCT	Yes		3		3		3
ssc-miR-novel-GL896133-1_44557	ssc-mir-novel-GL896133-1_44557	5p	GCTCAG	22	TGCTCAGAGGTCGGAGGTGGAG	TGCTCAGAGGTCGGAGGTGGAG	Yes	2	2	4	4	2	2
ssc-miR-novel-GL896157-1_44574	ssc-mir-novel-GL896157-1_44574	3p	GGGCTC	23	TGGGCTCCAAACCCCTGTCCAGG	TGGGCTCCAAACCCCTGTCCAGA	No		4		6
ssc-miR-novel-GL896208-1_44612	ssc-mir-novel-GL896208-1_44612	3p	CTGGCC	24	TCTGGCCTTGGCCTCAGGCCTGGC	TCTGGCCTTGGCCTCAGGCCTGGA	No		2		2
ssc-miR-novel-GL896241-2_44636	ssc-mir-novel-GL896241-2_44636	5p	TCTGGA	21	TTCTGGAAGATGTAGTCTGGA	TTCTGGAAGATGTAGTCTGGA	Yes
ssc-miR-novel-GL896292-1_44714	ssc-mir-novel-GL896292-1_44714	3p	TTCTCT	22	CTTCTCTGTTACTTCCCTCAGG	CTTCTCTGTTACTTCCCTCAGT	No
ssc-miR-novel-GL896302-1_44731	ssc-mir-novel-GL896302-1_44731	3p	CAAAGC	23	GCAAAGCACACGGCCTGCAGAGA	GCAAAGCACACGGCCTGCAGAGA	Yes	51	60	227	419	51	60
ssc-miR-novel-GL896425-1_44856	ssc-mir-novel-GL896425-1_44856	3p	GGTGCC	22	TGGTGCCTGACGTCTTGGCAGT	TGGTGCCTGACGTCTTGGCAGT	Yes
ssc-miR-novel-GL896485-1_44921	ssc-mir-novel-GL896485-1_44921	3p	GAGGAG	22	AGAGGAGCCGCGACAGAGCCGG	AGAGGAGCCGCGACAGAGCCGT	No	13	22	49	48
ssc-miR-novel-GL896501-1_44926	ssc-mir-novel-GL896501-1_44926	5p	GTGGGG	24	TGTGGGGCCACGCCCTCAGGCTGT	TGTGGGGCCACGCCCTCAGGCTGA	No		4	4	7	2
ssc-miR-novel-JH118484-1_41578	ssc-mir-novel-JH118484-1_41578	5p	CGGACT	22	CCGGACTCTCTAAATCTCACCT	CCGGACTCTCTAAATCTCACCC	No
ssc-miR-novel-JH118486-1_41595	ssc-mir-novel-JH118486-1_41595	3p	TATCCG	22	TTATCCGGGCTTGTGCTGAAGC	TTATCCGGGCTTGTGCTGAAGC	Yes	3	4	5	16	3	4
ssc-miR-novel-JH118486-1_41599	ssc-mir-novel-JH118486-1_41599	5p	GCACTT	21	AGCACTTACGGATTCTGGGGG	AGCACTTACGGATTCTGGGGG	Yes	4	22	4	33	4	22
ssc-miR-novel-JH118494-1_41628	ssc-mir-novel-JH118494-1_41628	3p	CTGAGA	21	TCTGAGATGTGACCTGGGCAT	TCTGAGATGTGACCTGGGCAT	Yes	17	277	49	633	17	277
ssc-miR-novel-JH118511-1_41721	ssc-mir-novel-JH118511-1_41721	3p	TTGGGA	17	ATTGGGACTGAGACACG	ATTGGGACTGAGACACC	No
ssc-miR-novel-JH118523-1_41818	ssc-mir-novel-JH118523-1_41818	5p	AGCCAG	23	AAGCCAGAGTCAGGGGACACTGT	AAGCCAGAGTCAGGGGACACTGA	No
ssc-miR-novel-JH118527-1_41847	ssc-mir-novel-JH118527-1_41847	3p	TCACGT	24	CTCACGTCCATGGTCAGCACCGTG	CTCACGTCCATGGTCAGCACCGTT	No				4
ssc-miR-novel-JH118570-1_42024	ssc-mir-novel-JH118570-1_42024	3p	TCTCGG	19	CTCTCGGCTGCTGAGGCCT	CTCTCGGCTGCTGAGGCCT	Yes
ssc-miR-novel-JH118585-1_42104	ssc-mir-novel-JH118585-1_42104	5p	CTGGTC	22	TCTGGTCCAGACACTGTGGAGC	TCTGGTCCAGACACTGTGGAGC	Yes
ssc-miR-novel-JH118620-1_42301	ssc-mir-novel-JH118620-1_42301	3p	ATGATG	23	AATGATGCCCCTTAGAGTTGAGC	AATGATGCCCCTTAGAGTTGAGA	No
ssc-miR-novel-JH118636-1_42370	ssc-mir-novel-JH118636-1_42370	3p	GAGGGA	19	AGAGGGAGTAGGTTTCATA	AGAGGGAGTAGGTTGCATAGTTA	No
ssc-miR-novel-JH118644-1_42413	ssc-mir-novel-JH118644-1_42413	3p	ACTCCA	18	GACTCCAAAGTCTGCCTC	GACTCCAAAGTCTGCCTC	Yes
ssc-miR-novel-JH118647-1_42435	ssc-mir-novel-JH118647-1_42435	3p	GTGTGG	22	TGTGTGGCTAAGTGGTAGATTT	TGTGTGGCTAAGTGGTAGATTT	Yes	4	54	12	142	4	54
ssc-miR-novel-JH118654-1_42487	ssc-mir-novel-JH118654-1_42487	5p	GGCAGT	22	TGGCAGTGTATTGTTAGCTGGT	TGGCAGTGTATTGTTAGCTGGT	Yes		126	2	162		126
ssc-miR-novel-JH118655-1_42490	ssc-mir-novel-JH118655-1_42490	5p	ACACAT	24	AACACATGTGTGCTGAGTGGAACT	AACACATGTGTGCTGAGTGGAACT	Yes	2	14	2	16	2	14
ssc-miR-novel-JH118656-1_42504	ssc-mir-novel-JH118656-1_42504	5p	GGCTCA	20	TGGCTCATTTCAGCAGGAAG	TGGCTCAGTTCAGCAGGAAG	No	14		24	2
ssc-miR-novel-JH118676-1_42617	ssc-mir-novel-JH118676-1_42617	3p	CTGTGT	18	ACTGTGTGTGAGGAAGTC	ACTGTGTGTGAGGAAGTC	Yes		2		2
ssc-miR-novel-JH118774-1_43297	ssc-mir-novel-JH118774-1_43297	3p	AACCCG	22	TAACCCGACATTCAAGGCCTGT	TAACCCGACATTCAAGGCCTGT	Yes
ssc-miR-novel-JH118788-1_43363	ssc-mir-novel-JH118788-1_43363	5p	AAGGAT	22	AAAGGATGGATTGGACAGGCCT	AAAGGATGGATTGGACAGGCCT	Yes		2		2		2
ssc-miR-novel-JH118806-1_43515	ssc-mir-novel-JH118806-1_43515	3p	TTCATA	21	ATTCATATGCAGCTGTAGGAA	ATTCATATGCAGCTGTAGGAA	Yes
ssc-miR-novel-JH118806-1_43518	ssc-mir-novel-JH118806-1_43518	3p	TTCATA	21	ATTCATATGCAGCTGTAGGAA	ATTCATATGCAGCTGTAGGAA	Yes
ssc-miR-novel-JH118928-1_44242	ssc-mir-novel-JH118928-1_44242	3p	CATTCT	22	TCATTCTCCTTCTTTGACCAGA	TCATTCTCCTTCTTTGACCAGT	No
ssc-miR-novel-JH118939-1_44269	ssc-mir-novel-JH118939-1_44269	5p	ACTTAA	22	GACTTAATGGCTGGCTGGGAGG	AGACTTAATGGCTGACT	No	4	12	4	40		14
ssc-miR-novel-JH118943-1_44283	ssc-mir-novel-JH118943-1_44283	3p	GAATTA	21	TGAATTACTGTGGATTCTTGG	AATTACTGTGGATTCTTGGCCT	No
ssc-miR-novel-JH118951-1_44333	ssc-mir-novel-JH118951-1_44333	3p	CAAGGT	22	TCAAGGTCCGCTGTGAACACGG	TCAAGGTCCGCTGTGAACACGC	No		3		7
ssc-miR-novel-JH118990-1_44625	ssc-mir-novel-JH118990-1_44625	3p	ACGCTT	23	CACGCTTGTGTCGTTGGAGTGGC	CACGCTTGTGTCGTTGGAGTGGC	Yes	2	9	4	26	2	9
ssc-miR-novel-JH118993-1_44650	ssc-mir-novel-JH118993-1_44650	3p	TGGACT	18	TTGGACTGGAGGTGAGGC	TTGGACTGGAGGTGAGGC	Yes
ssc-miR-novel-JH118993-1_44655	ssc-mir-novel-JH118993-1_44655	5p	GCTTAT	20	AGCTTATCAGACTGGTGTAG	AGCTTATCAGACTGGTGTTG	No		2	10	113

## Sheet: Normalized data
miRNA expression for all samples (normalized). Column A: MATURE-ID, the ID of mature miRNA annotated in miRBase 19. Column B: PRE_ID, the pre-miRNA name. Column C: pre-miRNA arm (5p or 3p), the position of the most abundant isomiR on pre-miRNA. Column D: MUTURE-SEED, the seed sequence of the mature miRNA. Column E: MATURE-LENGTH, the length of the mature miRNA. Column F: MATURE-SEQ, the sequence …
miRNA information								TagCount_Most_Abundant_Seq		TagCount_ALL_Isoform		TagCount_Mature_Alone
MATURE-ID	PRE_ID	pre-miRNA arm (5p or 3p)	MATURE-SEED	MATURE-LENGTH	MATURE-SEQ	Most_Abundant_Seq	Is_miRBaseMature_Most_Abundant_Seq	CONTROL	PCMV	CONTROL	PCMV	CONTROL	PCMV
ssc-let-7a	ssc-let-7a-1	5p	GAGGTA	22	TGAGGTAGTAGGTTGTATAGTT	TGAGGTAGTAGGTTGTATAGTT	Yes	9120	6664	13705	10410	9120	6664
ssc-let-7a	ssc-let-7a-2	5p	GAGGTA	22	TGAGGTAGTAGGTTGTATAGTT	TGAGGTAGTAGGTTGTATAGTT	Yes	9120	6664	13626	10315	9120	6664
ssc-let-7c	ssc-let-7c	5p	GAGGTA	22	TGAGGTAGTAGGTTGTATGGTT	TGAGGTAGTAGGTTGTGTGGTT	No	1637	768	3963	2828	1258	1126
ssc-let-7d-5p	ssc-let-7d	5p	GAGGTA	22	AGAGGTAGTAGGTTGCATAGTT	AGAGGTAGTAGGTTGCATAGTT	Yes	1773	163	2223	265	1773	163
ssc-let-7d-3p	ssc-let-7d	3p	TATACG	22	CTATACGACCTGCTGCCTTTCT	CTATACGACCTGCTGCCTTTCT	Yes	8	27	19	41	8	27
ssc-let-7e	ssc-let-7e	5p	GAGGTA	22	TGAGGTAGGAGGTTGTATAGTT	TGAGGTAGGAGGTTGTATAGTT	Yes	522	332	1401	701	522	332
ssc-let-7f	ssc-let-7f-1	5p	GAGGTA	22	TGAGGTAGTAGATTGTATAGTT	TGAGGTAGTAGATTGTATAGTT	Yes	66172	65649	82958	78948	66172	65649
ssc-let-7f	ssc-let-7f-2	5p	GAGGTA	22	TGAGGTAGTAGATTGTATAGTT	TGAGGTAGTAGATTGTATAGTT	Yes	66172	65649	82222	88297	66172	65649
ssc-let-7g	ssc-let-7g	5p	GAGGTA	22	TGAGGTAGTAGTTTGTACAGTT	TGAGGTAGTAGTTTGTACAGTT	Yes	3374	1279	4086	1757	3374	1279
ssc-let-7i	ssc-let-7i	5p	GAGGTA	19	TGAGGTAGTAGTTTGTGCT	TGAGGTAGTAGTTTGTGCTGTT	No	3203	3172	4108	4217	5	6
ssc-miR-1	ssc-mir-1	3p	GGAATG	21	TGGAATGTAAAGAAGTATGTA	TGGAATGTAAAGAAGTATGTAT	No	61	206	97	295	9	12
ssc-miR-100	ssc-mir-100	5p	ACCCGT	22	AACCCGTAGATCCGAACTTGTG	AACCCGTAGATCCGAACTTGTG	Yes	7099	14100	10142	19424	7099	14100
ssc-miR-101	ssc-mir-101-1	3p	ACAGTA	21	TACAGTACTGTGATAACTGAA	GTACAGTACTGTGATAACTGA	No	484	9177	4216	25543	346	1430
ssc-miR-101	ssc-mir-101-2	3p	ACAGTA	21	TACAGTACTGTGATAACTGAA	GTACAGTACTGTGATAACTGA	No	484	9177	4172	25365	346	1430
ssc-miR-103	ssc-mir-103-1	3p	GCAGCA	23	AGCAGCATTGTACAGGGCTATGA	AGCAGCATTGTACAGGGCTATGA	Yes	697	948	1127	2096	697	948
ssc-miR-103	ssc-mir-103-2	3p	GCAGCA	23	AGCAGCATTGTACAGGGCTATGA	AGCAGCATTGTACAGGGCTATGA	Yes	697	948	2258	4228	697	948
ssc-miR-105-2	ssc-mir-105-2	5p	CAAATG	20	TCAAATGCTCAGACTCCTTG	CTCAAATGCTCAGACTCCTTGGTG	No
ssc-miR-106a	ssc-mir-106a	5p	AAAGTG	24	AAAAGTGCTTACAGTGCAGGTAGC	AAAAGTGCTTACAGTGCAGGTAG	No		1	52	116
ssc-miR-107	ssc-mir-107	3p	GCAGCA	23	AGCAGCATTGTACAGGGCTATCA	AGCAGCATTGTACAGGGCTAT	No	31	19	165	175	45	21
ssc-miR-10a-5p	ssc-mir-10a	5p	ACCCTG	22	TACCCTGTAGATCCGAATTTGT	TACCCTGTAGATCCGAATTTGT	Yes	3471	6490	15051	26959	3471	6490
ssc-miR-10a-3p	ssc-mir-10a	3p	AAATTC	21	CAAATTCGTATCTAGGGGAAT	CAAATTCGTATCTAGGGGAAT	Yes	63	209	108	374	63	209
ssc-miR-10b	ssc-mir-10b	5p	ACCCTG	22	TACCCTGTAGAACCGAATTTGT	TACCCTGTAGAACCGAATTTGT	Yes	1162	1843	4009	6259	1162	1843
ssc-miR-122	ssc-mir-122	5p	GGAGTG	23	TGGAGTGTGACAATGGTGTTTGT	TGGAGTGTGACAATGGTGTTTG	No	10	6	82	25	7	1
ssc-miR-1224	ssc-mir-1224	3p	ACCTCC	20	CACCTCCTCTCTCCTCAGGT	CCCCACCTCCTCTCTCCTCAGT	No
ssc-miR-1249	ssc-mir-1249-1	3p	CGCCCT	22	ACGCCCTTCCCCCCCTTCTTCA	ACGCCCTTCCCCCCCTTCTTCA	Yes	1	1	1	1	1	1
ssc-miR-1249	ssc-mir-1249-2	3p	CGCCCT	22	ACGCCCTTCCCCCCCTTCTTCA	ACGCCCTTCCCCCCCTTCTTCA	Yes	1	1	1	1	1	1
ssc-miR-124a	ssc-mir-124a-1	3p	AAGGCA	21	TAAGGCACGCGGTGAATGCCA	TAAGGCACGCGGTGAATGC	No	5	1	9	5
ssc-miR-124a	ssc-mir-124a-2	3p	AAGGCA	21	TAAGGCACGCGGTGAATGCCA	TAAGGCACGCGGTGAATGC	No	5	1	9	5
ssc-miR-125a	ssc-mir-125a	5p	CCCTGA	23	TCCCTGAGACCCTTTAACCTGTG	TCCCTGAGACCCTTTAACCTGT	No	5	5	70	121	18	27
ssc-miR-125b	ssc-mir-125b-1	5p	CCCTGA	22	TCCCTGAGACCCTAACTTGTGA	TCCCTGAGACCCTAACTTGTGA	Yes	582	1216	1924	3870	582	1216
ssc-miR-125b	ssc-mir-125b-2	5p	CCCTGA	22	TCCCTGAGACCCTAACTTGTGA	TCCCTGAGACCCTAACTTGTGA	Yes	582	1216	961	1932	582	1216
ssc-miR-126-5p	ssc-mir-126	5p	ATTATT	21	CATTATTACTTTTGGTACGCG	CATTATTACTTTTGGTACGCG	Yes	2	3	5	10	2	3
ssc-miR-126-3p	ssc-mir-126	3p	CGTACC	22	TCGTACCGTGAGTAATAATGCG	TCGTACCGTGAGTAATAATGCG	Yes	9	133	22	509	9	133
ssc-miR-127	ssc-mir-127	3p	CGGATC	22	TCGGATCCGTCTGAGCTTGGCT	TCGGATCCGTCTGAGCTTGGCT	Yes	2	2	6	7	2	2
ssc-miR-1271	ssc-mir-1271	3p	GCCTGC	20	TGCCTGCTATGTGCCAGGCA	AGTGCCTGCTATGTGCCAGGA	No	5	35	21	45
ssc-miR-1277	ssc-mir-1277	3p	ACGTAG	22	TACGTAGATATATATGTATTTT	TACGTAGATATATATGTATT	No
ssc-miR-128	ssc-mir-128-1	3p	CACAGT	21	TCACAGTGAACCGGTCTCTTT	TCACAGTGAACCGGTCTCTTT	Yes	248	1272	439	2361	248	1272
ssc-miR-128	ssc-mir-128-2	3p	CACAGT	21	TCACAGTGAACCGGTCTCTTT	TCACAGTGAACCGGTCTCTTT	Yes	248	1272	392	2158	248	1272
ssc-miR-1285	ssc-mir-1285	3p	TGGGCA	24	CTGGGCAACATAGCGAGACCCCGT	GGCAACATAGCGAGACCCCGTCTCT	No	27	2	222	14
ssc-miR-1296-5p	ssc-mir-1296	5p	TAGGGC	22	TTAGGGCCCTGGCTCCATCTCC	TTAGGGCCCTGGCTCCATCT	No		1	1	2
ssc-miR-1296-3p	ssc-mir-1296	3p	AGTGGG	22	GAGTGGGGTTTTGACCCTAACC		No
ssc-miR-129a	ssc-mir-129a	3p	AGCCCT	22	AAGCCCTTACCCCAAAAAGCAT	AAGCCCTTACCCCAAAAAGCAT	Yes	6	3	6	4	6	3
ssc-miR-129b	ssc-mir-129b	5p	TTTTTG	21	CTTTTTGCGGTCTGGGCTTGC	CTTTTTGCGGTCTGGGCTTGC	Yes	72	129	104	186	72	129
ssc-miR-1306-5p	ssc-mir-1306	5p	CACCTC	22	CCACCTCCCCTGCAAACGTCCA	CCACCTCCCCTGCAAACGTCCA	Yes	7	10	15	19	7	10
ssc-miR-1306-3p	ssc-mir-1306	3p	CGTTGG	21	ACGTTGGCTCTGGTGGTGATG	TGGACGTTGGCTCTGGTGGTGA	No	69	123	304	701	51	47
ssc-miR-1307	ssc-mir-1307	3p	CTCGGC	22	ACTCGGCGTGGCGTCGGTCGTG	CTCGGCGTGGCGTCGGTCGTGG	No	107	542	283	1977	6	54
ssc-miR-130a	ssc-mir-130a	3p	AGTGCA	22	CAGTGCAATGTTAAAAGGGCAT	CAGTGCAATGTTAAAAGGGC	No	3	3	43	52	12	8
ssc-miR-130b	ssc-mir-130b	3p	AGTGCA	22	CAGTGCAATGATGAAAGGGCAT	CAGTGCAATGATGAAAGGGCAT	Yes	27	36	65	79	27	36
ssc-miR-132	ssc-mir-132	3p	AACAGT	22	TAACAGTCTACAGCCATGGTCG	TAACAGTCTACAGCCATGGTCG	Yes	6	3	18	5	6	3
ssc-miR-133a-5p	ssc-mir-133a-1	5p	GCTGGT	22	AGCTGGTAAAATGGAACCAAAT	AGCTGGTAAAATGGAACCAA	No
ssc-miR-133a-3p	ssc-mir-133a-1	3p	TGGTCC	21	TTGGTCCCCTTCAACCAGCTG	TTGGTCCCCTTCAACCAGCTGT	No	2	5	4	15
ssc-miR-133a-5p	ssc-mir-133a-2	5p	GCTGGT	22	AGCTGGTAAAATGGAACCAAAT	AGCTGGTAAAATGGAACCAA	No
ssc-miR-133a-3p	ssc-mir-133a-2	3p	TGGTCC	21	TTGGTCCCCTTCAACCAGCTG	TTGGTCCCCTTCAACCAGCTGT	No	2	5	4	15
ssc-miR-133b	ssc-mir-133b	3p	TTGGTC	23	TTTGGTCCCCTTCAACCAGCTAT	TTTGGTCCCCTTCAACCAGCT	No				2
ssc-miR-1343	ssc-mir-1343	3p	TCCTGG	22	CTCCTGGGGCCCGCACTCTCGC	CTCCTGGGGCCCGCACTCTCGC	Yes	4	9	8	18	4	9
ssc-miR-135	ssc-mir-135-1	5p	ATGGCT	23	TATGGCTTTTTATTCCTATGTGA	TATGGCTTTTTATTCCTATGTGA	Yes	235	354	264	460	235	354
ssc-miR-135	ssc-mir-135-2	5p	ATGGCT	23	TATGGCTTTTTATTCCTATGTGA	TATGGCTTTTTATTCCTATGTGA	Yes	235	354	252	462	235	354
ssc-miR-136	ssc-mir-136	5p	CTCCAT	23	ACTCCATTTGTTTTGATGATGGA	ACTCCATTTGTTTTGATGATG	No			3	3	2	2
ssc-miR-137	ssc-mir-137	3p	TATTGC	23	TTATTGCTTAAGAATACGCGTAG	TTATTGCTTAAGAATACGCGTA	No		1		1
ssc-miR-138	ssc-mir-138	5p	GCTGGT	21	AGCTGGTGTTGTGAATCAGGC	AGCTGGTGTTGTGAATCAGGCCG	No		1	2	29		5
ssc-miR-139-5p	ssc-mir-139	5p	CTACAG	22	TCTACAGTGCACGTGTCTCCAG	TCTACAGTGCACGTGTCTCCAGT	No	44	335	67	411	5	24
ssc-miR-139-3p	ssc-mir-139	3p	GGAGAC	23	TGGAGACGCGGCCCTGTTGGAGT	TGGAGACGCGGCCCTGTTGGAGT	Yes	1	2	1	5	1	2
ssc-miR-140-5p	ssc-mir-140	5p	GTGGTT	21	AGTGGTTTTACCCTATGGTAG	CAGTGGTTTTACCCTATGGTAGT	No		1	25	68
ssc-miR-140-3p	ssc-mir-140	3p	ACCACA	23	TACCACAGGGTAGAACCACGGAC	ACCACAGGGTAGAACCACGGAC	No	1026	1699	2602	4642	585	1124
ssc-miR-142-5p	ssc-mir-142	5p	ATAAAG	21	CATAAAGTAGAAAGCACTACT	CATAAAGTAGAAAGCACTACT	Yes	17	17	41	39	17	17
ssc-miR-142-3p	ssc-mir-142	3p	GTAGTG	22	TGTAGTGTTTCCTACTTTATGG	TGTAGTGTTTCCTACTTTATGGA	No	238	1000	487	1547	6	46
ssc-miR-143-5p	ssc-mir-143	5p	GTGCAG	21	GGTGCAGTGCTGCATCTCTGG	GGTGCAGTGCTGCATCTCTGGTC	No
ssc-miR-143-3p	ssc-mir-143	3p	GAGATG	21	TGAGATGAAGCACTGTAGCTC	TGAGATGAAGCACTGTAGCT	No	92	297	912	2801	39	120
ssc-miR-144	ssc-mir-144	3p	ACAGTA	19	TACAGTATAGATGATGTAC	TACAGTATAGATGATG	No			1
ssc-miR-145-5p	ssc-mir-145	5p	TCCAGT	24	GTCCAGTTTTCCCAGGAATCCCTT	GTCCAGTTTTCCCAGGAATCCCT	No	87	21	129	46	3
ssc-miR-145-3p	ssc-mir-145	3p	GATTCC	22	GGATTCCTGGAAATACTGTTCT	ATTCCTGGAAATACTGTTCTT	No			1
ssc-miR-1468	ssc-mir-1468	5p	TCCGTT	22	CTCCGTTTGCCTGTTTTGCTGA	CTCCGTTTGCCTGTTTTGCTG	No
ssc-miR-146a-5p	ssc-mir-146a	5p	GAGAAC	22	TGAGAACTGAATTCCATGGGTT	TGAGAACTGAATTCCATGGGTT	Yes	1767	292	2506	576	1767	292
ssc-miR-146a-3p	ssc-mir-146a	3p	CTGTGA	22	CCTGTGAAGTTTAGTTCTTCAG	CCTGTGAAGTTTAGTTCTTCAGA	No
ssc-miR-146b	ssc-mir-146b	5p	GAGAAC	21	TGAGAACTGAATTCCATAGGC	TGAGAACTGAATTCCATAGGCTGT	No	4	4	12	7
ssc-miR-148a-5p	ssc-mir-148a	5p	AAGTTC	22	AAAGTTCTGAGACACTCCGACT	AAAGTTCTGAGACACTCCGACT	Yes		1		1		1
ssc-miR-148a-3p	ssc-mir-148a	3p	CAGTGC	22	TCAGTGCACTACAGAACTTTGT	TCAGTGCACTACAGAACTTTGT	Yes	182	586	235	730	182	586
ssc-miR-148b-5p	ssc-mir-148b	5p	AAGTTC	23	GAAGTTCTGTTATACACTCAGGC	GAAGTTCTGTTATACACTCAGGCT	No	5	7	7	20	1	9
ssc-miR-148b-3p	ssc-mir-148b	3p	CAGTGC	22	TCAGTGCATCACAGAACTTTGT	TCAGTGCATCACAGAACTTTGT	Yes	1616	3778	2618	6375	1616	3778
ssc-miR-149	ssc-mir-149	5p	CTGGCT	23	TCTGGCTCCGTGTCTTCACTCCC	TCTGGCTCCGTGTCTTCACT	No	3	24	6	32	1	1
ssc-miR-150	ssc-mir-150-1	5p	CTCCCA	22	TCTCCCAACCCTTGTACCAGTG	TCTCCCAACCCTTGTACCAGTGA	No				1		1
ssc-miR-150	ssc-mir-150-2	5p	CTCCCA	22	TCTCCCAACCCTTGTACCAGTG	TCTCCCAACCCTTGTACCAGTGA	No				1		1
ssc-miR-151-5p	ssc-mir-151	5p	CGAGGA	21	TCGAGGAGCTCACAGTCTAGT	TCGAGGAGCTCACAGTCTAGT	Yes	149	176	313	441	149	176
ssc-miR-151-3p	ssc-mir-151	3p	TAGACT	22	CTAGACTGAAGCTCCTTGAGGA	CTAGACTGAAGCTCCTTGAGG	No	3522	4320	7801	9456	653	762
ssc-miR-152	ssc-mir-152	3p	CAGTGC	21	TCAGTGCATGACAGAACTTGG	TCAGTGCATGACAGAACTTGG	Yes	9880	6388	14934	11019	9880	6388
ssc-miR-153	ssc-mir-153	3p	TGCATA	20	TTGCATAGTCACAAAAGTGA	TTGCATAGTCACAAAAGTGATC	No		6		8
ssc-miR-155-5p	ssc-mir-155	5p	TAATGC	22	TTAATGCTAATTGTGATAGGGG	TTAATGCTAATTGTGATAGGGGTT	No	62	1406	340	4517	18	251
ssc-miR-155-3p	ssc-mir-155	3p	CCTACA	21	TCCTACATGTTAGCATTAACA	CTCCTACATGTTAGCATTAACA	No	3	5	3	5
ssc-miR-15a	ssc-mir-15a	5p	AGCAGC	21	TAGCAGCACATAATGGTTTGT	TAGCAGCACATAATGGTTTGT	Yes	156	26	959	804	156	26
ssc-miR-15b	ssc-mir-15b	5p	AGCAGC	22	TAGCAGCACATCATGGTTTACA	TAGCAGCACATCATGGTTTACA	Yes	812	52	1195	84	812	52
ssc-miR-16	ssc-mir-16-1	5p	AGCAGC	22	TAGCAGCACGTAAATATTGGCG	TAGCAGCACGTAAATATTGGCG	Yes	1891	1427	2969	2961	1891	1427
ssc-miR-16	ssc-mir-16-2	5p	AGCAGC	22	TAGCAGCACGTAAATATTGGCG	TAGCAGCACGTAAATATTGGCG	Yes	1891	1427	2810	2947	1891	1427
ssc-miR-17-5p	ssc-mir-17	5p	AAAGTG	23	CAAAGTGCTTACAGTGCAGGTAG	CAAAGTGCTTACAGTGCAGGTAG	Yes	438	677	929	1899	438	677
ssc-miR-17-3p	ssc-mir-17	3p	CTGCAG	22	ACTGCAGTGAAGGCACTTGTAG	ACTGCAGTGAAGGCACTTGTA	No	15	6	130	68	9	1
ssc-miR-181a	ssc-mir-181a-1	5p	ACATTC	24	AACATTCAACGCTGTCGGTGAGTT	AACATTCAACGCTGTCGGTGAGT	No	147	260	429	781	121	90
ssc-miR-181a	ssc-mir-181a-2	5p	ACATTC	24	AACATTCAACGCTGTCGGTGAGTT	AACATTCAACGCTGTCGGTGAGT	No	147	260	429	781	121	90
ssc-miR-181b	ssc-mir-181b-1	5p	ACATTC	24	AACATTCATTGCTGTCGGTGGGTT	AACATTCATTGCTGTCGGTGGGT	No	125	87	249	245	54	37
ssc-miR-181b	ssc-mir-181b-2	5p	ACATTC	24	AACATTCATTGCTGTCGGTGGGTT	AACATTCATTGCTGTCGGTGGGT	No	125	87	256	251	54	37
ssc-miR-181c	ssc-mir-181c	5p	ACATTC	22	AACATTCAACCTGTCGGTGAGT	AACATTCAACCTGTCGGTGAGT	Yes				1
ssc-miR-181d-5p	ssc-mir-181d	5p	ACATTC	24	AACATTCATTGTTGTCGGTGGGTT	AACATTCATTGTTGTCGGTGGGT	No	3	4	6	9		1
ssc-miR-181d-3p	ssc-mir-181d	3p	CCACCG	22	CCCACCGAGGGATGAATGTCAC		No
ssc-miR-182	ssc-mir-182	5p	TTGGCA	24	TTTGGCAATGGTAGAACTCACACT	TTTGGCAATGGTAGAACTCACACT	Yes	4616	3589	8234	7285	4616	3589
ssc-miR-183	ssc-mir-183	5p	ATGGCA	23	TATGGCACTGGTAGAATTCACTG	TATGGCACTGGTAGAATTCACT	No	3132	3190	12061	12961	2171	2306
ssc-miR-1839-5p	ssc-mir-1839	5p	AGGTAG	22	AAGGTAGATAGAACAGGTCTTG	AAGGTAGATAGAACAGGTCTTG	Yes	3	2	3	4	3	2
ssc-miR-1839-3p	ssc-mir-1839	3p	GACCTA	21	AGACCTACTTTTCTACCAACA	AGACCTACTTTTCTACCAACAGC	No		1		1
ssc-miR-184	ssc-mir-184	3p	GGACGG	22	TGGACGGAGAACTGATAAGGGT	TGGACGGAGAACTGATAAGGGT	Yes	359	615	488	845	359	615
ssc-miR-185	ssc-mir-185	5p	GGAGAG	22	TGGAGAGAAAGGCAGTTCCTGA	TGGAGAGAAAGGCAGTTCCTGA	Yes	1621	98	1843	165	1621	98
ssc-miR-186	ssc-mir-186	5p	AAAGAA	23	CAAAGAATTCTCCTTTTGGGCTT	CAAAGAATTCTCCTTTTGGGCT	No	113	54	633	314	260	120
ssc-miR-187	ssc-mir-187	3p	CGTGTC	22	TCGTGTCTTGTGTTGCAGCCGG	TCGTGTCTTGTGTTGCAGCCGGA	No	3	5	5	21	1	7
ssc-miR-18a	ssc-mir-18a	5p	AAGGTG	22	TAAGGTGCATCTAGTGCAGATA	TAAGGTGCATCTAGTGCAGAT	No	9541	1215	15952	4458	496	352
ssc-miR-18b	ssc-mir-18b	5p	AAGGTG	23	TAAGGTGCATCTAGTGCAGTTAG	TAAGGTGCATCTAGTGCAGT	No		1	31	49
ssc-miR-190a	ssc-mir-190a	5p	GATATG	21	TGATATGTTTGATATATTAGG	TGATATGTTTGATATATTAGGTTG	No	1	1	15	93	1	6
ssc-miR-190b	ssc-mir-190b	5p	GATATG	22	TGATATGTTTGATATTGGGTTG	TGATATGTTTGATATTGGGTTG	Yes	1		1		1
ssc-miR-191	ssc-mir-191	5p	AACGGA	23	CAACGGAATCCCAAAAGCAGCTG	CAACGGAATCCCAAAAGCAGCTG	Yes	156	152	1142	1475	156	152
ssc-miR-192	ssc-mir-192	5p	TGACCT	21	CTGACCTATGAATTGACAGCC	CTGACCTATGAATTGACAGCC	Yes	102	264	363	965	102	264
ssc-miR-193a-5p	ssc-mir-193a	5p	GGGTCT	22	TGGGTCTTTGCGGGCGAGATGA	TGGGTCTTTGCGGGCGAGATGA	Yes	201	34	227	51	201	34
ssc-miR-193a-3p	ssc-mir-193a	3p	ACTGGC	22	AACTGGCCTACAAAGTCCCAGT	AACTGGCCTACAAAGTCCCAGT	Yes	45	15	75	23	45	15
ssc-miR-194a	ssc-mir-194a	5p	GTAACA	21	TGTAACAGCAACTCCATGTGG	TGTAACAGCAACTCCATGTGGA	No	541	1880	1562	3170	14	20
ssc-miR-194b-5p	ssc-mir-194b	5p	GTAACA	22	TGTAACAGCGACTCCATGTGGA	TGTAACAGCAACTCCATGTGGACT	No	27	325	46	694		1
ssc-miR-194b-3p	ssc-mir-194b	3p	CAGTGG	22	CCAGTGGAGATGCTGTTACCTT	CCAGTGGAGCTGCTGTTACTT	No
ssc-miR-195	ssc-mir-195	5p	AGCAGC	21	TAGCAGCACAGAAATATTGGC	TAGCAGCACAGAAATATTGGC	Yes	192	14	781	97	192	14
ssc-miR-196a	ssc-mir-196a-1	5p	AGGTAG	22	TAGGTAGTTTCATGTTGTTGGG	TAGGTAGTTTCATGTTGTTGGG	Yes		1	3	10		1
ssc-miR-196a	ssc-mir-196a-2	5p	AGGTAG	22	TAGGTAGTTTCATGTTGTTGGG	TAGGTAGTTTCATGTTGTTGGG	Yes		1	10	23		1
ssc-miR-196b-5p	ssc-mir-196b-1	5p	AGGTAG	22	TAGGTAGTTTCCTGTTGTTGGG	TAGGTAGTTTCCTGTTGTTGGGA	No	984	3526	1504	4741	154	145
ssc-miR-196b-3p	ssc-mir-196b-1	3p	GACAGC	22	CGACAGCACGACACTGCCTTCA	TCGACAGCACGACACTGCCTTCA	No				1		1
ssc-miR-196b	ssc-mir-196b-2	5p	AGGTAG	22	TAGGTAGTTTCCTGTTGTTGGG	TAGGTAGTTTCCTGTTGTTGGGA	No	984	3526	1504	4741	154	145
ssc-miR-199a-5p	ssc-mir-199a-1	5p	CCAGTG	23	CCCAGTGTTCAGACTACCTGTTC	CCCAGTGTTCAGACTACCTGTT	No
ssc-miR-199a-3p	ssc-mir-199a-1	3p	CAGTAG	22	ACAGTAGTCTGCACATTGGTTA	ACAGTAGTCTGCACATTGGTT	No	4	22	7	41
ssc-miR-199a-5p	ssc-mir-199a-2	5p	CCAGTG	23	CCCAGTGTTCAGACTACCTGTTC	CCCAGTGTTCAGACTACCTGTT	No
ssc-miR-199a-3p	ssc-mir-199a-2	3p	CAGTAG	22	ACAGTAGTCTGCACATTGGTTA	ACAGTAGTCTGCACATTGGTT	No	4	22	7	41
ssc-miR-199b-5p	ssc-mir-199b	5p	CCAGTG	22	CCCAGTGTTTAGACTATCTGTT	CCCAGTGTTTAGACTATCTGTT	Yes
ssc-miR-199b-3p	ssc-mir-199b	3p	ACAGTA	22	TACAGTAGTCTGCACATTGGTT	ACAGTAGTCTGCACATTGGTT	No	4	22	7	41	2	7
ssc-miR-19a	ssc-mir-19a	3p	GTGCAA	23	TGTGCAAATCTATGCAAAACTGA	TGTGCAAATCTATGCAAAACTGA	Yes	6339	1725	7185	2907	6339	1725
ssc-miR-19b	ssc-mir-19b-1	3p	GTGCAA	23	TGTGCAAATCCATGCAAAACTGA	TGTGCAAATCCATGCAAAACTGA	Yes	14587	6281	16327	9505	14587	6281
ssc-miR-19b	ssc-mir-19b-2	3p	GTGCAA	23	TGTGCAAATCCATGCAAAACTGA	TGTGCAAATCCATGCAAAACTGA	Yes	14587	6281	32664	19082	14587	6281
ssc-miR-202-5p	ssc-mir-202	5p	TCCTAT	21	TTCCTATGCATATACTTCTTT	TTCCTATGCATATACCTCTTTG	No
ssc-miR-202-3p	ssc-mir-202	3p	GAGGTG	19	AGAGGTGTAGGCATGGGAA		No
ssc-miR-204	ssc-mir-204	5p	TCCCTT	22	TTCCCTTTGTCATCCTATGCCT	TTCCCTTTGTCATCCTATGCCT	Yes
ssc-miR-205	ssc-mir-205	5p	CCTTCA	22	TCCTTCATTCCACCGGAGTCTG	TCCTTCATTCCACCGGAGTCTG	Yes
ssc-miR-206	ssc-mir-206	3p	GGAATG	22	TGGAATGTAAGGAAGTGTGTGA	TGGAATGTAAGGAAGTGTGTGA	Yes				2
ssc-miR-208b	ssc-mir-208b	3p	TAAGAC	22	ATAAGACGAACAAAAGGTTTGT	ATAAGACGAACAAAAGGTTTGT	Yes
ssc-miR-20a	ssc-mir-20a	5p	AAAGTG	22	TAAAGTGCTTATAGTGCAGGTA	TAAAGTGCTTATAGTGCAGGTAG	No	116	372	1273	2110	260	601
ssc-miR-20b	ssc-mir-20b-1	5p	AAAGTG	23	CAAAGTGCTCACAGTGCAGGTAG	CAAAGTGCTCACAGTGCAGGTAG	Yes			52	22
ssc-miR-20b	ssc-mir-20b-2	5p	AAAGTG	23	CAAAGTGCTCACAGTGCAGGTAG	CAAAGTGCTCACAGTGCAGGTAG	Yes			52	22
ssc-miR-21	ssc-mir-21	5p	AGCTTA	22	TAGCTTATCAGACTGATGTTGA	TAGCTTATCAGACTGATGTTGA	Yes	382830	307754	563808	543246	382830	307754
ssc-miR-210	ssc-mir-210	3p	TGTGCG	22	CTGTGCGTGTGACAGCGGCTGA	CTGTGCGTGTGACAGCGGCTGA	Yes	123	1428	312	3494	123	1428
ssc-miR-212	ssc-mir-212	5p	CCTTGG	23	ACCTTGGCTCTAGACTGCTTACT	ACCTTGGCTCTAGACTGCTTACT	Yes		1		1		1
ssc-miR-214	ssc-mir-214	3p	CAGCAG	21	ACAGCAGGCACAGACAGGCAG	ACAGCAGGCACAGACAGGCAGT	No
ssc-miR-215	ssc-mir-215	5p	TGACCT	21	ATGACCTATGAATTGACAGAC	ATGACCTATGATTTGACAGAC	No	31	293	70	688
ssc-miR-216	ssc-mir-216-1	5p	AATCTC	23	TAATCTCAGCTGGCAACTGTGAG	GTAATCTCAGCTGGCAACTGTGA	No
ssc-miR-216	ssc-mir-216-2	5p	AATCTC	23	TAATCTCAGCTGGCAACTGTGAG	GTAATCTCAGCTGGCAACTGTGA	No
ssc-miR-217	ssc-mir-217-1	5p	ACTGCA	24	TACTGCATCAGGAACTGATTGGAT	ATACTGCATCAGGAACTGATTG	No
ssc-miR-217	ssc-mir-217-2	5p	ACTGCA	24	TACTGCATCAGGAACTGATTGGAT	ATACTGCATCAGGAACTGATTG	No
ssc-miR-218-5p	ssc-mir-218-1	5p	TGTGCT	21	TTGTGCTTGATCTAACCATGT	TTGTGCTTGATCTAACCATGT	Yes	7	27	18	57	7	27
ssc-miR-218-3p	ssc-mir-218-1	3p	TGGTTC	21	ATGGTTCTGTCAAGCACCATG	AAACATGGTTCTGTCAAGCACC	No
ssc-miR-218	ssc-mir-218-2	5p	TGTGCT	21	TTGTGCTTGATCTAACCATGT	TTGTGCTTGATCTAACCATGT	Yes	7	27	18	57	7	27
ssc-miR-218b	ssc-mir-218b	5p	TGTGCT	22	TTGTGCTTGATCTAACCATGTG	TTGTGCTTGATCTAACCATGT	No	7	27	18	50		4
ssc-miR-219	ssc-mir-219	3p	GAGTTG	22	AGAGTTGAGTCTGGACGTCCCG	AGAGTTGAGTCTGGACGTCCCG	Yes	2	1	3	2	2	1
ssc-miR-22-5p	ssc-mir-22	5p	GTTCTT	22	AGTTCTTCAGTGGCAAGCTTTA	AGTTCTTCAGTGGCAAGCTTTA	Yes	1	8	1	14	1	8
ssc-miR-22-3p	ssc-mir-22	3p	AGCTGC	22	AAGCTGCCAGTTGAAGAACTGT	AAGCTGCCAGTTGAAGAACTGT	Yes	365	154	1245	532	365	154
ssc-miR-221-5p	ssc-mir-221	5p	CCTGGC	26	ACCTGGCATACAATGTAGATTTCTGT	ACCTGGCATACAATGTAGATTTCTGT	Yes	39	67	110	157	39	67
ssc-miR-221-3p	ssc-mir-221	3p	GCTACA	22	AGCTACATTGTCTGCTGGGTTT	AGCTACATTGTCTGCTGGGTTT	Yes	147	250	274	406	147	250
ssc-miR-222	ssc-mir-222	3p	GCTACA	24	AGCTACATCTGGCTACTGGGTCTC	AGCTACATCTGGCTACTGGGTCT	No	284	336	525	595	40	39
ssc-miR-224	ssc-mir-224	5p	AAGTCA	23	CAAGTCACTAGTGGTTCCGTTTA	CAAGTCACTAGTGGTTCCGTTTAG	No
ssc-miR-2320-5p	ssc-mir-2320	5p	GGCACA	22	TGGCACAGGGTCCAGCTGTCGG	TGGCACAGGGTCCAGCTGTCGGC	No	114	41	262	130	50	30
ssc-miR-2320-3p	ssc-mir-2320	3p	GATGAT	21	CGATGATGGTCCCTGTGTTTG	TCGATGATGGTCCCTGTGTTTG	No	51	7	166	88	14	29
ssc-miR-2366	ssc-mir-2366-1	3p	GGGTCA	22	TGGGTCACAGAAGAGGGTCTGG	TGGGTCACAGAAGAGGGTCTGG	Yes
ssc-miR-2366	ssc-mir-2366-2	3p	GGGTCA	22	TGGGTCACAGAAGAGGGTCTGG	TGGGTCACAGAAGAGGGTCTGG	Yes
ssc-miR-23a	ssc-mir-23a	3p	TCACAT	21	ATCACATTGCCAGGGATTTCC	ATCACATTGCCAGGGATTTCC	Yes	635	266	2266	944	635	266
ssc-miR-23b	ssc-mir-23b	3p	TCACAT	22	ATCACATTGCCAGGGATTACCA	ATCACATTGCCAGGGATTACC	No	143	71	535	253	42	32
ssc-miR-24-1-5p	ssc-mir-24-1	5p	TGCCTA	24	GTGCCTACTGAGCTGAAACACAGT	GTGCCTACTGAGCTGAAACACAGT	Yes			4	6
ssc-miR-24-3p	ssc-mir-24-1	3p	GGCTCA	22	TGGCTCAGTTCAGCAGGAACAG	TGGCTCAGTTCAGCAGGAACAGT	No	10251	85	35485	1192	7326	163
ssc-miR-24-2-5p	ssc-mir-24-2	5p	TGCCTA	23	GTGCCTACTGAGCTGATATCAGT	GTGCCTACTGAGCTGATATCAGT	Yes
ssc-miR-24-3p	ssc-mir-24-2	3p	GGCTCA	22	TGGCTCAGTTCAGCAGGAACAG	TGGCTCAGTTCAGCAGGAACAGT	No	10251	85	35089	1192	7326	163
ssc-miR-2411	ssc-mir-2411	5p	GGAGTG	22	TGGAGTGACTGTCAGATGCAGC	TGGAGTGACTGTCAGATGCAGCC	No	12	30	57	107	7	17
ssc-miR-2483	ssc-mir-2483	3p	AACATC	22	AAACATCTGGTTGGTTGAGAGA	AAACATCTGGTTGGTTGAGAGA	Yes	13	26	24	56	13	26
ssc-miR-26a	ssc-mir-26a	5p	TCAAGT	22	TTCAAGTAATCCAGGATAGGCT	TTCAAGTAATCCAGGATAGGCT	Yes	3198	4517	4518	6318	3198	4517
ssc-miR-27a	ssc-mir-27a	3p	TCACAG	21	TTCACAGTGGCTAAGTTCCGC	TTCACAGTGGCTAAGTTCCG	No	549	492	1314	3300	337	1252
ssc-miR-27b-5p	ssc-mir-27b	5p	GAGCTT	23	AGAGCTTAGCTGATTGGTGAACA	AGAGCTTAGCTGATTGGTGAAC	No	63	15	96	37	19	5
ssc-miR-27b-3p	ssc-mir-27b	3p	TCACAG	21	TTCACAGTGGCTAAGTTCTGC	TTCACAGTGGCTAAGTTCTG	No	172	504	1390	4800	403	2071
ssc-miR-28-5p	ssc-mir-28	5p	AGGAGC	22	AAGGAGCTCACAGTCTATTGAG	AAGGAGCTCACAGTCTATTGA	No	232	44	405	109	117	35
ssc-miR-28-3p	ssc-mir-28	3p	ACTAGA	22	CACTAGATTGTGAGCTCCTGGA	CACTAGATTGTGAGCTCCTGGA	Yes	617	592	1104	1121	617	592
ssc-miR-296-5p	ssc-mir-296	5p	AGGGCC	21	GAGGGCCCCCCCCAATCCTGT	GAGGGCCCCCCCCAATCCTGT	Yes	1	1	2	3	1	1
ssc-miR-296-3p	ssc-mir-296	3p	GGGTTG	21	AGGGTTGGGCGGAGGCTTTCC	AGGGTTGGGCGGAGGCTTTCCT	No	3	6	136	155	10	8
ssc-miR-299	ssc-mir-299	5p	TGGTTT	21	ATGGTTTACCGTCCCACATAC	ATGGTTTACCGTCCCACATACA	No		2	1	8
ssc-miR-29a	ssc-mir-29a	3p	TAGCAC	23	CTAGCACCATCTGAAATCGGTTA	TAGCACCATCTGAAATCGGTT	No	3939	4152	11368	13066	434	194
ssc-miR-29b	ssc-mir-29b-1	3p	AGCACC	23	TAGCACCATTTGAAATCAGTGTT	TAGCACCATTTGAAATCAGTGTT	Yes	209	228	406	352	209	228
ssc-miR-29b	ssc-mir-29b-2	3p	AGCACC	23	TAGCACCATTTGAAATCAGTGTT	TAGCACCATTTGAAATCAGTGTT	Yes	209	228	475	369	209	228
ssc-miR-29c	ssc-mir-29c	3p	AGCACC	22	TAGCACCATTTGAAATCGGTTA	TAGCACCATTTGAAATCGGTTA	Yes	366	778	689	1462	366	778
ssc-miR-301	ssc-mir-301	3p	AGTCCA	23	CAGTCCAATAGTATTGTCAAAGC	CCAGTGCAATAGTATTGTCAAAGC	No	17		38	1
ssc-miR-30a-5p	ssc-mir-30a	5p	GTAAAC	22	TGTAAACATCCTCGACTGGAAG	TGTAAACATCCTCGACTGGAAGCT	No	6320	9162	17235	27547	1006	1554
ssc-miR-30a-3p	ssc-mir-30a	3p	TTTCAG	22	CTTTCAGTCGGATGTTTGCAGC	CTTTCAGTCGGATGTTTGCAGC	Yes	1134	1292	2380	2511	1134	1292
ssc-miR-30b-5p	ssc-mir-30b	5p	GTAAAC	22	TGTAAACATCCTACACTCAGCT	TGTAAACATCCTACACTCAGCT	Yes	191	108	237	151	191	108
ssc-miR-30b-3p	ssc-mir-30b	3p	TGGGAG	21	CTGGGAGGTGGATGTTTACTT	CTGGGAGGTGGATGTTTACTTC	No	1	1	1	2
ssc-miR-30c-5p	ssc-mir-30c-1	5p	GTAAAC	23	TGTAAACATCCTACACTCTCAGC	TGTAAACATCCTACACTCTCAGCT	No	209	134	510	494	166	184
ssc-miR-30c-1-3p	ssc-mir-30c-1	3p	TGGGAG	20	CTGGGAGAGGGTTGTTTACT	CTGGGAGAGGGTTGTTTACTCC	No		1		2		1
ssc-miR-30c-5p	ssc-mir-30c-2	5p	GTAAAC	23	TGTAAACATCCTACACTCTCAGC	TGTAAACATCCTACACTCTCAGCT	No	209	134	546	455	166	184
ssc-miR-30c-3p	ssc-mir-30c-2	3p	TGGGAG	22	CTGGGAGAAGGCTGTTTACTCT	CTGGGAGAAGGCTGTTTACTCT	Yes	36	329	55	417	36	329
ssc-miR-30d	ssc-mir-30d	5p	GTAAAC	24	TGTAAACATCCCCGACTGGAAGCT	TGTAAACATCCCCGACTGGAAGCT	Yes	1786	2393	3295	4945	1786	2393
ssc-miR-30e-5p	ssc-mir-30e	5p	GTAAAC	24	TGTAAACATCCTTGACTGGAAGCT	TGTAAACATCCTTGACTGGAAGCT	Yes	812	1400	1210	2234	812	1400
ssc-miR-30e-3p	ssc-mir-30e	3p	TTTCAG	22	CTTTCAGTCGGATGTTTACAGC	CTTTCAGTCGGATGTTTACAGC	Yes	347	292	670	559	347	292
ssc-miR-31	ssc-mir-31	5p	GGCAAG	22	AGGCAAGATGCTGGCATAGCTG	AGGCAAGATGCTGGCATAGCT	No	3118	657	3935	1110	60	24
ssc-miR-32	ssc-mir-32	5p	ATTGCA	21	TATTGCACATTACTAAGTTGC	TATTGCACATTACTAAGTTGCA	No	79	241	123	325	16	22
ssc-miR-320	ssc-mir-320	3p	AAAGCT	23	AAAAGCTGGGTTGAGAGGGCGAA	AAAAGCTGGGTTGAGAGGGCGA	No	321	322	961	885	63	44
ssc-miR-323	ssc-mir-323	3p	CACATT	22	GCACATTACACGGTCGACCTCT	CACATTACACGGTCGACCTCT	No	1	2	2	3	1	1
ssc-miR-324	ssc-mir-324	5p	GCATCC	23	CGCATCCCCTAGGGCATTGGTGT	CGCATCCCCTAGGGCATTGGTGT	Yes	42	32	60	49	42	32
ssc-miR-325	ssc-mir-325	5p	CTAGTA	23	CCTAGTAGGTGTTCAGTAAGTGT	CCTAGTAGGTGTTCAGTAAGTGA	No
ssc-miR-326	ssc-mir-326	3p	CTCTGG	20	CCTCTGGGCCCTTCCTCCAG	CCTCTGGGCCCTTCCTCCAGA	No
ssc-miR-328	ssc-mir-328	3p	TGGCCC	22	CTGGCCCTCTCTGCCCTTCCGT	CTGGCCCTCTCTGCCCTTCCGA	No	2		7	7	3	1
ssc-miR-331-5p	ssc-mir-331	5p	CTAGGT	21	TCTAGGTATGGTCCCAGGGAT	TCTAGGTATGGTCCCAGGGATC	No	1	1	11	21		1
ssc-miR-331-3p	ssc-mir-331	3p	CCCCTG	21	GCCCCTGGGCCTATCCTAGAA	GCCCCTGGGCCTATCCTAGA	No	27	82	59	177	13	55
ssc-miR-335	ssc-mir-335	5p	CAAGAG	22	TCAAGAGCAATAACGAAAAATG	TCAAGAGCAATAACGAAAAATG	Yes	74	25	136	53	74	25
ssc-miR-338	ssc-mir-338	3p	CCAGCA	22	TCCAGCATCAGTGATTTTGTTG	TCCAGCATCAGTGATTTTGTTGA	No	5	18	7	28		1
ssc-miR-339-5p	ssc-mir-339-1	5p	CCCTGT	22	TCCCTGTCCTCCAGGAGCTCAC	TCCCTGTCCTCCAGGAGCTC	No	1	2	49	51	4	2
ssc-miR-339-3p	ssc-mir-339-1	3p	GCTCCT	21	AGCTCCTCGAGGCCAGAGCCC	TGAGCTCCTCGAGGCCAGAGC	No
ssc-miR-339	ssc-mir-339-2	5p	CCCTGT	21	TCCCTGTCCTCCAGGAGCTCA	TCCCTGTCCTCCAGGAGCTC	No	1	2	48	47	16	11
ssc-miR-340	ssc-mir-340-1	5p	TATAAA	22	TTATAAAGCAATGAGACTGATT	TTATAAAGCAATGAGACTGATT	Yes	227	88	347	125	227	88
ssc-miR-340	ssc-mir-340-2	5p	TATAAA	22	TTATAAAGCAATGAGACTGATT	TTATAAAGCAATGAGACTGATT	Yes	227	88	347	125	227	88
ssc-miR-342	ssc-mir-342	3p	CTCACA	25	TCTCACACAGAAATCGCACCCGTCA	TCTCACACAGAAATCGCACCCGT	No	9	1	54	16	6	3
ssc-miR-345-5p	ssc-mir-345-1	5p	CTGACT	20	GCTGACTCCTAGTCCAGTGC	GCTGACTCCTAGTCCAGTGCT	No	2	1	3	1	1
ssc-miR-345-3p	ssc-mir-345-1	3p	CCTGAA	21	CCCTGAACTAGGGGTCTGGAG	CCTGAACTAGGGGTCTGGAGT	No		2	1	7
ssc-miR-345-5p	ssc-mir-345-2	5p	CTGACT	20	GCTGACTCCTAGTCCAGTGC	GCTGACTCCTAGTCCAGTGCT	No	2	1	3	1	1
ssc-miR-345-3p	ssc-mir-345-2	3p	CCTGAA	21	CCCTGAACTAGGGGTCTGGAG	CCTGAACTAGGGGTCTGGAGT	No		2	1	7
ssc-miR-34a	ssc-mir-34a	5p	GGCAGT	22	TGGCAGTGTCTTAGCTGGTTGT	TGGCAGTGTCTTAGCTGGTTGT	Yes	37	30	119	219	37	30
ssc-miR-34c	ssc-mir-34c-1	5p	GGCAGT	23	AGGCAGTGTAGTTAGCTGATTGC	AGGCAGTGTAGTTAGCTGATTGC	Yes		1	1	1		1
ssc-miR-34c	ssc-mir-34c-2	5p	GGCAGT	23	AGGCAGTGTAGTTAGCTGATTGC	AGGCAGTGTAGTTAGCTGATTGC	Yes		1	1	1		1
ssc-miR-361-5p	ssc-mir-361	5p	TATCAG	22	TTATCAGAATCTCCAGGGGTAC	TTATCAGAATCTCCAGGGGTA	No	704	107	1465	254	199	33
ssc-miR-361-3p	ssc-mir-361	3p	CCCCAG	24	CCCCCAGGTGTGATTCTGATTTGC	CCCCCAGGTGTGATTCTGATTTGC	Yes	29	122	53	252	29	122
ssc-miR-3613	ssc-mir-3613	5p	GTTGTA	20	TGTTGTACTTTTTTTTTTGT	TGTTGTACTTTTTTTTTTGTTC	No	6	10	14	22	1
ssc-miR-362	ssc-mir-362	5p	ATCCTT	25	AATCCTTGGAACCTAGGTGTGAGTG	AATCCTTGGAACCTAGGTGTGAGT	No	8	5	28	46	1	2
ssc-miR-363	ssc-mir-363-1	3p	ATTGCA	23	AATTGCACGGTATCCATCTGTAA	AATTGCACGGTATCCATCTGT	No
ssc-miR-363	ssc-mir-363-2	3p	ATTGCA	23	AATTGCACGGTATCCATCTGTAA	AATTGCACGGTATCCATCTGT	No
ssc-miR-365-3p	ssc-mir-365-1	3p	AATGCC	22	TAATGCCCCTAAAAATCCTTAT	TAATGCCCCTAAAAATCCTTAT	Yes	21	10	43	16	21	10
ssc-miR-365-5p	ssc-mir-365-2	5p	AGGGAC	23	GAGGGACTTTCAGGGGCAGCTGT	AGGGACTTTCAGGGGCAGCTGTG	No	3	4	5	7		1
ssc-miR-365-3p	ssc-mir-365-2	3p	AATGCC	22	TAATGCCCCTAAAAATCCTTAT	TAATGCCCCTAAAAATCCTTAT	Yes	21	10	43	16	21	10
ssc-miR-369	ssc-mir-369	3p	ATAATA	21	AATAATACATGGTTGATCTTT	AATAATACATGGTTGATCTTT	Yes	11	57	13	62	11	57
ssc-miR-370	ssc-mir-370	3p	CCTGCT	22	GCCTGCTGGGGTGGAACCTGGT	GCCTGCTGGGGTGGAACCTGGT	Yes
ssc-miR-374a-5p	ssc-mir-374a	5p	TATAAT	22	TTATAATACAACCTGATAAGTG	TTATAATACAACCTGATAAGT	No	72	151	340	1037	109	138
ssc-miR-374a-3p	ssc-mir-374a	3p	TTATCA	22	CTTATCAGGTTGTATTGTAATT	CTTATCAGGTTGTATTGTAATT	Yes	89	144	114	189	89	144
ssc-miR-374b-5p	ssc-mir-374b	5p	TATAAT	22	ATATAATACAACCTGCTAAGTG	ATATAATACAACCTGCTAAGT	No	6	4	47	44	16	9
ssc-miR-374b-3p	ssc-mir-374b	3p	TTATCA	22	CTTATCAGGTTGTATTATCATT	CTTATCAGGTTGTATTATCATT	Yes	34	18	46	33	34	18
ssc-miR-376a-5p	ssc-mir-376a	5p	TAGATT	23	GTAGATTCTCCTTCTATGAGTAC	AAGGTGGATTCTCCTTCTATGAGA	No
ssc-miR-376a-3p	ssc-mir-376a	3p	TCATAG	21	ATCATAGAGGAAAATCCACGT	ATCATAGAGGAAAATCCATG	No			2
ssc-miR-376b	ssc-mir-376b	5p	TGGCTA	22	GTGGCTATTCCTTCTATGTTTA		No
ssc-miR-376c	ssc-mir-376c	5p	TGGATA	22	GTGGATATTCCTTCTATGTTTA	TGGATATTCCTTCTATGTTTAT	No
ssc-miR-378	ssc-mir-378-1	3p	CTGGAC	22	ACTGGACTTGGAGTCAGAAGGC	ACTGGACTTGGAGTCAGAAGGC	Yes	927	2625	1523	3900	927	2625
ssc-miR-378	ssc-mir-378-2	3p	CTGGAC	22	ACTGGACTTGGAGTCAGAAGGC	ACTGGACTTGGAGTCAGAAGGC	Yes	927	2625	1522	3893	927	2625
ssc-miR-381	ssc-mir-381	5p	GCGAGG	23	AGCGAGGTTGCCCTTTGTATATT		No
ssc-miR-382	ssc-mir-382	5p	AGTTGT	21	AAGTTGTTCGTGGTGGATTCG	GAAGTTGTTCGTGGTGGATTCG	No	3	8	4	18		2
ssc-miR-383	ssc-mir-383	3p	CACAGC	21	CCACAGCACTGCCTGGTCAGA	CCACAGCACTGCCTGGTCAGA	Yes	38	117	73	190	38	117
ssc-miR-411	ssc-mir-411	3p	TGTAAC	20	ATGTAACACGGTCCACTAAC	TATGTAACACGGTCCACTAAC	No	8	7	12	13		1
ssc-miR-421-5p	ssc-mir-421	5p	CTCATT	24	CCTCATTAAATGTTTGTTGAATGA	GGCCTCATTAAATGTTTGTTGA	No		1		2
ssc-miR-421-3p	ssc-mir-421	3p	TCAACA	23	ATCAACAGACATTAATTGGGCGC	ATCAACAGACATTAATTGGGCGC	Yes	38	4	125	22	38	4
ssc-miR-423-5p	ssc-mir-423	5p	GAGGGG	23	TGAGGGGCAGAGAGCGAGACTTT	TGAGGGGCAGAGAGCGAGACTTT	Yes	2493	984	4287	1930	2493	984
ssc-miR-423-3p	ssc-mir-423	3p	GCTCGG	23	AGCTCGGTCTGAGGCCCCTCAGT	AGCTCGGTCTGAGGCCCCTCAGT	Yes	246	333	581	734	246	333
ssc-miR-424-5p	ssc-mir-424	5p	AGCAGC	22	CAGCAGCAATTCATGTTTTGAA	CAGCAGCAATTCATGTTTTGA	No	2182	1444	2998	1896	426	82
ssc-miR-424-3p	ssc-mir-424	3p	AAAACG	21	CAAAACGTGAGGCGCTGCTAT	CAAAACGTGAGGCGCTGCTATA	No		95		194		59
ssc-miR-425-5p	ssc-mir-425	5p	ATGACA	23	AATGACACGATCACTCCCGTTGA	AATGACACGATCACTCCCGTTGAGT	No	438	647	1378	2735	596	1369
ssc-miR-425-3p	ssc-mir-425	3p	TCGGGA	22	ATCGGGAATGTCGTGTCCGCCC	CATCGGGAATGTCGTGTCCGCC	No	3	9	21	45		2
ssc-miR-429	ssc-mir-429	3p	AATACT	22	TAATACTGTCTGGTAATGCCGT	TAATACTGTCTGGTAATGCCGT	Yes	130	150	225	441	130	150
ssc-miR-432-5p	ssc-mir-432	5p	CTTGGA	21	TCTTGGAGTAGGTCATTGGGT	TCTTGGAGTAGGTCATTGGGTGG	No
ssc-miR-432-3p	ssc-mir-432	3p	GGATGG	20	TGGATGGCTCCTCCATGGCT		No
ssc-miR-4331	ssc-mir-4331	3p	GTGGCT	22	TGTGGCTGTGGTGTAGGCCAGC	TGTGGCTGTGGCGTATGCCAGC	No	2	14	10	39
ssc-miR-4332	ssc-mir-4332	3p	ACGGCC	20	CACGGCCGCCGCCGGGCGCC	CGTCCACGGCCGCCGCCGGG	No	10	1	225	18
ssc-miR-4333	ssc-mir-4333	5p	TACCTG	26	ATACCTGCATGTTAGTCTTTGGTTCT		No
ssc-miR-4334-5p	ssc-mir-4334	5p	CCTGGA	19	CCCTGGAGTGACGGGGGTG		No
ssc-miR-4334-3p	ssc-mir-4334	3p	CCCTGT	20	TCCCTGTCCTCCAGGAGCTC	TCCCTGTCCTCCAGGAGCTC	Yes	1	2	18	24	1	2
ssc-miR-4335	ssc-mir-4335	3p	TGCCCA	20	GTGCCCAGCGCTGCAGGGCA		No
ssc-miR-4336	ssc-mir-4336	5p	AACTCT	27	CAACTCTGTGGTTTCCTTTACTCATAG	TCTGTGGTTTCCTTTACTCATAGA	No		1		1
ssc-miR-4337	ssc-mir-4337	5p	GGGTAT	22	AGGGTATATAAGCCTTCACTGG		No
ssc-miR-4338	ssc-mir-4338	5p	TGTTCA	22	ATGTTCAGTCTCAGTGGGAACC		No
ssc-miR-4339	ssc-mir-4339	5p	CTCTGA	24	GCTCTGAGCTGCCCCTCCTCGTCC		No
ssc-miR-450a	ssc-mir-450a	5p	TTTGCG	22	TTTTGCGATGTGTTCCTAATAT	TTTTGCGATGTGTTCCTAATA	No	5	101	12	130	3	7
ssc-miR-450b-5p	ssc-mir-450b	5p	TTTGCA	22	TTTTGCAATATGTTCCTGAATA	TTTTGCAATATGTTCCTGAATA	Yes	40	37	101	113	40	37
ssc-miR-450b-3p	ssc-mir-450b	3p	TGGGAA	21	TTGGGAACATTTTGCATCCAT	TATTGGGAACATTTTGCATCC	No
ssc-miR-450c-5p	ssc-mir-450c	5p	TTTGCG	22	TTTTGCGATGTGTTCCTAATAC	TTTTGCGATGTGTTCCTAATAC	Yes	6	40	18	163	6	40
ssc-miR-450c-3p	ssc-mir-450c	3p	TTGGGA	22	ATTGGGAACATTTTGCATTCGT	ATTGGGAACATTTTGCATTCGT	Yes	1	1	1	3	1	1
ssc-miR-451	ssc-mir-451	5p	AACCGT	22	AAACCGTTACCATTACTGAGTT	AAACCGTTACCATTACTGAGTTT	No		1	3	3	1
ssc-miR-452	ssc-mir-452	5p	ACTGTT	22	AACTGTTTGCAGAGGAAACTGA	AACTGTTTGCAGAGGAAACTGA	Yes			1
ssc-miR-455-5p	ssc-mir-455	5p	ATGTGC	22	TATGTGCCTTTGGACTACATCG	TATGTGCCTTTGGACTACATCG	Yes	3	12	15	33	3	12
ssc-miR-455-3p	ssc-mir-455	3p	CAGTCC	21	GCAGTCCATGGGCATATACAC	GCAGTCCATGGGCATATACACC	No		1	3	46		9
ssc-miR-484	ssc-mir-484	3p	CCAGGG	20	CCCAGGGGGCGACCCAGGCT		No
ssc-miR-486	ssc-mir-486-1	3p	CCTGTA	22	TCCTGTACTGAGCTGCCCCGAG	TCCTGTACTGAGCTGCCCCGAG	Yes	8	4	22	8	8	4
ssc-miR-486	ssc-mir-486-2	5p	CCTGTA	22	TCCTGTACTGAGCTGCCCCGAG	TCCTGTACTGAGCTGCCCCGAG	Yes	8	4	22	8	8	4
ssc-miR-487b	ssc-mir-487b	5p	TGGTTA	22	GTGGTTATCCCTGTCCTGTTCG		No
ssc-miR-489	ssc-mir-489	3p	GTGACA	22	AGTGACATCACATATACGGCGG	GTGACATCACATATACGGCGGC	No	158	111	311	263	19	19
ssc-miR-490-5p	ssc-mir-490-1	5p	CATGGA	20	CCATGGATCCCCAGGTGGGT	CCATGGATCCCCAGGTGGGT	Yes	14	18	23	34	14	18
ssc-miR-490-3p	ssc-mir-490-1	3p	AACCTG	22	CAACCTGGAGGACTCCATGCTG	CAACCTGGAGGACTCCATGCTG	Yes	24	52	31	74	24	52
ssc-miR-490	ssc-mir-490-2	3p	AACCTG	22	CAACCTGGAGGACTCCATGCTG	CAACCTGGAGGACTCCATGCTG	Yes	24	52	31	74	24	52
ssc-miR-491	ssc-mir-491	5p	GTGGGG	22	AGTGGGGAACCCTTCCATGAGG	AGTGGGGAACCCTTCCATGAGGA	No	10	21	15	31	2	3
ssc-miR-493-5p	ssc-mir-493	5p	TGTACA	22	TTGTACATGGTAGGCTTTCATT	TTGTACATGGTAGGCTTTCATT	Yes
ssc-miR-493-3p	ssc-mir-493	3p	GAAGGT	22	TGAAGGTCTACTGTGTGCCAGG	TGAAGGTCTACTGTGTGCCAAA	No
ssc-miR-494	ssc-mir-494	5p	GGTTGT	22	AGGTTGTCGTGTTGTCTTCTCT	AGGTTGTCCGTGTTGTCTTCTC	No		1		1
ssc-miR-497	ssc-mir-497	5p	AGCAGC	21	CAGCAGCACACTGTGGTTTGT	CAGCAGCACACTGTGGTTTGT	Yes	3	6	43	241	3	6
ssc-miR-499-5p	ssc-mir-499	5p	TAAGAC	21	TTAAGACTTGCAGTGATGTTT	TTAAGACTTGCAGTGATGTTTA	No	472	653	760	818	235	93
ssc-miR-499-3p	ssc-mir-499	3p	ACATCA	22	AACATCACAGCAAGTCTGTGCT	GAACATCACAGCAAGTCTGTGC	No	1		1
ssc-miR-500	ssc-mir-500	3p	TGCACC	21	ATGCACCTGGGCAAGGATTCT	ATGCACCTGGGCAAGGATTCTGA	No	31	53	63	105	5	6
ssc-miR-503	ssc-mir-503	5p	AGCAGC	23	TAGCAGCGGGAACAGTACTGCAG	TAGCAGCGGGAACAGTACT	No	67	52	160	129	3	2
ssc-miR-504	ssc-mir-504	5p	GACCCT	23	AGACCCTGGTCTGCACTCTATCT	AGACCCTGGTCTGCACTCTATC	No
ssc-miR-505	ssc-mir-505	3p	CAACAC	22	TCAACACTTGCTGGTTTCCTCT	CGTCAACACTTGCTGGTTTCCT	No	79	60	121	108	1	1
ssc-miR-532-5p	ssc-mir-532	5p	ATGCCT	22	CATGCCTTGAGTGTAGGACCGT	CATGCCTTGAGTGTAGGACCGT	Yes	564	787	911	1239	564	787
ssc-miR-532-3p	ssc-mir-532	3p	CTCCCA	22	CCTCCCACACCCAAGGCTTGCA	CCTCCCACACCCAAGGCTTGCA	Yes	3	3	5	6	3	3
ssc-miR-542-5p	ssc-mir-542	5p	CGGGGA	21	TCGGGGATCATCATGTCACGA	TCGGGGATCATCATGTCACGAGA	No	277	539	371	698	24	81
ssc-miR-542-3p	ssc-mir-542	3p	GTGACA	22	TGTGACAGATTGATAACTGAAA	TGTGACAGATTGATAACTGAAA	Yes	1446	540	7368	2655	1446	540
ssc-miR-545-5p	ssc-mir-545	5p	CAGTAA	21	TCAGTAAATGTTTATTGGATG	TCAGTAAATGTTTATTGGATGA	No	19	39	26	149
ssc-miR-545-3p	ssc-mir-545	3p	TCAACA	22	ATCAACAAACATTTATTGTGTG	ATCAACAAACATTTATTGTGTGC	No	5	7	9	11
ssc-miR-551a	ssc-mir-551a	3p	CGACCC	20	GCGACCCACTCTTGGTTTCC	GCGACCCACTCTTGGTTTCC	Yes		1		2		1
ssc-miR-574	ssc-mir-574	3p	ACGCTC	22	CACGCTCATGCACACACCCACA	CACGCTCATGCACACACCCACA	Yes	6	9	8	11	6	9
ssc-miR-582	ssc-mir-582	3p	AACCGG	22	TAACCGGTTGAACAACTGAACC	TAACCGGTTGAACAACTGAACC	Yes	1	1	3	7	1	1
ssc-miR-615	ssc-mir-615	3p	CCGAGC	21	TCCGAGCCTGGGTCTCCCTCT	GTCCGAGCCTGGGTCTCCCTCTT	No
ssc-miR-628	ssc-mir-628	5p	TGCTGA	22	ATGCTGACATATTTACTAGAGG	ATGCTGACATATTTACTAGAGG	Yes	3	3	13	8	3	3
ssc-miR-652	ssc-mir-652	5p	CAACCC	26	ACAACCCTAGGAGAGGGTGCCATTCA	ACAACCCTAGGAGAGGGTGCCATT	No				1
ssc-miR-664-5p	ssc-mir-664	5p	AGGCTA	23	CAGGCTAGGAGAAGTGATTGGAT	CAGGCTAGGAGAAGTGATTGGAT	Yes	2	2	6	6	2	2
ssc-miR-664-3p	ssc-mir-664	3p	ATTCAT	24	TATTCATTTATCTCCCAGCCTACA	TATTCATTTATCTCCCAGCCT	No			2	1		1
ssc-miR-671-5p	ssc-mir-671	5p	GGAAGC	24	AGGAAGCCCTGGAGGGGCTGGAGG	AGGAAGCCCTGGAGGGGCTGGAGA	No	52	35	87	84	4	5
ssc-miR-671-3p	ssc-mir-671	3p	CCGGTT	21	TCCGGTTCTCAGGGCTCCACC	TCCGGTTCTCAGGGCTCCACC	Yes	1	2	1	3	1	2
ssc-miR-676-5p	ssc-mir-676-1	5p	TCTTCA	22	CTCTTCAATCTCAGGACTCGCA	CTCTTCAATCTCAGGACT	No
ssc-miR-676-3p	ssc-mir-676-1	3p	CGTCCT	21	CCGTCCTAAGGTTGTTGAGTT	CCGTCCTAAGGTTGTTGAGTTT	No				6
ssc-miR-676-3p	ssc-mir-676-2	3p	CGTCCT	21	CCGTCCTAAGGTTGTTGAGTT	CCGTCCTAAGGTTGTTGAGTTT	No				6
ssc-miR-7	ssc-mir-7-1	5p	GGAAGA	24	TGGAAGACTAGTGATTTTGTTGTT	TGGAAGACTAGTGATTTTGTTGTT	Yes	489	3784	822	5709	489	3784
ssc-miR-7	ssc-mir-7-2	5p	GGAAGA	24	TGGAAGACTAGTGATTTTGTTGTT	TGGAAGACTAGTGATTTTGTTGTT	Yes	489	3784	772	6071	489	3784
ssc-miR-708-5p	ssc-mir-708	5p	AGGAGC	23	AAGGAGCTTACAATCTAGCTGGG	AAGGAGCTTACAATCTAGCTGGG	Yes	9	16	16	22	9	16
ssc-miR-708-3p	ssc-mir-708	3p	AACTAG	23	CAACTAGACTGTGAGCTTCTAGA	CAACTAGACTGTGAGCTTCTAGA	Yes	1	2	1	5	1	2
ssc-miR-744	ssc-mir-744	5p	GCGGGG	22	TGCGGGGCTAGGGCTAACAGCA	TGCGGGGCTAGGGCTAACAGCA	Yes	42	117	210	438	42	117
ssc-miR-758	ssc-mir-758	3p	TTGTGA	21	TTTGTGACCTGGTCCACTAAC	TTTGTGACCTGGTCCACTAAC	Yes	2	5	2	12	2	5
ssc-miR-769-5p	ssc-mir-769	5p	GAGACC	21	TGAGACCTCTGGGTTCTGAGC	TGAGACCTCTGGGTTCTGAGCT	No	55	125	430	629	273	384
ssc-miR-769-3p	ssc-mir-769	3p	TGGGAT	23	CTGGGATCTCTGGGGTCTTGGTT	TGGGATCTCTGGGGTCTTGGTT	No	1	1	4	4		2
ssc-miR-874	ssc-mir-874	3p	TGCCCT	23	CTGCCCTGGCCCGAGGGACCGAC	CTGCCCTGGCCCGAGGGACCGAC	Yes
ssc-miR-885-5p	ssc-mir-885	5p	CCATTA	22	TCCATTACACTACCCTGCCTCT	TCCATTACACTACCCTGCCTCT	Yes		1		1		1
ssc-miR-885-3p	ssc-mir-885	3p	GGCAGC	21	AGGCAGCGGGGTGTAGTGGAT	AGGCAGCGGGGTGTAGTGGAT	Yes	1	2	1	3	1	2
ssc-miR-9-1	ssc-mir-9-1	5p	CTTTGG	23	TCTTTGGTTATCTAGCTGTATGA	TCTTTGGTTATCTAGCTGTATGA	Yes	68	33	254	126	68	33
ssc-miR-9-2	ssc-mir-9-2	5p	CTTTGG	23	TCTTTGGTTATCTAGCTGTATGA	TCTTTGGTTATCTAGCTGTATGA	Yes	68	33	127	63	68	33
ssc-miR-9	ssc-mir-9-3	5p	CTTTGG	22	TCTTTGGTTATCTAGCTGTATG	TCTTTGGTTATCTAGCTGTATGA	No	68	33	125	63	10	12
ssc-miR-92a	ssc-mir-92a-1	3p	ATTGCA	22	TATTGCACTTGTCCCGGCCTGT	TATTGCACTTGTCCCGGCCTGT	Yes	1148	920	1768	1784	1148	920
ssc-miR-92a	ssc-mir-92a-2	3p	ATTGCA	22	TATTGCACTTGTCCCGGCCTGT	TATTGCACTTGTCCCGGCCTGT	Yes	1148	920	3418	3446	1148	920
ssc-miR-92b-5p	ssc-mir-92b	5p	GGGACG	24	AGGGACGGGACGCGGTGCAGTGTT	AGGGACGGGACGCGGTGCAGTGTT	Yes	1	4	4	11	1	4
ssc-miR-92b-3p	ssc-mir-92b	3p	ATTGCA	22	TATTGCACTCGTCCCGGCCTCC	TATTGCACTCGTCCCGGCCT	No	133	127	594	451	180	77
ssc-miR-935	ssc-mir-935	3p	CAGTTA	23	CCAGTTACCGCTTCCGCTACCGC	CAGTTACCGCTTCCGCTACCGC	No
ssc-miR-95	ssc-mir-95	3p	TCAACG	22	TTCAACGGGTATTTATTGAGCA	TTCAACGGGTATTTATTGAGC	No	1	3	2	6	1	2
ssc-miR-98	ssc-mir-98	5p	GAGGTA	22	TGAGGTAGTAAGTTGTATTGTT	TGAGGTAGTAAGTTGTATTGTT	Yes	2376	574	2949	1144	2376	574
ssc-miR-99a	ssc-mir-99a	5p	ACCCGT	22	AACCCGTAGATCCGATCTTGTG	AACCCGTAGATCCGATCTTGTG	Yes	307	1211	576	2238	307	1211
ssc-miR-99b	ssc-mir-99b	5p	ACCCGT	22	CACCCGTAGAACCGACCTTGCG	CACCCGTAGAACCGACCTTGC	No	132	286	365	813	147	349
ssc-miR-novel-chr10_5263	ssc-mir-novel-chr10_5263	3p	ACATGG	23	CACATGGAGTCGCTGTTACAGCT	CACATGGAGTCGCTGTTACAGCT	Yes
ssc-miR-novel-chr10_5287	ssc-mir-novel-chr10_5287	3p	CTAGTG	21	ACTAGTGCTGTCAGAGACGCC	ACTAGTGCTGTCAGAGACGCC	Yes
ssc-miR-novel-chr10_5425	ssc-mir-novel-chr10_5425	3p	ACGAAT	21	TACGAATTTCAGGAATACAGC	TACGAATTTCAGGAATACAGC	Yes	3	1	3	2	3	1
ssc-miR-novel-chr10_5436	ssc-mir-novel-chr10_5436	5p	AGCTGT	25	GAGCTGTGATGAGAATCCTCTGAGC	GAGCTGTGATGAGAATCCTCTGAGC	Yes		2		2		2
ssc-miR-novel-chr10_5472	ssc-mir-novel-chr10_5472	5p	CGAGAA	17	ACGAGAAAGGAGGAGGG	AACGAGAAAGGAGGAG	No
ssc-miR-novel-chr10_5540	ssc-mir-novel-chr10_5540	5p	CAGGAA	21	GCAGGAACTTGTGAGTCTCCT	TGCAGGAACTTGTGAGTCT	No	1		1
ssc-miR-novel-chr10_5541	ssc-mir-novel-chr10_5541	3p	GGTGGT	21	TGGTGGTTTACAAAGTAATTC	TGGTGGTTTACAAAGTAATTC	Yes
ssc-miR-novel-chr10_5602	ssc-mir-novel-chr10_5602	5p	GAGTGT	25	TGAGTGTGTGTGTGTGAGTGTGTGT	TGAGTGTGTGTGTGTGAGTGTGT	No	1	16	26	141		9
ssc-miR-novel-chr10_5614	ssc-mir-novel-chr10_5614	5p	CGGGCC	17	GCGGGCCCACGGGGGCC	GCGGGCCCACGGGGGCC	Yes	52		193	1	52
ssc-miR-novel-chr10_5682	ssc-mir-novel-chr10_5682	3p	CGGCCG	17	CCGGCCGGGCGCGAGCC	CGGCCGGGCGCGACC	No	3		10	3
ssc-miR-novel-chr10_5914	ssc-mir-novel-chr10_5914	3p	ACATGG	23	CACATGGAGTCGCTGTTACAGCT	CACATGGAGTCGCTGTTACAGCT	Yes
ssc-miR-novel-chr10_5917	ssc-mir-novel-chr10_5917	5p	TCAGGG	23	TTCAGGGTCCAGGATTGCTATAG	TTCAGGGTCCAGGATTGCTATAGCT	No	1		1
ssc-miR-novel-chr10_6036	ssc-mir-novel-chr10_6036	3p	ACGAAT	21	TACGAATTTCAGGAATACAGC	TACGAATTTCAGGAATACAGC	Yes	3	1	3	2	3	1
ssc-miR-novel-chr10_6047	ssc-mir-novel-chr10_6047	5p	GGATGG	22	TGGATGGGAGTCGGTGGGCAGC	TGGATGGGAGTCGGTGGGCAG	No
ssc-miR-novel-chr10_6071	ssc-mir-novel-chr10_6071	5p	TGGATT	19	GTGGATTTTTGGAGTTGGG	TTAAGTGGATTTTTGGAGCTGGG	No	2		6
ssc-miR-novel-chr10_6138	ssc-mir-novel-chr10_6138	3p	GGTGGT	21	TGGTGGTTTACAAAGTAATTC	TGGTGGTTTACAAAGTAATTC	Yes
ssc-miR-novel-chr10_6327	ssc-mir-novel-chr10_6327	5p	GTGTGT	21	AGTGTGTGGGCGCCGGACGCT	TGTGTGTGGGCGCCGGACGCT	No	17	12	24	16
ssc-miR-novel-chr11_6393	ssc-mir-novel-chr11_6393	3p	GGGGCC	17	CGGGGCCGGGGGTGGGG	CGGGGCCGGGGGTGGGG	Yes			2	1
ssc-miR-novel-chr11_6456	ssc-mir-novel-chr11_6456	5p	TCGCGG	22	CTCGCGGGAAAACTTGTATGTG	CTCGCGGGAAAACTTGTATGTG	Yes
ssc-miR-novel-chr11_6577	ssc-mir-novel-chr11_6577	3p	TGAATG	22	CTGAATGGAATTGTCTCAGCCT	CTGAATGGAATTGTCTCAGCCT	Yes
ssc-miR-novel-chr11_6750	ssc-mir-novel-chr11_6750	5p	AGGGTC	18	CAGGGTCGGGCCTGGTTA	TAAGCAGGGTCGGGCCTG	No	547	1	916	12
ssc-miR-novel-chr11_6755	ssc-mir-novel-chr11_6755	3p	GTCCCA	19	TGTCCCACCAGAGTCGCCA	GGTCCCACCAGAGTCGCCA	No	7	16	42	55	7	10
ssc-miR-novel-chr11_6826	ssc-mir-novel-chr11_6826	5p	CTTTCC	21	ACTTTCCCGGGATTTGGAGCG	ACTTTCCCGGGATTTGGAGCG	Yes		1		3		1
ssc-miR-novel-chr11_6850	ssc-mir-novel-chr11_6850	5p	CCTGGA	20	TCCTGGAGGACGTGCTGTGC	TCCTGGAGGACGTGCTGTGCC	No
ssc-miR-novel-chr11_6942	ssc-mir-novel-chr11_6942	3p	GACTCA	21	TGACTCACTCTGTTGTGCAGC	TGACTCACTCTGTTGTGCAG	No				1		1
ssc-miR-novel-chr11_7050	ssc-mir-novel-chr11_7050	3p	GCGTGG	20	AGCGTGGGCTGCGGGCCGCT	AGCGTGGGCTGCGGGCCGCT	Yes		1		1
ssc-miR-novel-chr11_7060	ssc-mir-novel-chr11_7060	3p	GCGCTT	21	CGCGCTTAGGGTTCCCGGCAT	CGCGCTTAGGGTTCCCGGCA	No				1		1
ssc-miR-novel-chr11_7116	ssc-mir-novel-chr11_7116	3p	TGAATG	22	CTGAATGGAATTGTCTCAGCCT	CTGAATGGAATTGTCTCAGCCT	Yes
ssc-miR-novel-chr11_7251	ssc-mir-novel-chr11_7251	5p	CATTTA	21	ACATTTAAGGAGGTGCTTGCT	ACATTTAAGGAGGTGCTTGCT	Yes	1		1		1
ssc-miR-novel-chr12_7407	ssc-mir-novel-chr12_7407	3p	GGCGGC	17	CGGCGGCGGCGGCGACT	GCGGCGGCGGCGACT	No	47	1	248	4	9
ssc-miR-novel-chr12_7455	ssc-mir-novel-chr12_7455	3p	GCTTGG	23	TGCTTGGACAGTGCCTGGCCTGC	TGCTTGGACAGTGCCTGGCCTGT	No	1		1
ssc-miR-novel-chr12_7490	ssc-mir-novel-chr12_7490	5p	TTGCAG	21	TTTGCAGTAACAGGTGTGAAC	TTTGCAGTAACAGGTGTGAACA	No	14	1	49	4	20	1
ssc-miR-novel-chr12_7511	ssc-mir-novel-chr12_7511	3p	TTTGTC	22	CTTTGTCTTAATCTCTGTGGTT	ATTTGTCTTAATCTCTGTGGTT	No
ssc-miR-novel-chr12_7711	ssc-mir-novel-chr12_7711	3p	GCGTCT	22	TGCGTCTCACCTGCCTGACAGG	TGCGTCTCACCTGCCTGACAGG	Yes
ssc-miR-novel-chr12_7741	ssc-mir-novel-chr12_7741	3p	GAGCGG	17	GGAGCGGGCGGGCGGTC	CGGGCGGGCGGTCCG	No			19	7	4
ssc-miR-novel-chr12_7775	ssc-mir-novel-chr12_7775	3p	GAAAGG	22	TGAAAGGACGTAAAACAGGCCC	TGAAAGGACGTAAAACAGGCCC	Yes
ssc-miR-novel-chr12_7779	ssc-mir-novel-chr12_7779	3p	GAAAGG	22	TGAAAGGACGTAAAACAGGCCC	TGAAAGGACGTAAAACAGGCCC	Yes
ssc-miR-novel-chr12_7811	ssc-mir-novel-chr12_7811	3p	GCGTCT	22	TGCGTCTCACCTGCCTGACAGG	TGCGTCTCACCTGCCTGACAGG	Yes
ssc-miR-novel-chr12_7898	ssc-mir-novel-chr12_7898	5p	CCTGAT	24	TCCTGATTTGCCGAGGCCTGAGGG	TTTATCCTGATTTGCC	No				3
ssc-miR-novel-chr12_7955	ssc-mir-novel-chr12_7955	3p	GGCTGC	19	CGGCTGCGAGCAGACGGTC	CGGCTGCGAGCAGACGGTC	Yes
ssc-miR-novel-chr12_7961	ssc-mir-novel-chr12_7961	3p	AGTGCA	22	CAGTGCAATAGTATTGTCAAAG	CAGTGCAATAGTATTGTCAAAGC	No	191	158	577	815	226	430
ssc-miR-novel-chr12_7963	ssc-mir-novel-chr12_7963	3p	AGTGCA	23	TAGTGCAATATTGCTTATAGGGT	TAGTGCAATATTGCTTATAGGGT	Yes	43	26	72	88	43	26
ssc-miR-novel-chr12_7964	ssc-mir-novel-chr12_7964	5p	AGTGCA	23	TAGTGCAATATTGCTTATAGGGT	TAGTGCAATATTGCTTATAGGGT	Yes	43	26	103	101	43	26
ssc-miR-novel-chr12_8144	ssc-mir-novel-chr12_8144	5p	ACCATG	21	GACCATGGCTGTAGACTGTTA	GACCATGGCTGTAGACTGTTA	Yes	1	1	1	1	1	1
ssc-miR-novel-chr12_8161	ssc-mir-novel-chr12_8161	3p	AGGCCT	22	CAGGCCTGGAGCTCTGCCTGCT	CAGGCCTGGAGCTCTGCCTGCT	Yes		1		1		1
ssc-miR-novel-chr12_8220	ssc-mir-novel-chr12_8220	5p	GTGAGC	17	GGTGAGCACTCTGGACT	ATGGTTAGCACTCTGGACT	No	4	2	46	37	7	2
ssc-miR-novel-chr12_8221	ssc-mir-novel-chr12_8221	3p	GGGACC	22	CGGGACCTGGTGCCCCTGTCGC	CGGGACCTGGTGCCCCTGTCGA	No		1		1
ssc-miR-novel-chr12_8235	ssc-mir-novel-chr12_8235	3p	ACACAC	22	CACACACAGATCATTTCGTAGA	CACACACAGATCATTTCGTAGAGA	No			2	1	2
ssc-miR-novel-chr12_8265	ssc-mir-novel-chr12_8265	3p	TACAGT	20	TTACAGTATTAGTCGCTTTT	TTACAGTATTAGTCGCTTTT	Yes	51	146	84	260	51	146
ssc-miR-novel-chr12_8282	ssc-mir-novel-chr12_8282	5p	ATCCCC	22	TATCCCCATGGAGTCTGTTGCC	TATCCCCATGGAGTCTGTTGCC	Yes				1
ssc-miR-novel-chr12_8290	ssc-mir-novel-chr12_8290	5p	ATCCCC	22	TATCCCCATGGAGTCTGTTGCC	TATCCCCATGGAGTCTGTTGCC	Yes				1
ssc-miR-novel-chr12_8302	ssc-mir-novel-chr12_8302	5p	GTGAGC	17	GGTGAGCACTCTGGACT	ATGGTTAGCACTCTGGACT	No	4	2	46	37	7	2
ssc-miR-novel-chr12_8361	ssc-mir-novel-chr12_8361	5p	AGGGCA	23	CAGGGCACCGGCCTCTGCGTGGG	CAGGGCACCGGCCTCTGCGTGGT	No		1		3
ssc-miR-novel-chr12_8369	ssc-mir-novel-chr12_8369	5p	CAACAA	23	TCAACAAAATCACTGATGCTGGA	TCAACAAAATCACTGATGCTGGA	Yes	3	9	4	11	3	9
ssc-miR-novel-chr12_8374	ssc-mir-novel-chr12_8374	3p	AGGGCT	22	CAGGGCTTGGGGAGCAGAGAGA	CAGGGCTTGGGGAGCAGAGAGA	Yes	1	1	1	1	1	1
ssc-miR-novel-chr12_8420	ssc-mir-novel-chr12_8420	3p	GGCTCA	19	TGGCTCAGCTCAGCAGGAG	TGGCTCAGCTCAGCAGGAACAGT	No	9		24	1
ssc-miR-novel-chr12_8530	ssc-mir-novel-chr12_8530	3p	GCTCTG	21	TGCTCTGGAGTCAAGTCAGGA	TGCTCTGGAGTCAAGTCAGG	No
ssc-miR-novel-chr12_8533	ssc-mir-novel-chr12_8533	5p	AGTGAA	20	CAGTGAATGGAGCCCTGAGA	CAGTGAATGGAGCCCTGAGA	Yes
ssc-miR-novel-chr12_8560	ssc-mir-novel-chr12_8560	3p	ACAGCT	24	TACAGCTTCTTGGAGTTCCCGTGT	TACAGCTTCTTGGAGTTCCCGTGA	No		2		2
ssc-miR-novel-chr12_8568	ssc-mir-novel-chr12_8568	3p	AGGACA	18	CAGGACATGGAGAAAGGC	AAACAGGACGTGGAG	No				1		1
ssc-miR-novel-chr12_8591	ssc-mir-novel-chr12_8591	5p	CGGGAT	22	ACGGGATTGTAAAGGCAGAGCG	ACGGGATTGTAAAGGCAGAGC	No
ssc-miR-novel-chr12_8594	ssc-mir-novel-chr12_8594	3p	CTGGGA	22	ACTGGGAGCAATGGAACGGCGA	ACTGGGAGCAATGGAACGGCGA	Yes	1	1	4	1	1	1
ssc-miR-novel-chr12_8618	ssc-mir-novel-chr12_8618	3p	ACGTGC	21	CACGTGCGTGCTGGTATCTGG	CACGTGCGTGCTGGTATCTGG	Yes	1		1	1	1
ssc-miR-novel-chr12_8656	ssc-mir-novel-chr12_8656	5p	TTACGT	22	TTTACGTCCTTTCACCTAGTTT	TTTACGTCCTTTCACCTAGTTT	Yes		2		2		2
ssc-miR-novel-chr12_8665	ssc-mir-novel-chr12_8665	5p	CAGGAT	21	TCAGGATGAGACTCAAGGGGC	TCAGGATGAGACTCAAGGGGC	Yes
ssc-miR-novel-chr12_8771	ssc-mir-novel-chr12_8771	5p	CTGGAC	20	ACTGGACTTGGAGTCAGAAG	ACTGGACTTGGAGTCAGAAG	Yes	12	19	37	61	12	19
ssc-miR-novel-chr12_8979	ssc-mir-novel-chr12_8979	5p	GCTGGG	23	AGCTGGGCTGCTGTTCTCGAGGT	AGCTGGGCTGCTGTTCTCGAGGT	Yes		1		1
ssc-miR-novel-chr12_8980	ssc-mir-novel-chr12_8980	3p	GCTGGG	23	AGCTGGGCTGCTGTTCTCGAGGT	AGCTGGGCTGCTGTTCTCGAGGT	Yes		1		1
ssc-miR-novel-chr12_8997	ssc-mir-novel-chr12_8997	5p	ACGGGT	25	CACGGGTTCGATCCCTGGTGTGGGC	CACGGGTTCGATCCCTGGTGTGGGA	No		3	1	3
ssc-miR-novel-chr12_9131	ssc-mir-novel-chr12_9131	5p	GGGGTG	20	TGGGGTGGGGGCGTCGGGCC	GGTGGGGGCGTCGGGCC	No				2
ssc-miR-novel-chr12_9188	ssc-mir-novel-chr12_9188	3p	GCGCGG	21	AGCGCGGCTGGGCCTCCCCGA	AGCGCGGCTGGGCCTCCCCGA	Yes
ssc-miR-novel-chr13_10019	ssc-mir-novel-chr13_10019	3p	CGACCC	22	GCGACCCATACTTGGTTTCAGA	GCGACCCATACTTGGTTTCAGT	No
ssc-miR-novel-chr13_10041	ssc-mir-novel-chr13_10041	3p	TGGAGT	19	TTGGAGTTTTGGAGCTGGG	TATGGATTTTTGGAGCTGGG	No	2		6
ssc-miR-novel-chr13_10108	ssc-mir-novel-chr13_10108	5p	GGAGCA	23	AGGAGCAGGAGTCTGGGCTGAGG	TAGGAGCAGGAGTCTGGGCTGAGAAA	No			3
ssc-miR-novel-chr13_10170	ssc-mir-novel-chr13_10170	5p	AGCAGG	23	AAGCAGGATTTAGACTACAATAT	AAGCAGGATTTAGAC	No	7		22	4	3	2
ssc-miR-novel-chr13_10187	ssc-mir-novel-chr13_10187	3p	GAGGGC	18	AGAGGGCTGTGGGAGAGA	GAGAGGGCTGTGGGAGA	No
ssc-miR-novel-chr13_10484	ssc-mir-novel-chr13_10484	5p	CAGTGG	17	ACAGTGGCTGTGGCTCG	ACAGTGGCTGTGGCT	No	2	1	20	31	1	2
ssc-miR-novel-chr13_10658	ssc-mir-novel-chr13_10658	5p	CAGTAA	23	TCAGTAACAAAGATTCATCCTTG	TCAGTAACAAAGATTCATCCTTG	Yes
ssc-miR-novel-chr13_10858	ssc-mir-novel-chr13_10858	3p	CTTCTC	25	CCTTCTCTGTAGGCCAGGGGCCCAG	CCTTCTCTGTAGGCCAGGGGCCCAG	Yes
ssc-miR-novel-chr13_10861	ssc-mir-novel-chr13_10861	5p	TCAAGT	22	TTCAAGTAACCCAGGATAGGCT	TTCAAGTAACCCAGGATAGGCT	Yes	1483	1808	2209	2302	1483	1808
ssc-miR-novel-chr13_10908	ssc-mir-novel-chr13_10908	3p	GCCGGG	18	GGCCGGGCCCGCCCCCGC	GGGCCCGCCCCCGCGGTC	No	4		97	11	2
ssc-miR-novel-chr13_10965	ssc-mir-novel-chr13_10965	5p	CTGTCT	20	GCTGTCTCTGTATGAATGTG	GCTGTCTCTGTATGAATGTG	Yes
ssc-miR-novel-chr13_10983	ssc-mir-novel-chr13_10983	5p	GGGTGA	22	TGGGTGAGAGCACAGCAGAACT	TGGGTGAGAGCACAGCAGAACT	Yes	1	1	1	1
ssc-miR-novel-chr13_11069	ssc-mir-novel-chr13_11069	5p	CTGGCT	17	TCTGGCTGTGGTGTAGA	TCTGGCTGTGGTGTAGA	Yes		1		1		1
ssc-miR-novel-chr13_11147	ssc-mir-novel-chr13_11147	3p	ATCTGT	22	AATCTGTCCACATATGGTGGTA		No
ssc-miR-novel-chr13_11172	ssc-mir-novel-chr13_11172	3p	CCTGTC	22	CCCTGTCTTTTGCTTCTCCTTT	CTGTCTTTTCCTTCT	No
ssc-miR-novel-chr13_11226	ssc-mir-novel-chr13_11226	3p	TTCCTA	18	CTTCCTACCCAGTCCGGC	CTTCCTACCCAGTCCGGC	Yes
ssc-miR-novel-chr13_11289	ssc-mir-novel-chr13_11289	5p	GGGTCT	23	AGGGTCTAGGTCGCAGATACAGC	AGGGTCTAGGTCGCAGATACAG	No	3		29	4	3	2
ssc-miR-novel-chr13_11457	ssc-mir-novel-chr13_11457	5p	CTGGCT	22	TCTGGCTTTAATCTCTGTCTTG	TCTGGCTTTAATCTCTGTCTTG	Yes	3	5	4	6	3	5
ssc-miR-novel-chr13_11481	ssc-mir-novel-chr13_11481	5p	CTGGCT	19	TCTGGCTGTGGTGTAGACC	TCTGGCTGTGGTGTAGACC	Yes	1	2	1	3	1	2
ssc-miR-novel-chr13_11522	ssc-mir-novel-chr13_11522	3p	TGGTCT	23	CTGGTCTGTGTCTTTGTGAGAGC	CTGGTCTGTGTCTTTGTGAGAGC	Yes
ssc-miR-novel-chr13_11595	ssc-mir-novel-chr13_11595	5p	AGCCAG	23	AAGCCAGAGTCAGGGGACACTGT	AAGCCAGAGTCAGGGGACACT	No
ssc-miR-novel-chr13_11601	ssc-mir-novel-chr13_11601	5p	ATCTGC	21	TATCTGCCTGTATATATGCCT	TATCTGCCTGTATATATGCCT	Yes		1		1
ssc-miR-novel-chr13_11602	ssc-mir-novel-chr13_11602	3p	ATCTGC	21	TATCTGCCTGTATATATGCCT	TATCTGCCTGTATATATGCCT	Yes		1		1
ssc-miR-novel-chr13_11720	ssc-mir-novel-chr13_11720	3p	GGGTGG	23	TGGGTGGCAAATGGTGGGTTTGA	TGGGTGGCAAATGGTGGGTTTGA	Yes	1	7	1	8	1	7
ssc-miR-novel-chr13_11871	ssc-mir-novel-chr13_11871	5p	CGCAGC	20	GCGCAGCACATCATGGTTTA	GAGCAGCACATCATGGTTTA	No
ssc-miR-novel-chr13_11899	ssc-mir-novel-chr13_11899	5p	TTCTGT	22	ATTCTGTTAGAAAAATGCAAGA	ATTCTGTTAGAAAAATGCAAGA	Yes	2	3	2	4	2	3
ssc-miR-novel-chr13_11944	ssc-mir-novel-chr13_11944	5p	TTACAT	22	TTTACATTGATTTCATATTGCT	TTTACATTGATTTCATATTGCT	Yes
ssc-miR-novel-chr13_12020	ssc-mir-novel-chr13_12020	3p	GACCTG	19	AGACCTGGATTCATCAGCC	AGACCTGGATTCATCAGCC	Yes
ssc-miR-novel-chr13_12094	ssc-mir-novel-chr13_12094	3p	CCTTGG	22	GCCTTGGCCTCTGCACCTGGTC	GCCTTGGCCTCTGCACCTGGTC	Yes		1		1
ssc-miR-novel-chr13_12101	ssc-mir-novel-chr13_12101	5p	AGGAGC	23	AAGGAGCTGAGGACGGAGAAGGA	AAGGAGCTGAGGACGGAGAAGGA	Yes	4	1	6	3	4	1
ssc-miR-novel-chr13_9205	ssc-mir-novel-chr13_9205	3p	TTCTTT	20	ATTCTTTGCTGGATGGCATT	ATTCTTTGCTGGATGGCATT	Yes
ssc-miR-novel-chr13_9254	ssc-mir-novel-chr13_9254	5p	AAATGA	17	GAAATGAAGAACCCAGA	GAAATGAAGAACCCA	No	1	2	1	4		1
ssc-miR-novel-chr13_9348	ssc-mir-novel-chr13_9348	5p	TTGGAA	21	CTTGGAATTTTGCAGTGTCCA	CTTGGAATTTTGCAGTGTCC	No	2		9	2	2	1
ssc-miR-novel-chr13_9358	ssc-mir-novel-chr13_9358	5p	AGGTGG	23	AAGGTGGCTAATGCTTAGTGAGT	AAGGTGGCTAATGCTTAGTGAGA	No
ssc-miR-novel-chr13_9430	ssc-mir-novel-chr13_9430	5p	TTGCTC	21	TTTGCTCTGCTCCTGCCACAT	TTTGCTCTGCTCCTGCCACATGC	No		1	1	2
ssc-miR-novel-chr13_9441	ssc-mir-novel-chr13_9441	3p	AGCGGG	18	GAGCGGGGCGCGCGGTCG	GCGCGCGGTCGCCCG	No	2		10
ssc-miR-novel-chr13_9442	ssc-mir-novel-chr13_9442	5p	AGCGGG	18	GAGCGGGGCGCGCGGTCG	ACGGGAGCGGGGCGCGCGGTCG	No	2		46
ssc-miR-novel-chr13_9467	ssc-mir-novel-chr13_9467	3p	GTCCAA	21	TGTCCAAGACTGCAGGTCAGT	TGTCCAAGACTGCAGGTCAGT	Yes
ssc-miR-novel-chr13_9486	ssc-mir-novel-chr13_9486	3p	CAGAGC	22	CCAGAGCACTCAAAAAGATGGC	CCAGAGCACTCAAAAAGATGGT	No
ssc-miR-novel-chr13_9502	ssc-mir-novel-chr13_9502	5p	CCCACA	23	TCCCACAGGGGGACGTGAGGCAG	TCCCACAGGGGGACGTGAGGC	No		1		2
ssc-miR-novel-chr13_9520	ssc-mir-novel-chr13_9520	5p	CCCACA	23	TCCCACAGGGGGACGTGAGGCAG	TCCCACAGGGGGACGTGAGGC	No		1		2
ssc-miR-novel-chr13_9841	ssc-mir-novel-chr13_9841	3p	TGCGTC	22	CTGCGTCGGAGGGCGGCCGGAA	GCCGGCGTCGGAGGGC	No
ssc-miR-novel-chr13_9887	ssc-mir-novel-chr13_9887	3p	AGGCAT	20	CAGGCATGAAGTCAGGTTAG	TCAGGCATGAAGTCAGGT	No
ssc-miR-novel-chr13_9979	ssc-mir-novel-chr13_9979	3p	TGTCAG	23	TTGTCAGTAGTTGCATGCAGGGA	TTGTCAGTAGTTGCATGCAGGGA	Yes	1	1	1	1	1	1
ssc-miR-novel-chr13_9996	ssc-mir-novel-chr13_9996	5p	GGCATG	21	AGGCATGGTCAAGAGGAAATC	AGGCATGGTCAAGAGGAAATC	Yes
ssc-miR-novel-chr14_12177	ssc-mir-novel-chr14_12177	3p	TTGTCT	22	TTTGTCTGTGGTGTAGGCCCGC	TTTGTCTGTGGTGTAGGCCCGA	No	5	49	35	137	11	29
ssc-miR-novel-chr14_12179	ssc-mir-novel-chr14_12179	3p	TTGTCT	22	TTTGTCTGTGGTGTAGGCCCGC	TTTGTCTGTGGTGTAGGCCCGA	No	5	49	35	137	11	29
ssc-miR-novel-chr14_12181	ssc-mir-novel-chr14_12181	3p	TTGTCT	22	TTTGTCTGTGGTGTAGGCCCGC	TTTGTCTGTGGTGTAGGCCCGA	No	5	49	35	137	11	29
ssc-miR-novel-chr14_12274	ssc-mir-novel-chr14_12274	5p	AGATGG	17	CAGATGGAGGCGTGGGT	CAGATGGAGGCGTGGGT	Yes	15	29	29	80	15	29
ssc-miR-novel-chr14_12484	ssc-mir-novel-chr14_12484	5p	GCCAGG	24	AGCCAGGATTGTGGTGGCAGCCAG	AGCCAGGATTGTGGTGGCAGCCA	No
ssc-miR-novel-chr14_12513	ssc-mir-novel-chr14_12513	3p	GGAAGG	20	TGGAAGGACACAGGAAGCCT	TGGAAGGACACAGGAAGCCT	Yes
ssc-miR-novel-chr14_12542	ssc-mir-novel-chr14_12542	5p	TCCAGG	22	TTCCAGGGAAGAAAGGAGGAAC	TTCCAGGGAAGAAAGGAGGAAC	Yes
ssc-miR-novel-chr14_12589	ssc-mir-novel-chr14_12589	3p	GCAGGA	25	AGCAGGACTGGCAGCTCTGGGCCTC	AGCAGGACTGGCAGCTCTGGGCCTT	No			1
ssc-miR-novel-chr14_12636	ssc-mir-novel-chr14_12636	5p	TAGTAC	23	GTAGTACTTCTTGTTTGGATGCA	GTAGTACTTCTTGTTTGGATGC	No
ssc-miR-novel-chr14_12638	ssc-mir-novel-chr14_12638	5p	TAGTAC	23	GTAGTACTTCTTGTTTGGATGCA	GTAGTACTTCTTGTTTGGATGC	No
ssc-miR-novel-chr14_12801	ssc-mir-novel-chr14_12801	3p	TCTCTG	22	CTCTCTGACAGTCTCTGAAAGC	CTCTCTGACAGTCTCTGAAAGC	Yes
ssc-miR-novel-chr14_12811	ssc-mir-novel-chr14_12811	3p	GGGCTG	23	TGGGCTGTTCTTTTGTCTCTGAG	TTGTCTCTGAGGATG	No
ssc-miR-novel-chr14_12851	ssc-mir-novel-chr14_12851	3p	ACAGAT	22	GACAGATCTCTCCTCCCACAGC	GACAGATCTCTCCTCCCACAGT	No
ssc-miR-novel-chr14_12856	ssc-mir-novel-chr14_12856	5p	TCTGGG	22	ATCTGGGATCTGCGGCCCCTGC	ATCTGGGATCTGCGGCCCCTGA	No
ssc-miR-novel-chr14_12862	ssc-mir-novel-chr14_12862	5p	AGGAAA	21	AAGGAAAGAATTCTAGTGGGG	GAGAAGGAAAGAATT	No			1
ssc-miR-novel-chr14_12918	ssc-mir-novel-chr14_12918	5p	AGGAAA	19	CAGGAAACACTGGTGGAGG	AGGAAACTCTGGTGGAGGTC	No	99	3	263	10
ssc-miR-novel-chr14_13301	ssc-mir-novel-chr14_13301	3p	CAAACC	22	CCAAACCAGTTGTGCCTGTAGA	CCAAACCAGTTGTGCCTGTAGT	No
ssc-miR-novel-chr14_13321	ssc-mir-novel-chr14_13321	3p	TGGAAC	21	CTGGAACTTGGCTGTGTCTCT	CTGGAACTTGGCTGTGTCTCT	Yes
ssc-miR-novel-chr14_13411	ssc-mir-novel-chr14_13411	3p	GGGACG	17	CGGGACGGGTGTCGGGG	CGGGACGGGTGTCGGGG	Yes	8	1	268	16	8	1
ssc-miR-novel-chr14_13412	ssc-mir-novel-chr14_13412	5p	GGGACG	17	CGGGACGGGTGTCGGGG	CGGGACGGGTGTCGGGG	Yes	8	1	223	7	8	1
ssc-miR-novel-chr14_13435	ssc-mir-novel-chr14_13435	3p	GCTCCT	17	AGCTCCTCGAGGCCAGA	TGAGCTCCTCGAGGCCAGAGAAA	No
ssc-miR-novel-chr14_13436	ssc-mir-novel-chr14_13436	5p	GCTCCT	17	AGCTCCTCGAGGCCAGA	TGAGCTCCTCGAGGCCAGAGA	No
ssc-miR-novel-chr14_13460	ssc-mir-novel-chr14_13460	3p	CTATCG	21	TCTATCGGGTGTACCTGTCCT	TCTATCGGGTGTACCTGTCCT	Yes
ssc-miR-novel-chr14_13655	ssc-mir-novel-chr14_13655	5p	GAAGGC	21	TGAAGGCTGGCCTAGAAATCT	TGAAGGCTGGCCTAGAAATCT	Yes		1		3		1
ssc-miR-novel-chr14_13668	ssc-mir-novel-chr14_13668	3p	AAACTG	22	TAAACTGAGGCCTCTGTGGGGC	TTAAACTGAGGCCTCTGTGGGGC	No		1		6		1
ssc-miR-novel-chr14_13772	ssc-mir-novel-chr14_13772	3p	TCTCCA	23	TTCTCCAAGGACACTCTGTCTCT	TTCTCCAAGGACACTCTGTCTCT	Yes				1
ssc-miR-novel-chr14_13888	ssc-mir-novel-chr14_13888	3p	AGTGCA	23	CAGTGCAATGATATTGTCAAAGC	CAGTGCAATGATATTGTCAAAGC	Yes	58	72	140	217	58	72
ssc-miR-novel-chr14_14550	ssc-mir-novel-chr14_14550	3p	AGGTTA	18	GAGGTTAACGGAGTGACA	GAGGTTAACGGAGTGA	No	1		1	1
ssc-miR-novel-chr14_14572	ssc-mir-novel-chr14_14572	3p	GGCACC	22	TGGCACCAGCACTGGCGGTGGC	TGGCACCAGCACTGGCGGTGGC	Yes	9	31	17	70	9	31
ssc-miR-novel-chr14_14582	ssc-mir-novel-chr14_14582	3p	TGGTTA	17	GTGGTTAAGGCTTTGGA	GGTTAAGGCTTTGGA	No	16	43	63	137	6	22
ssc-miR-novel-chr14_14584	ssc-mir-novel-chr14_14584	3p	AGACCC	22	CAGACCCTGAGCTGCCTCTAGA	CAGACCCTGAGCTGCCTCTAGA	Yes	2	3	4	6	2	3
ssc-miR-novel-chr14_14614	ssc-mir-novel-chr14_14614	3p	GGAGTG	18	AGGAGTGTGGAAGGAGTG	AGGAGTGTGGAAGGAGTG	Yes
ssc-miR-novel-chr15_14859	ssc-mir-novel-chr15_14859	3p	TGCTCT	23	CTGCTCTCCTGTCTCCGCTCAGG	CTGCTCTCCTGTCTCCGCTCAGT	No
ssc-miR-novel-chr15_14871	ssc-mir-novel-chr15_14871	3p	GCATGA	22	TGCATGACTGTAGAAAACCTGT		No
ssc-miR-novel-chr15_14873	ssc-mir-novel-chr15_14873	3p	GCATGA	22	TGCATGACTGTAGAAAACCTGT		No
ssc-miR-novel-chr15_14905	ssc-mir-novel-chr15_14905	3p	TTCTGT	22	CTTCTGTGATGGTGAACTGAGA	CTTCTGTGATGGTGAACTGAGA	Yes		2		3		2
ssc-miR-novel-chr15_14929	ssc-mir-novel-chr15_14929	3p	TGGCTG	22	CTGGCTGGAGAACTTCTACATG	CTGGCTGGAGAACTTCTACATG	Yes
ssc-miR-novel-chr15_15025	ssc-mir-novel-chr15_15025	3p	AGCGTA	22	GAGCGTAGTGTTCGCCGGCATA	GAGCGTAGTGTTCGCCGGCATA	Yes
ssc-miR-novel-chr15_15523	ssc-mir-novel-chr15_15523	3p	TTGTTC	22	TTTGTTCGTTCGGCTCGCGTGA	TTTGTTCGTTCGGCTCGCGTGA	Yes	58	252	97	357	58	252
ssc-miR-novel-chr15_15531	ssc-mir-novel-chr15_15531	3p	GCCCGG	21	AGCCCGGCCGTACCCTGCAGG	AGCCCGGCCGTACCCTGCAGT	No
ssc-miR-novel-chr15_15607	ssc-mir-novel-chr15_15607	3p	AGGCGG	21	GAGGCGGCCCCGGCCCGGTAT	GCGGCCCCGGCCGGG	No		2		2
ssc-miR-novel-chr15_15633	ssc-mir-novel-chr15_15633	3p	CAGCAG	22	TCAGCAGGTCAGGTTCCATAAT	TCAGCAGGTCAGGTTCCATAAT	Yes	4		4		4
ssc-miR-novel-chr15_15673	ssc-mir-novel-chr15_15673	3p	CATTGG	18	GCATTGGGGGTTCAGGGG	GCATTGGTGGTTCAG	No	15	18	17	39	1
ssc-miR-novel-chr15_15705	ssc-mir-novel-chr15_15705	3p	CTTGGA	22	TCTTGGACCCCTTCTCACAGGA	TCTTGGACCCCTTCTCACAGG	No				1		1
ssc-miR-novel-chr15_15729	ssc-mir-novel-chr15_15729	3p	CTATCG	21	TCTATCGGGTGTACCTGTCCT	TCTATCGGGTGTACCTGTCCT	Yes
ssc-miR-novel-chr15_15788	ssc-mir-novel-chr15_15788	3p	CCCAGC	21	TCCCAGCTGGTCATTAATCCT	TCCCAGCTGGTCATTAATCCT	Yes	3		3	2	3
ssc-miR-novel-chr15_15866	ssc-mir-novel-chr15_15866	3p	TGTTCT	22	TTGTTCTGGTTGATGGGTGGGA	TTGTTCTGGTTGATGGGTGGGA	Yes		1		1		1
ssc-miR-novel-chr15_16235	ssc-mir-novel-chr15_16235	5p	TGGGAT	23	ATGGGATAATCACACCCCTGGGG		No
ssc-miR-novel-chr15_16275	ssc-mir-novel-chr15_16275	5p	GCCGGC	18	AGCCGGCGGCGGCGGCGA	GGCCGGCGGCGGCGG	No	24		142	11
ssc-miR-novel-chr15_16277	ssc-mir-novel-chr15_16277	5p	GCCGGC	18	AGCCGGCGGCGGCGGCGA	GGCCGGCGGCGGCGG	No	24		142	11
ssc-miR-novel-chr15_16436	ssc-mir-novel-chr15_16436	3p	TCGCGG	21	TTCGCGGCCCGCGCTGGGAGC	TTCGCGGCCCGCGCTGGGA	No		1		2
ssc-miR-novel-chr15_16518	ssc-mir-novel-chr15_16518	3p	GGCGGA	18	GGGCGGACTGTTAAACCG	GGGCGGACTGTTAAACCG	Yes		1		1		1
ssc-miR-novel-chr15_16730	ssc-mir-novel-chr15_16730	3p	CAGCAG	22	TCAGCAGGTCAGGTTCCATAAT	TCAGCAGGTCAGGTTCCATAAT	Yes	4		4		4
ssc-miR-novel-chr15_16769	ssc-mir-novel-chr15_16769	5p	GCAGAT	18	TGCAGATGATGTGAGAGA	TGCAGATGATGTGAGAGA	Yes		19	3	31		19
ssc-miR-novel-chr16_16851	ssc-mir-novel-chr16_16851	3p	GAGCTG	23	AGAGCTGAGGGCAGAGTCCAGGA	AGAGCTGAGGGCAGAGTCCAGGA	Yes			1
ssc-miR-novel-chr16_16917	ssc-mir-novel-chr16_16917	3p	TGGTGT	21	TTGGTGTACACTGGAATAGCT	TTGGTGTACACTGGAATAGCT	Yes	83	271	96	325	83	271
ssc-miR-novel-chr16_16920	ssc-mir-novel-chr16_16920	5p	TGGACC	20	ATGGACCACAAACTCAAATT	ATGGACCACAAACTCAAATT	Yes
ssc-miR-novel-chr16_16922	ssc-mir-novel-chr16_16922	5p	GGTCTA	17	TGGTCTAGCGGTTAGGA	CTGGTGGTCTAGTGGTTAGGA	No	11	5	65	32	2	2
ssc-miR-novel-chr16_17112	ssc-mir-novel-chr16_17112	5p	GTGATG	25	GGTGATGATGACGATGAAGCTGAAA	GGTGATGATGACGATGAAGCTGAAA	Yes	7	1	14	7	7	1
ssc-miR-novel-chr16_17181	ssc-mir-novel-chr16_17181	3p	CTGCCT	23	TCTGCCTGTAGGAATGCTGTAGG	TCTGCCTGTAGGAATGCTGTAG	No
ssc-miR-novel-chr16_17182	ssc-mir-novel-chr16_17182	5p	CTGCCT	23	TCTGCCTGTAGGAATGCTGTAGG	TCTGCCTGTAGGAATGCTGTAG	No
ssc-miR-novel-chr16_17203	ssc-mir-novel-chr16_17203	3p	GTGGGG	18	TGTGGGGCTGATGACACT	TGTGGGGCTGATGACA	No
ssc-miR-novel-chr16_17338	ssc-mir-novel-chr16_17338	5p	GTGCGT	24	CGTGCGTCTCTGGGTGTGATGTCG		No
ssc-miR-novel-chr16_17347	ssc-mir-novel-chr16_17347	3p	GGAAGG	20	TGGAAGGACACAGGAAGCCT	TGGAAGGACACAGGAAGCCT	Yes
ssc-miR-novel-chr16_17372	ssc-mir-novel-chr16_17372	3p	TCCTCG	20	GTCCTCGGCTGGGAGGAGGA	GTCCTCGGCTGGGAGGAGGA	Yes		1		1		1
ssc-miR-novel-chr16_17391	ssc-mir-novel-chr16_17391	5p	GAGGTA	20	TGAGGTAGTAGGCTGTGTGG	TGAGGTAGTAGGTTGTGTGG	No	23	15	42	21
ssc-miR-novel-chr16_17392	ssc-mir-novel-chr16_17392	3p	GAGGTA	20	TGAGGTAGTAGGCTGTGTGG	TGAGGTAGTAGGTTGTGTGGTTA	No	137	91	329	204
ssc-miR-novel-chr16_17559	ssc-mir-novel-chr16_17559	5p	GGCAGT	22	TGGCAGTGTATTGTTAGCTGGT	TGGCAGTGTATTGTTAGCTGGT	Yes		22	1	28		22
ssc-miR-novel-chr16_17561	ssc-mir-novel-chr16_17561	5p	GGCAGT	23	AGGCAGTGTATTGTTAGCTGGCT	AGGCAGTGTATTGTTAGCTGGCT	Yes		2		9		2
ssc-miR-novel-chr16_17571	ssc-mir-novel-chr16_17571	5p	GGGTGG	18	TGGGTGGAAGAAGTGACC	AATGGGTGGAAGAAGTGACC	No
ssc-miR-novel-chr16_17722	ssc-mir-novel-chr16_17722	3p	AGCCTG	21	TAGCCTGACGCTGATGATTGT	TAGCCTGACGCTGATGATTGT	Yes
ssc-miR-novel-chr16_17741	ssc-mir-novel-chr16_17741	5p	AAGAAA	23	TAAGAAATAGGTCATTAACAGTA	TAAGAAATAGGTCATTAACAGT	No
ssc-miR-novel-chr16_17764	ssc-mir-novel-chr16_17764	3p	GTGGGG	18	TGTGGGGCTGATGACACT	TGTGGGGCTGATGACA	No
ssc-miR-novel-chr16_17872	ssc-mir-novel-chr16_17872	3p	GGGGGA	18	AGGGGGAGGCAGGGGGGG	AGAGAGGGGGAGGCAGGGGGG	No
ssc-miR-novel-chr16_17883	ssc-mir-novel-chr16_17883	5p	CCCCCG	19	GCCCCCGGTGGCGGGGGGG	CCCCGGTGGCGGGGGG	No	1	1	72	20
ssc-miR-novel-chr17_17993	ssc-mir-novel-chr17_17993	3p	GGGGCA	21	CGGGGCAGCTCAGTACAGGAC	CGGGGCAGCTCAGTACAGGAT	No
ssc-miR-novel-chr17_17994	ssc-mir-novel-chr17_17994	5p	GGGGCA	21	CGGGGCAGCTCAGTACAGGAC	CGGGGCAGCTCAGTACAGGAT	No
ssc-miR-novel-chr17_18002	ssc-mir-novel-chr17_18002	5p	GGTGGG	22	CGGTGGGGTGCAGTGCTGGACT	CGGTGGGGTGCAGTGCTGGAC	No	2	1	2	2
ssc-miR-novel-chr17_18117	ssc-mir-novel-chr17_18117	5p	TGGGCT	17	CTGGGCTGCCTCTGGGT	CTGGGCTGCCTCTGGCT	No	1	2	2	4
ssc-miR-novel-chr17_18122	ssc-mir-novel-chr17_18122	3p	AAGGCT	22	CAAGGCTCCACCTGCGCCCAAG	CAAGGCTCCACCTGCGCCCAAG	Yes
ssc-miR-novel-chr17_18126	ssc-mir-novel-chr17_18126	5p	GTGGTG	22	AGTGGTGAAATGTATTTAGGAC	AGTGGTGAAATGTATTTAGGAC	Yes		1		1		1
ssc-miR-novel-chr17_18148	ssc-mir-novel-chr17_18148	5p	ACAGTG	17	TACAGTGGCTGTGGCTC	ACAGTGGCTGTGGCT	No	2	1	8	18		1
ssc-miR-novel-chr17_18173	ssc-mir-novel-chr17_18173	3p	ATGATG	23	AATGATGCCCCTTAGAGTTGAGC		No
ssc-miR-novel-chr17_18175	ssc-mir-novel-chr17_18175	3p	ATGATG	23	AATGATGCCCCTTAGAGTTGAGC		No
ssc-miR-novel-chr17_18195	ssc-mir-novel-chr17_18195	5p	GGTTAA	18	GGGTTAAGGATCTGGTGT	CAGTGGGTTAAGGATC	No
ssc-miR-novel-chr17_18444	ssc-mir-novel-chr17_18444	5p	ATGGTC	24	TATGGTCACTGCTGTGACACGGGT	TATGGTCACTGCTGTGACACGGGA	No	2	1	2	1
ssc-miR-novel-chr17_18693	ssc-mir-novel-chr17_18693	5p	GTGGTG	22	AGTGGTGAAATGTATTTAGGAC	AGTGGTGAAATGTATTTAGGAC	Yes		1		1		1
ssc-miR-novel-chr17_18954	ssc-mir-novel-chr17_18954	3p	GTTTTG	17	GGTTTTGGTCCTCGGCC	TTTTGGTCCTCGGCC	No	8		21
ssc-miR-novel-chr17_18970	ssc-mir-novel-chr17_18970	3p	GTGTCC	17	TGTGTCCTCAGTAACCT	TGTGTCCTCAGTAACCT	Yes		1		2		1
ssc-miR-novel-chr17_18987	ssc-mir-novel-chr17_18987	5p	GGGTTG	19	AGGGTTGGGCGGAGGCTTT	AGGGTTGGGCGGAGGCTTTCCT	No	3	6	130	105	36	20
ssc-miR-novel-chr18_19035	ssc-mir-novel-chr18_19035	3p	CGGGGG	17	GCGGGGGTGGCGGCGGG	CGGGGGTGGCGGCGGG	No	3	1	25	6	5
ssc-miR-novel-chr18_19202	ssc-mir-novel-chr18_19202	5p	TGCCCC	23	TTGCCCCGTCGAAGCTGTCGGTG	TTGCCCCGTCGAAGCTGTCGGTG	Yes		3		4		3
ssc-miR-novel-chr18_19204	ssc-mir-novel-chr18_19204	5p	TGCCCC	23	TTGCCCCGTCGAAGCTGTCGGTG	TTGCCCCGTCGAAGCTGTCGGTG	Yes		3		4		3
ssc-miR-novel-chr18_19238	ssc-mir-novel-chr18_19238	5p	TTGGCA	23	TTTGGCACTAGCACATTTTTGCT	TTTGGCACTAGCACATTTTTGCT	Yes	116	92	151	145	116	92
ssc-miR-novel-chr18_19266	ssc-mir-novel-chr18_19266	5p	TGTGTC	22	TTGTGTCAATATGCGATGATGT	TTGTGTCAATATGCGATGATGT	Yes
ssc-miR-novel-chr18_19287	ssc-mir-novel-chr18_19287	3p	GGGGTG	20	TGGGGTGTGGTGGTGGTGGG	TGGGGTGTGGTGGTGGTGGG	Yes		1	1	6		1
ssc-miR-novel-chr18_19390	ssc-mir-novel-chr18_19390	5p	GATGTC	24	TGATGTCAGGATGAAGCTTGGACT	TCCTTGATGTCAGGA	No
ssc-miR-novel-chr18_19420	ssc-mir-novel-chr18_19420	5p	TCTGGA	21	TTCTGGAAGATGTAGTCTGGA	TTCTGGAAGATGTAGTCTGGA	Yes
ssc-miR-novel-chr18_19428	ssc-mir-novel-chr18_19428	5p	GAGCGG	23	TGAGCGGACAAGTTTGAGCCCCT	TGAGCGGACAAGTTTGAGCCCCT	Yes		1		1		1
ssc-miR-novel-chr18_19466	ssc-mir-novel-chr18_19466	5p	CGAAGA	21	ACGAAGAACATTTGTGTAGCT	ACGAAGAACATTTGTGTAGCT	Yes		1		2		1
ssc-miR-novel-chr18_19490	ssc-mir-novel-chr18_19490	3p	TTCCCT	22	GTTCCCTCGTGGCTCAATGGGT	GTTCCCTCGTGGCTCAATGGGT	Yes		2		5		2
ssc-miR-novel-chr18_19647	ssc-mir-novel-chr18_19647	5p	GAGGGA	22	TGAGGGAGGAGTATGTGCTGTG	TGAGGGAGGAGTTTGTGCTGTT	No			1
ssc-miR-novel-chr18_19712	ssc-mir-novel-chr18_19712	3p	ACATGG	20	AACATGGAAGTGGATTGAGG	AACATGGAAGTGGATTGAGG	Yes
ssc-miR-novel-chr18_19745	ssc-mir-novel-chr18_19745	5p	TATGGC	23	TTATGGCCCTTCGGTAATTCACT	TTATGGCCCTTCGGTAATTCACTG	No
ssc-miR-novel-chr18_19771	ssc-mir-novel-chr18_19771	5p	GAACAG	23	TGAACAGAGGTCATGAACAGAGC	TGAACAGAGGTCATGAACAGAGC	Yes	1		1		1
ssc-miR-novel-chr18_19783	ssc-mir-novel-chr18_19783	5p	TGTGTC	22	TTGTGTCAATATGCGATGATGT	TTGTGTCAATATGCGATGATGT	Yes
ssc-miR-novel-chr18_19904	ssc-mir-novel-chr18_19904	3p	TCCCTT	19	TTCCCTTTGGGCCCTCAGG	TTCCCTTTGGGCCCTCAGA	No
ssc-miR-novel-chr18_20001	ssc-mir-novel-chr18_20001	5p	AAGGAG	23	CAAGGAGGAGTCAGATGAGGCTG	CAAGGAGGAGTCAGATGAGGCTG	Yes
ssc-miR-novel-chr18_20013	ssc-mir-novel-chr18_20013	5p	ACTGCA	22	TACTGCAAAGTGATTGAGGAGC	TACTGCAAAGTGATTGAGGAGC	Yes
ssc-miR-novel-chr18_20025	ssc-mir-novel-chr18_20025	3p	TTCCCT	22	GTTCCCTCGTGGCTCAATGGGT	GTTCCCTCGTGGCTCAATGGGT	Yes		2		5		2
ssc-miR-novel-chr1_1003	ssc-mir-novel-chr1_1003	3p	GGACTA	22	TGGACTAACTGTGGTATTGGGA	TGGACTAACTGTGGTATTGGGA	Yes
ssc-miR-novel-chr1_1012	ssc-mir-novel-chr1_1012	5p	TCAGGT	21	TTCAGGTAAAAGACACACACT	TTCAGGTAAAAGACACACACT	Yes	2	2	2	2	2	2
ssc-miR-novel-chr1_1152	ssc-mir-novel-chr1_1152	5p	GGCCCT	21	AGGCCCTTACATAGTCAGACT	AGGCCCTTACATAGTCAGACT	Yes
ssc-miR-novel-chr1_1175	ssc-mir-novel-chr1_1175	3p	CTGTGT	18	ACTGTGTGTGAGGAAGTC	ACTGTGTGTGAGGAAGTC	Yes
ssc-miR-novel-chr1_1345	ssc-mir-novel-chr1_1345	3p	AACCCG	22	TAACCCGACATTCAAGGCCTGT	TAACCCGACATTCAAGGCCTGT	Yes
ssc-miR-novel-chr1_1497	ssc-mir-novel-chr1_1497	3p	ACCACA	21	TACCACAGGGCAGAACCACGT	ACCACAGGGTAGAACCACGTACT	No
ssc-miR-novel-chr1_1514	ssc-mir-novel-chr1_1514	5p	CTGATT	18	TCTGATTTGGATTCCAGA	TCTGATTTGGATTCCAGA	Yes
ssc-miR-novel-chr1_1558	ssc-mir-novel-chr1_1558	5p	GGGGCG	23	CGGGGCGGGCGGTCGCCCGGGGC	CGGGGCGCGCGGTCGCCCGGGGA	No	80	7	764	49
ssc-miR-novel-chr1_1613	ssc-mir-novel-chr1_1613	3p	TAAAAC	19	ATAAAACTTAGTCGCTGCT	ATAAAACTTAGTCGCTGCT	Yes
ssc-miR-novel-chr1_1798	ssc-mir-novel-chr1_1798	5p	GGAAAC	22	TGGAAACACTTCTGCACAAACT	TGGAAACACTTCTGCACAAACT	Yes	1	1	1	2	1	1
ssc-miR-novel-chr1_1972	ssc-mir-novel-chr1_1972	5p	TCCCTT	22	TTCCCTTTGTCATCCTTTGCCC	TTCCCTTTGTCATCCTATGCCC	No
ssc-miR-novel-chr1_2074	ssc-mir-novel-chr1_2074	5p	TTAGTG	22	TTTAGTGTGATAATGGCGTTTG	TTTAGTGTGATAATGGCGTTTG	Yes
ssc-miR-novel-chr1_2132	ssc-mir-novel-chr1_2132	5p	CGTTAG	23	TCGTTAGTTCTCTGAGGCTCCGA	TCGTTAGTTCTCTGAGGCTCCGA	Yes
ssc-miR-novel-chr1_2249	ssc-mir-novel-chr1_2249	3p	GACCGG	24	AGACCGGGGACCGGAGCGAGCAGA	AGACCGGGGACCGGAGCGAGCAGA	Yes	1		2	1	1
ssc-miR-novel-chr1_2311	ssc-mir-novel-chr1_2311	5p	TTTGGT	21	ATTTGGTGGATTGTGGCAGTA	ATTTGGTGGATTGTGGCAGTA	Yes
ssc-miR-novel-chr1_2360	ssc-mir-novel-chr1_2360	5p	GGCAGA	22	CGGCAGACTGGGACTTGTTGTT	CGGCAGACTGGGACTTGTTGTT	Yes		1		1		1
ssc-miR-novel-chr1_2748	ssc-mir-novel-chr1_2748	5p	AAGGAG	18	AAAGGAGAGGAAAGAAGG	AAAGGAGAGGAAAGAAGG	Yes
ssc-miR-novel-chr1_2775	ssc-mir-novel-chr1_2775	3p	CTAGAA	22	ACTAGAAATTGGGTAGGACAGA	ACTAGAAATTGGGTAGGACAGA	Yes		1		1		1
ssc-miR-novel-chr1_2959	ssc-mir-novel-chr1_2959	3p	GGGGTG	25	TGGGGTGGGGCTCTCAACCTCCAGA	TGGGGTGGGGCTCTCAACCTCCAGA	Yes
ssc-miR-novel-chr1_2989	ssc-mir-novel-chr1_2989	3p	CGCGTC	23	GCGCGTCTTTTGGTGCTCTGCAG	GCGCGTCTTTTGGTGCTCTGCA	No				1
ssc-miR-novel-chr1_3279	ssc-mir-novel-chr1_3279	5p	TCTAGA	25	CTCTAGAGGTGGATTTGCTGTGCTG	CTCTAGAGGTGGATTTGCTGTGCTG	Yes
ssc-miR-novel-chr1_3280	ssc-mir-novel-chr1_3280	3p	TCTAGA	25	CTCTAGAGGTGGATTTGCTGTGCTG	CTCTAGAGGTGGATTTGCTGTGCTG	Yes
ssc-miR-novel-chr1_3515	ssc-mir-novel-chr1_3515	5p	AACATT	22	AAACATTAGAATGTCTGAGTGG	AAACATTAGAATGTCTGAGTGG	Yes	2	1	2	2	2	1
ssc-miR-novel-chr1_3810	ssc-mir-novel-chr1_3810	3p	TAAAAC	19	ATAAAACTTAGTCGCTGCT	ATAAAACTTAGTCGCTGCT	Yes
ssc-miR-novel-chr1_3836	ssc-mir-novel-chr1_3836	3p	GCCGGG	17	CGCCGGGGGGGCGGGGG	CGCCGGGGGCGCGGGGGGTG	No	1		7
ssc-miR-novel-chr1_3896	ssc-mir-novel-chr1_3896	3p	AATTTA	21	CAATTTAGGTTAATGACTGTC	GCAATTTAGGTTAATGACTGTC	No	1		1
ssc-miR-novel-chr1_3924	ssc-mir-novel-chr1_3924	3p	TGCCTG	20	TTGCCTGGGACTCTGGAACC	TTGCCTGGGACTCTGGAACC	Yes	1	1	1	1	1	1
ssc-miR-novel-chr1_4044	ssc-mir-novel-chr1_4044	3p	CTGGTT	22	ACTGGTTGGATTGGAGACTAGG	ACTGGTTGGATTGGAGACTAGG	Yes
ssc-miR-novel-chr1_4317	ssc-mir-novel-chr1_4317	5p	TGCCGT	21	CTGCCGTTGGGTCTGGGGTGT	TTGCCGTTGGGTCTGGGGTGT	No	3	4	8	14
ssc-miR-novel-chr1_4339	ssc-mir-novel-chr1_4339	5p	CGTTAG	23	TCGTTAGTTCTCTGAGGCTCCGA	TCGTTAGTTCTCTGAGGCTCCGA	Yes
ssc-miR-novel-chr1_4468	ssc-mir-novel-chr1_4468	3p	ACTGTT	22	AACTGTTCTACCTCTGAGTAGC	AACTGTTCTACCTCTGAGTAGC	Yes		1		1
ssc-miR-novel-chr1_4539	ssc-mir-novel-chr1_4539	5p	AGGTTA	22	AAGGTTACTTGTTAGTTCAGGA	AAGGTTACTTGTTAGTTCAGGA	Yes
ssc-miR-novel-chr1_4584	ssc-mir-novel-chr1_4584	3p	ATGGAG	20	TATGGAGGGTAGACTGTACT	TATGGAGGGTAGACTGTACT	Yes	2	2	2	4	2	2
ssc-miR-novel-chr1_4647	ssc-mir-novel-chr1_4647	5p	AGAGCT	24	CAGAGCTGTTTGTGAACTGCAGGT	CAGAGCTGTTTGTGAACTGCAGGT	Yes	14	29	17	46	14	29
ssc-miR-novel-chr1_4720	ssc-mir-novel-chr1_4720	3p	TGGAGG	19	CTGGAGGAAGAGCTCCCTG	ACTGGAGGAAGAGCTCCCTG	No	1		1
ssc-miR-novel-chr1_4762	ssc-mir-novel-chr1_4762	3p	GAGTCG	20	AGAGTCGGCTGCGCGGAGCC	CAGAGTCGGCTGCGCGGAGCCCGG	No
ssc-miR-novel-chr1_4788	ssc-mir-novel-chr1_4788	3p	AGCTAA	23	TAGCTAAGTGCAAATATGTCCAT	TAGCTAAGTGCAAATATGTCCAT	Yes
ssc-miR-novel-chr1_4860	ssc-mir-novel-chr1_4860	3p	CTAGAA	22	ACTAGAAATTGGGTAGGACAGA	ACTAGAAATTGGGTAGGACAGA	Yes		1		1		1
ssc-miR-novel-chr1_4929	ssc-mir-novel-chr1_4929	3p	GGCTGG	17	AGGCTGGGGGTGGGGCC		No
ssc-miR-novel-chr1_5015	ssc-mir-novel-chr1_5015	5p	CAGTCA	21	ACAGTCAACGGTCGGTGGTTT	ACAGTCAACGGTCGGTGGTTT	Yes	8	6	12	10	8	6
ssc-miR-novel-chr1_5092	ssc-mir-novel-chr1_5092	3p	AGAAGG	21	CAGAAGGGGAGTCGGAGCAGA	CAGAAGGGGAGTCGGAGCAGA	Yes
ssc-miR-novel-chr1_5095	ssc-mir-novel-chr1_5095	5p	CTGGAG	23	TCTGGAGGACGCTAGAGCTGGGC	TCTGGAGGACGCTAGAGCTGGGC	Yes		1		1		1
ssc-miR-novel-chr1_5102	ssc-mir-novel-chr1_5102	3p	GAATTG	22	AGAATTGTGGCTGGACATCTGT	AGAATTGTGGCTGGACATCTGT	Yes	2	1	4	1	2	1
ssc-miR-novel-chr1_5156	ssc-mir-novel-chr1_5156	3p	GCAGTT	21	TGCAGTTGCCGGGAAGCGGGC	TGCAGTTGCCGGGAAGCGGG	No			1	1		1
ssc-miR-novel-chr1_5195	ssc-mir-novel-chr1_5195	5p	ATTATT	22	CATTATTACTCACGGTACGAGT	CATTATTACTCACGGTACGAGT	Yes
ssc-miR-novel-chr1_5196	ssc-mir-novel-chr1_5196	3p	ATTATT	22	CATTATTACTCACGGTACGAGT	CATTATTACTCACGGTACGAGT	Yes
ssc-miR-novel-chr1_5208	ssc-mir-novel-chr1_5208	3p	AGGGTG	21	AAGGGTGGGTGGCCACTGTGC	AAGGGTGGGTGGCCACTGTGC	Yes
ssc-miR-novel-chr1_946	ssc-mir-novel-chr1_946	5p	CCCTGT	23	TCCCTGTGGTCTAGGGGTTAGGA	TCCCTGTGGTCTAGTGGTTAGGA	No	57	108	151	328
ssc-miR-novel-chr2_20089	ssc-mir-novel-chr2_20089	5p	TGGGCG	17	CTGGGCGGACGTGGGGT	CTGGGCGGACGTGGGGTCCT	No
ssc-miR-novel-chr2_20131	ssc-mir-novel-chr2_20131	3p	CTCTCT	22	CCTCTCTTCCCTCACGGTCGCT	TCACGGTCGCTTTCT	No
ssc-miR-novel-chr2_20138	ssc-mir-novel-chr2_20138	5p	ACCTGT	23	GACCTGTGATGTCGTTTCTGAGA	GACCTGTGATGTCGTTTCTGAGA	Yes	1	1	2	2	1	1
ssc-miR-novel-chr2_20190	ssc-mir-novel-chr2_20190	5p	TCGGGC	22	CTCGGGCCTGCGCGCGCGAGGA	CTCGGGCCTGCGCGCGCGAGGA	Yes	1		1		1
ssc-miR-novel-chr2_20212	ssc-mir-novel-chr2_20212	5p	ACTGGA	22	GACTGGAAGTCTCAGGGGGTGT	GACTGGAAGTCTCAGGGGGTGT	Yes		6		13		6
ssc-miR-novel-chr2_20240	ssc-mir-novel-chr2_20240	5p	TGTGTG	19	ATGTGTGGGTCGGCACCGA	ATGTGTGGGTCGGCACCGA	Yes
ssc-miR-novel-chr2_20261	ssc-mir-novel-chr2_20261	3p	GGCAAG	22	GGGCAAGCCTGCGGAGGTGTGG	GGGCAAGCCTGCGGAGGTGTGG	Yes	3		4		3
ssc-miR-novel-chr2_20299	ssc-mir-novel-chr2_20299	3p	ATTCTC	22	CATTCTCTGGTGGCCTAGCAGG	CATTCTCTGGTGGCCTAGCAGGA	No	2	5	3	13	1	7
ssc-miR-novel-chr2_20300	ssc-mir-novel-chr2_20300	5p	ATTCTC	22	CATTCTCTGGTGGCCTAGCAGG	CATTCTCTGGTGGCCTAGCAGG	Yes	1	7	1	8	1	7
ssc-miR-novel-chr2_20315	ssc-mir-novel-chr2_20315	5p	CACCCT	24	CCACCCTCATCGCTGCCTGTGTGT	CCACCCTCATCGCTGCCTGTGTGT	Yes
ssc-miR-novel-chr2_20345	ssc-mir-novel-chr2_20345	3p	TTTGTG	18	CTTTGTGGTCCTGTTCTT	TCCTTTGTGGTCCTGTTCTT	No
ssc-miR-novel-chr2_20448	ssc-mir-novel-chr2_20448	5p	TGGGGA	24	GTGGGGAAGAACTACAAGACAGCT	GTGGGGAAGAACTACAAGACAGCT	Yes	3		4	1	3
ssc-miR-novel-chr2_20504	ssc-mir-novel-chr2_20504	5p	GTCTCA	23	AGTCTCAGTGTGGTCTTCAGAGA	AGTCTCAGTGTGGTCTTCAGAGA	Yes		2		2		2
ssc-miR-novel-chr2_20597	ssc-mir-novel-chr2_20597	5p	CGTTGG	24	TCGTTGGACACAGATCACTACACT	TCGTTGGACACAGATCACTACACT	Yes	3	2	7	3	3	2
ssc-miR-novel-chr2_20662	ssc-mir-novel-chr2_20662	5p	AGTTCA	24	CAGTTCACAGTTCATAGGAGGATG	TTCACAGTTCATAGGAGGATG	No
ssc-miR-novel-chr2_20682	ssc-mir-novel-chr2_20682	5p	TTCGGG	23	ATTCGGGTGCAGGGACTGAGAGC	ATTCGGGTGCAGGGACTGAGAGC	Yes		1		2		1
ssc-miR-novel-chr2_20831	ssc-mir-novel-chr2_20831	3p	CTGGGG	18	CCTGGGGGTCTGAGGGGC	CACCTGGGGGTCTGAGGGGC	No
ssc-miR-novel-chr2_20848	ssc-mir-novel-chr2_20848	5p	AACCAA	22	TAACCAATGTGCAGACTACTGT	TAACCAATGTGCAGACTACTGT	Yes	2		2		2
ssc-miR-novel-chr2_20962	ssc-mir-novel-chr2_20962	5p	CCTGTG	22	TCCTGTGATGATCTCCCTGAGC	TCCTGTGATGATCTCCCTGAGC	Yes		1		2
ssc-miR-novel-chr2_20965	ssc-mir-novel-chr2_20965	3p	GAGATG	23	TGAGATGAGAGCCCTTGGCCACT	TGAGATGAGAGCCCTTGGCCACT	Yes	1	1	1	1	1	1
ssc-miR-novel-chr2_21078	ssc-mir-novel-chr2_21078	5p	AGTTGC	21	TAGTTGCTGTGGGAAGTGAGC	TAGTTGCTGTGGGAAGTGAGC	Yes		1		1		1
ssc-miR-novel-chr2_21186	ssc-mir-novel-chr2_21186	5p	AAAATG	22	TAAAATGCTATTCTGTCACTGT	AAAATGCTATTCTGTCACTGT	No	1		1
ssc-miR-novel-chr2_21261	ssc-mir-novel-chr2_21261	3p	GACAAT	23	TGACAATGATGTATCCACTGAGC	TGACAATGATGTATCCACTGAGC	Yes	1	2	1	7	1	2
ssc-miR-novel-chr2_21343	ssc-mir-novel-chr2_21343	3p	CTGAAG	22	ACTGAAGTGATGGTCTTGGGAC	ACTGAAGTGATGGTCTTGGGAC	Yes		2	1	3		2
ssc-miR-novel-chr2_21352	ssc-mir-novel-chr2_21352	5p	TGTTGG	24	ATGTTGGACTCAGAACTCTCACTC	ATGTGGGGCTCAGAACTCTCACTC	No	19	16	44	36
ssc-miR-novel-chr2_21472	ssc-mir-novel-chr2_21472	5p	GCGTGC	17	CGCGTGCGCGTCGGGTC	GCGCGCGTGCGCGTCGGGTCC	No	30	30	2596	1968	325	2
ssc-miR-novel-chr2_21617	ssc-mir-novel-chr2_21617	3p	GGATTT	17	TGGATTTTTGGAGCTGG	ATGGATTTTTGGAGCTGGG	No	362	53	1924	218	7	6
ssc-miR-novel-chr2_21624	ssc-mir-novel-chr2_21624	5p	GAGATG	20	TGAGATGAAGCACTGTAGCT	TGAGATGAAGCACTGTAGCT	Yes	92	297	948	2861	92	297
ssc-miR-novel-chr2_21667	ssc-mir-novel-chr2_21667	3p	TCACTG	21	TTCACTGGTGCCCATGGAGGA	TTCACTGGTGCCCATGGAGGA	Yes
ssc-miR-novel-chr2_21682	ssc-mir-novel-chr2_21682	3p	GCAGCG	23	AGCAGCGGCGGCGATGGCAGGCT	AGCAGCGGCGGCGATGGCAGGCT	Yes
ssc-miR-novel-chr2_21748	ssc-mir-novel-chr2_21748	3p	CTCTCT	22	CCTCTCTTCCCTCACGGTCGCT	TCACGGTCGCTTTCT	No
ssc-miR-novel-chr2_21765	ssc-mir-novel-chr2_21765	5p	GCACTT	21	AGCACTTACGGATTCTGGGGG	AGCACTTACGGATTCTGGGGG	Yes	2	4	2	6	2	4
ssc-miR-novel-chr2_21774	ssc-mir-novel-chr2_21774	3p	TATCCG	22	TTATCCGGGCTTGTGCTGAAGC	TTATCCGGGCTTGTGCTGAAGC	Yes	1	1	2	2	1	1
ssc-miR-novel-chr2_21790	ssc-mir-novel-chr2_21790	3p	GCACTG	20	AGCACTGATGGAGCCTGAGC	CAGCACTGATGGAGCCTGAGC	No		1		2
ssc-miR-novel-chr2_21820	ssc-mir-novel-chr2_21820	3p	TTGTTG	22	TTTGTTGGCTCCTCTGAAGTGA	TTTGTTGGCTCCTCTGAAGTGA	Yes	160	211	260	359	160	211
ssc-miR-novel-chr2_21982	ssc-mir-novel-chr2_21982	3p	TTCCTC	23	TTTCCTCATATTCATTCAGGAGT	TTTCCTCATATTCATTCAGGAGTG	No			1	1	1
ssc-miR-novel-chr2_22148	ssc-mir-novel-chr2_22148	3p	AGCTCC	22	TAGCTCCCTGTGCCAGTCCTGA	CTAGCTCCCTGTGCCAGTCCTGA	No	1		1	1		1
ssc-miR-novel-chr2_22149	ssc-mir-novel-chr2_22149	5p	TGGTTG	21	ATGGTTGGGAGGATTCTCAGA	ATGGTTGGGAGGATTCTCAGA	Yes	1	3	1	3	1	3
ssc-miR-novel-chr2_22156	ssc-mir-novel-chr2_22156	3p	GTGTCT	23	TGTGTCTGTGACATCTGCTGGCA	TGTGTCTGTGACATCTGCTGGCA	Yes	3	14	4	29	3	14
ssc-miR-novel-chr2_22194	ssc-mir-novel-chr2_22194	3p	AGCTCT	23	TAGCTCTGCCTTGTCTCCCCAGC	TAGCTCTGCCTTGTCTCCCCAGA	No
ssc-miR-novel-chr2_22201	ssc-mir-novel-chr2_22201	5p	ACTGTG	23	TACTGTGGTGTCCTGTGTCTCTG	TACTGTGGTGTCCTGTGTCTCTGCT	No		1		5		2
ssc-miR-novel-chr2_22202	ssc-mir-novel-chr2_22202	3p	ACTGTG	23	TACTGTGGTGTCCTGTGTCTCTG	TACTGTGGTGTCCTGTGTCTCTGT	No	1	1	1	6		2
ssc-miR-novel-chr2_22309	ssc-mir-novel-chr2_22309	5p	GGATAC	22	AGGATACGTCGCAGACGTGGTT	AGGATACGTCGCAGACGTGGTT	Yes	15		20		15
ssc-miR-novel-chr2_22316	ssc-mir-novel-chr2_22316	3p	TGCCTG	23	CTGCCTGGACCCCTGCTCACCGC	CTGCCTGGACCCCTGCTCACCG	No
ssc-miR-novel-chr2_22420	ssc-mir-novel-chr2_22420	3p	GCCTCT	22	AGCCTCTCTGCTCCTTCCCAGG	AGCCTCTCTGCTCCTTCCCAGT	No
ssc-miR-novel-chr2_22433	ssc-mir-novel-chr2_22433	5p	CAGGGA	22	TCAGGGAGGGAACACAGGGAGC		No
ssc-miR-novel-chr2_22438	ssc-mir-novel-chr2_22438	3p	ATGGCC	22	CATGGCCCTCCACCCCTGCAGG	CATGGCCCTCCACCCCTGCAGT	No
ssc-miR-novel-chr2_22453	ssc-mir-novel-chr2_22453	5p	TCTCGG	21	GTCTCGGGCTCTTGCGACCCA	GTCTCGGGCTCTTGCGACCCA	Yes
ssc-miR-novel-chr2_22508	ssc-mir-novel-chr2_22508	3p	AGTCAG	22	GAGTCAGAGCTGCAGGTTGTGG	GAGTCAGAGCTGCAGGTTGTGG	Yes	1		3		1
ssc-miR-novel-chr2_22514	ssc-mir-novel-chr2_22514	3p	CTGTGC	19	TCTGTGCTCTGAGAGGGGC	TCTGTGCTCTGAGAGGGGA	No
ssc-miR-novel-chr2_22525	ssc-mir-novel-chr2_22525	5p	GTGGGT	18	CGTGGGTGTGTGATGGCT	CCCGTGGGTGTGTGATGG	No
ssc-miR-novel-chr2_22565	ssc-mir-novel-chr2_22565	5p	CATTTA	21	ACATTTAAGGAGGTGCTTGCT	ACATTTAAGGAGGTGCTTGCT	Yes	1		1
ssc-miR-novel-chr2_22609	ssc-mir-novel-chr2_22609	5p	GAAAAA	21	GGAAAAAAGAAATGGAGATGG	GGAAAAAAGAAATGGAGATGTG	No
ssc-miR-novel-chr2_22652	ssc-mir-novel-chr2_22652	3p	GGCTCT	21	AGGCTCTGATTGGATTGGGTG	AGGCTCTGATTGGATTGGGTG	Yes
ssc-miR-novel-chr2_22879	ssc-mir-novel-chr2_22879	5p	GCGTGC	17	CGCGTGCGCGTCGGGTC	GCGCGCGTGCGCGTCGGGTCC	No	30	30	2596	1968	325	2
ssc-miR-novel-chr2_23068	ssc-mir-novel-chr2_23068	5p	TCCGGT	23	TTCCGGTCATTGTCTGTACGTGG	TTCCGGTCATTGTCTGTACGTGG	Yes
ssc-miR-novel-chr2_23096	ssc-mir-novel-chr2_23096	3p	TCACTG	21	TTCACTGGTGCCCATGGAGGA	TTCACTGGTGCCCATGGAGGA	Yes
ssc-miR-novel-chr3_23111	ssc-mir-novel-chr3_23111	3p	CAGAGC	19	GCAGAGCAGCGGCAGGAGG	GCAGAGCAGCGGCAGGAGG	Yes
ssc-miR-novel-chr3_23137	ssc-mir-novel-chr3_23137	3p	TCTGCC	22	CTCTGCCACACCACCCGCCTGC	CTCTGCCACACCACCCGCCTGCA	No				1		1
ssc-miR-novel-chr3_23139	ssc-mir-novel-chr3_23139	3p	TGCGGT	22	CTGCGGTGCTGTGTGCTTTGGT	GGTGCTGTATGCTTT	No	3	1	5	1
ssc-miR-novel-chr3_23263	ssc-mir-novel-chr3_23263	3p	GCTGGT	23	AGCTGGTCTGGGAGTTCCCGGGT	AGCTGGTCTGGGAGTTCCCGGG	No	3	1	4	4	1	1
ssc-miR-novel-chr3_23271	ssc-mir-novel-chr3_23271	3p	AATTTT	21	TAATTTTATGTATAAGCTAGT	TAATTTTATGTATAAGCTAGT	Yes	17	40	29	77	17	40
ssc-miR-novel-chr3_23293	ssc-mir-novel-chr3_23293	3p	GTGGGA	20	AGTGGGAGCTGTGTTGACTG	AGTGGGAGCTGTGTTGACTA	No
ssc-miR-novel-chr3_23295	ssc-mir-novel-chr3_23295	3p	GTGGGA	20	AGTGGGAGCTGTGTTGACTG	AGTGGGAGCTGTGTTGACTA	No
ssc-miR-novel-chr3_23361	ssc-mir-novel-chr3_23361	3p	GGAAAC	18	AGGAAACTCTGGGGGTGG	AGGAAACTCTGGTGG	No	24	1	26	1
ssc-miR-novel-chr3_23365	ssc-mir-novel-chr3_23365	3p	TCCCTG	23	CTCCCTGCTCTTCGGCTCAGAGT	CTCCCTGCTCTTCGGCTCAGAGT	Yes
ssc-miR-novel-chr3_23411	ssc-mir-novel-chr3_23411	3p	TCTGTC	22	ATCTGTCTGTGTCTCTGAGCAG	ATCTGTCTGTGTCTCTGAGCAGA	No		1		2
ssc-miR-novel-chr3_23413	ssc-mir-novel-chr3_23413	3p	TCAGGA	25	GTCAGGATGGCCGAGTGGTCTAAGG	GTCAGGATGGCCGAGCGGTCTAAGG	No	33	70	242	383	7	97
ssc-miR-novel-chr3_23465	ssc-mir-novel-chr3_23465	3p	AGGGTC	18	CAGGGTCGGGCCTGGTTA	CAGGGTCGGGCCTGGT	No			42	3
ssc-miR-novel-chr3_23507	ssc-mir-novel-chr3_23507	3p	CTGAGA	21	TCTGAGACGGACATCTGGTCC	TCTGAGACGGACATCTGGTCT	No
ssc-miR-novel-chr3_23547	ssc-mir-novel-chr3_23547	3p	TGGGCT	18	CTGGGCTGTGCCGGGTGC	CTGGGCTGTGCCGGGTGC	Yes	1	2	1	2	1	2
ssc-miR-novel-chr3_23548	ssc-mir-novel-chr3_23548	5p	TGGGCT	18	CTGGGCTGTGCCGGGTGC	CTGGGCTGTGCCGGGTGC	Yes	1	2	1	5	1	2
ssc-miR-novel-chr3_23558	ssc-mir-novel-chr3_23558	5p	GGGGCT	17	CGGGGCTGGGCGCGCGC	CTGGGCGCGCGCCGCG	No	2		30	1	1
ssc-miR-novel-chr3_23681	ssc-mir-novel-chr3_23681	3p	AGACCA	21	CAGACCAGCAGGATGTGGACT	CAGACCAGCAGGATGTGGACT	Yes		2		3		2
ssc-miR-novel-chr3_23694	ssc-mir-novel-chr3_23694	5p	GGCATC	19	GGGCATCCCTGTAGGAGCT	GGGCATCCCTGTAGGAGCT	Yes
ssc-miR-novel-chr3_23708	ssc-mir-novel-chr3_23708	5p	ACACAT	24	AACACATGTGTGCTGAGTGGAACT	AACACATGTGTGCTGAGTGGAACT	Yes	1	2	1	2	1	2
ssc-miR-novel-chr3_23955	ssc-mir-novel-chr3_23955	3p	GTTGTT	17	TGTTGTTCTGAAGGTGA	TGTTGTTCTGAAGGTGA	Yes
ssc-miR-novel-chr3_24036	ssc-mir-novel-chr3_24036	5p	GGCTGA	17	AGGCTGAGGCTGGAGGA	AGGCTGAGGCTGGAGGAT	No	4		21		2
ssc-miR-novel-chr3_24093	ssc-mir-novel-chr3_24093	3p	CACCTT	21	GCACCTTTATTCTTCTAACTG	GCACCTTTATTCTTCTAACTG	Yes
ssc-miR-novel-chr3_24096	ssc-mir-novel-chr3_24096	5p	TCCCGT	23	CTCCCGTGCTGATCAGTAGTGGG	CTCCCGTGCTGATCAGTAGTGG	No			10	1
ssc-miR-novel-chr3_24244	ssc-mir-novel-chr3_24244	5p	TCCCTT	22	TTCCCTTTGTAATCCTATGCAT	TTCCCTTTGTAATCCTATGCCT	No
ssc-miR-novel-chr3_24308	ssc-mir-novel-chr3_24308	5p	CAGTGA	24	CCAGTGATCAGGTTACGATGGATT	CCAGTGATCAGGTTACGATGGATT	Yes	2	22	8	108	2	22
ssc-miR-novel-chr3_24388	ssc-mir-novel-chr3_24388	3p	CAGAGC	19	GCAGAGCAGCGGCAGGAGG	GCAGAGCAGCGGCAGGAGG	Yes
ssc-miR-novel-chr3_24518	ssc-mir-novel-chr3_24518	5p	CGGGAA	23	CCGGGAACTCCCAGACCAGCTTC	TGGGAACTCCCAGACCAGCT	No
ssc-miR-novel-chr3_24548	ssc-mir-novel-chr3_24548	3p	CATTCA	23	ACATTCAGAGAACTGTAAACGCC	TTCAGAGAACTGTAAACGCCT	No		1		2
ssc-miR-novel-chr3_24599	ssc-mir-novel-chr3_24599	5p	TAGACC	20	GTAGACCCGGGACTTCGCTG	GTAGACCCGGGACTTCGCTG	Yes
ssc-miR-novel-chr3_24618	ssc-mir-novel-chr3_24618	3p	TGCCCA	22	CTGCCCACCTGGGTGAGAAGGA	CTGCCCACCTGGGTGAGAAGGA	Yes	4	8	5	11	4	8
ssc-miR-novel-chr3_24739	ssc-mir-novel-chr3_24739	5p	GCAGGA	20	TGCAGGACCTCAGAGCAGCT	TGCAGGACCTCAGAGCAGCT	Yes
ssc-miR-novel-chr3_24773	ssc-mir-novel-chr3_24773	5p	GGAGTG	23	AGGAGTGGTTGCTGGCAGTGTGC	AGGAGTGGTTGCTGGCAGTGTGC	Yes		1		1
ssc-miR-novel-chr3_24811	ssc-mir-novel-chr3_24811	5p	GGCTCT	21	TGGCTCTGCGAGGTCGGCTCA	TGGCTCTGCGAGGTCGGCTCA	Yes	108	119	225	223	108	119
ssc-miR-novel-chr3_24812	ssc-mir-novel-chr3_24812	3p	GGCTCT	21	TGGCTCTGCGAGGTCGGCTCA	TGGCTCTGCGAGGTCGGCTCA	Yes	108	119	288	288	108	119
ssc-miR-novel-chr3_24814	ssc-mir-novel-chr3_24814	3p	GAGCGG	24	CGAGCGGGCCCGGACGCTGCTGGC	CGAGCGGGCCCGGACGCTGCTGGA	No		1	1	1
ssc-miR-novel-chr3_24923	ssc-mir-novel-chr3_24923	5p	GGCATC	19	GGGCATCCCTGTAGGAGCT	GGGCATCCCTGTAGGAGCT	Yes
ssc-miR-novel-chr3_24929	ssc-mir-novel-chr3_24929	5p	CACTCA	24	ACACTCAGCATGCACATGGAGGCT	ACACTCAGCATGCACATGGAGGCT	Yes
ssc-miR-novel-chr3_24974	ssc-mir-novel-chr3_24974	3p	TGGGAG	22	CTGGGAGCAGTTGCCGGATGTG	CTGGGAGCAGTTGCCGGATGTG	Yes	1		1
ssc-miR-novel-chr3_25028	ssc-mir-novel-chr3_25028	3p	GTGGCT	20	TGTGGCTGTGGCCTGCAACT	TGTGGCTGTGGCCTGCAACT	Yes	11	35	14	51	11	35
ssc-miR-novel-chr3_25115	ssc-mir-novel-chr3_25115	5p	GGTTGG	22	TGGTTGGAGGAGCTGAGAGCGC	TGGTTGGAGGAGCTGAGAGA	No
ssc-miR-novel-chr3_25160	ssc-mir-novel-chr3_25160	3p	AGTGCA	22	TAGTGCAGGTTGGATCCCTAGC	TGTAGTGCAGGTTGGATCCCTA	No	1		2
ssc-miR-novel-chr3_25222	ssc-mir-novel-chr3_25222	5p	CGTCAC	19	GCGTCACCAGCCGAGCCGG	ACGTCACCAGCCGAGCCGG	No
ssc-miR-novel-chr3_25240	ssc-mir-novel-chr3_25240	3p	TCACAG	18	TTCACAGGGGCTCAGTTC	TTCACAGTGGCTCAGTTCTGCT	No			3	3
ssc-miR-novel-chr3_25266	ssc-mir-novel-chr3_25266	3p	AGAGGG	23	AAGAGGGGCTTGGAGCTGGGCCT	AAGAGGGGCTTGGAGCTGGGC	No		1		2		1
ssc-miR-novel-chr3_25267	ssc-mir-novel-chr3_25267	5p	GATTCA	21	AGATTCAGTCAACCGCGGATC	AGATTCAGTCAACCGCGGATC	Yes
ssc-miR-novel-chr3_25338	ssc-mir-novel-chr3_25338	3p	ATATGA	22	GATATGAGAGTGTTGGTCCTGA	GATATGAGAGTGTTGGTCCTGA	Yes		3		3		3
ssc-miR-novel-chr3_25350	ssc-mir-novel-chr3_25350	3p	GTGGCT	21	AGTGGCTGTGGCTCGACCCCT	AGTGGCTGTGGCTCGACC	No			4	13
ssc-miR-novel-chr3_25488	ssc-mir-novel-chr3_25488	3p	CCGGGG	18	CCCGGGGCTGCAGAAAGA	CCCGGGGCTGCAGAAAGA	Yes
ssc-miR-novel-chr3_25504	ssc-mir-novel-chr3_25504	3p	TTCGGA	23	TTTCGGACCACAGCCTGGGCATC	TTTCGGACCACAGCCTGGGCATA	No				1
ssc-miR-novel-chr3_25572	ssc-mir-novel-chr3_25572	3p	TGTCCT	25	CTGTCCTGGGCCTGTCAGAGTCTCC	CTGTCCTGGGCCTGTCAGAGTCTCC	Yes
ssc-miR-novel-chr4_25596	ssc-mir-novel-chr4_25596	5p	TGAAGG	20	GTGAAGGGTGCAGGTTCGGG	GTGAAGGGTGCAGGTTCGGG	Yes
ssc-miR-novel-chr4_25600	ssc-mir-novel-chr4_25600	5p	CGCCGC	24	GCGCCGCGCTGGGAGCCCTGCGGA	GCGCCGCGCTGGGAGCCCTGCGGA	Yes		4	2	5		4
ssc-miR-novel-chr4_25612	ssc-mir-novel-chr4_25612	5p	CCACGG	23	CCCACGGTCCACCACTTTGCTGT	ACCCACGGTCCACCACTTTGCTGT	No	2	1	3	2	1	1
ssc-miR-novel-chr4_25615	ssc-mir-novel-chr4_25615	3p	GTTGTG	21	CGTTGTGATGAAGTGCTGAGG	CGTTGTGATGAAGTGCTGAGG	Yes	2	2	2	3	2	2
ssc-miR-novel-chr4_25671	ssc-mir-novel-chr4_25671	3p	GGTCGG	17	GGGTCGGGGCGGGGCGG	GGGCGGGGCGGACTG	No	1		34	19		1
ssc-miR-novel-chr4_25720	ssc-mir-novel-chr4_25720	5p	GGAGAA	22	AGGAGAAAGCAGACGGGCTGCA	AGGAGAAAGCAGACGGGCTGC	No	7		82	2	14
ssc-miR-novel-chr4_25914	ssc-mir-novel-chr4_25914	5p	ATACCT	22	TATACCTCAGTTTTATCAGGTG	TATACCTCAGTTTTATCAGGTG	Yes
ssc-miR-novel-chr4_25916	ssc-mir-novel-chr4_25916	5p	TTGATA	22	TTTGATAAGCTGACATGGGACA	TTTGATAAGCTGACATGGGACAG	No
ssc-miR-novel-chr4_26000	ssc-mir-novel-chr4_26000	5p	TCCTGA	22	TTCCTGAGTCGGACTGGGCTGC	TTCCTGAGTCGGACTGGGCT	No
ssc-miR-novel-chr4_26125	ssc-mir-novel-chr4_26125	3p	TGGATT	21	ATGGATTGTCTTCTGGGTACT	TCATGGATTGTCTTCTGGGAA	No
ssc-miR-novel-chr4_26129	ssc-mir-novel-chr4_26129	3p	CAAGGT	22	TCAAGGTCCGCTGTGAACACGG	TCAAGGTCCGCTGTGAACACGC	No		1		1
ssc-miR-novel-chr4_26236	ssc-mir-novel-chr4_26236	5p	TAGAGT	17	CTAGAGTGGATTCTGCA	CTAGAGTGGATTCTGCA	Yes
ssc-miR-novel-chr4_26332	ssc-mir-novel-chr4_26332	5p	TCACCT	22	GTCACCTGGCAGGTACCTCTTT	GTCACCTGGCAGGTACCTCTTT	Yes			1
ssc-miR-novel-chr4_26365	ssc-mir-novel-chr4_26365	3p	CATGAG	21	TCATGAGAAAGTGCCTGGAAC	TCATGAGAAAGTGCCTGGAAC	Yes				1
ssc-miR-novel-chr4_26369	ssc-mir-novel-chr4_26369	3p	GGACAG	18	CGGACAGCTCGAAAGGGG	CGGACAGCTCGAAAGGGG	Yes
ssc-miR-novel-chr4_26379	ssc-mir-novel-chr4_26379	3p	CGGCGC	22	TCGGCGCCCCACCCTCTCTAGC	TCGGCGCCCCACCCTCTCTAGC	Yes		1		1
ssc-miR-novel-chr4_26443	ssc-mir-novel-chr4_26443	3p	CAGGAC	21	ACAGGACCCTACCCATCAAGA	ACAGGACCCTACCCATCAAGA	Yes	2		3		2
ssc-miR-novel-chr4_26606	ssc-mir-novel-chr4_26606	5p	GGGGTT	22	TGGGGTTCAAAAGGACTCAAGA	TGGGGTTCAAAAGGACTCAAGA	Yes	1	1	1	1	1	1
ssc-miR-novel-chr4_26620	ssc-mir-novel-chr4_26620	5p	GGGGTT	22	TGGGGTTCAAAAGGACTCAAGA	TGGGGTTCAAAAGGACTCAAGA	Yes	1	1	1	1	1	1
ssc-miR-novel-chr4_26624	ssc-mir-novel-chr4_26624	5p	GGGGTT	22	TGGGGTTCAAAAGGACTCAAGA	TGGGGTTCAAAAGGACTCAAGA	Yes	1	1	1	1	1	1
ssc-miR-novel-chr4_26691	ssc-mir-novel-chr4_26691	3p	CCAGCC	24	GCCAGCCGGTGTTCATGCCCCATA	GCCAGCCGGTGTTCATGCCCCATA	Yes
ssc-miR-novel-chr4_26743	ssc-mir-novel-chr4_26743	3p	GAGAGG	20	TGAGAGGAAGCACTGTAGGA	TGAGATGAAGCACTGTAGCATT	No				1
ssc-miR-novel-chr4_26821	ssc-mir-novel-chr4_26821	3p	CAGAAG	22	TCAGAAGTGGGTCCAGGAATCT	TCAGAAGTGGGTCCAGGAATCT	Yes		1		1		1
ssc-miR-novel-chr4_26845	ssc-mir-novel-chr4_26845	3p	CTTCCC	22	TCTTCCCAGGCTCTGTCTGAAC	TCTTCCCAGGCTCTGTCTGAAC	Yes
ssc-miR-novel-chr4_26898	ssc-mir-novel-chr4_26898	5p	GTCCAC	21	AGTCCACTCGTCTCACTGAGA	AGTCCACTCGTCTCACTGAGA	Yes
ssc-miR-novel-chr4_26969	ssc-mir-novel-chr4_26969	5p	GGGGTG	17	CGGGGTGTGGGGAGGGC	CCCGGGGTGTGGGGAGGGC	No	58	15	384	41	51	1
ssc-miR-novel-chr4_27089	ssc-mir-novel-chr4_27089	5p	CTCTGG	21	CCTCTGGGCCACAGGAGAACT	CCTCTGGGCCACAGGAGAACT	Yes	6	10	10	13	6	10
ssc-miR-novel-chr4_27349	ssc-mir-novel-chr4_27349	5p	CACCTG	18	TCACCTGTTGGATATTCT	TCACCTGTTGGATATGCT	No
ssc-miR-novel-chr4_27402	ssc-mir-novel-chr4_27402	3p	TGGATT	21	ATGGATTGTCTTCTGGGTACT	TCATGGATTGTCTTCTGGGAA	No
ssc-miR-novel-chr4_27454	ssc-mir-novel-chr4_27454	3p	AGGACC	21	CAGGACCAGGTGAGCGCCAGC	CAGGACCAGGTGAGCGCCAGT	No		1		1
ssc-miR-novel-chr4_27574	ssc-mir-novel-chr4_27574	3p	CCCAAG	22	TCCCAAGACTCCTTTGATCCCT	TCCCAAGACTCCTTTGATCCCT	Yes
ssc-miR-novel-chr4_27701	ssc-mir-novel-chr4_27701	3p	GTTGTC	21	TGTTGTCCTCCGAATCTGAAT	TGTTGTTGTCCTCCA	No				1
ssc-miR-novel-chr4_27704	ssc-mir-novel-chr4_27704	3p	CTCTGA	24	TCTCTGACTCTCTGACCTCCCAGG	TTCTCTGACTCTCTGACCTCCCAG	No
ssc-miR-novel-chr4_27733	ssc-mir-novel-chr4_27733	5p	TGTGTG	22	CTGTGTGGTGTAGGGAGAAGCT	CTGTGTGGTGTAGGGAGAAGCT	Yes
ssc-miR-novel-chr4_27870	ssc-mir-novel-chr4_27870	5p	ACTCTG	18	CACTCTGGACTCTGAATC	CACTCTGGACTCTGAATC	Yes	11	8	87	82	11	8
ssc-miR-novel-chr4_27873	ssc-mir-novel-chr4_27873	5p	GGGGTT	21	TGGGGTTCCGAAGGACTAAGA	TGGGGTTCCGAAGGACTAAGA	Yes
ssc-miR-novel-chr4_27885	ssc-mir-novel-chr4_27885	5p	GGGGTT	21	TGGGGTTCCGAAGGACTAAGA	TGGGGTTCCGAAGGACTAAGA	Yes
ssc-miR-novel-chr4_27887	ssc-mir-novel-chr4_27887	5p	GGGGTT	21	TGGGGTTCCGAAGGACTAAGA	TGGGGTTCCGAAGGACTAAGA	Yes
ssc-miR-novel-chr4_27893	ssc-mir-novel-chr4_27893	5p	GAGAAC	21	TGAGAACTGAATTCGATGGGA	TGAGAACTGAATTCCATGGGA	No	7	11	7	14
ssc-miR-novel-chr4_27928	ssc-mir-novel-chr4_27928	3p	GAGACA	23	TGAGACACAGGGCGGGCTGTGCT	TGAGACACAGGGCGGGCTGTGCT	Yes	1	2	3	2	1	2
ssc-miR-novel-chr4_27930	ssc-mir-novel-chr4_27930	3p	ATATAT	22	TATATATATATGATTCACGATG	TATATATATATGATTCACGATT	No
ssc-miR-novel-chr4_27970	ssc-mir-novel-chr4_27970	3p	AGTCGG	21	CAGTCGGGACGCTTCCTTCTT	CAGTCGGGACGCTTCCTTCTT	Yes
ssc-miR-novel-chr4_28073	ssc-mir-novel-chr4_28073	5p	CGGAGG	20	ACGGAGGCCTCTTACCAGCA	AACGGAGGCCTCTTACCAGCA	No				1		1
ssc-miR-novel-chr4_28122	ssc-mir-novel-chr4_28122	3p	GGCTCT	22	CGGCTCTGGGTCTGTGGGGAGC	CGGCTCTGGGTCTGTGGGGAGT	No	19	37	27	58
ssc-miR-novel-chr5_28279	ssc-mir-novel-chr5_28279	3p	TGCGGA	21	ATGCGGAACCTGCGGATACGG	ATGCGGAACCTGCGGATACGG	Yes	177	119	561	397	177	119
ssc-miR-novel-chr5_28309	ssc-mir-novel-chr5_28309	3p	CAGTGG	22	TCAGTGGGCACCCAGCCGGAGT	TCAGTGGGCACCCAGCCGGAGT	Yes
ssc-miR-novel-chr5_28311	ssc-mir-novel-chr5_28311	3p	CAGTGG	22	TCAGTGGGCACCCAGCCGGAGT	TCAGTGGGCACCCAGCCGGAGT	Yes
ssc-miR-novel-chr5_28315	ssc-mir-novel-chr5_28315	3p	TCAGAC	22	CTCAGACCTCAGGCTTGGAGCC	GCTCAGACCTCAGGCTTGGAGCCT	No				1
ssc-miR-novel-chr5_28386	ssc-mir-novel-chr5_28386	5p	GGGACT	22	TGGGACTTATAGGTGAACCAGA	TGGGACTTATAGGTGAACCAGA	Yes		1		1
ssc-miR-novel-chr5_28455	ssc-mir-novel-chr5_28455	3p	GGGAAG	21	TGGGAAGTGTCCAGGTTGGGA	TGGGAAGTGTCCAGGTTGGGA	Yes		1		1
ssc-miR-novel-chr5_28480	ssc-mir-novel-chr5_28480	5p	TAGGAG	23	TTAGGAGAGGAGCTGAGAAAGGG	TTAGGAGAGGAGCTGAGAAAGG	No
ssc-miR-novel-chr5_28483	ssc-mir-novel-chr5_28483	3p	GATGTT	23	TGATGTTTATCCGAATCCTCAGA	TGATGTTTATCCGAATCCTCAGA	Yes	1		1
ssc-miR-novel-chr5_28488	ssc-mir-novel-chr5_28488	5p	TAGGAG	23	TTAGGAGAGGAGCTGAGAAAGGG	TTAGGAGAGGAGCTGAGAAAGG	No
ssc-miR-novel-chr5_28715	ssc-mir-novel-chr5_28715	3p	GGTGGC	19	TGGTGGCAGAGCCAGGTAA	GGGTGGCAGAGCCAGGTAA	No
ssc-miR-novel-chr5_28736	ssc-mir-novel-chr5_28736	5p	AGGATG	18	AAGGATGGGAAGGAGGGG	AAGGATGGGAAGGAGGGG	Yes
ssc-miR-novel-chr5_28811	ssc-mir-novel-chr5_28811	3p	AACACT	22	CAACACTGTGCTGGAAGATGGA	CAACACTGTGCTGGAAGATGGA	Yes	5	15	5	20	5	15
ssc-miR-novel-chr5_28846	ssc-mir-novel-chr5_28846	5p	GGGACT	23	TGGGACTGAAGGCCGCGGCCTCC	TCTGGGACTGAAGGCCGCGGCCT	No
ssc-miR-novel-chr5_28892	ssc-mir-novel-chr5_28892	5p	GCAGGG	23	CGCAGGGCTCGGGTCGGCTGCCT	CGCAGGGCTCGGGTCGGCTGCCT	Yes				1
ssc-miR-novel-chr5_29091	ssc-mir-novel-chr5_29091	3p	GCAAGG	23	TGCAAGGTCGGACCGCTGTGACC	TGCAAGGTCGGACCGCTGTGACC	Yes
ssc-miR-novel-chr5_29097	ssc-mir-novel-chr5_29097	3p	GCAAGG	23	TGCAAGGTCGGACCGCTGTGACC	TGCAAGGTCGGACCGCTGTGACC	Yes
ssc-miR-novel-chr5_29128	ssc-mir-novel-chr5_29128	3p	GGCTCT	19	TGGCTCTGCGAGGTCGGCT	TGGCTCTGCGAGGTCGGCT	Yes	27	15	88	78	27	15
ssc-miR-novel-chr5_29297	ssc-mir-novel-chr5_29297	5p	CGGGGG	17	GCGGGGGTGGCGGCGGG	CGTCGCGGGGGTGGCGGCGGG	No	34	3	240	24	5
ssc-miR-novel-chr5_29298	ssc-mir-novel-chr5_29298	3p	CGGGGG	17	GCGGGGGTGGCGGCGGG	CGGGGGTGGCGGCGGG	No	3	1	25	6	5
ssc-miR-novel-chr5_29391	ssc-mir-novel-chr5_29391	5p	GCGTTC	21	TGCGTTCATTCTGTTTGGCCT	TGCGTTCATTCTGTTTGGCCT	Yes		1		2		1
ssc-miR-novel-chr5_29426	ssc-mir-novel-chr5_29426	3p	GATGTT	23	TGATGTTTATCCGAATCCTCAGA	TGATGTTTATCCGAATCCTCAGA	Yes	1		1
ssc-miR-novel-chr5_29480	ssc-mir-novel-chr5_29480	3p	CTGAGA	21	TCTGAGATGTGACCTGGGCAT	TCTGAGATGTGACCTGGGCAT	Yes	7	49	22	113	7	49
ssc-miR-novel-chr5_29487	ssc-mir-novel-chr5_29487	5p	ACTTAA	22	GACTTAATGGCTGGCTGGGAGG	AGACTTAATGGCTGACT	No	2	2	2	6		2
ssc-miR-novel-chr5_29564	ssc-mir-novel-chr5_29564	3p	AGTGTG	22	CAGTGTGGGACCTTGGGCCTCC	CAGTGTGGGACCTTGGGCCTCT	No
ssc-miR-novel-chr5_29627	ssc-mir-novel-chr5_29627	5p	CTCCAG	20	TCTCCAGTGAGACAGTCTCT	TCTCCAGTGAGACAGTCTCTGG	No		5		6		1
ssc-miR-novel-chr5_29674	ssc-mir-novel-chr5_29674	3p	AACACT	21	TAACACTGTCTGGTAAAGATG	TAACACTGTCTGGTAACGATGTT	No	354	853	482	1272		1
ssc-miR-novel-chr5_29676	ssc-mir-novel-chr5_29676	3p	AATACT	23	TAATACTGCCGGGTAATGATGGA	TAATACTGCCGGGTAATGATGGA	Yes	199	861	392	1301	199	861
ssc-miR-novel-chr5_29710	ssc-mir-novel-chr5_29710	3p	GTCGAT	23	TGTCGATGATGGCAGTGCTGAGG	TGTCGATGATGGCAGTGCTGAGG	Yes
ssc-miR-novel-chr5_29774	ssc-mir-novel-chr5_29774	3p	CGGCTG	20	TCGGCTGCAGACACCACGCC	TTCGGCTGCAGACACCACGCCAT	No
ssc-miR-novel-chr5_29781	ssc-mir-novel-chr5_29781	5p	AAAGTT	22	TAAAGTTATATAAGGGTTTTTG	TAAAGTTATATAAGGGTTTTTG	Yes
ssc-miR-novel-chr5_29793	ssc-mir-novel-chr5_29793	5p	AATGAA	21	AAATGAAAAGGATTGGTTTCT	AAATGAAAAGGATTGGTTTCT	Yes		1		1		1
ssc-miR-novel-chr5_29857	ssc-mir-novel-chr5_29857	5p	CAGCAG	19	GCAGCAGGTCTCCAAGGGG	GCAGCAGGTCTCCAAGGTG	No	736	1	2081	23	6
ssc-miR-novel-chr5_29868	ssc-mir-novel-chr5_29868	3p	CTCAGG	24	TCTCAGGGATGGTGGAAATAGCCT	TCTCAGGGATGGTGGAAATAGCCT	Yes
ssc-miR-novel-chr5_29905	ssc-mir-novel-chr5_29905	5p	CTCTAG	21	ACTCTAGCTGCCAAAGGCGCT	ACTCTAGCTGCCAAAGGCGCT	Yes	1	1	1	1	1	1
ssc-miR-novel-chr5_30018	ssc-mir-novel-chr5_30018	3p	AAGGCC	24	CAAGGCCACTGACTGAAGAGCAGA	CAAGGCCACTGACTGAAGAGCAGA	Yes
ssc-miR-novel-chr5_30028	ssc-mir-novel-chr5_30028	3p	GACTCC	22	TGACTCCCGGCCTGCTGGCAGG	TGACTCCCGGCCTGCTGGCAGT	No				1
ssc-miR-novel-chr6_30041	ssc-mir-novel-chr6_30041	3p	GCTGGG	23	GGCTGGGAGCCTGGGCTTCGTGG	GCTGGGAGCCTGGGCTTCGTG	No
ssc-miR-novel-chr6_30050	ssc-mir-novel-chr6_30050	5p	GAGGGC	23	TGAGGGCCTCGCCAGCCCCCGGC	TGAGGGCCTCGCCAGCCCCCGGA	No
ssc-miR-novel-chr6_30116	ssc-mir-novel-chr6_30116	3p	ACGAGA	24	CACGAGAAACCGCGTCCCGCCAGG	CACGAGAAACCGCGTCCCGCCAGG	Yes		2	1	2		2
ssc-miR-novel-chr6_30192	ssc-mir-novel-chr6_30192	5p	CCTCTG	21	TCCTCTGGAGGCTCGAGAAGA	TCCTCTGGAGGCTCGAGAAGA	Yes		1		3		1
ssc-miR-novel-chr6_30243	ssc-mir-novel-chr6_30243	5p	GGAGGA	18	AGGAGGAAGAAGAAACTG	AGGAGGAAGAAGAAACTG	Yes
ssc-miR-novel-chr6_30244	ssc-mir-novel-chr6_30244	5p	GGAGGA	18	AGGAGGAAGAAGAAACTG	AGGAGGAAGAAGAAACTG	Yes
ssc-miR-novel-chr6_30278	ssc-mir-novel-chr6_30278	5p	GGAAAG	18	AGGAAAGTGTGGTGGAGG	AGGAAAGTCTGGTGGAGG	No
ssc-miR-novel-chr6_30281	ssc-mir-novel-chr6_30281	3p	TCCGGG	18	ATCCGGGAGCTGGGAGCC	ATCCGGGAGCTGGGAGCC	Yes
ssc-miR-novel-chr6_30340	ssc-mir-novel-chr6_30340	5p	CCCGGG	18	TCCCGGGGTGTGGGGAGG	CTTCCCGGGGTGTGGGGA	No	7	1	95	14	1
ssc-miR-novel-chr6_30650	ssc-mir-novel-chr6_30650	5p	CTCAAA	21	ACTCAAACTGTGGGGGCACTT	ACTCAAACTGTGGGGGCACTT	Yes
ssc-miR-novel-chr6_30675	ssc-mir-novel-chr6_30675	3p	ACTCCT	23	GACTCCTGCCCCTCTCCCACAGG	GACTCCTGCCCCTCTCCCACA	No		1		1
ssc-miR-novel-chr6_30729	ssc-mir-novel-chr6_30729	3p	AATACT	22	TAATACTGCCTGGTAATGATGA	TAATACTGCCTGGTAATGATGA	Yes	1317	2677	3650	7845	1317	2677
ssc-miR-novel-chr6_30750	ssc-mir-novel-chr6_30750	5p	GGGGAG	22	CGGGGAGGCTGTGCAGCGCGGC	TCGGGGAGGCTGTGCAGCGC	No
ssc-miR-novel-chr6_30792	ssc-mir-novel-chr6_30792	5p	GGGCCG	18	GGGGCCGGGGGTGGGGCC	CGGGGCCGGGGGTGGGGCC	No			9	2	1	1
ssc-miR-novel-chr6_30857	ssc-mir-novel-chr6_30857	3p	ATGGAT	19	CATGGATGTGGTGATGTGG	ATCGATGTGGTGATGTGGCGCT	No	530	1177	996	2700
ssc-miR-novel-chr6_30884	ssc-mir-novel-chr6_30884	5p	AGCAGG	19	TAGCAGGAGGAGGACTCTG	TTAGCAGTAGGAGGACT	No
ssc-miR-novel-chr6_30922	ssc-mir-novel-chr6_30922	5p	CCAACG	20	ACCAACGTGGATACCCCGGG	ACCAACGTGGATACCCCGGG	Yes		1	8	15		1
ssc-miR-novel-chr6_30930	ssc-mir-novel-chr6_30930	5p	TGCTGT	17	TTGCTGTGATGACAAAT	TTGCTGTGATGACTAA	No	9	3	13	35	1	10
ssc-miR-novel-chr6_30947	ssc-mir-novel-chr6_30947	3p	GGGCGG	18	CGGGCGGGAGCGGCCGGG	AAGGGCGGGAGCGGCCGGG	No	4	1	131	6
ssc-miR-novel-chr6_31079	ssc-mir-novel-chr6_31079	3p	GAGATG	20	TGAGATGAAGCTCTGTGTCT	TGAGATGAAGCTCTGTATCT	No
ssc-miR-novel-chr6_31216	ssc-mir-novel-chr6_31216	5p	TTTTGG	19	GTTTTGGTGGGGGCCGGGG	TTGGTGGGGGCCGGG	No	51	2	102	5
ssc-miR-novel-chr6_31226	ssc-mir-novel-chr6_31226	5p	AAGTCT	18	CAAGTCTTTGGGTTCCAG	AAGTCTTTGGGTTCCGGGGG	No	7		39
ssc-miR-novel-chr6_31268	ssc-mir-novel-chr6_31268	5p	CATGAT	22	TCATGATATAGAGGTAAATAGT	TCATGATATAGAGGTAAATAGT	Yes	1	2	5	3	1	2
ssc-miR-novel-chr6_31382	ssc-mir-novel-chr6_31382	5p	TATGTG	18	CTATGTGCCTGAGAACTT	CTATGTGCCTGAGAAC	No		1		1
ssc-miR-novel-chr6_31392	ssc-mir-novel-chr6_31392	5p	CTCAGG	23	TCTCAGGATGAGGTAAGATTGCT	TTCTCAGGATGAGGTAAGATTGCTGACA	No
ssc-miR-novel-chr6_31419	ssc-mir-novel-chr6_31419	3p	GCTGTG	22	TGCTGTGATGGGGGCTCTGAGA	TGCTGTGATGGGGGCTCTGAGA	Yes		1		2		1
ssc-miR-novel-chr6_31436	ssc-mir-novel-chr6_31436	5p	GCTTCG	17	CGCTTCGGCGGCGGGGG	CGCTTCGGCGGCGGG	No	16	1	128	127	6
ssc-miR-novel-chr6_31474	ssc-mir-novel-chr6_31474	5p	GGTGGG	17	AGGTGGGATCCCGAGGC	GCCGAGGTGGGATCCCGAGG	No	150	5	1521	61	10
ssc-miR-novel-chr6_31487	ssc-mir-novel-chr6_31487	3p	AAGTGC	18	CAAGTGCTAATGTTGGGA	AGTGCTAATGTTGGGA	No
ssc-miR-novel-chr6_31513	ssc-mir-novel-chr6_31513	5p	TCCCCC	17	CTCCCCCCCTTCCCGGG	CCCCCCCTTCCCGGG	No
ssc-miR-novel-chr6_31604	ssc-mir-novel-chr6_31604	3p	GTGTGT	21	TGTGTGTGGGCGCCGGACGCC	TGTGTGTGGGCGCCGGACGCC	Yes	25	117	315	618	25	117
ssc-miR-novel-chr6_31692	ssc-mir-novel-chr6_31692	3p	CTGGCT	22	TCTGGCTGTGGTGTAGACCGTC	TCTGGCTGTGGTGTAGACCGTC	Yes	3	6	8	30	3	6
ssc-miR-novel-chr6_31694	ssc-mir-novel-chr6_31694	3p	TGCAGT	23	TTGCAGTGTGCTGAAACCTCGGC	TTGCAGTGTGCTGAAACCTCGGC	Yes	2	1	2	2
ssc-miR-novel-chr6_31755	ssc-mir-novel-chr6_31755	5p	CCTCTG	21	TCCTCTGGAGGCTCGAGAAGA	TCCTCTGGAGGCTCGAGAAGA	Yes		1		3		1
ssc-miR-novel-chr6_31759	ssc-mir-novel-chr6_31759	5p	GGCTTG	18	TGGCTTGTACTCTAGGTG	TGGCTTGTACTCTAGGTG	Yes
ssc-miR-novel-chr6_31814	ssc-mir-novel-chr6_31814	3p	GGGTGG	17	TGGGTGGAGGAAAGCGG	TGGGTGGAGGAAAGCGG	Yes
ssc-miR-novel-chr6_31822	ssc-mir-novel-chr6_31822	3p	AGTTCT	18	GAGTTCTGGGCTGCAGTG	GAGTTCTGGGCTGCAGTG	Yes	2		204	4	2
ssc-miR-novel-chr6_31936	ssc-mir-novel-chr6_31936	3p	CTGCTG	21	ACTGCTGTGCTTTCTGCCTGC	ACTGCTGTGCTTTCTGCCTGC	Yes
ssc-miR-novel-chr6_32013	ssc-mir-novel-chr6_32013	5p	GGAGTG	20	CGGAGTGGGTCGGTTTAAGG	CGGAGTGGGTCGGTTTAAGG	Yes		1		1		1
ssc-miR-novel-chr6_32075	ssc-mir-novel-chr6_32075	5p	TGATGG	22	ATGATGGAGGAGCGAGCGGCCG	AGACATGATGGAGGA	No
ssc-miR-novel-chr6_32122	ssc-mir-novel-chr6_32122	3p	TCGCCG	22	TTCGCCGCGCAGCCTGCTGGGA	TTCGCCGCGCAGCCTGCTGGGA	Yes		1		1		1
ssc-miR-novel-chr6_32142	ssc-mir-novel-chr6_32142	3p	ACACAC	22	GACACACACAGCGCTCCTGGCC	GACACACACAGCGCTCCTGGCC	Yes
ssc-miR-novel-chr6_32152	ssc-mir-novel-chr6_32152	3p	ACGGGC	22	GACGGGCAGTGTGCTAGGATCC	TGACGGGCAGTGTGCTAGGAT	No
ssc-miR-novel-chr6_32276	ssc-mir-novel-chr6_32276	3p	TGGGCC	17	CTGGGCCCGGGTGGAGC	GTGGGCCCGGGTGGA	No	28		45
ssc-miR-novel-chr6_32385	ssc-mir-novel-chr6_32385	5p	TCCCTT	22	TTCCCTTTGTCATCCTTTGCCC	TTCCCTTTGTCATCCTATGCCC	No
ssc-miR-novel-chr6_32446	ssc-mir-novel-chr6_32446	3p	CTAGAG	18	ACTAGAGCGATTGGAAGG	ACTAGAGCGATTGGAAGG	Yes
ssc-miR-novel-chr6_32462	ssc-mir-novel-chr6_32462	3p	TGGCAT	21	TTGGCATGAATGTCGCGCTGG	TTGGCATGAATGTCGCGCTGGA	No				1		1
ssc-miR-novel-chr6_32491	ssc-mir-novel-chr6_32491	5p	AAAGCG	22	CAAAGCGCCAGAGAGGCGGGGA	CAAAGCGCCAGAGAGGCGGG	No				1
ssc-miR-novel-chr6_32492	ssc-mir-novel-chr6_32492	3p	AAAGCG	22	CAAAGCGCCAGAGAGGCGGGGA	AGCAAAGCGCCAGAGAGGCGGT	No				1
ssc-miR-novel-chr6_32552	ssc-mir-novel-chr6_32552	3p	TGGACT	18	TTGGACTGGAGGTGAGGC	TTGGACTGGAGGTGAGGC	Yes
ssc-miR-novel-chr6_32557	ssc-mir-novel-chr6_32557	5p	GCTTAT	20	AGCTTATCAGACTGGTGTAG	AGCTTATCAGACTGGTGTTG	No			4	21
ssc-miR-novel-chr6_32953	ssc-mir-novel-chr6_32953	5p	AAGGGA	18	AAAGGGACACAGGAGGCT	AAAGGGACACAGGAGGCT	Yes
ssc-miR-novel-chr7_33108	ssc-mir-novel-chr7_33108	5p	CTGGTC	22	TCTGGTCCAGACACTGTGGAGC	TCTGGTCCAGACACTGTGGAGC	Yes
ssc-miR-novel-chr7_33374	ssc-mir-novel-chr7_33374	5p	TTCCAG	21	CTTCCAGCAAGGAGTCTCAGA		No
ssc-miR-novel-chr7_33433	ssc-mir-novel-chr7_33433	3p	CGAGAA	22	TCGAGAATTGCGTTTGGACAAT	TCGAGAATTGCGTTTGGACAAT	Yes
ssc-miR-novel-chr7_33466	ssc-mir-novel-chr7_33466	5p	GCAGGT	20	TGCAGGTGGAGCCCAGGGGA	TGCAGGTGGAGCCCAGGGGA	Yes				1
ssc-miR-novel-chr7_33502	ssc-mir-novel-chr7_33502	5p	GTCATG	23	TGTCATGCTGGGGAGTGTAGTGA	TGTCATGCTGGGGAGTGTAGTGA	Yes	1	2	1	3	1	2
ssc-miR-novel-chr7_33539	ssc-mir-novel-chr7_33539	3p	TTTTTG	21	TTTTTTGCTGGAACATTTCTG	TTTTTTGCTGGAACATTTCTG	Yes
ssc-miR-novel-chr7_33544	ssc-mir-novel-chr7_33544	5p	AGGACA	24	TAGGACACAAAATGTAGGAAGGGC	TAGGACACAAAATGTAGGAAGGGC	Yes				1
ssc-miR-novel-chr7_33656	ssc-mir-novel-chr7_33656	3p	ACGGAA	22	AACGGAAACAATCCAAAACTGT	AACGGAAACAATCCAAAACTGT	Yes
ssc-miR-novel-chr7_33696	ssc-mir-novel-chr7_33696	5p	CTGGTT	21	TCTGGTTCTGTGACCCTGCCT	TCTGGTTCTGTGACCCTGCCT	Yes
ssc-miR-novel-chr7_33739	ssc-mir-novel-chr7_33739	3p	TCTGAA	21	ATCTGAAAGTACTGGGGGCCT	TCTGAAAGTACTGGGGGCCT	No		1		2		1
ssc-miR-novel-chr7_33821	ssc-mir-novel-chr7_33821	3p	AAAACA	22	CAAAACAGAGAATCAAGACTGA	CAAAACAGAGAATCAAGACTGA	Yes		1	1	1		1
ssc-miR-novel-chr7_33839	ssc-mir-novel-chr7_33839	3p	CGCCTC	18	CCGCCTCCTCTCGCCGCC	GCCTCCTCTCGCCGCC	No	1		28		3
ssc-miR-novel-chr7_33933	ssc-mir-novel-chr7_33933	3p	GTAGAT	20	AGTAGATTCATGGATACTCT	AGTAGATTCATGGATACTCG	No
ssc-miR-novel-chr7_33975	ssc-mir-novel-chr7_33975	3p	GCATCT	22	TGCATCTGTGGCGTAGGCCAGT	TGCATCTGTGGCGTAGGCCAGA	No	105	673	142	1051	6	119
ssc-miR-novel-chr7_34009	ssc-mir-novel-chr7_34009	3p	CCAGGG	20	TCCAGGGTGCTCGCCCCAGC	TCCAGGGTGCTCGCCCCAGA	No		5		7
ssc-miR-novel-chr7_34024	ssc-mir-novel-chr7_34024	5p	GATGCC	22	TGATGCCTGGCATTTTGTGTGT	TGATGCCTGGCATTTTGTGTGA	No
ssc-miR-novel-chr7_34189	ssc-mir-novel-chr7_34189	3p	TTCAAG	17	GTTCAAGTCCAGTTCTG	GTTCAAGTCCAGTTCTG	Yes				1
ssc-miR-novel-chr7_34218	ssc-mir-novel-chr7_34218	5p	TGGTCA	24	GTGGTCAAGGCCTGTCGCCGCTGT	AAAGGTGGTCAAGGC	No
ssc-miR-novel-chr7_34297	ssc-mir-novel-chr7_34297	3p	GCATCT	22	TGCATCTGTGGCGTAGGCCAGT	TGCATCTGTGGCGTAGGCCAGA	No	105	673	142	1051	6	119
ssc-miR-novel-chr7_34314	ssc-mir-novel-chr7_34314	3p	CTTTCT	19	CCTTTCTGTGTTCGAGGCC	CCTTTCTGTGTTCGAGGCC	Yes
ssc-miR-novel-chr7_34318	ssc-mir-novel-chr7_34318	3p	GGCCCT	19	AGGCCCTGGAAAATGACTG	AGGCCCTGGAAAATGACTG	Yes
ssc-miR-novel-chr7_34332	ssc-mir-novel-chr7_34332	3p	CTAGCA	21	TCTAGCATCGAGCACCCGCCT	TCTAGCATCGAGCACCCGCCT	Yes
ssc-miR-novel-chr7_34491	ssc-mir-novel-chr7_34491	5p	ACGTGC	22	TACGTGCTAGTTCTGTACTGGG	TACGTGCTAGTTCTGTACTGGG	Yes		1	1	2		1
ssc-miR-novel-chr7_34798	ssc-mir-novel-chr7_34798	3p	GTCCCA	19	AGTCCCATCTGGGTCGCCA	CCATCTGGGTCGCCA	No			2	5
ssc-miR-novel-chr7_34809	ssc-mir-novel-chr7_34809	5p	AGGTGG	19	CAGGTGGTGGACTTTCAGC	CAGGTGGTGGACTTTCAGGA	No
ssc-miR-novel-chr7_34819	ssc-mir-novel-chr7_34819	5p	CTCTGG	17	TCTCTGGGCCTGTGTCT	ACGCTCTCTGGGCCT	No
ssc-miR-novel-chr7_34820	ssc-mir-novel-chr7_34820	3p	CTCTGG	17	TCTCTGGGCCTGTGTCT	TCTCTGGGCCTGTGTCT	Yes
ssc-miR-novel-chr7_34843	ssc-mir-novel-chr7_34843	5p	CGGGAG	17	GCGGGAGCTCTGTCGCT	TAGCGGGAGCTCTGTCGCT	No				1
ssc-miR-novel-chr7_34845	ssc-mir-novel-chr7_34845	5p	AAGGAT	22	AAAGGATGGATTGGACAGGCCT	AAAGGATGGATTGGACAGG	No
ssc-miR-novel-chr7_34976	ssc-mir-novel-chr7_34976	3p	GAGAAC	18	TGAGAACTCTGCTGAAGG	AGAGAACTCTGCTGAAGG	No
ssc-miR-novel-chr7_35006	ssc-mir-novel-chr7_35006	3p	TCCAGT	22	TTCCAGTGGATCTGGGGATGGA	TTCCAGTGGATCTGGGGATGGA	Yes
ssc-miR-novel-chr7_35053	ssc-mir-novel-chr7_35053	5p	GCTGTA	20	TGCTGTAATTTACTCTCACC	TGCTGTAATTTACTCTCACC	Yes
ssc-miR-novel-chr7_35084	ssc-mir-novel-chr7_35084	3p	AAAACA	22	CAAAACAGAGAATCAAGACTGA	CAAAACAGAGAATCAAGACTGA	Yes		1	1	1		1
ssc-miR-novel-chr7_35242	ssc-mir-novel-chr7_35242	3p	TAGCCT	22	ATAGCCTTGTTTGTTTTCTAGG	ATAGCCTTGTTTGTTTTCTAGA	No
ssc-miR-novel-chr7_35271	ssc-mir-novel-chr7_35271	5p	GGTGTA	22	TGGTGTAGATCTCAGACGCAGC	TGGTGTAGATCTCAGACGCAGC	Yes	8	8	22	23	8	8
ssc-miR-novel-chr7_35273	ssc-mir-novel-chr7_35273	5p	GATGCC	22	TGATGCCTGGCATTTTGTGTGT	TGATGCCTGGCATTTTGTGTGA	No
ssc-miR-novel-chr7_35375	ssc-mir-novel-chr7_35375	5p	TGCCCG	20	TTGCCCGAGAGCTTGGACCG	TTGCCCGAGAGCTTGGACCG	Yes				1
ssc-miR-novel-chr7_35436	ssc-mir-novel-chr7_35436	3p	TGCACC	18	GTGCACCTGGGCAAGGAT	GTGCACCTGGGCAAGGAT	Yes
ssc-miR-novel-chr7_35438	ssc-mir-novel-chr7_35438	3p	TGCACC	18	GTGCACCTGGGCAAGGAT	GTGCACCTGGGCAAGGAT	Yes
ssc-miR-novel-chr7_35451	ssc-mir-novel-chr7_35451	5p	GTGCTG	19	TGTGCTGTGCAGTAGGACC	TGTGCTGTGCAGTAGGACC	Yes		1		4		1
ssc-miR-novel-chr7_35509	ssc-mir-novel-chr7_35509	5p	GGCGGG	17	GGGCGGGGGTCCGCCGG	CGCGGGGCGGGGGTCCGCCGG	No	5		56	2	1
ssc-miR-novel-chr7_35579	ssc-mir-novel-chr7_35579	5p	TGCCCA	18	GTGCCCAGAGTCGGAAGG	GTGCCCAGAGTCGGAAGGC	No
ssc-miR-novel-chr8_35622	ssc-mir-novel-chr8_35622	5p	CGGCCG	17	CCGGCCGCGCGCGCGCG	CCCCCGGCCGCGCGCGCGCG	No	1	1	20	10
ssc-miR-novel-chr8_35968	ssc-mir-novel-chr8_35968	5p	GAGCAA	20	TGAGCAAGTAGATTGTATAG	TGAGGAAGTAGATTGTATAG	No	1		1
ssc-miR-novel-chr8_36091	ssc-mir-novel-chr8_36091	3p	ATAAAT	18	TATAAATTGGAATATCTT	TATAAATTGGAATATCTT	Yes
ssc-miR-novel-chr8_36140	ssc-mir-novel-chr8_36140	5p	TGTATG	17	GTGTATGTGCTTGGCTG	TTGGTGTATGTGCTTGGCTG	No			2	4
ssc-miR-novel-chr8_36342	ssc-mir-novel-chr8_36342	5p	GAGCCA	22	TGAGCCACAGAAACTCCAGGAC	TGAGCCACAGAAACTCCAGGAC	Yes
ssc-miR-novel-chr8_36412	ssc-mir-novel-chr8_36412	5p	TGAGGG	20	GTGAGGGGCAGAGAGAGAGA	GTGAGGGGCAGAGAGCGAGA	No		7	1	8
ssc-miR-novel-chr8_36469	ssc-mir-novel-chr8_36469	3p	GGACTG	23	TGGACTGGATGACAATCTGCAGG	TGGACTGGATGACAATCTGCAGG	Yes
ssc-miR-novel-chr8_36485	ssc-mir-novel-chr8_36485	3p	AGATGG	22	CAGATGGATGTAGATACAGATC	CAGATGGATGTAGATACAGATC	Yes
ssc-miR-novel-chr8_36503	ssc-mir-novel-chr8_36503	3p	TCTGGG	23	TTCTGGGAACCGGTTTTGCTGCT	TTCTGGGAACCGGTTTTGCTGCT	Yes
ssc-miR-novel-chr8_36529	ssc-mir-novel-chr8_36529	3p	CTCCGG	21	CCTCCGGTCCGCCTGCGGTGG	CCTCCGGTCCGCCTGCGGTGG	Yes
ssc-miR-novel-chr8_36585	ssc-mir-novel-chr8_36585	5p	GATGGA	20	AGATGGATTTTTGGAGATGG	AGATGGATTTTTGGAGCTGGG	No	19	1	141	40
ssc-miR-novel-chr8_36601	ssc-mir-novel-chr8_36601	5p	AGCAAT	21	CAGCAATTTATTTTCCAGTGA	CAGCAATTTATTTTCCAGTGAT	No				1		1
ssc-miR-novel-chr8_36618	ssc-mir-novel-chr8_36618	3p	CTGTGG	23	TCTGTGGTTTGTTGAATCTGTCG	TCTGTGGTTTGTTGAATCTGTCG	Yes		1		1		1
ssc-miR-novel-chr8_36650	ssc-mir-novel-chr8_36650	3p	TCAAGT	20	CTCAAGTGATGCCTCTGCTT	CTCAAGTGATGCCTCTGCTT	Yes
ssc-miR-novel-chr8_36861	ssc-mir-novel-chr8_36861	5p	ACTGGA	23	AACTGGATGTAAGATAGAATCAT	AACTGGATGTAAGATAGAATCAT	Yes		2		2		2
ssc-miR-novel-chr8_37121	ssc-mir-novel-chr8_37121	5p	ACTGGA	23	AACTGGATGTAAGATAGAATCAT	AACTGGATGTAAGATAGAATCAT	Yes		2		2		2
ssc-miR-novel-chr8_37190	ssc-mir-novel-chr8_37190	3p	CTGTGA	22	TCTGTGAACTAGAAACCTCTGG	TCTGTGAACTAGAAACCTCTGG	Yes	148	271	184	345	148	271
ssc-miR-novel-chr8_37196	ssc-mir-novel-chr8_37196	3p	TCCTGG	18	CTCCTGGCTGGCTCGCCA	CTCCTGGCTGGCTCGCCA	Yes	1	1	1	3	1	1
ssc-miR-novel-chr8_37351	ssc-mir-novel-chr8_37351	5p	GGCGGG	17	GGGCGGGGGTCCGCCGG	CGCGGGGCGGGGGTCCGCCGG	No	5		19		1
ssc-miR-novel-chr9_37440	ssc-mir-novel-chr9_37440	5p	TCCTGG	18	CTCCTGGCTGGCTCGCCA	CTCCTGGCTGGCTCGCCA	Yes	1	1	3	8	1	1
ssc-miR-novel-chr9_37600	ssc-mir-novel-chr9_37600	5p	GGAAGC	17	AGGAAGCCCTGGAGGGG	AGGAAGCCCTGGAGGG	No			1		1
ssc-miR-novel-chr9_37672	ssc-mir-novel-chr9_37672	5p	GGCAGT	22	TGGCAGTGGAATTAGTGATTGT	TGGCAGTGGAATTAGTGATTGT	Yes
ssc-miR-novel-chr9_37686	ssc-mir-novel-chr9_37686	5p	CTGGCC	21	ACTGGCCTTGGAGTCAGAAGT	ACTGGACTTGGAGTCAGAAGT	No		1		1
ssc-miR-novel-chr9_37717	ssc-mir-novel-chr9_37717	3p	GGGCCC	20	AGGGCCCTGGCAGGGTGGGA	AGGGCCCTGGCAGGGTGGGA	Yes		1		1		1
ssc-miR-novel-chr9_37731	ssc-mir-novel-chr9_37731	3p	CAGCAG	19	GCAGCAGAGGAAAGGGTTC	GCAGCAGAGGAAAGGGTTT	No
ssc-miR-novel-chr9_37946	ssc-mir-novel-chr9_37946	5p	TGAGAG	18	CTGAGAGATGGGAGAGTG	CTGAGAGATGGGCGAGTG	No			16	1
ssc-miR-novel-chr9_37990	ssc-mir-novel-chr9_37990	5p	ATGGCT	23	TATGGCTTTTCATTCCTATGTGA	TATGGCTTTTCATTCCTATGTGA	Yes	1752	986	1920	1263	1752	986
ssc-miR-novel-chr9_38021	ssc-mir-novel-chr9_38021	3p	CTGGCG	20	TCTGGCGGGAAGTTGTGGTC	TCTGGCGGGAAGTTGTGGTC	Yes			1	4
ssc-miR-novel-chr9_38059	ssc-mir-novel-chr9_38059	3p	GATACA	22	CGATACAGAGGACTGACTGTAC	CGATACAGAGGACTGACTGTACT	No
ssc-miR-novel-chr9_38293	ssc-mir-novel-chr9_38293	3p	ACAGCA	21	CACAGCAAGTGTAGACAGGCA	CACAGCAAGTGTAGACAGGCA	Yes		2		5		2
ssc-miR-novel-chr9_38296	ssc-mir-novel-chr9_38296	5p	AACCAA	22	TAACCAATGTGCAGACTACTGT	TAACCAATGTGCAGACTACTGT	Yes	2		2		2
ssc-miR-novel-chr9_38471	ssc-mir-novel-chr9_38471	3p	CTCCTT	23	TCTCCTTGCGAGTCTCTGCTGCC	TCTCCTTGCGAGTCTCTGCTG	No
ssc-miR-novel-chr9_38476	ssc-mir-novel-chr9_38476	5p	AGCCTG	23	CAGCCTGGCTTCTCCTGACATGG	TCAGCCTGGCTTCTTCT	No
ssc-miR-novel-chr9_38517	ssc-mir-novel-chr9_38517	3p	ACGCTT	23	CACGCTTGTGTCGTTGGAGTGGC	CACGCTTGTGTCGTTGGAGTGGCT	No			2	4	1	2
ssc-miR-novel-chr9_38594	ssc-mir-novel-chr9_38594	3p	CGTGCA	21	TCGTGCACAGATGTGGTCTCG	TCGTGCACAGATGTGGTCTCG	Yes		1		1		1
ssc-miR-novel-chr9_38736	ssc-mir-novel-chr9_38736	3p	ACTCCA	18	GACTCCAAAGTCTGCCTC	GACTCCAAAGTCTGCCTC	Yes
ssc-miR-novel-chr9_38827	ssc-mir-novel-chr9_38827	5p	GGCAGT	23	AGGCAGTGTAATTAGCTGATTGT	AGGCAGTGTAATTAGCTGATTGT	Yes
ssc-miR-novel-chr9_38871	ssc-mir-novel-chr9_38871	5p	GAGACC	21	AGAGACCTGCTGATACAGCTG	AGAGACCTGCTGATACAGCTG	Yes
ssc-miR-novel-chr9_38959	ssc-mir-novel-chr9_38959	5p	ACCTGG	17	TACCTGGTTGATCCTGC	TACCTGGTTGATCCTGC	Yes	40	142	52	296	40	142
ssc-miR-novel-chr9_39012	ssc-mir-novel-chr9_39012	3p	TCCCTG	18	CTCCCTGAGCTGTCTCTG	CTCCCTGAGCTGTCTCTG	Yes
ssc-miR-novel-chr9_39041	ssc-mir-novel-chr9_39041	5p	ATGGCT	23	TATGGCTTTTCATTCCTATGTGA	TATGGCTTTTCATTCCTATGTGA	Yes	1752	986	1920	1263	1752	986
ssc-miR-novel-chr9_39126	ssc-mir-novel-chr9_39126	3p	CACTGG	22	TCACTGGAGTTTTGTTTCAACA	TCACTGGAGTTTTGTTTCAACATT	No	5	6	9	25		1
ssc-miR-novel-chr9_39325	ssc-mir-novel-chr9_39325	5p	CATCTG	21	CCATCTGTGGGATTATGACTG	CCATCTGTGGGATTATGACTG	Yes	14	2	173	27	14	2
ssc-miR-novel-chr9_39438	ssc-mir-novel-chr9_39438	3p	TGAAAG	21	TTGAAAGGCTATTTCTTGGTC	GTTGAAAGGCTGTTTCTTGGT	No
ssc-miR-novel-chr9_39553	ssc-mir-novel-chr9_39553	5p	CTGTAC	21	TCTGTACGTGGGAGGGTGTGT	TCTGTACGTGGGAGGGTGTGT	Yes		1		1
ssc-miR-novel-chr9_39595	ssc-mir-novel-chr9_39595	5p	CGGCAG	24	TCGGCAGCTGCTTGGCGTCCGAGG	TCGGCAGCTGCTTGGCGTCCGAGA	No	8	18	9	24
ssc-miR-novel-chrPRV_425	ssc-mir-novel-chrPRV_425	3p	CTCACC	21	TCTCACCCCTGGGTCCGTCGC	TCTCACCCCTGGGTCCGTCGC	Yes
ssc-miR-novel-chrPRV_428	ssc-mir-novel-chrPRV_428	5p	TCATCC	22	CTCATCCCGTCAGACCTGCGCC	CTCATCCCGTCAGACCTGCGCC	Yes
ssc-miR-novel-chrPRV_434	ssc-mir-novel-chrPRV_434	5p	GTACCG	23	CGTACCGACCCGCCTACCAGGCA	CGTACCGACCCGCCTACCAGGCA	Yes
ssc-miR-novel-chrPRV_435	ssc-mir-novel-chrPRV_435	3p	TGAGTG	22	ATGAGTGGATGGATGGAGGCGA	TGAGTGGATGGATGGAGGCGAG	No
ssc-miR-novel-chrPRV_441	ssc-mir-novel-chrPRV_441	5p	CCCGCG	20	ACCCGCGGATGGCGAGGATG	ACCCGCGGATGGCGAGGATG	Yes
ssc-miR-novel-chrX_39845	ssc-mir-novel-chrX_39845	3p	GGCGGC	19	CGGCGGCGACTCTGGACTC	CGGCGGCGACTCTGGACGCGAGC	No	171	4	2778	47
ssc-miR-novel-chrX_39944	ssc-mir-novel-chrX_39944	3p	TCCCAC	21	CTCCCACGTGCAGGGTTTGCA	CTCCCACGTGCAGGGTTTGCA	Yes	5	11	5	12	5	11
ssc-miR-novel-chrX_39950	ssc-mir-novel-chrX_39950	5p	AATCCT	23	TAATCCTTGCTACCTGGGTGAGA	TAATCCTTGCTACCTGGGTGAGA	Yes	89	127	214	227	89	127
ssc-miR-novel-chrX_39952	ssc-mir-novel-chrX_39952	5p	ACCCAT	22	TACCCATTGCATATCGGAGTTG	TACCCATTGCATATCGGAGTTG	Yes	424	44	494	125	424	44
ssc-miR-novel-chrX_39953	ssc-mir-novel-chrX_39953	3p	TGCACC	19	ATGCACCTGGGCAAGGATT	ATGCACCTGGGCAAGGATT	Yes	6	4	7	8	6	4
ssc-miR-novel-chrX_39968	ssc-mir-novel-chrX_39968	3p	TCCAAG	23	CTCCAAGCATCGTGACCCAGGTT	CTCCAAGCATCGTGACCCAGGTT	Yes
ssc-miR-novel-chrX_39978	ssc-mir-novel-chrX_39978	3p	TCCAAG	23	CTCCAAGCATCGTGACCCAGGTT	CTCCAAGCATCGTGACCCAGGTT	Yes
ssc-miR-novel-chrX_40068	ssc-mir-novel-chrX_40068	5p	GATAAT	23	TGATAATACAACCTGATAAGTGC	GCTTATAATACAACCTGATAAGT	No			2	3
ssc-miR-novel-chrX_40069	ssc-mir-novel-chrX_40069	5p	TACAAT	23	TTACAATACAACCTGATAAGTGC	GCTTATAATACAACCTGATAAGT	No			1	1
ssc-miR-novel-chrX_40077	ssc-mir-novel-chrX_40077	3p	TTCCTA	22	ATTCCTAGAAATTGTTCACAAT	ATTCCTAGAAATTGTTCACAAT	Yes
ssc-miR-novel-chrX_40247	ssc-mir-novel-chrX_40247	3p	ACCCAG	21	TACCCAGAGCGTGCAGTGTGA	TACCCAGAGCGTGCAGTGTGA	Yes	7	8	31	10	7	8
ssc-miR-novel-chrX_40249	ssc-mir-novel-chrX_40249	5p	GGTCCT	22	AGGTCCTCAATAAGTATTTGTT	AGGTCCTCAATAAGTATTTGTT	Yes		1		1		1
ssc-miR-novel-chrX_40252	ssc-mir-novel-chrX_40252	5p	TCATTC	22	TTCATTCGGCTGTCCAGATGTA	TTCATTCGGCTGTCCAGATGTA	Yes	69	173	89	264	69	173
ssc-miR-novel-chrX_40254	ssc-mir-novel-chrX_40254	5p	GAGTAC	24	TGAGTACCGCCATGTCTGTTGGGA	TGAGTACCGCCATGTCTGTTGGGA	Yes	2	1	5	3	2	1
ssc-miR-novel-chrX_40255	ssc-mir-novel-chrX_40255	3p	TGCATA	21	TTGCATATGTAGGATGTCCCA	TTGCATATGTAGGATGTCCCT	No	1	1	2	3		1
ssc-miR-novel-chrX_40262	ssc-mir-novel-chrX_40262	5p	CACCAG	22	CCACCAGAAAGAGACTGTAGGG	CCACCAGAAAGAGACTGTAGGG	Yes
ssc-miR-novel-chrX_40264	ssc-mir-novel-chrX_40264	5p	CACCAG	22	CCACCAGAAAGAGACTGTAGGG	CCACCAGAAAGAGACTGTAGGG	Yes
ssc-miR-novel-chrX_40266	ssc-mir-novel-chrX_40266	5p	CACCAG	22	CCACCAGAAAGAGACTGTAGGG	CCACCAGAAAGAGACTGTAGGG	Yes
ssc-miR-novel-chrX_40268	ssc-mir-novel-chrX_40268	5p	CACCAG	22	CCACCAGAAAGAGACTGTAGGG	CCACCAGAAAGAGACTGTAGGG	Yes
ssc-miR-novel-chrX_40461	ssc-mir-novel-chrX_40461	3p	AGAGGC	23	CAGAGGCCAGAGGGCAGGACGCT	CAGAGGCCAGAGGGCAGGACGCA	No			1
ssc-miR-novel-chrX_40477	ssc-mir-novel-chrX_40477	3p	AGCAAG	22	CAGCAAGGGTGGTCCAGGGAGT	GCAGCAAGGGTGGTCCAGGGAGT	No				1
ssc-miR-novel-chrX_40484	ssc-mir-novel-chrX_40484	5p	AGGGCG	18	AAGGGCGGGAGCGGCGGG	AAGGGCGGGAGCGGCC	No	10		96	1
ssc-miR-novel-chrX_40486	ssc-mir-novel-chrX_40486	5p	GCACGG	22	TGCACGGAGCAGCAGGGTCTGA	TGCACGGAGCAGCAGGGTCTGA	Yes	1		1		1
ssc-miR-novel-chrX_40490	ssc-mir-novel-chrX_40490	5p	TAGGGC	21	GTAGGGCCGGCCCGCCCGGGA	GTAGGGCCGGCCCGCCCGGGA	Yes
ssc-miR-novel-chrX_40522	ssc-mir-novel-chrX_40522	3p	ATGCCT	19	CATGCCTTGAGTGTAGGAC	CATGCCTTGAGTGTAGGACCGTA	No	18	37	48	81	5	7
ssc-miR-novel-chrX_40528	ssc-mir-novel-chrX_40528	3p	ACCAGA	23	AACCAGACTCTGAGAGCAGGACT	AACCAGACTCTGAGAGCAGGA	No
ssc-miR-novel-chrX_40533	ssc-mir-novel-chrX_40533	5p	AAAATG	21	GAAAATGGATGGCACTGGAGT	TGAAAATGGATGGCGCTGGAGC	No	20		218	9
ssc-miR-novel-chrX_40539	ssc-mir-novel-chrX_40539	5p	GGTCTA	17	TGGTCTAGCGGTTAGGA	CTGGTGGTCTAGTGGTTAGGA	No	11	5	67	35	2	2
ssc-miR-novel-chrX_40608	ssc-mir-novel-chrX_40608	5p	GTGGAG	22	GGTGGAGGCATGTAGTTCCTAA	GGTGGAGGCATGTAGTTCCTAA	Yes		1		1		1
ssc-miR-novel-chrX_40705	ssc-mir-novel-chrX_40705	5p	GCTACA	22	AGCTACATTGTCTGCTGGGTTT	AGCTACATTGTCTGCTGGGTTT	Yes	147	250	235	446	147	250
ssc-miR-novel-chrX_40783	ssc-mir-novel-chrX_40783	5p	TATGTG	25	GTATGTGAGCGGGGGGCTGGTGGGA	GCGGGGGGCGGGTGG	No	3		9	2
ssc-miR-novel-chrX_40912	ssc-mir-novel-chrX_40912	3p	AAGCTG	24	AAAGCTGTGGATTCTGGCAAATGG	AAAGCTGTGGATTCTGGCAAATGT	No
ssc-miR-novel-chrX_41000	ssc-mir-novel-chrX_41000	5p	ACCTGG	18	CACCTGGGAGGATCGGAG	CACCTGGGAGGATCGGAG	Yes
ssc-miR-novel-chrX_41021	ssc-mir-novel-chrX_41021	5p	CACCAG	22	CCACCAGAAAGAGACTGTAGGG	CCACCAGAAAGAGACTGTAGGG	Yes
ssc-miR-novel-chrX_41061	ssc-mir-novel-chrX_41061	5p	CTGGAC	22	CCTGGACTTGAAGTCAGAAGGC	CCTGGACTTGGAGTCAGAAGGC	No	7	4	8	5
ssc-miR-novel-chrX_41131	ssc-mir-novel-chrX_41131	5p	GGAAGG	18	TGGAAGGTGGATCTGGGC	TGGAAGGTGGATCTGGGC	Yes		1		1		1
ssc-miR-novel-chrX_41178	ssc-mir-novel-chrX_41178	3p	GAACGG	23	TGAACGGTGCCTGTGTGGCTAGA	TGAACGGTGCCTGTGTGGCTAGA	Yes		1		1		1
ssc-miR-novel-chrX_41179	ssc-mir-novel-chrX_41179	5p	ATCCAG	21	TATCCAGACAGGTGCTGTTCT	TATCCAGACAGGTGCTGTTCT	Yes		1		1		1
ssc-miR-novel-chrX_41184	ssc-mir-novel-chrX_41184	3p	GAACGG	23	TGAACGGCGCCTGTGTGGTTAGA	TGAACGGCGCCTGTGTGGTTAGA	Yes	2	3	2	4	2	3
ssc-miR-novel-chrX_41186	ssc-mir-novel-chrX_41186	3p	GAACAG	24	TGAACAGGGCCTTTCTGGGTCGAG	TGAACAGGGCCTTTCTGGGTCGAA	No	1	1	1	1
ssc-miR-novel-chrX_41188	ssc-mir-novel-chrX_41188	3p	AACAGT	22	CAACAGTCCCTGCCTGGGTAGA	CAACAGTCCCTGCCTGGGTAGA	Yes		2		2		2
ssc-miR-novel-chrX_41190	ssc-mir-novel-chrX_41190	3p	ATGGCG	21	AATGGCGCTTTTTTGTGAAGA	AATGGCGCTTTTTTGTGAAGA	Yes	431	428	491	538	431	428
ssc-miR-novel-chrX_41192	ssc-mir-novel-chrX_41192	3p	GAATGG	23	TGAATGGCGCCTTTCTGAGTAGA	TGAATGGCGCCTTTCTGAGTAGA	Yes	17	11	48	25	17	11
ssc-miR-novel-chrX_41194	ssc-mir-novel-chrX_41194	3p	GATTGG	22	TGATTGGCACCTCTTTGAGTGA	TGATTGGCACCTCTTTGAGTGA	Yes	30	2	39	10	30	2
ssc-miR-novel-chrX_41196	ssc-mir-novel-chrX_41196	3p	CTGTCA	21	ACTGTCACCTTTTTGAGTAGA	ACTGTCACCTTTTTGAGTAGA	Yes	9	28	14	40	9	28
ssc-miR-novel-chrX_41200	ssc-mir-novel-chrX_41200	3p	GATTGA	23	TGATTGACACCTCTGTTAGTGGA	TGATTGACACCTCTGTTAGTGGA	Yes	16	15	22	23	16	15
ssc-miR-novel-chrX_41202	ssc-mir-novel-chrX_41202	3p	GATTGG	22	TGATTGGCACCTCTTGGAGTGA	TGATTGGCACCTCTTGGAGTGA	Yes	29	4	39	14	29	4
ssc-miR-novel-GL892353-1_41323	ssc-mir-novel-GL892353-1_41323	5p	GACATG	21	CGACATGGACACGCGTCATGA	TCGACATGGACACGCGTCATGA	No
ssc-miR-novel-GL892520-2_41438	ssc-mir-novel-GL892520-2_41438	5p	GTGATG	25	GGTGATGATGACGATGAAGCTGAAA	GGTGATGATGACGATGAAGCTGAAA	Yes	7	1	14	7	7	1
ssc-miR-novel-GL892841-1_41670	ssc-mir-novel-GL892841-1_41670	5p	AGACCA	19	GAGACCATGGAGAGAAAAA	GAGACCATGGAGAGAAAAG	No
ssc-miR-novel-GL892848-2_41682	ssc-mir-novel-GL892848-2_41682	5p	TGGTCA	24	GTGGTCAAGGCCTGTCGCCGCTGT	AAAGGTGGTCAAGGC	No
ssc-miR-novel-GL892871-2_41708	ssc-mir-novel-GL892871-2_41708	5p	TCAAGT	22	TTCAAGTAATTCAGGATAGGTT	TTCAAGTAATTCAGGATAGGTT	Yes	451	331	781	485	451	331
ssc-miR-novel-GL892918-2_41750	ssc-mir-novel-GL892918-2_41750	5p	TAGAGT	17	CTAGAGTGGATTCTGCA	CTAGAGTGGATTCTGCA	Yes
ssc-miR-novel-GL892946-2_41815	ssc-mir-novel-GL892946-2_41815	3p	CGGAGC	18	TCGGAGCAGCGCGCGAGA	AGTCGGAGCAGCGCGCGAGA	No	4	1	132	4	4
ssc-miR-novel-GL892961-2_41842	ssc-mir-novel-GL892961-2_41842	3p	AGACCC	22	CAGACCCTGAGCTGCCTCTAGA	CAGACCCTGAGCTGCCTCTAGA	Yes	2	3	4	6	2	3
ssc-miR-novel-GL893103-2_41962	ssc-mir-novel-GL893103-2_41962	3p	GTCCTC	19	AGTCCTCTCCTGGGCACCT	AGTCCTCTCCTGGGCACCA	No
ssc-miR-novel-GL893138-2_41998	ssc-mir-novel-GL893138-2_41998	5p	GCTCCC	17	GGCTCCCTCCACCCGCC	CCTCCACCCGCCCTC	No	6		46	1	2
ssc-miR-novel-GL893173-1_42029	ssc-mir-novel-GL893173-1_42029	3p	CTTCGA	23	CCTTCGAGGATGCGGATGTCACC	CCTTCGAGGATGCGGATGTCACT	No			1
ssc-miR-novel-GL893222-2_42067	ssc-mir-novel-GL893222-2_42067	3p	GAGGGC	18	AGAGGGCTGTGGGAGAGA	GAGAGGGCTGTGGGAGA	No
ssc-miR-novel-GL893230-2_42082	ssc-mir-novel-GL893230-2_42082	3p	TGTGCT	17	CTGTGCTTCTGCTCGGA	CTGTGCTTCTGCTTGGA	No
ssc-miR-novel-GL893233-1_42087	ssc-mir-novel-GL893233-1_42087	5p	TTGAGA	21	ATTGAGAACACTGACATAACA	ATTGAGAACACTGACATAACA	Yes
ssc-miR-novel-GL893271-1_42121	ssc-mir-novel-GL893271-1_42121	5p	GAGGTG	21	AGAGGTGCGGCTTTGGCTGGA	AGAGGTGCGGCTTTGGCTGGA	Yes	1		1
ssc-miR-novel-GL893334-2_42198	ssc-mir-novel-GL893334-2_42198	5p	CTGGAG	23	TCTGGAGGACGCTAGAGCTGGGC	TCTGGAGGACGCTAGAGCTGGGC	Yes		1		1		1
ssc-miR-novel-GL893334-2_42199	ssc-mir-novel-GL893334-2_42199	3p	AGAAGG	21	CAGAAGGGGAGTCGGAGCAGA	CAGAAGGGGAGTCGGAGCAGA	Yes
ssc-miR-novel-GL893571-2_42428	ssc-mir-novel-GL893571-2_42428	5p	ACGGGT	25	CACGGGTTCGATCCCTGGTGTGGGC	CACGGGTTCGATCCCTGGTGTGGGA	No		3	1	3
ssc-miR-novel-GL893616-2_42510	ssc-mir-novel-GL893616-2_42510	3p	TCAGAC	22	CTCAGACCTCAGGCTTGGAGCC	GCTCAGACCTCAGGCTTGGAGCCT	No				1
ssc-miR-novel-GL893653-2_42520	ssc-mir-novel-GL893653-2_42520	5p	TCAGGG	23	TTCAGGGTCCAGGATTGCTATAG	TTCAGGGTCCAGGATTGCTATAGCT	No	1		1
ssc-miR-novel-GL893741-1_42616	ssc-mir-novel-GL893741-1_42616	5p	GTGAGC	17	GGTGAGCACTCTGGACT	ATGGTTAGCACTCTGGACT	No	4	2	46	37	7	2
ssc-miR-novel-GL893763-1_42633	ssc-mir-novel-GL893763-1_42633	3p	CTTTCC	21	TCTTTCCTTGATTAAAACTGG	TCTTTCCTTGATTAAAACTGG	Yes
ssc-miR-novel-GL893833-1_42684	ssc-mir-novel-GL893833-1_42684	3p	TTTTGA	21	TTTTTGATGGGAGAAGAGAGA	TTTTTGATGGGAGAAGAGAGA	Yes		1		2		1
ssc-miR-novel-GL894036-2_42873	ssc-mir-novel-GL894036-2_42873	3p	AAACCA	22	CAAACCAGCACGTCAAGGGCCC	CAAACCAGCACGTCAAGGGCCT	No
ssc-miR-novel-GL894094-2_42949	ssc-mir-novel-GL894094-2_42949	3p	CATTGG	18	GCATTGGGGGTTCAGGGG	GCATTGGTGGTTCAG	No	15	18	17	39	1
ssc-miR-novel-GL894224-1_43070	ssc-mir-novel-GL894224-1_43070	5p	TTTGGA	21	CTTTGGATCTCTGGTGACAGG	CTTTGGATCTCTGGTGACAGG	Yes
ssc-miR-novel-GL894231-1_43077	ssc-mir-novel-GL894231-1_43077	5p	GGTCGA	23	TGGTCGACCAGTTGGAAAGTAAT	TGGTCGACCAGTTGGAAAGTAAT	Yes	5	13	11	16	5	13
ssc-miR-novel-GL894231-1_43090	ssc-mir-novel-GL894231-1_43090	3p	CCAATA	21	CCCAATACACGGTCGATCTCT	CCCAATACACGGTCGATCTCT	Yes	3	2	3	2	3	2
ssc-miR-novel-GL894231-1_43091	ssc-mir-novel-GL894231-1_43091	5p	GAGGCT	23	AGAGGCTGGCCGTGATGAATTCG	AGAGGCTGGCCGTGATGAATTCG	Yes	1	1	1	1	1	1
ssc-miR-novel-GL894231-1_43093	ssc-mir-novel-GL894231-1_43093	5p	GTGACT	22	TGTGACTGGTTGACCAGAGGGT	TGTGACTGGTTGACCAGAGGGA	No			2
ssc-miR-novel-GL894231-1_43098	ssc-mir-novel-GL894231-1_43098	3p	GTATGT	22	TGTATGTCAACTGATCCACAGT	TGTATGTCAACTGATCCACAGT	Yes	4	12	7	18	4	12
ssc-miR-novel-GL894231-1_43100	ssc-mir-novel-GL894231-1_43100	3p	TAATAC	22	ATAATACATGGTTAACCTCTTT	ATAATACATGGTTAACCTCTTT	Yes
ssc-miR-novel-GL894231-1_43101	ssc-mir-novel-GL894231-1_43101	5p	GAGAAA	23	GGAGAAATTATCCTTGGTGTGTT	GGAGAAATTATCCTTGGTGTGTT	Yes	1		1		1
ssc-miR-novel-GL894231-1_43114	ssc-mir-novel-GL894231-1_43114	3p	TCATAG	20	ATCATAGAGGAAAATCCACA	ATCATAGAGGAAAATCCACA	Yes		1	2	2		1
ssc-miR-novel-GL894266-1_43136	ssc-mir-novel-GL894266-1_43136	5p	TGTTTC	24	TTGTTTCTTGCATGTGCTCTGATT	TTGTTTCTTGCATGTGCTCTGATT	Yes		1		1
ssc-miR-novel-GL894404-1_43244	ssc-mir-novel-GL894404-1_43244	3p	TGTGCG	25	TTGTGCGTTGGCAGGATGGGCCGGA	TTGTGCGTTGGCAGGATGGGCCGGA	Yes
ssc-miR-novel-GL894430-2_43273	ssc-mir-novel-GL894430-2_43273	3p	TAAAAC	19	ATAAAACTTAGTCGCTGCT	ATAAAACTTAGTCGCTGCT	Yes
ssc-miR-novel-GL894430-2_43278	ssc-mir-novel-GL894430-2_43278	3p	TAAAAC	19	ATAAAACTTAGTCGCTGCT	ATAAAACTTAGTCGCTGCT	Yes
ssc-miR-novel-GL894520-2_43333	ssc-mir-novel-GL894520-2_43333	3p	TCAAGT	20	CTCAAGTGATGCCTCTGCTT	CTCAAGTGATGCCTCTGCTT	Yes
ssc-miR-novel-GL894542-2_43355	ssc-mir-novel-GL894542-2_43355	5p	TTGCTC	21	TTTGCTCTGCTCCTGCCACAT	TTTGCTCTGCTCCTGCCACATGC	No		1	1	2
ssc-miR-novel-GL894570-2_43376	ssc-mir-novel-GL894570-2_43376	3p	GTTGTC	21	TGTTGTCCTCCGAATCTGAAT	TGTTGTTGTCCTCCA	No				1
ssc-miR-novel-GL894677-1_43524	ssc-mir-novel-GL894677-1_43524	3p	TCACTT	20	TTCACTTTGGATTTTCAGCC	TTCACTTTGGATTTTCAGCT	No
ssc-miR-novel-GL894726-2_43559	ssc-mir-novel-GL894726-2_43559	3p	GGGGCA	21	CGGGGCAGCTCAGTACAGGAC	CGGGGCAGCTCAGTACAGGAT	No
ssc-miR-novel-GL894726-2_43560	ssc-mir-novel-GL894726-2_43560	5p	GGGGCA	21	CGGGGCAGCTCAGTACAGGAC	CGGGGCAGCTCAGTACAGGAT	No
ssc-miR-novel-GL894850-1_43647	ssc-mir-novel-GL894850-1_43647	5p	AGGACT	20	CAGGACTGGTGACTGGGGTG	AAGGCAGGACTGATGACTGGGGTG	No				1
ssc-miR-novel-GL894875-2_43662	ssc-mir-novel-GL894875-2_43662	5p	GAGGTG	20	TGAGGTGGTAGATGGTATAG	TGAGGTGGTAGATTGTATAG	No			2	1
ssc-miR-novel-GL894932-2_43717	ssc-mir-novel-GL894932-2_43717	5p	TCCAGG	22	TTCCAGGGAAGAAAGGAGGAAC	TTCCAGGGAAGAAAGGAGGAAC	Yes
ssc-miR-novel-GL895030-2_43791	ssc-mir-novel-GL895030-2_43791	5p	CAGAGC	19	GCAGAGCAGCGGCAGGAGG	GCAGAGCAGCGGCAGGAGG	Yes
ssc-miR-novel-GL895143-1_43893	ssc-mir-novel-GL895143-1_43893	5p	TCCTGG	25	TTCCTGGGTCTCGTGGTCTCAGTCT	TTCCTGGGTCTCGTGGTCTCAGTCT	Yes
ssc-miR-novel-GL895351-2_44043	ssc-mir-novel-GL895351-2_44043	5p	CGCAGC	20	GCGCAGCACATCATGGTTTA	GAGCAGCACATCATGGTTTA	No
ssc-miR-novel-GL895485-2_44130	ssc-mir-novel-GL895485-2_44130	3p	GGCTCT	21	AGGCTCTGATTGGATTGGGTG	AGGCTCTGATTGGATTGGGTG	Yes
ssc-miR-novel-GL895563-1_44191	ssc-mir-novel-GL895563-1_44191	3p	AGCCTG	21	TAGCCTGACGCTGATGATTGT	TAGCCTGACGCTGATGATTGT	Yes
ssc-miR-novel-GL895621-2_44210	ssc-mir-novel-GL895621-2_44210	5p	CTTCCA	25	TCTTCCATGTGCCACGGGTGTAGCT	TCTTCCATGTGCCACGGGTGTAGCT	Yes		1		1		1
ssc-miR-novel-GL896133-1_44557	ssc-mir-novel-GL896133-1_44557	5p	GCTCAG	22	TGCTCAGAGGTCGGAGGTGGAG	TGCTCAGAGGTCGGAGGTGGAG	Yes	1		2		1
ssc-miR-novel-GL896157-1_44574	ssc-mir-novel-GL896157-1_44574	3p	GGGCTC	23	TGGGCTCCAAACCCCTGTCCAGG	TGGGCTCCAAACCCCTGTCCAGA	No		1		1
ssc-miR-novel-GL896208-1_44612	ssc-mir-novel-GL896208-1_44612	3p	CTGGCC	24	TCTGGCCTTGGCCTCAGGCCTGGC	TCTGGCCTTGGCCTCAGGCCTGGA	No
ssc-miR-novel-GL896241-2_44636	ssc-mir-novel-GL896241-2_44636	5p	TCTGGA	21	TTCTGGAAGATGTAGTCTGGA	TTCTGGAAGATGTAGTCTGGA	Yes
ssc-miR-novel-GL896292-1_44714	ssc-mir-novel-GL896292-1_44714	3p	TTCTCT	22	CTTCTCTGTTACTTCCCTCAGG	CTTCTCTGTTACTTCCCTCAGT	No
ssc-miR-novel-GL896302-1_44731	ssc-mir-novel-GL896302-1_44731	3p	CAAAGC	23	GCAAAGCACACGGCCTGCAGAGA	GCAAAGCACACGGCCTGCAGAGA	Yes	22	11	101	73	22	11
ssc-miR-novel-GL896425-1_44856	ssc-mir-novel-GL896425-1_44856	3p	GGTGCC	22	TGGTGCCTGACGTCTTGGCAGT	TGGTGCCTGACGTCTTGGCAGT	Yes
ssc-miR-novel-GL896485-1_44921	ssc-mir-novel-GL896485-1_44921	3p	GAGGAG	22	AGAGGAGCCGCGACAGAGCCGG	AGAGGAGCCGCGACAGAGCCGT	No	6	4	22	10
ssc-miR-novel-GL896501-1_44926	ssc-mir-novel-GL896501-1_44926	5p	GTGGGG	24	TGTGGGGCCACGCCCTCAGGCTGT	TGTGGGGCCACGCCCTCAGGCTGT	Yes	1		2	2	1
ssc-miR-novel-JH118484-1_41578	ssc-mir-novel-JH118484-1_41578	5p	CGGACT	22	CCGGACTCTCTAAATCTCACCT	CCGGACTCTCTAAATCTCACCC	No
ssc-miR-novel-JH118486-1_41595	ssc-mir-novel-JH118486-1_41595	3p	TATCCG	22	TTATCCGGGCTTGTGCTGAAGC	TTATCCGGGCTTGTGCTGAAGC	Yes	1	1	2	2	1	1
ssc-miR-novel-JH118486-1_41599	ssc-mir-novel-JH118486-1_41599	5p	GCACTT	21	AGCACTTACGGATTCTGGGGG	AGCACTTACGGATTCTGGGGG	Yes	2	4	2	6	2	4
ssc-miR-novel-JH118494-1_41628	ssc-mir-novel-JH118494-1_41628	3p	CTGAGA	21	TCTGAGATGTGACCTGGGCAT	TCTGAGATGTGACCTGGGCAT	Yes	7	49	22	113	7	49
ssc-miR-novel-JH118511-1_41721	ssc-mir-novel-JH118511-1_41721	3p	TTGGGA	17	ATTGGGACTGAGACACG	ATTGGGACTGAGACACC	No
ssc-miR-novel-JH118523-1_41818	ssc-mir-novel-JH118523-1_41818	5p	AGCCAG	23	AAGCCAGAGTCAGGGGACACTGT	AAGCCAGAGTCAGGGGACACT	No
ssc-miR-novel-JH118527-1_41847	ssc-mir-novel-JH118527-1_41847	3p	TCACGT	24	CTCACGTCCATGGTCAGCACCGTG	CACGTCCATGGTCAGCACCGTT	No
ssc-miR-novel-JH118570-1_42024	ssc-mir-novel-JH118570-1_42024	3p	TCTCGG	19	CTCTCGGCTGCTGAGGCCT	CTCTCGGCTGCTGAGGCCT	Yes
ssc-miR-novel-JH118585-1_42104	ssc-mir-novel-JH118585-1_42104	5p	CTGGTC	22	TCTGGTCCAGACACTGTGGAGC	TCTGGTCCAGACACTGTGGAGC	Yes
ssc-miR-novel-JH118620-1_42301	ssc-mir-novel-JH118620-1_42301	3p	ATGATG	23	AATGATGCCCCTTAGAGTTGAGC		No
ssc-miR-novel-JH118636-1_42370	ssc-mir-novel-JH118636-1_42370	3p	GAGGGA	19	AGAGGGAGTAGGTTTCATA	AGAGGGAGTAGGTTGCATAGTTA	No
ssc-miR-novel-JH118644-1_42413	ssc-mir-novel-JH118644-1_42413	3p	ACTCCA	18	GACTCCAAAGTCTGCCTC	GACTCCAAAGTCTGCCTC	Yes
ssc-miR-novel-JH118647-1_42435	ssc-mir-novel-JH118647-1_42435	3p	GTGTGG	22	TGTGTGGCTAAGTGGTAGATTT	TGTGTGGCTAAGTGGTAGATTT	Yes	2	9	5	25	2	9
ssc-miR-novel-JH118654-1_42487	ssc-mir-novel-JH118654-1_42487	5p	GGCAGT	22	TGGCAGTGTATTGTTAGCTGGT	TGGCAGTGTATTGTTAGCTGGT	Yes		22	1	28		22
ssc-miR-novel-JH118655-1_42490	ssc-mir-novel-JH118655-1_42490	5p	ACACAT	24	AACACATGTGTGCTGAGTGGAACT	AACACATGTGTGCTGAGTGGAACT	Yes	1	2	1	2	1	2
ssc-miR-novel-JH118656-1_42504	ssc-mir-novel-JH118656-1_42504	5p	GGCTCA	20	TGGCTCATTTCAGCAGGAAG	TGGCTCAGTTCAGCAGGAAG	No	6		11
ssc-miR-novel-JH118676-1_42617	ssc-mir-novel-JH118676-1_42617	3p	CTGTGT	18	ACTGTGTGTGAGGAAGTC	ACTGTGTGTGAGGAAGTC	Yes
ssc-miR-novel-JH118774-1_43297	ssc-mir-novel-JH118774-1_43297	3p	AACCCG	22	TAACCCGACATTCAAGGCCTGT	TAACCCGACATTCAAGGCCTGT	Yes
ssc-miR-novel-JH118788-1_43363	ssc-mir-novel-JH118788-1_43363	5p	AAGGAT	22	AAAGGATGGATTGGACAGGCCT	AAAGGATGGATTGGACAGG	No
ssc-miR-novel-JH118806-1_43515	ssc-mir-novel-JH118806-1_43515	3p	TTCATA	21	ATTCATATGCAGCTGTAGGAA	ATTCATATGCAGCTGTAGGAA	Yes
ssc-miR-novel-JH118806-1_43518	ssc-mir-novel-JH118806-1_43518	3p	TTCATA	21	ATTCATATGCAGCTGTAGGAA	ATTCATATGCAGCTGTAGGAA	Yes
ssc-miR-novel-JH118928-1_44242	ssc-mir-novel-JH118928-1_44242	3p	CATTCT	22	TCATTCTCCTTCTTTGACCAGA	TCATTCTCCTTCTTTGACCAGT	No
ssc-miR-novel-JH118939-1_44269	ssc-mir-novel-JH118939-1_44269	5p	ACTTAA	22	GACTTAATGGCTGGCTGGGAGG	AGACTTAATGGCTGACT	No	2	2	2	6		2
ssc-miR-novel-JH118943-1_44283	ssc-mir-novel-JH118943-1_44283	3p	GAATTA	21	TGAATTACTGTGGATTCTTGG	TGAATTACTGTGGATTCTTGG	Yes
ssc-miR-novel-JH118951-1_44333	ssc-mir-novel-JH118951-1_44333	3p	CAAGGT	22	TCAAGGTCCGCTGTGAACACGG	TCAAGGTCCGCTGTGAACACGC	No		1		1
ssc-miR-novel-JH118990-1_44625	ssc-mir-novel-JH118990-1_44625	3p	ACGCTT	23	CACGCTTGTGTCGTTGGAGTGGC	CACGCTTGTGTCGTTGGAGTGGCT	No			2	4	1	2
ssc-miR-novel-JH118993-1_44650	ssc-mir-novel-JH118993-1_44650	3p	TGGACT	18	TTGGACTGGAGGTGAGGC	TTGGACTGGAGGTGAGGC	Yes
ssc-miR-novel-JH118993-1_44655	ssc-mir-novel-JH118993-1_44655	5p	GCTTAT	20	AGCTTATCAGACTGGTGTAG	AGCTTATCAGACTGGTGTTG	No			4	21
