# Supplementary material for: Identification and Analysis of the Porcine MicroRNA in Porcine Cytomegalovirus-Infected Macrophages Using Deep Sequencing
Source: PLoS One. 2016 Mar 4;11(3):e0150971. doi: 10.1371/journal.pone.0150971 (PMC4778948; doi:10.1371/journal.pone.0150971)
Supplement: S2 Table — (XLS) [file pone.0150971.s003.xls]

## Sheet: up.PCMV vs CONTROL
Differentially expressed miRNA for PCMV vs CONTROL based on Most_Abundant_Seq. Fold Change cutoff: 2.0 Column A: MATURE-ID, the ID of mature miRNA annotated in miRBase 19. Column B: PRE_ID, the pre-miRNA name. Column C: pre-miRNA arm (5p or 3p), the position of the most abundant isomiR on pre-miRNA. Column D: MUTURE-SEED, the seed sequence of the mature miRNA. Column E: MATURE-LENGTH, the length …
PCMV vs CONTROL 2.0 fold change UP regulated miRNAs
miRNA information								TagCount_Most_Abundant_Seq		Fold Change	TagCount_ALL_Isoform		Fold Change	TagCount_Mature_Alone		Fold Change
MATURE-ID	PRE_ID	pre-miRNA arm (5p or 3p)	MATURE-SEED	MATURE-LENGTH	MATURE-SEQ	Most_Abundant_Seq	Is_miRBaseMature_Most_Abundant_Seq	PCMV	CONTROL	PCMV vs CONTROL	PCMV	CONTROL	PCMV vs CONTROL	PCMV	CONTROL	PCMV vs CONTROL
ssc-let-7d-3p	ssc-let-7d	3p	TATACG	22	CTATACGACCTGCTGCCTTTCT	CTATACGACCTGCTGCCTTTCT	Yes	27	8	2.05556	41	19	1.75862	27	8	2.05556
ssc-miR-1	ssc-mir-1	3p	GGAATG	21	TGGAATGTAAAGAAGTATGTA	TGGAATGTAAAGAAGTATGTAT	No	206	61	3.04225	295	97	2.85047	12	9	1.15789
ssc-miR-101	ssc-mir-101-1	3p	ACAGTA	21	TACAGTACTGTGATAACTGAA	GTACAGTACTGTGATAACTGA	No	9177	484	18.5972	25543	4216	6.04662	1430	346	4.04494
ssc-miR-101	ssc-mir-101-2	3p	ACAGTA	21	TACAGTACTGTGATAACTGAA	GTACAGTACTGTGATAACTGA	No	9177	484	18.5972	25365	4172	6.06767	1430	346	4.04494
ssc-miR-10a-3p	ssc-mir-10a	3p	AAATTC	21	CAAATTCGTATCTAGGGGAAT	CAAATTCGTATCTAGGGGAAT	Yes	209	63	3	374	108	3.25424	209	63	3
ssc-miR-125b	ssc-mir-125b-1	5p	CCCTGA	22	TCCCTGAGACCCTAACTTGTGA	TCCCTGAGACCCTAACTTGTGA	Yes	1216	582	2.07095	3870	1924	2.0062	1216	582	2.07095
ssc-miR-125b	ssc-mir-125b-2	5p	CCCTGA	22	TCCCTGAGACCCTAACTTGTGA	TCCCTGAGACCCTAACTTGTGA	Yes	1216	582	2.07095	1932	961	2	1216	582	2.07095
ssc-miR-126-3p	ssc-mir-126	3p	CGTACC	22	TCGTACCGTGAGTAATAATGCG	TCGTACCGTGAGTAATAATGCG	Yes	133	9	7.52632	509	22	16.2188	133	9	7.52632
ssc-miR-1271	ssc-mir-1271	3p	GCCTGC	20	TGCCTGCTATGTGCCAGGCA	AGTGCCTGCTATGTGCCAGGA	No	35	5	3	45	21	1.77419
ssc-miR-128	ssc-mir-128-1	3p	CACAGT	21	TCACAGTGAACCGGTCTCTTT	TCACAGTGAACCGGTCTCTTT	Yes	1272	248	4.96899	2361	439	5.28062	1272	248	4.96899
ssc-miR-128	ssc-mir-128-2	3p	CACAGT	21	TCACAGTGAACCGGTCTCTTT	TCACAGTGAACCGGTCTCTTT	Yes	1272	248	4.96899	2158	392	5.39303	1272	248	4.96899
ssc-miR-1307	ssc-mir-1307	3p	CTCGGC	22	ACTCGGCGTGGCGTCGGTCGTG	CTCGGCGTGGCGTCGGTCGTGG	No	542	107	4.71795	1977	283	6.78157	54	6	4
ssc-miR-139-5p	ssc-mir-139	5p	CTACAG	22	TCTACAGTGCACGTGTCTCCAG	TCTACAGTGCACGTGTCTCCAGT	No	335	44	6.38889	411	67	5.46753	24	5	2.26667
ssc-miR-142-3p	ssc-mir-142	3p	GTAGTG	22	TGTAGTGTTTCCTACTTTATGG	TGTAGTGTTTCCTACTTTATGGA	No	1000	238	4.07258	1547	487	3.1328	46	6	3.5
ssc-miR-143-3p	ssc-mir-143	3p	GAGATG	21	TGAGATGAAGCACTGTAGCTC	TGAGATGAAGCACTGTAGCT	No	297	92	3.0098	2801	912	3.04881	120	39	2.65306
ssc-miR-148a-3p	ssc-mir-148a	3p	CAGTGC	22	TCAGTGCACTACAGAACTTTGT	TCAGTGCACTACAGAACTTTGT	Yes	586	182	3.10417	730	235	3.02041	586	182	3.10417
ssc-miR-148b-3p	ssc-mir-148b	3p	CAGTGC	22	TCAGTGCATCACAGAACTTTGT	TCAGTGCATCACAGAACTTTGT	Yes	3778	1616	2.32964	6375	2618	2.4296	3778	1616	2.32964
ssc-miR-149	ssc-mir-149	5p	CTGGCT	23	TCTGGCTCCGTGTCTTCACTCCC	TCTGGCTCCGTGTCTTCACT	No	24	3	2.61538	32	6	2.625	1	1	1
ssc-miR-155-5p	ssc-mir-155	5p	TAATGC	22	TTAATGCTAATTGTGATAGGGG	TTAATGCTAATTGTGATAGGGGTT	No	1406	62	19.6667	4517	340	12.9343	251	18	9.32143
ssc-miR-192	ssc-mir-192	5p	TGACCT	21	CTGACCTATGAATTGACAGCC	CTGACCTATGAATTGACAGCC	Yes	264	102	2.44643	965	363	2.61394	264	102	2.44643
ssc-miR-194a	ssc-mir-194a	5p	GTAACA	21	TGTAACAGCAACTCCATGTGG	TGTAACAGCAACTCCATGTGGA	No	1880	541	3.43013	3170	1562	2.0229	20	14	1.25
ssc-miR-194b-5p	ssc-mir-194b	5p	GTAACA	22	TGTAACAGCGACTCCATGTGGA	TGTAACAGCAACTCCATGTGGACT	No	325	27	9.05405	694	46	12.5714	1		1.1
ssc-miR-196b-5p	ssc-mir-196b-1	5p	AGGTAG	22	TAGGTAGTTTCCTGTTGTTGGG	TAGGTAGTTTCCTGTTGTTGGGA	No	3526	984	3.55734	4741	1504	3.13804	145	154	0.945122
ssc-miR-196b	ssc-mir-196b-2	5p	AGGTAG	22	TAGGTAGTTTCCTGTTGTTGGG	TAGGTAGTTTCCTGTTGTTGGGA	No	3526	984	3.55734	4741	1504	3.13804	145	154	0.945122
ssc-miR-199a-3p	ssc-mir-199a-1	3p	CAGTAG	22	ACAGTAGTCTGCACATTGGTTA	ACAGTAGTCTGCACATTGGTT	No	22	4	2.28571	41	7	3
ssc-miR-199a-3p	ssc-mir-199a-2	3p	CAGTAG	22	ACAGTAGTCTGCACATTGGTTA	ACAGTAGTCTGCACATTGGTT	No	22	4	2.28571	41	7	3
ssc-miR-199b-3p	ssc-mir-199b	3p	ACAGTA	22	TACAGTAGTCTGCACATTGGTT	ACAGTAGTCTGCACATTGGTT	No	22	4	2.28571	41	7	3	7	2	1.41667
ssc-miR-20a	ssc-mir-20a	5p	AAAGTG	22	TAAAGTGCTTATAGTGCAGGTA	TAAAGTGCTTATAGTGCAGGTAG	No	372	116	3.03175	2110	1273	1.65238	601	260	2.26296
ssc-miR-210	ssc-mir-210	3p	TGTGCG	22	CTGTGCGTGTGACAGCGGCTGA	CTGTGCGTGTGACAGCGGCTGA	Yes	1428	123	10.812	3494	312	10.882	1428	123	10.812
ssc-miR-215	ssc-mir-215	5p	TGACCT	21	ATGACCTATGAATTGACAGAC	ATGACCTATGATTTGACAGAC	No	293	31	7.39024	688	70	8.725
ssc-miR-218-5p	ssc-mir-218-1	5p	TGTGCT	21	TTGTGCTTGATCTAACCATGT	TTGTGCTTGATCTAACCATGT	Yes	27	7	2.17647	57	18	2.39286	27	7	2.17647
ssc-miR-218	ssc-mir-218-2	5p	TGTGCT	21	TTGTGCTTGATCTAACCATGT	TTGTGCTTGATCTAACCATGT	Yes	27	7	2.17647	57	18	2.39286	27	7	2.17647
ssc-miR-218b	ssc-mir-218b	5p	TGTGCT	22	TTGTGCTTGATCTAACCATGTG	TTGTGCTTGATCTAACCATGT	No	27	7	2.17647	50	18	2.14286	4		1.4
ssc-miR-27b-3p	ssc-mir-27b	3p	TCACAG	21	TTCACAGTGGCTAAGTTCTGC	TTCACAGTGGCTAAGTTCTG	No	504	172	2.82418	4800	1390	3.43571	2071	403	5.03874
ssc-miR-29c	ssc-mir-29c	3p	AGCACC	22	TAGCACCATTTGAAATCGGTTA	TAGCACCATTTGAAATCGGTTA	Yes	778	366	2.09574	1462	689	2.10587	778	366	2.09574
ssc-miR-30c-3p	ssc-mir-30c-2	3p	TGGGAG	22	CTGGGAGAAGGCTGTTTACTCT	CTGGGAGAAGGCTGTTTACTCT	Yes	329	36	7.36957	417	55	6.56923	329	36	7.36957
ssc-miR-32	ssc-mir-32	5p	ATTGCA	21	TATTGCACATTACTAAGTTGC	TATTGCACATTACTAAGTTGCA	No	241	79	2.82022	325	123	2.5188	22	16	1.23077
ssc-miR-331-3p	ssc-mir-331	3p	CCCCTG	21	GCCCCTGGGCCTATCCTAGAA	GCCCCTGGGCCTATCCTAGA	No	82	27	2.48649	177	59	2.71014	55	13	2.82609
ssc-miR-361-3p	ssc-mir-361	3p	CCCCAG	24	CCCCCAGGTGTGATTCTGATTTGC	CCCCCAGGTGTGATTCTGATTTGC	Yes	122	29	3.38462	252	53	4.15873	122	29	3.38462
ssc-miR-369	ssc-mir-369	3p	ATAATA	21	AATAATACATGGTTGATCTTT	AATAATACATGGTTGATCTTT	Yes	57	11	3.19048	62	13	3.13043	57	11	3.19048
ssc-miR-378	ssc-mir-378-1	3p	CTGGAC	22	ACTGGACTTGGAGTCAGAAGGC	ACTGGACTTGGAGTCAGAAGGC	Yes	2625	927	2.81217	3900	1523	2.55055	2625	927	2.81217
ssc-miR-378	ssc-mir-378-2	3p	CTGGAC	22	ACTGGACTTGGAGTCAGAAGGC	ACTGGACTTGGAGTCAGAAGGC	Yes	2625	927	2.81217	3893	1522	2.54765	2625	927	2.81217
ssc-miR-383	ssc-mir-383	3p	CACAGC	21	CCACAGCACTGCCTGGTCAGA	CCACAGCACTGCCTGGTCAGA	Yes	117	38	2.64583	190	73	2.40964	117	38	2.64583
ssc-miR-424-3p	ssc-mir-424	3p	AAAACG	21	CAAAACGTGAGGCGCTGCTAT	CAAAACGTGAGGCGCTGCTATA	No	95		10.5	194		20.4	59		6.9
ssc-miR-4331	ssc-mir-4331	3p	GTGGCT	22	TGTGGCTGTGGTGTAGGCCAGC	TGTGGCTGTGGCGTATGCCAGC	No	14	2	2	39	10	2.45
ssc-miR-450a	ssc-mir-450a	5p	TTTGCG	22	TTTTGCGATGTGTTCCTAATAT	TTTTGCGATGTGTTCCTAATA	No	101	5	7.4	130	12	6.36364	7	3	1.30769
ssc-miR-450c-5p	ssc-mir-450c	5p	TTTGCG	22	TTTTGCGATGTGTTCCTAATAC	TTTTGCGATGTGTTCCTAATAC	Yes	40	6	3.125	163	18	6.17857	40	6	3.125
ssc-miR-7	ssc-mir-7-1	5p	GGAAGA	24	TGGAAGACTAGTGATTTTGTTGTT	TGGAAGACTAGTGATTTTGTTGTT	Yes	3784	489	7.60321	5709	822	6.8738	3784	489	7.60321
ssc-miR-7	ssc-mir-7-2	5p	GGAAGA	24	TGGAAGACTAGTGATTTTGTTGTT	TGGAAGACTAGTGATTTTGTTGTT	Yes	3784	489	7.60321	6071	772	7.77621	3784	489	7.60321
ssc-miR-744	ssc-mir-744	5p	GCGGGG	22	TGCGGGGCTAGGGCTAACAGCA	TGCGGGGCTAGGGCTAACAGCA	Yes	117	42	2.44231	438	210	2.03636	117	42	2.44231
ssc-miR-769-5p	ssc-mir-769	5p	GAGACC	21	TGAGACCTCTGGGTTCTGAGC	TGAGACCTCTGGGTTCTGAGCT	No	125	55	2.07692	629	430	1.45227	384	273	1.39223
ssc-miR-99a	ssc-mir-99a	5p	ACCCGT	22	AACCCGTAGATCCGATCTTGTG	AACCCGTAGATCCGATCTTGTG	Yes	1211	307	3.85174	2238	576	3.83618	1211	307	3.85174
ssc-miR-99b	ssc-mir-99b	5p	ACCCGT	22	CACCCGTAGAACCGACCTTGCG	CACCCGTAGAACCGACCTTGC	No	286	132	2.08451	813	365	2.19467	349	147	2.28662
ssc-miR-novel-chr10_5602	ssc-mir-novel-chr10_5602	5p	GAGTGT	25	TGAGTGTGTGTGTGTGAGTGTGTGT	TGAGTGTGTGTGTGTGAGTGTGT	No	16	1	2.36364	141	26	4.19444	9		1.9
ssc-miR-novel-chr12_8265	ssc-mir-novel-chr12_8265	3p	TACAGT	20	TTACAGTATTAGTCGCTTTT	TTACAGTATTAGTCGCTTTT	Yes	146	51	2.55738	260	84	2.87234	146	51	2.55738
ssc-miR-novel-chr14_12177	ssc-mir-novel-chr14_12177	3p	TTGTCT	22	TTTGTCTGTGGTGTAGGCCCGC	TTTGTCTGTGGTGTAGGCCCGA	No	49	5	3.93333	137	35	3.26667	29	11	1.85714
ssc-miR-novel-chr14_12179	ssc-mir-novel-chr14_12179	3p	TTGTCT	22	TTTGTCTGTGGTGTAGGCCCGC	TTTGTCTGTGGTGTAGGCCCGA	No	49	5	3.93333	137	35	3.26667	29	11	1.85714
ssc-miR-novel-chr14_12181	ssc-mir-novel-chr14_12181	3p	TTGTCT	22	TTTGTCTGTGGTGTAGGCCCGC	TTTGTCTGTGGTGTAGGCCCGA	No	49	5	3.93333	137	35	3.26667	29	11	1.85714
ssc-miR-novel-chr14_14572	ssc-mir-novel-chr14_14572	3p	GGCACC	22	TGGCACCAGCACTGGCGGTGGC	TGGCACCAGCACTGGCGGTGGC	Yes	31	9	2.15789	70	17	2.96296	31	9	2.15789
ssc-miR-novel-chr14_14582	ssc-mir-novel-chr14_14582	3p	TGGTTA	17	GTGGTTAAGGCTTTGGA	GGTTAAGGCTTTGGA	No	43	16	2.03846	137	63	2.0137	22	6	2
ssc-miR-novel-chr15_15523	ssc-mir-novel-chr15_15523	3p	TTGTTC	22	TTTGTTCGTTCGGCTCGCGTGA	TTTGTTCGTTCGGCTCGCGTGA	Yes	252	58	3.85294	357	97	3.42991	252	58	3.85294
ssc-miR-novel-chr15_16769	ssc-mir-novel-chr15_16769	5p	GCAGAT	18	TGCAGATGATGTGAGAGA	TGCAGATGATGTGAGAGA	Yes	19		2.9	31	3	3.15385	19		2.9
ssc-miR-novel-chr16_16917	ssc-mir-novel-chr16_16917	3p	TGGTGT	21	TTGGTGTACACTGGAATAGCT	TTGGTGTACACTGGAATAGCT	Yes	271	83	3.02151	325	96	3.16038	271	83	3.02151
ssc-miR-novel-chr16_17559	ssc-mir-novel-chr16_17559	5p	GGCAGT	22	TGGCAGTGTATTGTTAGCTGGT	TGGCAGTGTATTGTTAGCTGGT	Yes	22		3.2	28	1	3.45455	22		3.2
ssc-miR-novel-chr2_21624	ssc-mir-novel-chr2_21624	5p	GAGATG	20	TGAGATGAAGCACTGTAGCT	TGAGATGAAGCACTGTAGCT	Yes	297	92	3.0098	2861	948	2.99687	297	92	3.0098
ssc-miR-novel-chr3_24308	ssc-mir-novel-chr3_24308	5p	CAGTGA	24	CCAGTGATCAGGTTACGATGGATT	CCAGTGATCAGGTTACGATGGATT	Yes	22	2	2.66667	108	8	6.55556	22	2	2.66667
ssc-miR-novel-chr3_25028	ssc-mir-novel-chr3_25028	3p	GTGGCT	20	TGTGGCTGTGGCCTGCAACT	TGTGGCTGTGGCCTGCAACT	Yes	35	11	2.14286	51	14	2.54167	35	11	2.14286
ssc-miR-novel-chr5_29480	ssc-mir-novel-chr5_29480	3p	CTGAGA	21	TCTGAGATGTGACCTGGGCAT	TCTGAGATGTGACCTGGGCAT	Yes	49	7	3.47059	113	22	3.84375	49	7	3.47059
ssc-miR-novel-chr5_29674	ssc-mir-novel-chr5_29674	3p	AACACT	21	TAACACTGTCTGGTAAAGATG	TAACACTGTCTGGTAACGATGTT	No	853	354	2.37088	1272	482	2.60569	1		1.1
ssc-miR-novel-chr5_29676	ssc-mir-novel-chr5_29676	3p	AATACT	23	TAATACTGCCGGGTAATGATGGA	TAATACTGCCGGGTAATGATGGA	Yes	861	199	4.16746	1301	392	3.26119	861	199	4.16746
ssc-miR-novel-chr6_30729	ssc-mir-novel-chr6_30729	3p	AATACT	22	TAATACTGCCTGGTAATGATGA	TAATACTGCCTGGTAATGATGA	Yes	2677	1317	2.02487	7845	3650	2.14617	2677	1317	2.02487
ssc-miR-novel-chr6_30857	ssc-mir-novel-chr6_30857	3p	ATGGAT	19	CATGGATGTGGTGATGTGG	ATCGATGTGGTGATGTGGCGCT	No	1177	530	2.19815	2700	996	2.69384
ssc-miR-novel-chr6_31604	ssc-mir-novel-chr6_31604	3p	GTGTGT	21	TGTGTGTGGGCGCCGGACGCC	TGTGTGTGGGCGCCGGACGCC	Yes	117	25	3.62857	618	315	1.93231	117	25	3.62857
ssc-miR-novel-chr7_33975	ssc-mir-novel-chr7_33975	3p	GCATCT	22	TGCATCTGTGGCGTAGGCCAGT	TGCATCTGTGGCGTAGGCCAGA	No	673	105	5.93913	1051	142	6.98026	119	6	8.0625
ssc-miR-novel-chr7_34297	ssc-mir-novel-chr7_34297	3p	GCATCT	22	TGCATCTGTGGCGTAGGCCAGT	TGCATCTGTGGCGTAGGCCAGA	No	673	105	5.93913	1051	142	6.98026	119	6	8.0625
ssc-miR-novel-chr9_38959	ssc-mir-novel-chr9_38959	5p	ACCTGG	17	TACCTGGTTGATCCTGC	TACCTGGTTGATCCTGC	Yes	142	40	3.04	296	52	4.93548	142	40	3.04
ssc-miR-novel-chrX_40252	ssc-mir-novel-chrX_40252	5p	TCATTC	22	TTCATTCGGCTGTCCAGATGTA	TTCATTCGGCTGTCCAGATGTA	Yes	173	69	2.31646	264	89	2.76768	173	69	2.31646
ssc-miR-novel-chrX_41196	ssc-mir-novel-chrX_41196	3p	CTGTCA	21	ACTGTCACCTTTTTGAGTAGA	ACTGTCACCTTTTTGAGTAGA	Yes	28	9	2	40	14	2.08333	28	9	2
ssc-miR-novel-JH118494-1_41628	ssc-mir-novel-JH118494-1_41628	3p	CTGAGA	21	TCTGAGATGTGACCTGGGCAT	TCTGAGATGTGACCTGGGCAT	Yes	49	7	3.47059	113	22	3.84375	49	7	3.47059
ssc-miR-novel-JH118654-1_42487	ssc-mir-novel-JH118654-1_42487	5p	GGCAGT	22	TGGCAGTGTATTGTTAGCTGGT	TGGCAGTGTATTGTTAGCTGGT	Yes	22		3.2	28	1	3.45455	22		3.2

## Sheet: down.PCMV vs CONTROL
Differentially expressed miRNA for PCMV vs CONTROL based on Most_Abundant_Seq. Fold Change cutoff: 0.5 Column A: MATURE-ID, the ID of mature miRNA annotated in miRBase 19. Column B: PRE_ID, the pre-miRNA name. Column C: pre-miRNA arm (5p or 3p), the position of the most abundant isomiR on pre-miRNA. Column D: MUTURE-SEED, the seed sequence of the mature miRNA. Column E: MATURE-LENGTH, the length …
PCMV vs CONTROL 2.0 fold change DOWN regulated miRNAs
miRNA information								TagCount_Most_Abundant_Seq		Fold Change	TagCount_ALL_Isoform		Fold Change	TagCount_Mature_Alone		Fold Change
MATURE-ID	PRE_ID	pre-miRNA arm (5p or 3p)	MATURE-SEED	MATURE-LENGTH	MATURE-SEQ	Most_Abundant_Seq	Is_miRBaseMature_Most_Abundant_Seq	PCMV	CONTROL	PCMV vs CONTROL	PCMV	CONTROL	PCMV vs CONTROL	PCMV	CONTROL	PCMV vs CONTROL
ssc-let-7c	ssc-let-7c	5p	GAGGTA	22	TGAGGTAGTAGGTTGTATGGTT	TGAGGTAGTAGGTTGTGTGGTT	No	768	1637	0.472374	2828	3963	0.714322	1126	1258	0.895899
ssc-let-7d-5p	ssc-let-7d	5p	GAGGTA	22	AGAGGTAGTAGGTTGCATAGTT	AGAGGTAGTAGGTTGCATAGTT	Yes	163	1773	0.0970275	265	2223	0.123153	163	1773	0.0970275
ssc-let-7g	ssc-let-7g	5p	GAGGTA	22	TGAGGTAGTAGTTTGTACAGTT	TGAGGTAGTAGTTTGTACAGTT	Yes	1279	3374	0.38091	1757	4086	0.431396	1279	3374	0.38091
ssc-miR-1285	ssc-mir-1285	3p	TGGGCA	24	CTGGGCAACATAGCGAGACCCCGT	GGCAACATAGCGAGACCCCGTCTCT	No	2	27	0.324324	14	222	0.103448
ssc-miR-145-5p	ssc-mir-145	5p	TCCAGT	24	GTCCAGTTTTCCCAGGAATCCCTT	GTCCAGTTTTCCCAGGAATCCCT	No	21	87	0.319588	46	129	0.402878		3	0.769231
ssc-miR-146a-5p	ssc-mir-146a	5p	GAGAAC	22	TGAGAACTGAATTCCATGGGTT	TGAGAACTGAATTCCATGGGTT	Yes	292	1767	0.169949	576	2506	0.232909	292	1767	0.169949
ssc-miR-15a	ssc-mir-15a	5p	AGCAGC	21	TAGCAGCACATAATGGTTTGT	TAGCAGCACATAATGGTTTGT	Yes	26	156	0.216867	804	959	0.840041	26	156	0.216867
ssc-miR-15b	ssc-mir-15b	5p	AGCAGC	22	TAGCAGCACATCATGGTTTACA	TAGCAGCACATCATGGTTTACA	Yes	52	812	0.0754258	84	1195	0.0780083	52	812	0.0754258
ssc-miR-185	ssc-mir-185	5p	GGAGAG	22	TGGAGAGAAAGGCAGTTCCTGA	TGGAGAGAAAGGCAGTTCCTGA	Yes	98	1621	0.066217	165	1843	0.0944414	98	1621	0.066217
ssc-miR-18a	ssc-mir-18a	5p	AAGGTG	22	TAAGGTGCATCTAGTGCAGATA	TAAGGTGCATCTAGTGCAGAT	No	1215	9541	0.128259	4458	15952	0.279915	352	496	0.715415
ssc-miR-193a-5p	ssc-mir-193a	5p	GGGTCT	22	TGGGTCTTTGCGGGCGAGATGA	TGGGTCTTTGCGGGCGAGATGA	Yes	34	201	0.208531	51	227	0.257384	34	201	0.208531
ssc-miR-193a-3p	ssc-mir-193a	3p	ACTGGC	22	AACTGGCCTACAAAGTCCCAGT	AACTGGCCTACAAAGTCCCAGT	Yes	15	45	0.454545	23	75	0.388235	15	45	0.454545
ssc-miR-195	ssc-mir-195	5p	AGCAGC	21	TAGCAGCACAGAAATATTGGC	TAGCAGCACAGAAATATTGGC	Yes	14	192	0.118812	97	781	0.135272	14	192	0.118812
ssc-miR-19a	ssc-mir-19a	3p	GTGCAA	23	TGTGCAAATCTATGCAAAACTGA	TGTGCAAATCTATGCAAAACTGA	Yes	1725	6339	0.273271	2907	7185	0.40542	1725	6339	0.273271
ssc-miR-19b	ssc-mir-19b-1	3p	GTGCAA	23	TGTGCAAATCCATGCAAAACTGA	TGTGCAAATCCATGCAAAACTGA	Yes	6281	14587	0.430979	9505	16327	0.58242	6281	14587	0.430979
ssc-miR-19b	ssc-mir-19b-2	3p	GTGCAA	23	TGTGCAAATCCATGCAAAACTGA	TGTGCAAATCCATGCAAAACTGA	Yes	6281	14587	0.430979	19082	32664	0.584318	6281	14587	0.430979
ssc-miR-22-3p	ssc-mir-22	3p	AGCTGC	22	AAGCTGCCAGTTGAAGAACTGT	AAGCTGCCAGTTGAAGAACTGT	Yes	154	365	0.437333	532	1245	0.431873	154	365	0.437333
ssc-miR-2320-5p	ssc-mir-2320	5p	GGCACA	22	TGGCACAGGGTCCAGCTGTCGG	TGGCACAGGGTCCAGCTGTCGGC	No	41	114	0.41129	130	262	0.514706	30	50	0.666667
ssc-miR-2320-3p	ssc-mir-2320	3p	GATGAT	21	CGATGATGGTCCCTGTGTTTG	TCGATGATGGTCCCTGTGTTTG	No	7	51	0.278689	88	166	0.556818	29	14	1.625
ssc-miR-23a	ssc-mir-23a	3p	TCACAT	21	ATCACATTGCCAGGGATTTCC	ATCACATTGCCAGGGATTTCC	Yes	266	635	0.427907	944	2266	0.419156	266	635	0.427907
ssc-miR-24-3p	ssc-mir-24-1	3p	GGCTCA	22	TGGCTCAGTTCAGCAGGAACAG	TGGCTCAGTTCAGCAGGAACAGT	No	85	10251	0.00925836	1192	35485	0.0338639	163	7326	0.0235823
ssc-miR-24-3p	ssc-mir-24-2	3p	GGCTCA	22	TGGCTCAGTTCAGCAGGAACAG	TGGCTCAGTTCAGCAGGAACAGT	No	85	10251	0.00925836	1192	35089	0.034246	163	7326	0.0235823
ssc-miR-27b-5p	ssc-mir-27b	5p	GAGCTT	23	AGAGCTTAGCTGATTGGTGAACA	AGAGCTTAGCTGATTGGTGAAC	No	15	63	0.342466	37	96	0.443396	5	19	0.517241
ssc-miR-28-5p	ssc-mir-28	5p	AGGAGC	22	AAGGAGCTCACAGTCTATTGAG	AAGGAGCTCACAGTCTATTGA	No	44	232	0.22314	109	405	0.286747	35	117	0.354331
ssc-miR-301	ssc-mir-301	3p	AGTCCA	23	CAGTCCAATAGTATTGTCAAAGC	CCAGTGCAATAGTATTGTCAAAGC	No		17	0.37037	1	38	0.229167
ssc-miR-31	ssc-mir-31	5p	GGCAAG	22	AGGCAAGATGCTGGCATAGCTG	AGGCAAGATGCTGGCATAGCT	No	657	3118	0.213235	1110	3935	0.283904	24	60	0.485714
ssc-miR-335	ssc-mir-335	5p	CAAGAG	22	TCAAGAGCAATAACGAAAAATG	TCAAGAGCAATAACGAAAAATG	Yes	25	74	0.416667	53	136	0.431507	25	74	0.416667
ssc-miR-340	ssc-mir-340-1	5p	TATAAA	22	TTATAAAGCAATGAGACTGATT	TTATAAAGCAATGAGACTGATT	Yes	88	227	0.413502	125	347	0.378151	88	227	0.413502
ssc-miR-340	ssc-mir-340-2	5p	TATAAA	22	TTATAAAGCAATGAGACTGATT	TTATAAAGCAATGAGACTGATT	Yes	88	227	0.413502	125	347	0.378151	88	227	0.413502
ssc-miR-361-5p	ssc-mir-361	5p	TATCAG	22	TTATCAGAATCTCCAGGGGTAC	TTATCAGAATCTCCAGGGGTA	No	107	704	0.163866	254	1465	0.178983	33	199	0.205742
ssc-miR-421-3p	ssc-mir-421	3p	TCAACA	23	ATCAACAGACATTAATTGGGCGC	ATCAACAGACATTAATTGGGCGC	Yes	4	38	0.291667	22	125	0.237037	4	38	0.291667
ssc-miR-423-5p	ssc-mir-423	5p	GAGGGG	23	TGAGGGGCAGAGAGCGAGACTTT	TGAGGGGCAGAGAGCGAGACTTT	Yes	984	2493	0.397123	1930	4287	0.451478	984	2493	0.397123
ssc-miR-542-3p	ssc-mir-542	3p	GTGACA	22	TGTGACAGATTGATAACTGAAA	TGTGACAGATTGATAACTGAAA	Yes	540	1446	0.377747	2655	7368	0.361209	540	1446	0.377747
ssc-miR-98	ssc-mir-98	5p	GAGGTA	22	TGAGGTAGTAAGTTGTATTGTT	TGAGGTAGTAAGTTGTATTGTT	Yes	574	2376	0.244761	1144	2949	0.389997	574	2376	0.244761
ssc-miR-novel-chr10_5614	ssc-mir-novel-chr10_5614	5p	CGGGCC	17	GCGGGCCCACGGGGGCC	GCGGGCCCACGGGGGCC	Yes		52	0.16129	1	193	0.0541872		52	0.16129
ssc-miR-novel-chr11_6750	ssc-mir-novel-chr11_6750	5p	AGGGTC	18	CAGGGTCGGGCCTGGTTA	TAAGCAGGGTCGGGCCTG	No	1	547	0.0197487	12	916	0.0237581
ssc-miR-novel-chr12_7407	ssc-mir-novel-chr12_7407	3p	GGCGGC	17	CGGCGGCGGCGGCGACT	GCGGCGGCGGCGACT	No	1	47	0.192982	4	248	0.0542636		9	0.526316
ssc-miR-novel-chr12_7490	ssc-mir-novel-chr12_7490	5p	TTGCAG	21	TTTGCAGTAACAGGTGTGAAC	TTTGCAGTAACAGGTGTGAACA	No	1	14	0.458333	4	49	0.237288	1	20	0.366667
ssc-miR-novel-chr14_12918	ssc-mir-novel-chr14_12918	5p	AGGAAA	19	CAGGAAACACTGGTGGAGG	AGGAAACTCTGGTGGAGGTC	No	3	99	0.119266	10	263	0.0732601
ssc-miR-novel-chr15_16275	ssc-mir-novel-chr15_16275	5p	GCCGGC	18	AGCCGGCGGCGGCGGCGA	GGCCGGCGGCGGCGG	No		24	0.294118	11	142	0.138158
ssc-miR-novel-chr15_16277	ssc-mir-novel-chr15_16277	5p	GCCGGC	18	AGCCGGCGGCGGCGGCGA	GGCCGGCGGCGGCGG	No		24	0.294118	11	142	0.138158
ssc-miR-novel-chr1_1558	ssc-mir-novel-chr1_1558	5p	GGGGCG	23	CGGGGCGGGCGGTCGCCCGGGGC	CGGGGCGCGCGGTCGCCCGGGGA	No	7	80	0.188889	49	764	0.0762274
ssc-miR-novel-chr2_21617	ssc-mir-novel-chr2_21617	3p	GGATTT	17	TGGATTTTTGGAGCTGG	ATGGATTTTTGGAGCTGGG	No	53	362	0.169355	218	1924	0.11789	6	7	0.941176
ssc-miR-novel-chr2_22309	ssc-mir-novel-chr2_22309	5p	GGATAC	22	AGGATACGTCGCAGACGTGGTT	AGGATACGTCGCAGACGTGGTT	Yes		15	0.4		20	0.333333		15	0.4
ssc-miR-novel-chr3_23361	ssc-mir-novel-chr3_23361	3p	GGAAAC	18	AGGAAACTCTGGGGGTGG	AGGAAACTCTGGTGG	No	1	24	0.323529	1	26	0.305556
ssc-miR-novel-chr4_26969	ssc-mir-novel-chr4_26969	5p	GGGGTG	17	CGGGGTGTGGGGAGGGC	CCCGGGGTGTGGGGAGGGC	No	15	58	0.367647	41	384	0.129442	1	51	0.180328
ssc-miR-novel-chr5_29297	ssc-mir-novel-chr5_29297	5p	CGGGGG	17	GCGGGGGTGGCGGCGGG	CGTCGCGGGGGTGGCGGCGGG	No	3	34	0.295455	24	240	0.136		5	0.666667
ssc-miR-novel-chr5_29857	ssc-mir-novel-chr5_29857	5p	CAGCAG	19	GCAGCAGGTCTCCAAGGGG	GCAGCAGGTCTCCAAGGTG	No	1	736	0.0147453	23	2081	0.0157819		6	0.625
ssc-miR-novel-chr6_31216	ssc-mir-novel-chr6_31216	5p	TTTTGG	19	GTTTTGGTGGGGGCCGGGG	TTGGTGGGGGCCGGG	No	2	51	0.196721	5	102	0.133929
ssc-miR-novel-chr6_31436	ssc-mir-novel-chr6_31436	5p	GCTTCG	17	CGCTTCGGCGGCGGGGG	CGCTTCGGCGGCGGG	No	1	16	0.423077	127	128	0.992754		6	0.625
ssc-miR-novel-chr6_31474	ssc-mir-novel-chr6_31474	5p	GGTGGG	17	AGGTGGGATCCCGAGGC	GCCGAGGTGGGATCCCGAGG	No	5	150	0.09375	61	1521	0.0463749		10	0.5
ssc-miR-novel-chr6_32276	ssc-mir-novel-chr6_32276	3p	TGGGCC	17	CTGGGCCCGGGTGGAGC	GTGGGCCCGGGTGGA	No		28	0.263158		45	0.181818
ssc-miR-novel-chr8_36585	ssc-mir-novel-chr8_36585	5p	GATGGA	20	AGATGGATTTTTGGAGATGG	AGATGGATTTTTGGAGCTGGG	No	1	19	0.37931	40	141	0.331126
ssc-miR-novel-chr9_39325	ssc-mir-novel-chr9_39325	5p	CATCTG	21	CCATCTGTGGGATTATGACTG	CCATCTGTGGGATTATGACTG	Yes	2	14	0.5	27	173	0.202186	2	14	0.5
ssc-miR-novel-chrX_39845	ssc-mir-novel-chrX_39845	3p	GGCGGC	19	CGGCGGCGACTCTGGACTC	CGGCGGCGACTCTGGACGCGAGC	No	4	171	0.0773481	47	2778	0.0204448
ssc-miR-novel-chrX_39952	ssc-mir-novel-chrX_39952	5p	ACCCAT	22	TACCCATTGCATATCGGAGTTG	TACCCATTGCATATCGGAGTTG	Yes	44	424	0.124424	125	494	0.267857	44	424	0.124424
ssc-miR-novel-chrX_40484	ssc-mir-novel-chrX_40484	5p	AGGGCG	18	AAGGGCGGGAGCGGCGGG	AAGGGCGGGAGCGGCC	No		10	0.5	1	96	0.103774
ssc-miR-novel-chrX_40533	ssc-mir-novel-chrX_40533	5p	AAAATG	21	GAAAATGGATGGCACTGGAGT	TGAAAATGGATGGCGCTGGAGC	No		20	0.333333	9	218	0.0833333
ssc-miR-novel-chrX_41194	ssc-mir-novel-chrX_41194	3p	GATTGG	22	TGATTGGCACCTCTTTGAGTGA	TGATTGGCACCTCTTTGAGTGA	Yes	2	30	0.3	10	39	0.408163	2	30	0.3
ssc-miR-novel-chrX_41202	ssc-mir-novel-chrX_41202	3p	GATTGG	22	TGATTGGCACCTCTTGGAGTGA	TGATTGGCACCTCTTGGAGTGA	Yes	4	29	0.358974	14	39	0.489796	4	29	0.358974
