# Supplementary material for: Identification and Analysis of the Porcine MicroRNA in Porcine Cytomegalovirus-Infected Macrophages Using Deep Sequencing
Source: PLoS One. 2016 Mar 4;11(3):e0150971. doi: 10.1371/journal.pone.0150971 (PMC4778948; doi:10.1371/journal.pone.0150971)
Supplement: S3 Table — (XLSX) [file pone.0150971.s004.xlsx]

## Sheet: Sheet1
Predicted target genes for ssc-miR-7, ssc-miR-18a, ssc-miR-19b, ssc-miR-24-3p, ssc-miR-101, ssc-miR-128, ssc-miR-155-5p, ssc-miR-196b-5p, ssc-miR-novel-chr5-29857, ssc-miR-novel-chr6-30729 This sheet is intended for advanced users who want more fine-grained control over filtering sites or building new site prodiction models. # Column A: Seqname, the name the sequence. # Column B: GeneSymbol, the …
ssc-miR-7
Predicted Sites for ssc-miR-7
Gene			Site			Context+ Score							Context Score					Raw Score			Thermodynamics		Conservation
Seqname	GeneSymbol	Type	Diagrams	Range	Seed Match	Site-type Contribution	3' Pairing Contribution	Local AU Contribution	Position Contribution	TA Contribution	SPS Contribution	Context+ Score	Site-type Contribution	3' Pairing Contribution	Local AU Contribution	Position Contribution	Context Score	3' Pairing Contribution	Local AU Contribution	Position Contribution	Structure Score	Free Energy	Branch Length	Pct	IsConserved
ENSSSCT00000000004	TTC38	NonCoding	Click Me	(223,248)	7mer-m8	-0.12	0.003	-0.001	-0.028	0.014	-0.023	-0.156	-0.161	0.005	-0.008	-0.015	-0.179	2	0.553	240	144	-14.12	0	0.137	False
ENSSSCT00000000008	TRMU	NonCoding	Click Me	(149,173)	7mer-m8	-0.12	0.021	0.143	-0.038	0.014	-0.023	-0.003	-0.161	0.036	0.17	-0.022	0.023	1	0.199	165	145	-13.91	0	0.137	False
ENSSSCT00000000097	APOBEC3H	NonCoding	Click Me	(197,219)	Imperfect													4.5	0.606	212	142	-16.13	0		False
ENSSSCT00000000169	PRDM4	NonCoding	Click Me	(352,377)	7mer-m8	-0.12	-0.016	-0.027	-0.009	0.014	-0.023	-0.181	-0.161	-0.026	-0.039	-0.003	-0.229	3	0.615	369	154	-15.64	0	0.137	False
ENSSSCT00000000143	NCF4	NonCoding	Click Me	(3511,3535)	Imperfect													2	0.505	187	142	-16.27	0		False
ENSSSCT00000000142	CSF2RB	NonCoding	Click Me	(1278,1301)	Imperfect													4.5	0.56	770	151	-17.12	0		False
ENSSSCT00000000126	ANKRD54	NonCoding	Click Me	(664,688)	Offset 6mer	-0.019	-0.009	0	-0.005	0.007	-0.006	-0.033	-0.015	-0.004	-0.004	0	-0.023	3.5	0.556	363	141	-16.32	0		False
ENSSSCT00000000150	TXN2	NonCoding	Click Me	(197,221)	7mer-m8	-0.12	0.012	0.126	-0.032	0.014	-0.023	-0.023	-0.161	0.02	0.148	-0.018	-0.01	1.5	0.241	213	153	-14.02	0	0.137	False
ENSSSCT00000000195	PRKAG1	NonCoding	Click Me	(447,471)	7mer-m8	-0.12	0.003	0.013	-0.038	0.014	-0.023	-0.152	-0.161	0.005	0.01	-0.022	-0.168	2	0.517	164	147	-14.42	0	0.137	False
ENSSSCT00000000148	FOXRED2	NonCoding	Click Me	(171,195)	8mer	-0.247	0.013	0.124	-0.067	0.024	-0.045	-0.197	-0.31	0.005	0.176	-0.038	-0.167	1.5	0.296	187	143	-15.09	0	0	False
ENSSSCT00000000436	BAZ2A	NonCoding	Click Me	(660,683)	Imperfect													2.5	0.498	676	140	-14.66	0		False
ENSSSCT00000000389	DNAJC14	NonCoding	Click Me	(177,199)	Offset 6mer	-0.019	-0.006	-0.005	-0.016	0.007	-0.006	-0.046	-0.015	-0.002	-0.017	-0.009	-0.043	3	0.611	191	146	-14.14	0		False
ENSSSCT00000000424	PAN2	NonCoding	Click Me	(515,541)	8mer	-0.247	-0.008	0.013	-0.093	0.024	-0.045	-0.355	-0.31	0.001	0.004	-0.056	-0.361	2.5	0.564	83	161	-23.08	0	0	False
ENSSSCT00000000472		NonCoding	Click Me	(95,119)	Imperfect													4.5	0.477	112	142	-15.13	0		False
ENSSSCT00000000267	KRT5	NonCoding	Click Me	(154,178)	Offset 6mer	-0.019	0.001	0.001	-0.017	0.007	-0.006	-0.034	-0.015	0	-0.001	-0.01	-0.025	2	0.542	170	144	-15.39	0		False
ENSSSCT00000000267	KRT5	NonCoding	Click Me	(235,259)	Imperfect													4	0.608	89	141	-15.35	0		False
ENSSSCT00000000438	ATP5B	NonCoding	Click Me	(54,77)	Imperfect													2.5	0.457	70	148	-15.6	0		False
ENSSSCT00000000403		NonCoding	Click Me	(254,278)	Offset 6mer	-0.019	-0.023	-0.002	-0.011	0.007	-0.006	-0.054	-0.015	-0.009	-0.008	-0.005	-0.037	5.5	0.571	270	151	-15.46	0		False
ENSSSCT00000000403		NonCoding	Click Me	(61,87)	Offset 6mer	-0.019	-0.002	0.015	-0.023	0.007	-0.006	-0.029	-0.015	-0.001	0.038	-0.014	0.008	2.5	0.383	79	140	-11.24	0		False
ENSSSCT00000000392	WIBG	NonCoding	Click Me	(154,178)	7mer-m8	-0.12	0.003	-0.023	-0.038	0.014	-0.023	-0.188	-0.161	0.005	-0.034	-0.022	-0.212	2	0.607	170	154	-13.08	0	0.137	False
ENSSSCT00000000405	ESYT1	NonCoding	Click Me	(2327,2350)	7mer-m8	-0.12	-0.007	0.067	0.055	0.014	-0.023	-0.013	-0.161	-0.01	0.077	0.038	-0.057	2.5	0.385	826	154	-21.35	0	0.137	False
ENSSSCT00000000405	ESYT1	NonCoding	Click Me	(1003,1029)	Imperfect													3	0.448	1022	141	-20.06	0		False
ENSSSCT00000000254	KRT82	NonCoding	Click Me	(878,900)	7mer-m8	-0.12	0.003	0.037	-0.029	0.014	-0.023	-0.119	-0.161	0.005	0.039	-0.016	-0.133	2	0.46	230	155	-13.25	0	0.137	False
ENSSSCT00000000219	FAIM2	NonCoding	Click Me	(1488,1517)	7mer-m8	-0.12	-0.016	-0.011	0.151	0.014	-0.023	-0.005	-0.161	-0.026	-0.019	0.1	-0.107	3	0.576	1500	155	-21.54	0	0.137	False
ENSSSCT00000000492	SLC16A7	NonCoding	Click Me	(218,247)	8mer	-0.247	0.013	-0.041	-0.054	0.024	-0.045	-0.349	-0.31	0.005	-0.079	-0.029	-0.413	1.5	0.694	239	146	-15.84	0	0	False
ENSSSCT00000000278	CSAD	NonCoding	Click Me	(798,822)	7mer-m8	-0.12	0.012	-0.054	-0.045	0.014	-0.023	-0.216	-0.161	0.02	-0.072	-0.026	-0.238	1.5	0.681	121	166	-15.03	0	0.137	False
ENSSSCT00000000259	KRT85	NonCoding	Click Me	(285,308)	7mer-m8	-0.12	-0.007	0.005	-0.019	0.014	-0.023	-0.15	-0.161	-0.01	0	-0.01	-0.181	2.5	0.537	300	162	-15.75	0	0.137	False
ENSSSCT00000000390		NonCoding	Click Me	(880,902)	Offset 6mer	-0.019	0.004	0.015	-0.013	0.007	-0.006	-0.012	-0.015	0.002	0.037	-0.007	0.017	1.5	0.385	229	142	-18.32	0		False
ENSSSCT00000000916	KANSL2	NonCoding	Click Me	(166,191)	7mer-m8	-0.12	-0.016	-0.032	-0.036	0.014	-0.023	-0.213	-0.161	-0.026	-0.045	-0.02	-0.253	3	0.629	183	155	-12.36	0	0.137	False
ENSSSCT00000000597	FGFR1OP2	NonCoding	Click Me	(798,821)	Offset 6mer	-0.019	-0.006	-0.015	0.023	0.007	-0.006	-0.017	-0.015	-0.002	-0.043	0.022	-0.039	3	0.719	813	143	-12.03	0		False
ENSSSCT00000000597	FGFR1OP2	NonCoding	Click Me	(459,482)	Imperfect													3.5	0.618	475	140	-17.63	0		False
ENSSSCT00000000588	KLHDC5	NonCoding	Click Me	(439,466)	Imperfect													2.5	0.428	459	144	-15.06	0		False
ENSSSCT00000000806	ITFG2	NonCoding	Click Me	(1021,1047)	Imperfect													2.5	0.506	572	141	-15.96	0		False
ENSSSCT00000000595	MED21	NonCoding	Click Me	(127,151)	Offset 6mer	-0.019	0.004	-0.033	-0.019	0.007	-0.006	-0.066	-0.015	0.002	-0.089	-0.011	-0.113	1.5	0.908	143	142	-15.71	0		False
ENSSSCT00000000865	TWF1	NonCoding	Click Me	(2953,2978)	Imperfect													2	0.62	684	145	-12.2	0		False
ENSSSCT00000000865	TWF1	NonCoding	Click Me	(3223,3247)	7mer-m8	-0.12	0.021	-0.04	-0.003	0.014	-0.023	-0.151	-0.161	0.036	-0.055	0.001	-0.18	1	0.648	414	145	-13.91	0	0.137	False
ENSSSCT00000000623	GOLT1B	NonCoding	Click Me	(1031,1054)	Imperfect													2	0.65	1047	146	-11.88	0		False
ENSSSCT00000000623	GOLT1B	NonCoding	Click Me	(2182,2203)	Offset 6mer	-0.019	-0.006	-0.013	-0.01	0.007	-0.006	-0.048	-0.015	-0.002	-0.038	-0.004	-0.059	3	0.696	284	143	-14.56	0		False
ENSSSCT00000000708	CD69	NonCoding	Click Me	(66,90)	Imperfect													2.5	0.648	83	140	-16.69	0		False
ENSSSCT00000000914	KIAA1033	NonCoding	Click Me	(2058,2081)	Imperfect													2.5	0.625	284	144	-15.44	0		False
ENSSSCT00000000755	NCAPD2	NonCoding	Click Me	(160,185)	Imperfect													3.5	0.605	86	152	-18.71	0		False
ENSSSCT00000000859	PPHLN1	NonCoding	Click Me	(607,629)	Imperfect													6	0.689	622	158	-23.37	0		False
ENSSSCT00000000859	PPHLN1	NonCoding	Click Me	(299,324)	8mer	-0.247	-0.018	-0.008	-0.034	0.024	-0.045	-0.328	-0.31	-0.001	-0.029	-0.016	-0.356	3	0.616	316	157	-18.2	0	0	False
ENSSSCT00000000859	PPHLN1	NonCoding	Click Me	(630,653)	Offset 6mer	-0.019	-0.002	-0.024	0.013	0.007	-0.006	-0.032	-0.015	-0.001	-0.066	0.014	-0.069	2.5	0.814	645	151	-14.38	0		False
ENSSSCT00000000698	OLR1	NonCoding	Click Me	(957,980)	Imperfect													2	0.694	642	142	-10.39	0		False
ENSSSCT00000000581		NonCoding	Click Me	(1235,1258)	Imperfect													2	0.697	896	144	-18.77	0		False
ENSSSCT00000000616	KCNJ8	NonCoding	Click Me	(80,104)	Imperfect													5	0.645	79	169	-20.12	0		False
ENSSSCT00000000815	CCDC77	NonCoding	Click Me	(743,767)	Offset 6mer	-0.019	0.001	0.004	-0.02	0.007	-0.006	-0.034	-0.015	0	0.007	-0.012	-0.02	2	0.509	116	154	-20.36	0		False
ENSSSCT00000000711	KLRF1	NonCoding	Click Me	(464,486)	Offset 6mer	-0.019	-0.016	-0.022	-0.014	0.007	-0.006	-0.071	-0.015	-0.007	-0.06	-0.007	-0.089	4.5	0.789	219	147	-12.45	0		False
ENSSSCT00000000824	LRTM2	NonCoding	Click Me	(1494,1519)	7mer-m8	-0.12	0.021	0.028	-0.036	0.014	-0.023	-0.115	-0.161	0.036	0.029	-0.02	-0.116	1	0.48	184	157	-17.31	0	0.137	False
ENSSSCT00000000824	LRTM2	NonCoding	Click Me	(498,521)	Imperfect													2.5	0.423	514	142	-16.55	0		False
ENSSSCT00000000917	TXNRD1	NonCoding	Click Me	(950,973)	7mer-m8	-0.12	0.003	-0.076	0.075	0.014	-0.023	-0.128	-0.161	0.005	-0.099	0.051	-0.204	2	0.737	965	147	-13.67	0	0.137	False
ENSSSCT00000000831	ATP6V1E1	NonCoding	Click Me	(233,258)	Offset 6mer	-0.019	0.001	0.01	-0.012	0.007	-0.006	-0.02	-0.015	0	0.024	-0.006	0.003	2	0.442	250	145	-15.78	0		False
ENSSSCT00000000647	RERG	NonCoding	Click Me	(488,513)	Imperfect													4	0.732	506	140	-14.95	0		False
ENSSSCT00000000709	CD69	NonCoding	Click Me	(66,90)	Imperfect													2.5	0.648	83	140	-16.69	0		False
ENSSSCT00000000849	LRRK2	NonCoding	Click Me	(2265,2287)	7mer-m8	-0.12	-0.016	-0.069	0.095	0.014	-0.023	-0.119	-0.161	-0.026	-0.09	0.064	-0.213	3	0.718	1108	162	-16.23	0	0.137	False
ENSSSCT00000000849	LRRK2	NonCoding	Click Me	(2034,2062)	Imperfect													4	0.745	1334	152	-19.04	0		False
ENSSSCT00000000849	LRRK2	NonCoding	Click Me	(27,50)	Offset 6mer	-0.019	-0.006	-0.02	-0.025	0.007	-0.006	-0.07	-0.015	-0.002	-0.057	-0.016	-0.09	3	0.776	42	144	-13.45	0		False
ENSSSCT00000000912	ALDH1L2	NonCoding	Click Me	(2594,2618)	7mer-m8	-0.12	-0.053	-0.049	0.151	0.014	-0.023	-0.081	-0.161	-0.088	-0.066	0.1	-0.216	5	0.671	1500	175	-22.65	0	0.137	False
ENSSSCT00000000912	ALDH1L2	NonCoding	Click Me	(1152,1176)	Imperfect													2	0.675	1169	141	-17.86	0		False
ENSSSCT00000000561	GLIPR1	NonCoding	Click Me	(374,400)	Imperfect													3.5	0.54	393	153	-19.31	0		False
ENSSSCT00000000873	ANO6	NonCoding	Click Me	(590,616)	Offset 6mer	-0.019	-0.009	-0.01	-0.009	0.007	-0.006	-0.047	-0.015	-0.004	-0.028	-0.003	-0.05	3.5	0.657	301	144	-19.17	0		False
ENSSSCT00000000632	AEBP2	NonCoding	Click Me	(1607,1631)	Imperfect													3.5	0.675	1110	146	-21.95	0		False
ENSSSCT00000000627	PYROXD1	NonCoding	Click Me	(2154,2177)	8mer	-0.247	0.024	-0.019	-0.035	0.024	-0.045	-0.298	-0.31	0.007	-0.046	-0.016	-0.365	1	0.642	314	151	-17.11	0	0	False
ENSSSCT00000000627	PYROXD1	NonCoding	Click Me	(2413,2436)	Offset 6mer	-0.019	-0.006	-0.005	-0.024	0.007	-0.006	-0.054	-0.015	-0.002	-0.017	-0.015	-0.05	3	0.611	57	148	-15.53	0		False
ENSSSCT00000000919	NFYB	NonCoding	Click Me	(1614,1639)	Offset 6mer	-0.019	-0.002	-0.024	-0.017	0.007	-0.006	-0.063	-0.015	-0.001	-0.067	-0.01	-0.093	2.5	0.818	168	149	-17.84	0		False
ENSSSCT00000000842	CPNE8	NonCoding	Click Me	(445,469)	Offset 6mer	-0.019	-0.013	-0.024	0.001	0.007	-0.006	-0.054	-0.015	-0.005	-0.066	0.005	-0.082	4	0.814	461	148	-16.89	0		False
ENSSSCT00000000842	CPNE8	NonCoding	Click Me	(222,247)	Offset 6mer	-0.019	-0.02	-0.015	-0.013	0.007	-0.006	-0.066	-0.015	-0.008	-0.043	-0.006	-0.073	5	0.72	239	144	-15.9	0		False
ENSSSCT00000000842	CPNE8	NonCoding	Click Me	(141,165)	6mer	-0.019	-0.02	-0.026	-0.018	0.007	-0.006	-0.082	-0.015	-0.008	-0.07	-0.01	-0.104	5	0.831	158	143	-15.06	0		False
ENSSSCT00000000842	CPNE8	NonCoding	Click Me	(1646,1670)	Imperfect													5.5	0.791	48	141	-15.86	0		False
ENSSSCT00000000596	TM7SF3	NonCoding	Click Me	(836,860)	Imperfect													2	0.653	853	145	-12.32	0		False
ENSSSCT00000000915	APPL2	NonCoding	Click Me	(1050,1073)	Imperfect													3.5	0.491	1066	156	-15.92	0		False
ENSSSCT00000000576	IPO8	NonCoding	Click Me	(1318,1343)	Imperfect													2	0.477	1005	145	-16.41	0		False
ENSSSCT00000000671	LRP6	NonCoding	Click Me	(1175,1200)	Imperfect													4.5	0.651	1193	146	-15.47	0		False
ENSSSCT00000000913	ALDH1L2	NonCoding	Click Me	(2594,2618)	7mer-m8	-0.12	-0.053	-0.049	0.151	0.014	-0.023	-0.081	-0.161	-0.088	-0.066	0.1	-0.216	5	0.671	1500	175	-22.65	0	0.137	False
ENSSSCT00000000913	ALDH1L2	NonCoding	Click Me	(1152,1176)	Imperfect													2	0.675	1169	141	-17.86	0		False
ENSSSCT00000000530	LYZ	NonCoding	Click Me	(108,133)	Imperfect													3	0.648	126	152	-16.28	0		False
ENSSSCT00000001743	SRSF3	NonCoding	Click Me	(505,531)	Offset 6mer	-0.019	-0.013	-0.017	-0.009	0.007	-0.006	-0.058	-0.015	-0.005	-0.047	-0.004	-0.071	4	0.733	291	157	-19.63	0		False
ENSSSCT00000001171	RNF144B	NonCoding	Click Me	(3175,3199)	Imperfect													6	0.537	454	142	-18.44	0		False
ENSSSCT00000001758		NonCoding	Click Me	(2058,2081)	7mer-m8	-0.12	0.003	0.054	0.038	0.014	-0.023	-0.035	-0.161	0.005	0.06	0.027	-0.069	2	0.417	701	153	-18.7	0	0.137	False
ENSSSCT00000001983	CTSH	NonCoding	Click Me	(120,146)	Imperfect													3	0.342	139	148	-22.4	0		False
ENSSSCT00000001048	LARGE	NonCoding	Click Me	(828,851)	Imperfect													4	0.439	472	140	-17.8	0		False
ENSSSCT00000001349	PPP1R11	NonCoding	Click Me	(726,752)	8mer	-0.247	0.003	0.069	-0.038	0.024	-0.045	-0.233	-0.31	0.003	0.09	-0.018	-0.235	2	0.429	302	153	-20.89	0	0	False
ENSSSCT00000001929	GPR116	NonCoding	Click Me	(782,807)	7mer-m8	-0.12	-0.007	-0.044	-0.008	0.014	-0.023	-0.188	-0.161	-0.01	-0.059	-0.003	-0.234	2.5	0.657	377	155	-17.34	0	0.137	False
ENSSSCT00000001355	GABBR1	NonCoding	Click Me	(1721,1745)	7mer-m8	-0.12	0.021	-0.023	0.106	0.014	-0.023	-0.024	-0.161	0.036	-0.034	0.071	-0.088	1	0.605	1187	142	-11.62	0	0.137	False
ENSSSCT00000001355	GABBR1	NonCoding	Click Me	(23,49)	7mer-m8	-0.12	0.021	0.148	-0.056	0.014	-0.023	-0.016	-0.161	0.036	0.176	-0.033	0.018	1	0.186	41	141	-11.88	0	0.137	False
ENSSSCT00000000950	ARL1	NonCoding	Click Me	(396,421)	Imperfect													2.5	0.648	414	144	-12.09	0		False
ENSSSCT00000000951	SLC5A8	NonCoding	Click Me	(456,480)	Offset 6mer	-0.019	-0.002	0.001	-0.024	0.007	-0.006	-0.044	-0.015	-0.001	0	-0.015	-0.031	2.5	0.539	63	158	-19.98	0		False
ENSSSCT00000001151	CCDC90A	NonCoding	Click Me	(661,686)	7mer-m8	-0.12	-0.025	-0.057	0.034	0.014	-0.023	-0.178	-0.161	-0.042	-0.076	0.025	-0.254	3.5	0.69	678	172	-17.51	0	0.137	False
ENSSSCT00000001151	CCDC90A	NonCoding	Click Me	(3206,3229)	Imperfect													4	0.691	347	148	-11.81	0		False
ENSSSCT00000001112		NonCoding	Click Me	(227,252)	7mer-m8	-0.12	0.012	0.062	-0.027	0.014	-0.023	-0.083	-0.161	0.02	0.07	-0.015	-0.086	1.5	0.399	244	142	-15.62	0	0.137	False
ENSSSCT00000001037	SYT1	NonCoding	Click Me	(1387,1412)	Imperfect													2.5	0.582	1367	140	-21.03	0		False
ENSSSCT00000001928	MEP1A	NonCoding	Click Me	(468,491)	Imperfect													3.5	0.561	142	140	-14.63	0		False
ENSSSCT00000001341	TRIM26	NonCoding	Click Me	(1003,1027)	7mer-m8	-0.12	0.003	0.048	0.074	0.014	-0.023	-0.004	-0.161	0.005	0.054	0.05	-0.052	2	0.431	958	163	-19.79	0	0.137	False
ENSSSCT00000001147	TBC1D7	NonCoding	Click Me	(96,121)	Imperfect													3.5	0.55	114	146	-14.32	0		False
ENSSSCT00000001748	C6ORF89	NonCoding	Click Me	(408,430)	7mer-m8	-0.12	-0.016	0.018	-0.003	0.014	-0.023	-0.13	-0.161	-0.026	0.016	0.001	-0.17	3	0.505	415	147	-14.39	0	0.137	False
ENSSSCT00000001070	ALG12	NonCoding	Click Me	(316,342)	Offset 6mer	-0.019	-0.016	0.004	-0.007	0.007	-0.006	-0.037	-0.015	-0.007	0.008	-0.002	-0.015	4.5	0.504	334	148	-15.3	0		False
ENSSSCT00000001190	C6ORF62	NonCoding	Click Me	(186,210)	Offset 6mer	-0.019	-0.013	-0.004	-0.015	0.007	-0.006	-0.051	-0.015	-0.005	-0.013	-0.008	-0.042	4	0.595	202	150	-11.84	0		False
ENSSSCT00000001841	MEA1	NonCoding	Click Me	(108,133)	Offset 6mer	-0.019	-0.02	0.003	-0.02	0.007	-0.006	-0.055	-0.015	-0.008	0.005	-0.012	-0.03	5	0.518	125	149	-15.02	0		False
ENSSSCT00000001756	TBC1D22B	NonCoding	Click Me	(1683,1707)	Imperfect													2.5	0.605	99	145	-15.22	0		False
ENSSSCT00000000991	PLXNC1	NonCoding	Click Me	(1244,1269)	Imperfect													2.5	0.653	1186	146	-14.84	0		False
ENSSSCT00000001790		NonCoding	Click Me	(274,297)	7mer-m8	-0.12	0.012	0	-0.021	0.014	-0.023	-0.138	-0.161	0.02	-0.005	-0.011	-0.156	1.5	0.549	289	149	-14.8	0	0.137	False
ENSSSCT00000001183	MRS2	NonCoding	Click Me	(734,760)	8mer	-0.247	-0.008	-0.041	0.076	0.024	-0.045	-0.24	-0.31	0.001	-0.079	0.059	-0.329	2.5	0.695	752	157	-19.57	0	0	False
ENSSSCT00000001183	MRS2	NonCoding	Click Me	(497,523)	Offset 6mer	-0.019	-0.002	-0.01	0.005	0.007	-0.006	-0.027	-0.015	-0.001	-0.029	0.007	-0.038	2.5	0.662	515	153	-16.33	0		False
ENSSSCT00000001183	MRS2	NonCoding	Click Me	(956,983)	Imperfect													2.5	0.556	976	148	-14.71	0		False
ENSSSCT00000001111	F13A1	NonCoding	Click Me	(533,557)	6mer	-0.019	-0.013	0	0.007	0.007	-0.006	-0.025	-0.015	-0.005	-0.002	0.009	-0.014	4	0.549	550	141	-19.88	0		False
ENSSSCT00000000941	GNPTAB	NonCoding	Click Me	(114,137)	Imperfect													3	0.436	130	152	-17.98	0		False
ENSSSCT00000001944	CRISP1	NonCoding	Click Me	(61,81)	7mer-m8	-0.12	0.03	-0.003	-0.051	0.014	-0.023	-0.153	-0.161	0.052	-0.01	-0.03	-0.15	0.5	0.557	73	148	-16.28	0	0.137	False
ENSSSCT00000001101	RIPK1	NonCoding	Click Me	(789,816)	Offset 6mer	-0.019	-0.013	-0.012	0.023	0.007	-0.006	-0.02	-0.015	-0.005	-0.034	0.022	-0.033	4	0.68	808	147	-13.78	0		False
ENSSSCT00000001985	CTSH	NonCoding	Click Me	(443,469)	Imperfect													3	0.342	174	148	-22.4	0		False
ENSSSCT00000002033	IQGAP1	NonCoding	Click Me	(605,629)	Imperfect													3	0.554	622	150	-16.99	0		False
ENSSSCT00000001109		NonCoding	Click Me	(227,252)	7mer-m8	-0.12	0.012	0.062	-0.027	0.014	-0.023	-0.083	-0.161	0.02	0.07	-0.015	-0.086	1.5	0.399	244	142	-15.62	0	0.137	False
ENSSSCT00000000986	NR2C1	NonCoding	Click Me	(801,825)	7mer-A1	-0.074	-0.006	-0.015	0.04	0.014	-0.017	-0.058	-0.099	0.015	-0.046	0.027	-0.103	3	0.67	818	141	-20.43	0	0.098	False
ENSSSCT00000000986	NR2C1	NonCoding	Click Me	(1146,1170)	8mer	-0.247	0.034	-0.013	0.039	0.024	-0.045	-0.207	-0.31	0.009	-0.036	0.034	-0.303	0.5	0.627	605	140	-15.71	0	0	False
ENSSSCT00000001752	PIM1	NonCoding	Click Me	(637,661)	7mer-m8	-0.12	0.003	-0.033	0.031	0.014	-0.023	-0.129	-0.161	0.005	-0.047	0.022	-0.18	2	0.631	653	163	-21.96	0	0.137	False
ENSSSCT00000001655	FAM83B	NonCoding	Click Me	(1476,1499)	7mer-m8	-0.12	0.003	-0.106	0.149	0.014	-0.023	-0.084	-0.161	0.005	-0.136	0.099	-0.194	2	0.81	1491	152	-15.43	0	0.137	False
ENSSSCT00000001351	PPP1R11	NonCoding	Click Me	(726,752)	8mer	-0.247	0.003	0.069	-0.038	0.024	-0.045	-0.234	-0.31	0.003	0.09	-0.018	-0.235	2	0.429	300	153	-20.89	0	0	False
ENSSSCT00000001714	PPARD	NonCoding	Click Me	(611,635)	8mer	-0.247	0.003	0.072	0.044	0.024	-0.045	-0.148	-0.31	0.003	0.095	0.038	-0.174	2	0.422	627	157	-19.84	0	0	False
ENSSSCT00000001714	PPARD	NonCoding	Click Me	(1486,1510)	7mer-m8	-0.12	0.012	0.068	-0.025	0.014	-0.023	-0.074	-0.161	0.02	0.077	-0.013	-0.077	1.5	0.384	261	151	-18.26	0	0.137	False
ENSSSCT00000001169	KDM1B	NonCoding	Click Me	(718,743)	Offset 6mer	-0.019	-0.002	-0.015	0.018	0.007	-0.006	-0.018	-0.015	-0.001	-0.042	0.018	-0.04	2.5	0.714	735	140	-12.4	0		False
ENSSSCT00000001161	RBM24	NonCoding	Click Me	(158,183)	Offset 6mer	-0.019	0.004	-0.015	-0.017	0.007	-0.006	-0.046	-0.015	0.002	-0.043	-0.009	-0.066	1.5	0.719	175	142	-16.61	0		False
ENSSSCT00000001879	POLH	NonCoding	Click Me	(1572,1599)	Offset 6mer	-0.019	0.004	0.001	-0.024	0.007	-0.006	-0.037	-0.015	0.002	0.001	-0.015	-0.028	1.5	0.537	56	145	-19.37	0		False
ENSSSCT00000001958	CHRNA3	NonCoding	Click Me	(618,644)	Imperfect													2	0.589	637	144	-15.65	0		False
ENSSSCT00000001670	BEND6	NonCoding	Click Me	(1184,1208)	Offset 6mer	-0.019	-0.02	-0.007	-0.023	0.007	-0.006	-0.068	-0.015	-0.008	-0.022	-0.014	-0.059	5	0.63	83	164	-18.74	0		False
ENSSSCT00000001670	BEND6	NonCoding	Click Me	(930,955)	Imperfect													7	0.693	335	140	-20.34	0		False
ENSSSCT00000001129	TFAP2A	NonCoding	Click Me	(1363,1389)	Offset 6mer	-0.019	0.004	-0.001	-0.011	0.007	-0.006	-0.026	-0.015	0.002	-0.006	-0.005	-0.024	1.5	0.563	270	144	-17.16	0		False
ENSSSCT00000001039	E2F7	NonCoding	Click Me	(562,585)	Imperfect													5.5	0.576	578	144	-19.85	0		False
ENSSSCT00000001039	E2F7	NonCoding	Click Me	(85,111)	Offset 6mer	-0.019	-0.002	0.009	-0.021	0.007	-0.006	-0.034	-0.015	-0.001	0.021	-0.013	-0.008	2.5	0.454	103	143	-12.38	0		False
ENSSSCT00000001947	BD114	NonCoding	Click Me	(137,164)	Offset 6mer	-0.019	-0.013	-0.006	-0.018	0.007	-0.006	-0.056	-0.015	-0.005	-0.02	-0.01	-0.05	4	0.621	156	144	-16.92	0		False
ENSSSCT00000001793	TREML1	NonCoding	Click Me	(21,45)	Offset 6mer	-0.019	-0.006	0.005	-0.025	0.007	-0.006	-0.045	-0.015	-0.002	0.011	-0.016	-0.022	3	0.492	37	141	-15.82	0		False
ENSSSCT00000001689	BAK1	NonCoding	Click Me	(1654,1680)	Imperfect													5.5	0.424	1304	153	-19.55	0		False
ENSSSCT00000001126	SLC35B3	NonCoding	Click Me	(701,726)	Imperfect													4.5	0.593	719	157	-22.77	0		False
ENSSSCT00000001303	NKAPL	NonCoding	Click Me	(210,233)	Imperfect													5.5	0.441	33	144	-18.25	0		False
ENSSSCT00000001110	F13A1	NonCoding	Click Me	(533,557)	6mer	-0.019	-0.013	0	0.007	0.007	-0.006	-0.025	-0.015	-0.005	-0.002	0.009	-0.014	4	0.549	550	141	-19.88	0		False
ENSSSCT00000001163	CAP2	NonCoding	Click Me	(730,753)	8mer	-0.247	-0.071	-0.071	0.006	0.024	-0.045	-0.403	-0.31	-0.012	-0.126	0.012	-0.435	5.5	0.767	477	175	-24.29	0	0	False
ENSSSCT00000002696	EML5	NonCoding	Click Me	(3970,3994)	Offset 6mer	-0.019	0.001	0.005	-0.019	0.007	-0.006	-0.032	-0.015	0	0.011	-0.011	-0.015	2	0.495	135	144	-16.05	0		False
ENSSSCT00000002696	EML5	NonCoding	Click Me	(2315,2339)	Imperfect													2	0.649	1500	142	-13.91	0		False
ENSSSCT00000002389	TMEM55B	NonCoding	Click Me	(2084,2110)	Imperfect													2.5	0.606	1169	145	-14.08	0		False
ENSSSCT00000002389	TMEM55B	NonCoding	Click Me	(1537,1563)	Imperfect													5.5	0.497	1500	144	-19.98	0		False
ENSSSCT00000002721		NonCoding	Click Me	(403,427)	Imperfect													4	0.33	420	142	-14.37	0		False
ENSSSCT00000003097	GOT2	NonCoding	Click Me	(148,169)	Imperfect													2	0.595	162	150	-16.51	0		False
ENSSSCT00000002716	ATXN3	NonCoding	Click Me	(616,639)	7mer-m8	-0.12	-0.016	-0.017	0.028	0.014	-0.023	-0.134	-0.161	-0.026	-0.027	0.02	-0.193	3	0.591	631	160	-17.8	0	0.137	False
ENSSSCT00000003851	FBLIM1	NonCoding	Click Me	(751,772)	7mer-m8	-0.12	-0.007	-0.109	0.047	0.014	-0.023	-0.198	-0.161	-0.01	-0.139	0.033	-0.278	2.5	0.816	764	149	-13.43	0	0.137	False
ENSSSCT00000003851	FBLIM1	NonCoding	Click Me	(1582,1606)	Imperfect													3	0.59	1500	141	-15.84	0		False
ENSSSCT00000002558	RDH12	NonCoding	Click Me	(954,977)	Imperfect													3	0.524	970	140	-17.56	0		False
ENSSSCT00000003871	RCC2	NonCoding	Click Me	(2135,2161)	8mer	-0.247	0.013	0.08	-0.068	0.024	-0.045	-0.243	-0.31	0.005	0.107	-0.039	-0.237	1.5	0.403	181	149	-21.85	0	0	False
ENSSSCT00000004009		NonCoding	Click Me	(157,183)	7mer-m8	-0.12	0.003	0.046	-0.037	0.014	-0.023	-0.117	-0.161	0.005	0.051	-0.021	-0.126	2	0.436	175	157	-19.06	0	0.137	False
ENSSSCT00000003798	DRAXIN	NonCoding	Click Me	(797,823)	6mer	-0.019	-0.026	-0.002	0.024	0.007	-0.006	-0.024	-0.015	-0.011	-0.009	0.022	-0.013	6	0.578	816	144	-21.04	0		False
ENSSSCT00000003987	SDC3	NonCoding	Click Me	(211,235)	Imperfect													4.5	0.316	228	151	-17.79	0		False
ENSSSCT00000003520	SLC17A7	NonCoding	Click Me	(423,447)	7mer-m8	-0.12	-0.035	0.007	0	0.014	-0.023	-0.156	-0.161	-0.057	0.003	0.003	-0.212	4	0.532	439	166	-17.37	0	0.137	False
ENSSSCT00000004025	EIF2C4	NonCoding	Click Me	(1759,1783)	Imperfect													2.5	0.642	1500	143	-16.96	0		False
ENSSSCT00000002326		NonCoding	Click Me	(299,323)	7mer-m8	-0.12	0.003	0.057	-0.017	0.014	-0.023	-0.087	-0.161	0.005	0.064	-0.008	-0.101	2	0.411	315	143	-10.88	0	0.137	False
ENSSSCT00000003807	CLCN6	NonCoding	Click Me	(3019,3043)	Offset 6mer	-0.019	-0.013	-0.001	-0.026	0.007	-0.006	-0.058	-0.015	-0.005	-0.006	-0.016	-0.042	4	0.563	31	146	-15.52	0		False
ENSSSCT00000003129	LPCAT2	NonCoding	Click Me	(1341,1366)	Imperfect													3	0.687	152	140	-12.43	0		False
ENSSSCT00000003137	SALL1	NonCoding	Click Me	(230,254)	Offset 6mer	-0.019	0.008	-0.01	-0.012	0.007	-0.006	-0.033	-0.015	0.003	-0.029	-0.006	-0.047	1	0.662	246	141	-15.21	0		False
ENSSSCT00000003846	CASP9	NonCoding	Click Me	(596,622)	Imperfect													5	0.75	615	148	-14.25	0		False
ENSSSCT00000002775	TCL1B	NonCoding	Click Me	(132,155)	7mer-m8	-0.12	0.003	0.037	-0.041	0.014	-0.023	-0.13	-0.161	0.005	0.04	-0.024	-0.14	2	0.458	147	148	-15.67	0	0.137	False
ENSSSCT00000002616	ZNF410	NonCoding	Click Me	(775,800)	Imperfect													4	0.541	793	157	-14.66	0		False
ENSSSCT00000002616	ZNF410	NonCoding	Click Me	(683,707)	Imperfect													2.5	0.746	700	148	-14.51	0		False
ENSSSCT00000003914	EPHA8	NonCoding	Click Me	(1299,1322)	Offset 6mer	-0.019	0.001	-0.01	0.009	0.007	-0.006	-0.019	-0.015	0	-0.029	0.011	-0.033	2	0.662	589	140	-15.41	0		False
ENSSSCT00000002096		NonCoding	Click Me	(402,426)	Imperfect													2.5	0.509	419	143	-16.36	0		False
ENSSSCT00000002237	TM9SF1	NonCoding	Click Me	(92,115)	7mer-m8	-0.12	0.012	-0.002	-0.047	0.014	-0.023	-0.165	-0.161	0.02	-0.008	-0.027	-0.175	1.5	0.553	107	148	-12.75	0	0.137	False
ENSSSCT00000003960	NUDC	NonCoding	Click Me	(156,180)	7mer-m8	-0.12	0.03	0.1	-0.055	0.014	-0.023	-0.054	-0.161	0.052	0.116	-0.033	-0.026	0.5	0.306	46	141	-15.22	0	0.137	False
ENSSSCT00000002175	PAX9	NonCoding	Click Me	(1958,1981)	7mer-m8	-0.12	0.003	-0.029	0.151	0.014	-0.023	-0.005	-0.161	0.005	-0.042	0.1	-0.098	2	0.621	1500	161	-22.63	0	0.137	False
ENSSSCT00000002711	SMEK1	NonCoding	Click Me	(1760,1786)	7mer-m8	-0.12	-0.007	-0.131	-0.05	0.014	-0.023	-0.317	-0.161	-0.01	-0.166	-0.03	-0.367	2.5	0.87	80	159	-14.8	0	0.137	False
ENSSSCT00000002639	DLST	NonCoding	Click Me	(1353,1379)	Offset 6mer	-0.019	-0.006	-0.013	-0.009	0.007	-0.006	-0.047	-0.015	-0.002	-0.037	-0.003	-0.058	3	0.694	298	148	-19.98	0		False
ENSSSCT00000002639	DLST	NonCoding	Click Me	(33,56)	Offset 6mer	-0.019	0.001	0.009	-0.025	0.007	-0.006	-0.034	-0.015	0	0.021	-0.016	-0.01	2	0.454	48	147	-13.98	0		False
ENSSSCT00000003120	RSPRY1	NonCoding	Click Me	(1336,1360)	7mer-m8	-0.12	0.003	-0.103	-0.054	0.014	-0.023	-0.284	-0.161	0.005	-0.132	-0.032	-0.32	2	0.801	53	163	-20	0	0.137	False
ENSSSCT00000002519	SV2B	NonCoding	Click Me	(1256,1283)	Imperfect													3	0.502	1276	143	-17.72	0		False
ENSSSCT00000002519	SV2B	NonCoding	Click Me	(582,605)	Imperfect													3	0.637	598	140	-17.96	0		False
ENSSSCT00000002922	GAS8	NonCoding	Click Me	(764,788)	8mer	-0.247	0.024	0.097	0.083	0.024	-0.045	-0.064	-0.31	0.007	0.133	0.064	-0.106	1	0.362	780	149	-16.21	0	0	False
ENSSSCT00000002946	MAP1LC3B	NonCoding	Click Me	(99,122)	Imperfect													2.5	0.526	115	156	-16.44	0		False
ENSSSCT00000002110	C15ORF39	NonCoding	Click Me	(741,764)	7mer-m8	-0.12	0.012	0.043	-0.019	0.014	-0.023	-0.093	-0.161	0.02	0.047	-0.01	-0.103	1.5	0.444	302	157	-16.05	0	0.137	False
ENSSSCT00000002174	SLC25A21	NonCoding	Click Me	(1242,1266)	Imperfect													5.5	0.705	1259	150	-17.54	0		False
ENSSSCT00000002559	ZFYVE26	NonCoding	Click Me	(243,267)	Imperfect													3	0.318	260	145	-17.01	0		False
ENSSSCT00000002559	ZFYVE26	NonCoding	Click Me	(1128,1153)	Imperfect													5	0.381	1146	140	-18.73	0		False
ENSSSCT00000002172	FOXA1	NonCoding	Click Me	(298,321)	7mer-m8	-0.12	0.003	0.036	-0.053	0.014	-0.023	-0.143	-0.161	0.005	0.039	-0.031	-0.149	2	0.461	62	148	-11.69	0	0.137	False
ENSSSCT00000002680	GTF2A1	NonCoding	Click Me	(1498,1523)	8mer	-0.247	0.024	-0.104	0.265	0.024	-0.045	-0.082	-0.31	0.007	-0.176	0.188	-0.291	1	0.846	1500	153	-16.73	0	0	False
ENSSSCT00000002680	GTF2A1	NonCoding	Click Me	(1513,1536)	7mer-m8	-0.12	0.003	-0.122	0.151	0.014	-0.023	-0.098	-0.161	0.005	-0.155	0.1	-0.212	2	0.849	1500	145	-13.79	0	0.137	False
ENSSSCT00000002603	PSEN1	NonCoding	Click Me	(122,146)	7mer-m8	-0.12	0.012	-0.005	-0.042	0.014	-0.023	-0.165	-0.161	0.02	-0.012	-0.024	-0.177	1.5	0.562	138	154	-18.3	0	0.137	False
ENSSSCT00000003106	MMP15	NonCoding	Click Me	(401,428)	7mer-m8	-0.12	0.03	0.008	-0.002	0.014	-0.023	-0.093	-0.161	0.052	0.004	0.001	-0.104	0.5	0.529	420	145	-13.26	0	0.137	False
ENSSSCT00000002229	DHRS1	NonCoding	Click Me	(690,712)	7mer-m8	-0.12	0.003	0.019	-0.045	0.014	-0.023	-0.153	-0.161	0.005	0.018	-0.027	-0.165	2	0.502	115	155	-16.05	0	0.137	False
ENSSSCT00000002772	CLMN	NonCoding	Click Me	(395,420)	Imperfect													3	0.342	413	148	-12.05	0		False
ENSSSCT00000002239	REC8	NonCoding	Click Me	(3369,3392)	7mer-m8	-0.12	0.012	0.001	0.049	0.014	-0.023	-0.067	-0.161	0.02	-0.004	0.034	-0.111	1.5	0.547	783	147	-17	0	0.137	False
ENSSSCT00000002239	REC8	NonCoding	Click Me	(829,855)	Imperfect													4	0.623	848	141	-19.58	0		False
ENSSSCT00000002239	REC8	NonCoding	Click Me	(28,54)	Imperfect													2.5	0.624	47	140	-18.09	0		False
ENSSSCT00000003131	IRX6	NonCoding	Click Me	(389,415)	Offset 6mer	-0.019	-0.006	0.015	-0.024	0.007	-0.006	-0.033	-0.015	-0.002	0.038	-0.015	0.006	3	0.383	65	149	-19.67	0		False
ENSSSCT00000003332	ITPKC	NonCoding	Click Me	(1067,1096)	8mer	-0.247	0.024	0.129	0.098	0.024	-0.045	-0.017	-0.31	0.007	0.182	0.074	-0.047	1	0.286	839	151	-19.23	0	0	False
ENSSSCT00000003332	ITPKC	NonCoding	Click Me	(723,748)	7mer-m8	-0.12	0.003	0.076	0.043	0.014	-0.023	-0.008	-0.161	0.005	0.087	0.03	-0.039	2	0.364	740	142	-12.06	0	0.137	False
ENSSSCT00000002916	ICK	NonCoding	Click Me	(3338,3362)	Offset 6mer	-0.019	0.004	-0.009	-0.014	0.007	-0.006	-0.037	-0.015	0.002	-0.026	-0.007	-0.046	1.5	0.647	225	141	-11.75	0		False
ENSSSCT00000002575		NonCoding	Click Me	(77,100)	Offset 6mer	-0.019	-0.006	-0.01	-0.022	0.007	-0.006	-0.057	-0.015	-0.002	-0.03	-0.013	-0.061	3	0.664	92	144	-18.11	0		False
ENSSSCT00000003398	CADM4	NonCoding	Click Me	(1120,1144)	Imperfect													4.5	0.567	120	166	-22.12	0		False
ENSSSCT00000003688	ZNF582	NonCoding	Click Me	(471,497)	Imperfect													2.5	0.685	490	141	-15.37	0		False
ENSSSCT00000003595	SIGLEC5	NonCoding	Click Me	(224,249)	8mer	-0.247	0.024	-0.004	-0.094	0.024	-0.045	-0.342	-0.31	0.007	-0.023	-0.057	-0.382	1	0.606	78	146	-16.74	0	0	False
ENSSSCT00000002714	FBLN5	NonCoding	Click Me	(635,661)	7mer-m8	-0.12	0.012	-0.012	-0.042	0.014	-0.023	-0.171	-0.161	0.02	-0.02	-0.024	-0.185	1.5	0.578	140	142	-14.57	0	0.137	False
ENSSSCT00000003984	MECR	NonCoding	Click Me	(2002,2027)	Imperfect													5	0.487	921	150	-17.54	0		False
ENSSSCT00000002656	VASH1	NonCoding	Click Me	(741,765)	7mer-m8	-0.12	0.012	0.05	0.046	0.014	-0.023	-0.022	-0.161	0.02	0.056	0.032	-0.053	1.5	0.427	757	151	-17.08	0	0.137	False
ENSSSCT00000002114	RPP25	NonCoding	Click Me	(464,488)	Imperfect													2	0.541	187	160	-20.18	0		False
ENSSSCT00000002156	HEXA	NonCoding	Click Me	(859,883)	Imperfect													2	0.415	876	152	-15.64	0		False
ENSSSCT00000002192	CFL2	NonCoding	Click Me	(869,896)	Imperfect													3	0.607	889	142	-14.02	0		False
ENSSSCT00000002634	KIAA0317	NonCoding	Click Me	(1298,1324)	Imperfect													3.5	0.648	1317	150	-20.22	0		False
ENSSSCT00000003902	EIF4G3	NonCoding	Click Me	(46,70)	Offset 6mer	-0.019	-0.006	0.003	-0.024	0.007	-0.006	-0.045	-0.015	-0.002	0.006	-0.015	-0.027	3	0.516	62	140	-12.5	0		False
ENSSSCT00000002722	LGMN	NonCoding	Click Me	(1200,1224)	7mer-m8	-0.12	-0.016	0.005	0.02	0.014	-0.023	-0.12	-0.161	-0.026	0.001	0.015	-0.171	3	0.536	574	154	-13.52	0	0.137	False
ENSSSCT00000003102	GINS3	NonCoding	Click Me	(18,42)	7mer-m8	-0.12	0.03	0.039	-0.057	0.014	-0.023	-0.117	-0.161	0.052	0.042	-0.034	-0.101	0.5	0.454	34	140	-11.36	0	0.137	False
ENSSSCT00000002255	THTPA	NonCoding	Click Me	(1360,1383)	Offset 6mer	-0.019	-0.013	-0.004	-0.008	0.007	-0.006	-0.044	-0.015	-0.005	-0.013	-0.003	-0.036	4	0.595	314	160	-23.97	0		False
ENSSSCT00000002600	ZFYVE1	NonCoding	Click Me	(392,417)	7mer-m8	-0.12	0.012	0.08	-0.004	0.014	-0.023	-0.041	-0.161	0.02	0.092	0	-0.048	1.5	0.353	409	153	-18.18	0	0.137	False
ENSSSCT00000002535	SPTB	NonCoding	Click Me	(1594,1619)	7mer-m8	-0.12	-0.053	0.016	0.134	0.014	-0.023	-0.033	-0.161	-0.088	0.013	0.088	-0.147	5	0.512	1379	174	-26.46	0	0.137	False
ENSSSCT00000002535	SPTB	NonCoding	Click Me	(2847,2872)	Imperfect													3.5	0.716	127	140	-19.33	0		False
ENSSSCT00000003797	DRAXIN	NonCoding	Click Me	(797,823)	6mer	-0.019	-0.026	-0.002	0.024	0.007	-0.006	-0.024	-0.015	-0.011	-0.009	0.022	-0.013	6	0.578	816	144	-21.04	0		False
ENSSSCT00000002039	HDDC3	NonCoding	Click Me	(122,145)	Imperfect													4.5	0.568	138	142	-13.18	0		False
ENSSSCT00000002612	ACOT6	NonCoding	Click Me	(44,67)	Imperfect													3	0.542	60	141	-15.63	0		False
ENSSSCT00000002247	DCAF11	NonCoding	Click Me	(1734,1762)	Imperfect													5.5	0.578	1145	144	-19.55	0		False
ENSSSCT00000002058	RLBP1	NonCoding	Click Me	(84,108)	Imperfect													2	0.409	101	144	-18.28	0		False
ENSSSCT00000003975	EYA3	NonCoding	Click Me	(1246,1268)	Imperfect													2.5	0.514	1261	142	-9.7	0		False
ENSSSCT00000004066	RLF	NonCoding	Click Me	(253,279)	Imperfect													4.5	0.724	193	140	-20.1	0		False
ENSSSCT00000002253	JPH4	NonCoding	Click Me	(168,191)	7mer-m8	-0.12	0.021	0.04	-0.036	0.014	-0.023	-0.104	-0.161	0.036	0.043	-0.02	-0.102	1	0.452	183	143	-13.19	0	0.137	False
ENSSSCT00000003880	CAPZB	NonCoding	Click Me	(287,311)	Imperfect													4.5	0.502	304	141	-18.11	0		False
ENSSSCT00000002126	ULK3	NonCoding	Click Me	(452,477)	7mer-m8	-0.12	-0.016	0.019	0.005	0.014	-0.023	-0.121	-0.161	-0.026	0.018	0.006	-0.164	3	0.503	469	177	-23.07	0	0.137	False
ENSSSCT00000002573	KIAA0247	NonCoding	Click Me	(725,748)	7mer-m8	-0.12	-0.016	-0.089	0.043	0.014	-0.023	-0.191	-0.161	-0.026	-0.115	0.03	-0.272	3	0.768	740	156	-14.15	0	0.137	False
ENSSSCT00000003899	SH2D5	NonCoding	Click Me	(112,136)	8mer	-0.247	0.024	0.058	-0.082	0.024	-0.045	-0.268	-0.31	0.007	0.073	-0.048	-0.278	1	0.457	128	147	-17.04	0	0	False
ENSSSCT00000003899	SH2D5	NonCoding	Click Me	(570,596)	7mer-m8	-0.12	0.012	-0.012	0.022	0.014	-0.023	-0.108	-0.161	0.02	-0.02	0.017	-0.144	1.5	0.579	588	146	-17.61	0	0.137	False
ENSSSCT00000002698	FOXN3	NonCoding	Click Me	(914,939)	Offset 6mer	-0.019	0.001	-0.011	-0.005	0.007	-0.006	-0.034	-0.015	0	-0.032	0	-0.047	2	0.672	365	141	-14.51	0		False
ENSSSCT00000002279	CDH24	NonCoding	Click Me	(286,310)	7mer-m8	-0.12	0.03	-0.061	-0.019	0.014	-0.023	-0.179	-0.161	0.052	-0.08	-0.01	-0.199	0.5	0.699	302	143	-12.22	0	0.137	False
ENSSSCT00000002567	EXD2	NonCoding	Click Me	(846,868)	8mer	-0.247	0.024	0.002	0.103	0.024	-0.045	-0.138	-0.31	0.007	-0.013	0.078	-0.238	1	0.59	860	146	-17.39	0	0	False
ENSSSCT00000002545	GPHN	NonCoding	Click Me	(61,85)	Imperfect													2	0.58	78	142	-20.6	0		False
ENSSSCT00000003581	SYT3	NonCoding	Click Me	(207,230)	7mer-m8	-0.12	0.021	0.045	-0.03	0.014	-0.023	-0.094	-0.161	0.036	0.049	-0.017	-0.093	1	0.441	222	145	-14.41	0	0.137	False
ENSSSCT00000003637		NonCoding	Click Me	(424,447)	Offset 6mer	-0.019	0.001	0.006	-0.022	0.007	-0.006	-0.034	-0.015	0	0.013	-0.013	-0.015	2	0.487	95	141	-14.23	0		False
ENSSSCT00000002673	SPTLC2	NonCoding	Click Me	(1410,1435)	Imperfect													5	0.597	1428	142	-19.17	0		False
ENSSSCT00000003226	CLIPR-59	NonCoding	Click Me	(629,654)	7mer-m8	-0.12	-0.007	-0.017	0.03	0.014	-0.023	-0.123	-0.161	-0.01	-0.026	0.022	-0.176	2.5	0.59	646	159	-16.24	0	0.137	False
ENSSSCT00000003566	NR1H2	NonCoding	Click Me	(131,156)	7mer-m8	-0.12	0.012	0.042	-0.041	0.014	-0.023	-0.116	-0.161	0.02	0.046	-0.024	-0.118	1.5	0.446	148	148	-16.66	0	0.137	False
ENSSSCT00000003756	PARK7	NonCoding	Click Me	(70,94)	Offset 6mer	-0.019	-0.006	0.021	-0.022	0.007	-0.006	-0.027	-0.015	-0.002	0.051	-0.014	0.02	3	0.328	86	153	-17.94	0		False
ENSSSCT00000002153	BBS4	NonCoding	Click Me	(881,906)	7mer-m8	-0.12	0.003	-0.026	-0.043	0.014	-0.023	-0.196	-0.161	0.005	-0.037	-0.025	-0.218	2	0.613	130	158	-16.74	0	0.137	False
ENSSSCT00000002153	BBS4	NonCoding	Click Me	(797,822)	Imperfect													3.5	0.54	215	140	-15.03	0		False
ENSSSCT00000003729	WRAP73	NonCoding	Click Me	(1809,1834)	8mer	-0.247	0.003	0.004	0.095	0.024	-0.045	-0.166	-0.31	0.003	-0.011	0.072	-0.246	2	0.587	828	153	-21.49	0	0	False
ENSSSCT00000003434	NOVA2	NonCoding	Click Me	(1825,1849)	8mer	-0.247	0.003	0.089	-0.103	0.024	-0.045	-0.279	-0.31	0.003	0.122	-0.063	-0.248	2	0.38	42	147	-16.16	0	0	False
ENSSSCT00000003434	NOVA2	NonCoding	Click Me	(914,944)	7mer-m8	-0.12	0.03	-0.067	0.071	0.014	-0.023	-0.095	-0.161	0.052	-0.087	0.048	-0.149	0.5	0.713	936	146	-16.72	0	0.137	False
ENSSSCT00000003434	NOVA2	NonCoding	Click Me	(1049,1073)	Imperfect													5	0.437	819	140	-20.52	0		False
ENSSSCT00000002825	PPP1R13B	NonCoding	Click Me	(466,488)	7mer-m8	-0.12	0.012	0.042	0.006	0.014	-0.023	-0.069	-0.161	0.02	0.046	0.007	-0.088	1.5	0.446	480	147	-15.22	0	0.137	False
ENSSSCT00000003480	BCAT2	NonCoding	Click Me	(421,446)	Offset 6mer	-0.019	-0.016	0.007	0	0.007	-0.006	-0.028	-0.015	-0.007	0.017	0.003	-0.002	4.5	0.471	438	155	-22.43	0		False
ENSSSCT00000002177	TTF1	NonCoding	Click Me	(142,169)	Imperfect													2	0.626	162	140	-13	0		False
ENSSSCT00000002731	UBR7	NonCoding	Click Me	(363,386)	8mer	-0.247	-0.008	0.163	-0.019	0.024	-0.045	-0.131	-0.31	0.001	0.235	-0.005	-0.079	2.5	0.202	378	160	-22.59	0	0	False
ENSSSCT00000002549	ATP6V1D	NonCoding	Click Me	(146,170)	7mer-A1	-0.074	-0.023	-0.027	-0.032	0.014	-0.017	-0.159	-0.099	-0.038	-0.068	-0.02	-0.226	5.5	0.725	163	148	-20.8	0	0.098	False
ENSSSCT00000002549	ATP6V1D	NonCoding	Click Me	(1316,1341)	Imperfect													2	0.572	1011	141	-17.1	0		False
ENSSSCT00000002774	GLRX5	NonCoding	Click Me	(282,306)	Offset 6mer	-0.019	-0.006	-0.003	-0.009	0.007	-0.006	-0.037	-0.015	-0.002	-0.012	-0.003	-0.033	3	0.588	298	148	-15.57	0		False
ENSSSCT00000002595	SIPA1L1	NonCoding	Click Me	(717,742)	7mer-m8	-0.12	0.021	-0.016	0.042	0.014	-0.023	-0.082	-0.161	0.036	-0.025	0.03	-0.121	1	0.589	734	150	-15.25	0	0.137	False
ENSSSCT00000004041	UTP11L	NonCoding	Click Me	(71,96)	Imperfect													4.5	0.564	89	152	-17.61	0		False
ENSSSCT00000002508	ARRDC4	NonCoding	Click Me	(1389,1413)	Imperfect													3.5	0.592	1315	142	-16.78	0		False
ENSSSCT00000002508	ARRDC4	NonCoding	Click Me	(556,579)	Imperfect													5.5	0.523	572	140	-19.6	0		False
ENSSSCT00000002243	EMC9	NonCoding	Click Me	(906,932)	Offset 6mer	-0.019	-0.026	-0.002	0.03	0.007	-0.006	-0.017	-0.015	-0.011	-0.007	0.027	-0.006	6	0.569	924	154	-18.97	0		False
ENSSSCT00000002243	EMC9	NonCoding	Click Me	(1452,1475)	7mer-m8	-0.12	-0.016	-0.04	0.133	0.014	-0.023	-0.052	-0.161	-0.026	-0.055	0.088	-0.154	3	0.648	1374	149	-13.23	0	0.137	False
ENSSSCT00000002975	MBTPS1	NonCoding	Click Me	(1445,1469)	Offset 6mer	-0.019	-0.002	-0.025	0.028	0.007	-0.006	-0.018	-0.015	-0.001	-0.068	0.026	-0.058	2.5	0.821	891	141	-11.68	0		False
ENSSSCT00000002648	NEK9	NonCoding	Click Me	(1174,1200)	Imperfect													2.5	0.524	1193	156	-21.26	0		False
ENSSSCT00000002510	NR2F2	NonCoding	Click Me	(1213,1236)	Imperfect													3.5	0.437	1229	142	-15.09	0		False
ENSSSCT00000003350	TGFB1	NonCoding	Click Me	(56,82)	7mer-m8	-0.12	0.012	0.083	-0.051	0.014	-0.023	-0.085	-0.161	0.02	0.096	-0.03	-0.074	1.5	0.345	74	145	-14.72	0	0.137	False
ENSSSCT00000002511	NR2F2	NonCoding	Click Me	(1213,1236)	Imperfect													3.5	0.437	1229	142	-15.09	0		False
ENSSSCT00000002650	FOS	NonCoding	Click Me	(60,82)	7mer-m8	-0.12	-0.007	0.057	-0.051	0.014	-0.023	-0.13	-0.161	-0.01	0.064	-0.03	-0.137	2.5	0.409	74	158	-15.89	0	0.137	False
ENSSSCT00000002650	FOS	NonCoding	Click Me	(596,620)	Imperfect													2.5	0.691	210	143	-15.45	0		False
ENSSSCT00000002650	FOS	NonCoding	Click Me	(299,323)	Offset 6mer	-0.019	0.001	-0.014	-0.008	0.007	-0.006	-0.04	-0.015	0	-0.039	-0.003	-0.057	2	0.703	315	142	-13.63	0		False
ENSSSCT00000004030	ADPRHL2	NonCoding	Click Me	(81,106)	7mer-m8	-0.12	0.021	0.124	-0.048	0.014	-0.023	-0.032	-0.161	0.036	0.146	-0.028	-0.007	1	0.245	98	142	-14.32	0	0.137	False
ENSSSCT00000002982	CMIP	NonCoding	Click Me	(93,118)	Imperfect													2.5	0.222	111	141	-14.58	0		False
ENSSSCT00000002557	RDH11	NonCoding	Click Me	(1562,1585)	Offset 6mer	-0.019	0.001	-0.01	-0.018	0.007	-0.006	-0.046	-0.015	0	-0.031	-0.01	-0.055	2	0.666	160	146	-17.02	0		False
ENSSSCT00000005986		NonCoding	Click Me	(124,148)	7mer-m8	-0.12	-0.007	0.002	-0.042	0.014	-0.023	-0.176	-0.161	-0.01	-0.004	-0.024	-0.199	2.5	0.545	140	162	-22.68	0	0.137	False
ENSSSCT00000005649	IFT74	NonCoding	Click Me	(1225,1250)	Imperfect													4	0.707	766	140	-12.27	0		False
ENSSSCT00000006913	CREG1	NonCoding	Click Me	(1790,1815)	7mer-m8	-0.12	-0.025	0.051	-0.013	0.014	-0.023	-0.116	-0.161	-0.042	0.057	-0.006	-0.152	3.5	0.425	346	161	-20.81	0	0.137	False
ENSSSCT00000007100	MEF2D	NonCoding	Click Me	(3568,3593)	7mer-m8	-0.12	0.003	0.007	-0.014	0.014	-0.023	-0.133	-0.161	0.005	0.003	-0.006	-0.159	2	0.532	338	150	-12.95	0	0.137	False
ENSSSCT00000007100	MEF2D	NonCoding	Click Me	(3086,3112)	Imperfect													5.5	0.453	820	145	-20.58	0		False
ENSSSCT00000005740	KIAA1432	NonCoding	Click Me	(863,887)	Offset 6mer	-0.019	-0.002	-0.007	0.027	0.007	-0.006	-0.001	-0.015	-0.001	-0.021	0.025	-0.012	2.5	0.627	879	144	-13.38	0		False
ENSSSCT00000005740	KIAA1432	NonCoding	Click Me	(1985,2008)	Imperfect													4.5	0.635	313	144	-15.09	0		False
ENSSSCT00000004826	BVES	NonCoding	Click Me	(654,680)	7mer-m8	-0.12	0.003	-0.019	0.009	0.014	-0.023	-0.136	-0.161	0.005	-0.029	0.008	-0.176	2	0.595	500	160	-18.15	0	0.137	False
ENSSSCT00000004832	AIM1	NonCoding	Click Me	(17,44)	8mer	-0.247	0.003	0.06	-0.105	0.024	-0.045	-0.31	-0.31	0.003	0.076	-0.064	-0.295	2	0.452	36	144	-18.62	0	0	False
ENSSSCT00000007154		NonCoding	Click Me	(432,456)	Offset 6mer	-0.019	-0.009	0.001	-0.021	0.007	-0.006	-0.048	-0.015	-0.004	-0.002	-0.012	-0.033	3.5	0.546	114	148	-16.36	0		False
ENSSSCT00000006942	RGS5	NonCoding	Click Me	(967,993)	Offset 6mer	-0.019	-0.009	-0.027	-0.001	0.007	-0.006	-0.056	-0.015	-0.004	-0.075	0.003	-0.091	3.5	0.852	427	145	-14.97	0		False
ENSSSCT00000004926	IBTK	NonCoding	Click Me	(1225,1248)	Imperfect													3	0.647	91	144	-12.72	0		False
ENSSSCT00000006055	MEGF9	NonCoding	Click Me	(1184,1206)	8mer	-0.247	-0.018	-0.089	0.189	0.024	-0.045	-0.186	-0.31	-0.001	-0.153	0.136	-0.329	3	0.81	1198	157	-18.81	0	0	False
ENSSSCT00000005790		NonCoding	Click Me	(183,205)	Offset 6mer	-0.019	-0.016	-0.017	-0.015	0.007	-0.006	-0.067	-0.015	-0.007	-0.047	-0.008	-0.077	4.5	0.734	197	147	-14.31	0		False
ENSSSCT00000007426	WNT2B	NonCoding	Click Me	(410,435)	6mer	-0.019	-0.006	0.009	-0.001	0.007	-0.006	-0.017	-0.015	-0.002	0.02	0.003	0.005	3	0.457	428	144	-14.75	0		False
ENSSSCT00000006027	RGS3	NonCoding	Click Me	(458,482)	Imperfect													2.5	0.662	316	142	-13.15	0		False
ENSSSCT00000007113	SLC25A44	NonCoding	Click Me	(2034,2057)	Imperfect													2	0.533	431	142	-16.62	0		False
ENSSSCT00000007113	SLC25A44	NonCoding	Click Me	(806,830)	Imperfect													2	0.44	823	140	-12.98	0		False
ENSSSCT00000005446	PTPLAD1	NonCoding	Click Me	(1161,1185)	Imperfect													4.5	0.549	740	153	-17.52	0		False
ENSSSCT00000004798	NDUFAF4	NonCoding	Click Me	(408,432)	Imperfect													3.5	0.684	212	154	-18.24	0		False
ENSSSCT00000005084	RFX7	NonCoding	Click Me	(439,459)	7mer-m8	-0.12	0.003	-0.027	0.002	0.014	-0.023	-0.152	-0.161	0.005	-0.039	0.004	-0.191	2	0.616	451	147	-15.1	0	0.137	False
ENSSSCT00000004088	DLGAP1	NonCoding	Click Me	(208,233)	8mer	-0.247	0.013	0.186	-0.057	0.024	-0.045	-0.126	-0.31	0.005	0.271	-0.031	-0.066	1.5	0.148	225	146	-19.25	0	0	False
ENSSSCT00000004258	GLIS1	NonCoding	Click Me	(199,224)	7mer-m8	-0.12	0.012	0.019	-0.042	0.014	-0.023	-0.141	-0.161	0.02	0.017	-0.024	-0.148	1.5	0.503	138	149	-14.35	0	0.137	False
ENSSSCT00000007209	S100A16	NonCoding	Click Me	(352,378)	7mer-m8	-0.12	0.012	0.054	-0.035	0.014	-0.023	-0.098	-0.161	0.02	0.061	-0.02	-0.099	1.5	0.416	190	145	-15.53	0	0.137	False
ENSSSCT00000006994	CD84	NonCoding	Click Me	(1067,1091)	Offset 6mer	-0.019	0.004	-0.006	0.009	0.007	-0.006	-0.012	-0.015	0.002	-0.02	0.011	-0.023	1.5	0.623	585	145	-16.83	0		False
ENSSSCT00000005169	B2M	NonCoding	Click Me	(572,595)	8mer	-0.247	0.003	-0.033	-0.052	0.024	-0.045	-0.35	-0.31	0.003	-0.067	-0.028	-0.403	2	0.676	244	159	-21.17	0	0	False
ENSSSCT00000005169	B2M	NonCoding	Click Me	(123,146)	Offset 6mer	-0.019	0.001	-0.018	-0.019	0.007	-0.006	-0.055	-0.015	0	-0.051	-0.011	-0.077	2	0.75	138	140	-12.85	0		False
ENSSSCT00000004968	PSTPIP2	NonCoding	Click Me	(1033,1057)	7mer-m8	-0.12	-0.025	0.003	0.051	0.014	-0.023	-0.101	-0.161	-0.042	-0.003	0.035	-0.17	3.5	0.543	795	159	-15.87	0	0.137	False
ENSSSCT00000004212	LEPROT	NonCoding	Click Me	(1706,1731)	Offset 6mer	-0.019	-0.006	-0.012	-0.021	0.007	-0.006	-0.057	-0.015	-0.002	-0.035	-0.012	-0.065	3	0.685	114	141	-12.93	0		False
ENSSSCT00000006227	LRRC8A	NonCoding	Click Me	(2228,2252)	7mer-m8	-0.12	-0.025	0.01	0.096	0.014	-0.023	-0.049	-0.161	-0.042	0.006	0.064	-0.132	3.5	0.526	1115	157	-17.05	0	0.137	False
ENSSSCT00000005138	SECISBP2L	NonCoding	Click Me	(1292,1315)	7mer-m8	-0.12	0.021	-0.03	0.123	0.014	-0.023	-0.015	-0.161	0.036	-0.043	0.082	-0.086	1	0.624	1307	148	-11.5	0	0.137	False
ENSSSCT00000004284	EPS15	NonCoding	Click Me	(2614,2638)	Imperfect													4	0.558	126	145	-20.45	0		False
ENSSSCT00000004544	ZC3H12D	NonCoding	Click Me	(317,343)	Offset 6mer	-0.019	-0.009	0.002	-0.007	0.007	-0.006	-0.033	-0.015	-0.004	0.003	-0.002	-0.018	3.5	0.528	335	144	-16.45	0		False
ENSSSCT00000006917	POU2F1	NonCoding	Click Me	(181,203)	Imperfect													4	0.549	57	142	-17.65	0		False
ENSSSCT00000006733	CA2	NonCoding	Click Me	(1272,1296)	Imperfect													2	0.532	258	145	-15.54	0		False
ENSSSCT00000006859		NonCoding	Click Me	(1361,1387)	Imperfect													2.5	0.557	318	154	-16.73	0		False
ENSSSCT00000004963	SLC14A1	NonCoding	Click Me	(1025,1049)	Imperfect													4	0.501	1042	145	-18.88	0		False
ENSSSCT00000004536	LRP11	NonCoding	Click Me	(862,886)	Imperfect													5	0.579	879	140	-19.85	0		False
ENSSSCT00000005970	FKTN	NonCoding	Click Me	(1513,1536)	Imperfect													2	0.601	1500	143	-12.77	0		False
ENSSSCT00000006991	SLAMF1	NonCoding	Click Me	(120,144)	8mer	-0.247	0.024	0.011	-0.08	0.024	-0.045	-0.312	-0.31	0.007	0.001	-0.047	-0.349	1	0.568	136	144	-16.92	0	0	False
ENSSSCT00000004526	PPP1R14C	NonCoding	Click Me	(891,914)	7mer-m8	-0.12	-0.025	0.07	0.027	0.014	-0.023	-0.058	-0.161	-0.042	0.079	0.02	-0.103	3.5	0.379	629	159	-19.17	0	0.137	False
ENSSSCT00000006011	SUSD1	NonCoding	Click Me	(2196,2219)	7mer-m8	-0.12	-0.007	-0.053	0.151	0.014	-0.023	-0.038	-0.161	-0.01	-0.071	0.1	-0.143	2.5	0.68	1500	158	-16.57	0	0.137	False
ENSSSCT00000006011	SUSD1	NonCoding	Click Me	(694,718)	Offset 6mer	-0.019	0.001	-0.009	0.017	0.007	-0.006	-0.01	-0.015	0	-0.025	0.017	-0.023	2	0.645	710	142	-15.77	0		False
ENSSSCT00000004992	MAPK4	NonCoding	Click Me	(521,544)	7mer-m8	-0.12	0.003	-0.03	0.014	0.014	-0.023	-0.143	-0.161	0.005	-0.043	0.012	-0.187	2	0.624	536	150	-14.23	0	0.137	False
ENSSSCT00000004948	MYO6	NonCoding	Click Me	(381,409)	Imperfect													2	0.689	402	143	-14.32	0		False
ENSSSCT00000004948	MYO6	NonCoding	Click Me	(1428,1450)	Offset 6mer	-0.019	-0.002	-0.018	-0.016	0.007	-0.006	-0.055	-0.015	-0.001	-0.049	-0.009	-0.074	2.5	0.743	191	141	-14.08	0		False
ENSSSCT00000007347		NonCoding	Click Me	(1962,1987)	7mer-m8	-0.12	0.012	-0.043	-0.026	0.014	-0.023	-0.186	-0.161	0.02	-0.058	-0.014	-0.212	1.5	0.654	254	145	-12.38	0	0.137	False
ENSSSCT00000006906	TIPRL	NonCoding	Click Me	(313,335)	Offset 6mer	-0.019	-0.013	-0.006	-0.007	0.007	-0.006	-0.044	-0.015	-0.005	-0.018	-0.002	-0.04	4	0.615	327	144	-14.01	0		False
ENSSSCT00000005258	SPINT1	NonCoding	Click Me	(364,387)	8mer	-0.247	0.024	0.084	-0.037	0.024	-0.045	-0.196	-0.31	0.007	0.114	-0.018	-0.207	1	0.392	305	147	-17.17	0	0	False
ENSSSCT00000006728	CPNE3	NonCoding	Click Me	(2667,2692)	Offset 6mer	-0.019	-0.002	-0.022	0.037	0.007	-0.006	-0.007	-0.015	-0.001	-0.062	0.032	-0.046	2.5	0.797	1029	142	-14.48	0		False
ENSSSCT00000006600	RAD21	NonCoding	Click Me	(439,462)	Offset 6mer	-0.019	0.001	-0.018	0.001	0.007	-0.006	-0.035	-0.015	0	-0.049	0.004	-0.06	2	0.744	454	148	-15.12	0		False
ENSSSCT00000005475		NonCoding	Click Me	(1072,1096)	Imperfect													2	0.441	83	145	-17.86	0		False
ENSSSCT00000007088	ISG20L2	NonCoding	Click Me	(727,751)	Offset 6mer	-0.019	0.004	-0.019	-0.023	0.007	-0.006	-0.056	-0.015	0.002	-0.053	-0.014	-0.081	1.5	0.761	79	142	-15.48	0		False
ENSSSCT00000006796	ARFGEF1	NonCoding	Click Me	(3118,3142)	7mer-m8	-0.12	-0.007	-0.059	0.151	0.014	-0.023	-0.044	-0.161	-0.01	-0.078	0.1	-0.15	2.5	0.695	1500	158	-20.38	0	0.137	False
ENSSSCT00000006796	ARFGEF1	NonCoding	Click Me	(2425,2451)	Imperfect													3	0.35	1500	153	-19.91	0		False
ENSSSCT00000006796	ARFGEF1	NonCoding	Click Me	(1651,1676)	7mer-m8	-0.12	0.021	-0.062	0.151	0.014	-0.023	-0.02	-0.161	0.036	-0.082	0.1	-0.108	1	0.702	1500	152	-14.85	0	0.137	False
ENSSSCT00000006796	ARFGEF1	NonCoding	Click Me	(4368,4393)	Offset 6mer	-0.019	-0.006	-0.002	0.01	0.007	-0.006	-0.017	-0.015	-0.002	-0.008	0.011	-0.014	3	0.572	601	145	-16.16	0		False
ENSSSCT00000006023	FKBP15	NonCoding	Click Me	(520,544)	Offset 6mer	-0.019	-0.013	-0.019	0.006	0.007	-0.006	-0.045	-0.015	-0.005	-0.054	0.008	-0.066	4	0.763	536	146	-12.11	0		False
ENSSSCT00000006023	FKBP15	NonCoding	Click Me	(175,197)	Offset 6mer	-0.019	-0.013	0.01	-0.016	0.007	-0.006	-0.037	-0.015	-0.005	0.024	-0.009	-0.005	4	0.442	189	141	-18.25	0		False
ENSSSCT00000004900	NT5DC1	NonCoding	Click Me	(644,668)	Offset 6mer	-0.019	-0.009	-0.007	0.014	0.007	-0.006	-0.021	-0.015	-0.004	-0.02	0.014	-0.025	3.5	0.624	660	146	-18.49	0		False
ENSSSCT00000006833	NSMAF	NonCoding	Click Me	(344,372)	7mer-m8	-0.12	-0.007	-0.023	-0.03	0.014	-0.023	-0.189	-0.161	-0.01	-0.034	-0.017	-0.222	2.5	0.606	224	152	-17.26	0	0.137	False
ENSSSCT00000007340	CHD1L	NonCoding	Click Me	(2018,2044)	7mer-m8	-0.12	-0.035	-0.013	-0.004	0.014	-0.023	-0.181	-0.161	-0.057	-0.022	0	-0.24	4	0.581	406	166	-16.91	0	0.137	False
ENSSSCT00000005752	CDC37L1	NonCoding	Click Me	(535,558)	Imperfect													2.5	0.616	551	147	-14.75	0		False
ENSSSCT00000005525	KLHDC2	NonCoding	Click Me	(174,198)	Offset 6mer	-0.019	0.001	-0.024	-0.025	0.007	-0.006	-0.067	-0.015	0	-0.067	-0.016	-0.098	2	0.817	37	147	-18.82	0		False
ENSSSCT00000006213	ODF2	NonCoding	Click Me	(67,92)	Imperfect													2	0.472	85	145	-16.78	0		False
ENSSSCT00000004121	CHST9	NonCoding	Click Me	(1155,1178)	Offset 6mer	-0.019	-0.02	-0.017	-0.015	0.007	-0.006	-0.07	-0.015	-0.008	-0.047	-0.008	-0.078	5	0.733	196	143	-15.41	0		False
ENSSSCT00000004121	CHST9	NonCoding	Click Me	(618,645)	7mer-A1	-0.074	-0.016	0.007	0.02	0.014	-0.017	-0.067	-0.099	-0.017	-0.003	0.014	-0.106	4.5	0.57	638	141	-20.99	0	0.098	False
ENSSSCT00000004121	CHST9	NonCoding	Click Me	(701,728)	Offset 6mer	-0.019	0.004	-0.001	0.013	0.007	-0.006	-0.002	-0.015	0.002	-0.005	0.014	-0.004	1.5	0.558	646	140	-15.78	0		False
ENSSSCT00000006768	JPH1	NonCoding	Click Me	(531,556)	7mer-m8	-0.12	-0.007	-0.048	0.016	0.014	-0.023	-0.168	-0.161	-0.01	-0.065	0.013	-0.223	2.5	0.667	548	156	-18.35	0	0.137	False
ENSSSCT00000005799	ZFAND5	NonCoding	Click Me	(533,558)	Offset 6mer	-0.019	0.004	-0.014	-0.023	0.007	-0.006	-0.051	-0.015	0.002	-0.039	-0.014	-0.066	1.5	0.701	76	140	-19.14	0		False
ENSSSCT00000007541	CNN3	NonCoding	Click Me	(65,87)	7mer-m8	-0.12	-0.016	-0.057	-0.051	0.014	-0.023	-0.253	-0.161	-0.026	-0.076	-0.03	-0.293	3	0.69	79	149	-12.41	0	0.137	False
ENSSSCT00000004552	RAB32	NonCoding	Click Me	(181,207)	Imperfect													2	0.545	200	140	-19.79	0		False
ENSSSCT00000004223	ATG4C	NonCoding	Click Me	(258,282)	8mer	-0.247	0.003	-0.027	-0.045	0.024	-0.045	-0.337	-0.31	0.003	-0.059	-0.023	-0.389	2	0.662	274	154	-18.7	0	0	False
ENSSSCT00000004899	FRK	NonCoding	Click Me	(1043,1066)	Offset 6mer	-0.019	-0.006	-0.019	0.03	0.007	-0.006	-0.014	-0.015	-0.002	-0.054	0.027	-0.044	3	0.762	921	152	-13.99	0		False
ENSSSCT00000006725	MMP16	NonCoding	Click Me	(202,226)	Imperfect													3	0.616	219	140	-12.36	0		False
ENSSSCT00000006526	ST3GAL1	NonCoding	Click Me	(4480,4501)	7mer-m8	-0.12	0.012	0.007	-0.051	0.014	-0.023	-0.162	-0.161	0.02	0.003	-0.03	-0.168	1.5	0.533	75	146	-17.59	0	0.137	False
ENSSSCT00000004324	PIK3R3	NonCoding	Click Me	(2907,2930)	8mer	-0.247	0.024	0.041	0.028	0.024	-0.045	-0.174	-0.31	0.007	0.047	0.027	-0.229	1	0.496	564	143	-15.72	0	0	False
ENSSSCT00000004682		NonCoding	Click Me	(783,810)	Offset 6mer	-0.019	-0.02	-0.02	0.019	0.007	-0.006	-0.039	-0.015	-0.008	-0.055	0.018	-0.06	5	0.766	738	151	-21.72	0		False
ENSSSCT00000005559	DDHD1	NonCoding	Click Me	(1794,1817)	Imperfect													2	0.617	959	143	-13.74	0		False
ENSSSCT00000005559	DDHD1	NonCoding	Click Me	(164,189)	Imperfect													3.5	0.704	182	140	-15	0		False
ENSSSCT00000004855	AMD1	NonCoding	Click Me	(523,547)	Imperfect													2.5	0.626	540	151	-20.35	0		False
ENSSSCT00000004855	AMD1	NonCoding	Click Me	(1156,1179)	Imperfect													6.5	0.502	890	143	-18.55	0		False
ENSSSCT00000005463	AAGAB	NonCoding	Click Me	(1508,1536)	7mer-m8	-0.12	-0.007	-0.082	0.029	0.014	-0.023	-0.189	-0.161	-0.01	-0.106	0.021	-0.257	2.5	0.751	642	142	-12.97	0	0.137	False
ENSSSCT00000006979	F11R	NonCoding	Click Me	(504,530)	7mer-m8	-0.12	0.003	0.014	0.012	0.014	-0.023	-0.1	-0.161	0.005	0.012	0.011	-0.134	2	0.514	522	149	-17.08	0	0.137	False
ENSSSCT00000006979	F11R	NonCoding	Click Me	(1480,1504)	Offset 6mer	-0.019	-0.009	0.003	0.008	0.007	-0.006	-0.017	-0.015	-0.004	0.005	0.01	-0.004	3.5	0.52	569	141	-16.36	0		False
ENSSSCT00000005882	RNF38	NonCoding	Click Me	(141,170)	Offset 6mer	-0.019	0.001	-0.019	-0.018	0.007	-0.006	-0.055	-0.015	0	-0.054	-0.01	-0.079	2	0.763	162	144	-17.72	0		False
ENSSSCT00000004405	SMAP1L	NonCoding	Click Me	(30,54)	7mer-m8	-0.12	0.003	0.055	-0.055	0.014	-0.023	-0.127	-0.161	0.005	0.062	-0.033	-0.127	2	0.415	46	146	-12.82	0	0.137	False
ENSSSCT00000004242	DAB1	NonCoding	Click Me	(1786,1811)	Imperfect													3.5	0.481	1500	142	-16.33	0		False
ENSSSCT00000006069	GGTA1	NonCoding	Click Me	(361,386)	7mer-m8	-0.12	0.003	0.021	-0.008	0.014	-0.023	-0.114	-0.161	0.005	0.02	-0.003	-0.139	2	0.498	378	141	-11.16	0	0.137	False
ENSSSCT00000006770	TCEB1	NonCoding	Click Me	(873,899)	7mer-m8	-0.12	0.003	-0.02	0.064	0.014	-0.023	-0.082	-0.161	0.005	-0.03	0.044	-0.142	2	0.599	891	154	-15.47	0	0.137	False
ENSSSCT00000006770	TCEB1	NonCoding	Click Me	(1019,1042)	Offset 6mer	-0.019	-0.013	-0.009	0.035	0.007	-0.006	-0.005	-0.015	-0.005	-0.025	0.031	-0.015	4	0.645	997	141	-16.07	0		False
ENSSSCT00000004637		NonCoding	Click Me	(554,579)	Imperfect													3.5	0.682	389	145	-16.11	0		False
ENSSSCT00000005209	UBR1	NonCoding	Click Me	(443,468)	7mer-m8	-0.12	0.003	-0.052	0.003	0.014	-0.023	-0.175	-0.161	0.005	-0.069	0.005	-0.221	2	0.677	460	169	-20.8	0	0.137	False
ENSSSCT00000005209	UBR1	NonCoding	Click Me	(644,668)	Imperfect													2.5	0.565	661	144	-12.95	0		False
ENSSSCT00000007352	REG4	NonCoding	Click Me	(268,293)	8mer	-0.247	0.024	0.022	-0.042	0.024	-0.045	-0.264	-0.31	0.007	0.018	-0.021	-0.306	1	0.542	285	145	-15.66	0	0	False
ENSSSCT00000006646	KLF10	NonCoding	Click Me	(1131,1156)	Imperfect													4	0.7	190	144	-15.65	0		False
ENSSSCT00000006646	KLF10	NonCoding	Click Me	(466,490)	Imperfect													2	0.666	483	143	-15.13	0		False
ENSSSCT00000004604	PDE7B	NonCoding	Click Me	(441,464)	Offset 6mer	-0.019	-0.009	0.004	0.001	0.007	-0.006	-0.023	-0.015	-0.004	0.008	0.004	-0.006	3.5	0.506	456	140	-16.94	0		False
ENSSSCT00000006912	RCSD1	NonCoding	Click Me	(4207,4231)	7mer-m8	-0.12	0.003	-0.041	0.036	0.014	-0.023	-0.132	-0.161	0.005	-0.056	0.026	-0.187	2	0.651	687	159	-18.24	0	0.137	False
ENSSSCT00000004387	PPCS	NonCoding	Click Me	(567,590)	7mer-m8	-0.12	-0.016	-0.039	0.021	0.014	-0.023	-0.163	-0.161	-0.026	-0.053	0.016	-0.224	3	0.645	582	157	-15.24	0	0.137	False
ENSSSCT00000004387	PPCS	NonCoding	Click Me	(131,156)	Imperfect													2	0.606	149	145	-19.57	0		False
ENSSSCT00000004835		NonCoding	Click Me	(954,976)	7mer-m8	-0.12	0.012	-0.032	0.072	0.014	-0.023	-0.078	-0.161	0.02	-0.045	0.049	-0.137	1.5	0.629	941	147	-14.31	0	0.137	False
ENSSSCT00000006586	NOV	NonCoding	Click Me	(1099,1122)	Offset 6mer	-0.019	0.001	-0.006	-0.022	0.007	-0.006	-0.046	-0.015	0	-0.018	-0.014	-0.046	2	0.614	88	143	-16.4	0		False
ENSSSCT00000007523		NonCoding	Click Me	(137,162)	Imperfect													3.5	0.631	69	146	-18.92	0		False
ENSSSCT00000006256	FNBP1	NonCoding	Click Me	(1985,2009)	Imperfect													3	0.676	889	143	-16.26	0		False
ENSSSCT00000005761		NonCoding	Click Me	(606,631)	8mer	-0.247	0.024	0.049	0.043	0.024	-0.045	-0.152	-0.31	0.007	0.059	0.037	-0.207	1	0.479	623	142	-15.55	0	0	False
ENSSSCT00000004521	ZBTB2	NonCoding	Click Me	(355,379)	7mer-m8	-0.12	0.021	-0.077	-0.009	0.014	-0.023	-0.195	-0.161	0.036	-0.1	-0.003	-0.229	1	0.739	371	155	-13.14	0	0.137	False
ENSSSCT00000004521	ZBTB2	NonCoding	Click Me	(755,779)	Imperfect													5	0.689	772	147	-23.08	0		False
ENSSSCT00000007119	UBQLN4	NonCoding	Click Me	(347,370)	7mer-m8	-0.12	0.012	0.043	-0.01	0.014	-0.023	-0.085	-0.161	0.02	0.047	-0.004	-0.098	1.5	0.444	362	146	-15.64	0	0.137	False
ENSSSCT00000007119	UBQLN4	NonCoding	Click Me	(277,302)	Offset 6mer	-0.019	0.001	-0.013	-0.009	0.007	-0.006	-0.04	-0.015	0	-0.037	-0.004	-0.055	2	0.694	294	141	-15.85	0		False
ENSSSCT00000007254	TUFT1	NonCoding	Click Me	(718,745)	Offset 6mer	-0.019	-0.006	0.004	0.019	0.007	-0.006	-0.002	-0.015	-0.002	0.007	0.018	0.007	3	0.511	737	150	-18.5	0		False
ENSSSCT00000007254	TUFT1	NonCoding	Click Me	(683,710)	Imperfect													4.5	0.402	703	146	-16.81	0		False
ENSSSCT00000007254	TUFT1	NonCoding	Click Me	(450,473)	Imperfect													4	0.566	466	140	-14.37	0		False
ENSSSCT00000007427	CTTNBP2NL	NonCoding	Click Me	(1911,1934)	8mer	-0.247	0.003	-0.009	0.091	0.024	-0.045	-0.182	-0.31	0.003	-0.03	0.07	-0.267	2	0.617	813	147	-14.86	0	0	False
ENSSSCT00000007427	CTTNBP2NL	NonCoding	Click Me	(1693,1716)	Imperfect													3	0.494	1032	140	-16.23	0		False
ENSSSCT00000006649	GRHL2	NonCoding	Click Me	(2037,2061)	Imperfect													4	0.441	822	148	-23.95	0		False
ENSSSCT00000007497	PRPF38B	NonCoding	Click Me	(700,725)	Imperfect													3	0.789	718	148	-16.34	0		False
ENSSSCT00000006745	SNX16	NonCoding	Click Me	(1504,1528)	Offset 6mer	-0.019	-0.002	-0.021	0.009	0.007	-0.006	-0.033	-0.015	-0.001	-0.058	0.011	-0.063	2.5	0.778	586	150	-19.47	0		False
ENSSSCT00000007376	TTF2	NonCoding	Click Me	(785,809)	Offset 6mer	-0.019	0.001	0.001	-0.009	0.007	-0.006	-0.026	-0.015	0	0.001	-0.003	-0.017	2	0.537	297	147	-18.89	0		False
ENSSSCT00000006990	CD48	NonCoding	Click Me	(698,724)	8mer	-0.247	-0.018	0.04	0.052	0.024	-0.045	-0.193	-0.31	-0.001	0.045	0.043	-0.222	3	0.499	659	152	-17.9	0	0	False
ENSSSCT00000006990	CD48	NonCoding	Click Me	(952,976)	Imperfect													2.5	0.623	408	150	-11.59	0		False
ENSSSCT00000005121	TRPM7	NonCoding	Click Me	(408,433)	7mer-m8	-0.12	-0.025	0.016	-0.002	0.014	-0.023	-0.14	-0.161	-0.042	0.014	0.002	-0.187	3.5	0.51	425	156	-16.3	0	0.137	False
ENSSSCT00000005121	TRPM7	NonCoding	Click Me	(382,407)	Imperfect													5	0.483	400	145	-18.46	0		False
ENSSSCT00000006884	C1ORF112	NonCoding	Click Me	(788,811)	7mer-m8	-0.12	-0.016	-0.034	0.052	0.014	-0.023	-0.127	-0.161	-0.026	-0.048	0.036	-0.199	3	0.634	803	154	-15.32	0	0.137	False
ENSSSCT00000004922	PGM3	NonCoding	Click Me	(453,479)	Imperfect													4	0.494	472	152	-23.21	0		False
ENSSSCT00000005694	MLLT3	NonCoding	Click Me	(1836,1858)	Imperfect													3.5	0.519	1500	145	-15.63	0		False
ENSSSCT00000005694	MLLT3	NonCoding	Click Me	(3404,3428)	7mer-A1	-0.074	-0.009	-0.027	0.029	0.014	-0.017	-0.084	-0.099	0.004	-0.068	0.02	-0.143	3.5	0.723	723	142	-14.88	0	0.098	False
ENSSSCT00000007089	CRABP2	NonCoding	Click Me	(333,356)	8mer	-0.247	0.024	0.046	-0.094	0.024	-0.045	-0.292	-0.31	0.007	0.054	-0.056	-0.305	1	0.485	79	151	-15.79	0	0	False
ENSSSCT00000005834	DNAJB5	NonCoding	Click Me	(332,356)	Imperfect													3.5	0.532	349	141	-11.47	0		False
ENSSSCT00000005834	DNAJB5	NonCoding	Click Me	(117,144)	Imperfect													3.5	0.522	137	140	-17.6	0		False
ENSSSCT00000005027	ZNF609	NonCoding	Click Me	(3421,3444)	7mer-m8	-0.12	-0.016	-0.06	0.069	0.014	-0.023	-0.136	-0.161	-0.026	-0.08	0.047	-0.22	3	0.698	926	155	-14.65	0	0.137	False
ENSSSCT00000005027	ZNF609	NonCoding	Click Me	(3824,3848)	7mer-m8	-0.12	0.003	0.02	0.012	0.014	-0.023	-0.094	-0.161	0.005	0.019	0.011	-0.126	2	0.5	522	146	-12.96	0	0.137	False
ENSSSCT00000004101	GATA6	NonCoding	Click Me	(686,709)	7mer-A1	-0.074	-0.016	-0.046	0.009	0.014	-0.017	-0.13	-0.099	-0.017	-0.105	0.007	-0.214	4.5	0.811	540	143	-18.92	0	0.098	False
ENSSSCT00000006425	COBRA1	NonCoding	Click Me	(277,301)	Imperfect													5	0.362	294	157	-21.19	0		False
ENSSSCT00000004275	ZFYVE9	NonCoding	Click Me	(169,193)	Offset 6mer	-0.019	-0.006	-0.013	-0.016	0.007	-0.006	-0.053	-0.015	-0.002	-0.036	-0.009	-0.063	3	0.691	185	147	-15.17	0		False
ENSSSCT00000007319	TXNIP	NonCoding	Click Me	(310,334)	7mer-m8	-0.12	0.021	0.034	-0.016	0.014	-0.023	-0.09	-0.161	0.036	0.035	-0.007	-0.097	1	0.467	326	146	-14.27	0	0.137	False
ENSSSCT00000004190	ZRANB2	NonCoding	Click Me	(265,290)	Imperfect													4.5	0.732	283	145	-20.99	0		False
ENSSSCT00000006629	DPYS	NonCoding	Click Me	(147,170)	Imperfect													3	0.549	133	143	-14.02	0		False
ENSSSCT00000007335	GJA5	NonCoding	Click Me	(1563,1586)	7mer-m8	-0.12	0.003	0.029	0.005	0.014	-0.023	-0.093	-0.161	0.005	0.03	0.006	-0.12	2	0.478	468	148	-15.31	0	0.137	False
ENSSSCT00000004243	DAB1	NonCoding	Click Me	(1726,1751)	Imperfect													3.5	0.481	1500	142	-16.33	0		False
ENSSSCT00000005311	IGF1R	NonCoding	Click Me	(8050,8073)	8mer	-0.247	-0.018	0.041	0.184	0.024	-0.045	-0.061	-0.31	-0.001	0.046	0.133	-0.132	3	0.498	1181	161	-21.58	0	0	False
ENSSSCT00000007559	RPAP2	NonCoding	Click Me	(684,708)	Offset 6mer	-0.019	-0.006	-0.005	0.016	0.007	-0.006	-0.014	-0.015	-0.002	-0.017	0.016	-0.018	3	0.608	700	151	-19.63	0		False
ENSSSCT00000004254	TTC22	NonCoding	Click Me	(527,551)	8mer	-0.247	0.024	0.067	0.001	0.024	-0.045	-0.175	-0.31	0.007	0.087	0.009	-0.207	1	0.434	457	145	-14.95	0	0	False
ENSSSCT00000006287	UCK1	NonCoding	Click Me	(354,376)	Offset 6mer	-0.019	0.001	0.006	-0.005	0.007	-0.006	-0.016	-0.015	0	0.013	0	-0.002	2	0.486	368	141	-12.59	0		False
ENSSSCT00000005078	AQP9	NonCoding	Click Me	(2490,2515)	Imperfect													6	0.69	1500	152	-22.63	0		False
ENSSSCT00000005078	AQP9	NonCoding	Click Me	(3670,3696)	Imperfect													3	0.59	655	147	-14.28	0		False
ENSSSCT00000005235		NonCoding	Click Me	(3482,3509)	7mer-m8	-0.12	0.003	0.014	0.034	0.014	-0.023	-0.079	-0.161	0.005	0.011	0.024	-0.121	2	0.516	673	153	-18.32	0	0.137	False
ENSSSCT00000007539	ALG14	NonCoding	Click Me	(627,649)	8mer	-0.247	-0.018	0.061	0.048	0.024	-0.045	-0.177	-0.31	-0.001	0.078	0.04	-0.193	3	0.449	641	151	-17.83	0	0	False
ENSSSCT00000007361	HAO2	NonCoding	Click Me	(664,688)	Imperfect													4	0.556	235	158	-28.36	0		False
ENSSSCT00000004669	HDDC2	NonCoding	Click Me	(25,49)	Imperfect													3	0.611	42	152	-18.48	0		False
ENSSSCT00000004694	ASF1A	NonCoding	Click Me	(386,408)	7mer-m8	-0.12	-0.007	-0.043	-0.005	0.014	-0.023	-0.184	-0.161	-0.01	-0.059	-0.001	-0.231	2.5	0.656	400	155	-15.55	0	0.137	False
ENSSSCT00000004557	EPM2A	NonCoding	Click Me	(1522,1547)	Offset 6mer	-0.019	-0.006	-0.007	-0.016	0.007	-0.006	-0.047	-0.015	-0.002	-0.021	-0.008	-0.047	3	0.626	194	149	-14.89	0		False
ENSSSCT00000006777	SBSPON	NonCoding	Click Me	(230,255)	Offset 6mer	-0.019	-0.002	-0.002	-0.012	0.007	-0.006	-0.036	-0.015	-0.001	-0.009	-0.006	-0.031	2.5	0.575	247	146	-18.29	0		False
ENSSSCT00000006777	SBSPON	NonCoding	Click Me	(193,218)	Offset 6mer	-0.019	0.004	-0.008	-0.015	0.007	-0.006	-0.037	-0.015	0.002	-0.024	-0.008	-0.044	1.5	0.637	210	144	-14.64	0		False
ENSSSCT00000006777	SBSPON	NonCoding	Click Me	(427,451)	Offset 6mer	-0.019	0.001	-0.013	0	0.007	-0.006	-0.031	-0.015	0	-0.037	0.004	-0.048	2	0.692	443	140	-14.08	0		False
ENSSSCT00000006040	TNC	NonCoding	Click Me	(504,535)	7mer-m8	-0.12	0.021	-0.038	-0.05	0.014	-0.023	-0.196	-0.161	0.036	-0.052	-0.029	-0.206	1	0.642	86	143	-14	0	0.137	False
ENSSSCT00000006674	LAPTM4B	NonCoding	Click Me	(844,869)	Offset 6mer	-0.019	0.001	-0.012	-0.014	0.007	-0.006	-0.045	-0.015	0	-0.036	-0.008	-0.058	2	0.687	211	145	-14.14	0		False
ENSSSCT00000005717	TTC39B	NonCoding	Click Me	(2332,2358)	Imperfect													3	0.563	1227	148	-17.5	0		False
ENSSSCT00000007016	CRP	NonCoding	Click Me	(727,751)	Imperfect													4	0.432	217	157	-18.41	0		False
ENSSSCT00000005864	TMEM8B	NonCoding	Click Me	(50,74)	7mer-m8	-0.12	0.03	0.086	-0.052	0.014	-0.023	-0.066	-0.161	0.052	0.099	-0.031	-0.041	0.5	0.34	66	141	-13.15	0	0.137	False
ENSSSCT00000004359	SZT2	NonCoding	Click Me	(367,391)	Offset 6mer	-0.019	-0.002	0.013	-0.004	0.007	-0.006	-0.012	-0.015	-0.001	0.031	0.001	0.016	2.5	0.409	383	146	-23.93	0		False
ENSSSCT00000006815	MTFR1	NonCoding	Click Me	(169,193)	Imperfect													2	0.707	186	141	-16.72	0		False
ENSSSCT00000005176	B2M	NonCoding	Click Me	(572,595)	8mer	-0.247	0.003	-0.033	-0.052	0.024	-0.045	-0.35	-0.31	0.003	-0.067	-0.028	-0.403	2	0.676	244	159	-21.17	0	0	False
ENSSSCT00000005176	B2M	NonCoding	Click Me	(123,146)	Offset 6mer	-0.019	0.001	-0.018	-0.019	0.007	-0.006	-0.055	-0.015	0	-0.051	-0.011	-0.077	2	0.75	138	140	-12.85	0		False
ENSSSCT00000006887	SELE	NonCoding	Click Me	(194,219)	Imperfect													3.5	0.526	212	145	-15.37	0		False
ENSSSCT00000007406	HIPK1	NonCoding	Click Me	(2772,2797)	Imperfect													3	0.507	1500	141	-15.92	0		False
ENSSSCT00000005928	STX17	NonCoding	Click Me	(2427,2449)	Offset 6mer	-0.019	-0.006	-0.007	0.017	0.007	-0.006	-0.015	-0.015	-0.002	-0.022	0.017	-0.022	3	0.63	712	146	-20.34	0		False
ENSSSCT00000007377	CD101	NonCoding	Click Me	(2555,2581)	Imperfect													3.5	0.579	642	143	-19.04	0		False
ENSSSCT00000004881		NonCoding	Click Me	(339,365)	Imperfect													3	0.657	358	149	-12.09	0		False
ENSSSCT00000005469	CLN6	NonCoding	Click Me	(339,363)	8mer	-0.247	0.034	0.122	-0.024	0.024	-0.045	-0.136	-0.31	0.009	0.172	-0.009	-0.138	0.5	0.301	355	141	-14.48	0	0	False
ENSSSCT00000004098	GREB1L	NonCoding	Click Me	(513,538)	Imperfect													2.5	0.638	531	144	-12.16	0		False
ENSSSCT00000004730	RIMS1	NonCoding	Click Me	(764,788)	8mer	-0.247	0.003	-0.077	0.083	0.024	-0.045	-0.258	-0.31	0.003	-0.135	0.064	-0.378	2	0.78	780	150	-18.57	0	0	False
ENSSSCT00000006083	MRRF	NonCoding	Click Me	(642,666)	7mer-m8	-0.12	0.021	-0.012	-0.032	0.014	-0.023	-0.151	-0.161	0.036	-0.02	-0.018	-0.163	1	0.578	212	145	-17	0	0.137	False
ENSSSCT00000004488		NonCoding	Click Me	(397,424)	Offset 6mer	-0.019	0.004	0.014	-0.021	0.007	-0.006	-0.022	-0.015	0.002	0.034	-0.013	0.008	1.5	0.397	100	141	-21.75	0		False
ENSSSCT00000006989	SLAMF7	NonCoding	Click Me	(1347,1376)	7mer-m8	-0.12	-0.007	-0.006	0.132	0.014	-0.023	-0.01	-0.161	-0.01	-0.013	0.087	-0.097	2.5	0.563	1368	150	-18.05	0	0.137	False
ENSSSCT00000004592	TNFAIP3	NonCoding	Click Me	(981,1009)	7mer-m8	-0.12	0.03	-0.017	0.08	0.014	-0.023	-0.036	-0.161	0.052	-0.027	0.054	-0.082	0.5	0.592	1001	149	-16.27	0	0.137	False
ENSSSCT00000004592	TNFAIP3	NonCoding	Click Me	(1938,1962)	Offset 6mer	-0.019	-0.009	-0.017	-0.018	0.007	-0.006	-0.063	-0.015	-0.004	-0.047	-0.011	-0.077	3.5	0.734	148	142	-13.21	0		False
ENSSSCT00000007549	FNBP1L	NonCoding	Click Me	(2056,2080)	Imperfect													4.5	0.687	129	145	-18.79	0		False
ENSSSCT00000005477		NonCoding	Click Me	(1072,1096)	Imperfect													2	0.441	83	145	-17.86	0		False
ENSSSCT00000005933	MSANTD3	NonCoding	Click Me	(171,197)	Offset 6mer	-0.019	0.004	-0.005	-0.024	0.007	-0.006	-0.043	-0.015	0.002	-0.015	-0.015	-0.043	1.5	0.602	65	145	-14.53	0		False
ENSSSCT00000005907	TSTD2	NonCoding	Click Me	(1820,1846)	Imperfect													3	0.586	1500	140	-18.22	0		False
ENSSSCT00000005170	B2M	NonCoding	Click Me	(123,146)	Offset 6mer	-0.019	0.001	-0.018	-0.019	0.007	-0.006	-0.055	-0.015	0	-0.051	-0.011	-0.077	2	0.75	138	140	-12.85	0		False
ENSSSCT00000005211	CDAN1	NonCoding	Click Me	(1009,1033)	Imperfect													4.5	0.62	332	162	-16.83	0		False
ENSSSCT00000005601	PCNXL4	NonCoding	Click Me	(3577,3605)	Offset 6mer	-0.019	-0.023	-0.014	0.011	0.007	-0.006	-0.045	-0.015	-0.009	-0.04	0.012	-0.052	5.5	0.707	619	156	-21.54	0		False
ENSSSCT00000006162	PBX3	NonCoding	Click Me	(1371,1397)	7mer-m8	-0.12	0.003	-0.057	-0.052	0.014	-0.023	-0.235	-0.161	0.005	-0.075	-0.031	-0.262	2	0.688	70	146	-13.3	0	0.137	False
ENSSSCT00000005227	VPS39	NonCoding	Click Me	(1984,2010)	Imperfect													2	0.403	1143	143	-12.72	0		False
ENSSSCT00000004558	UTRN	NonCoding	Click Me	(1703,1726)	7mer-m8	-0.12	0.012	-0.053	-0.006	0.014	-0.023	-0.176	-0.161	0.02	-0.071	-0.001	-0.213	1.5	0.68	395	150	-12.61	0	0.137	False
ENSSSCT00000007160	FLAD1	NonCoding	Click Me	(92,117)	7mer-m8	-0.12	0.021	0.043	-0.054	0.014	-0.023	-0.12	-0.161	0.036	0.047	-0.032	-0.111	1	0.444	51	145	-13.55	0	0.137	False
ENSSSCT00000004823	HACE1	NonCoding	Click Me	(197,223)	Offset 6mer	-0.019	-0.03	-0.026	-0.014	0.007	-0.006	-0.089	-0.015	-0.012	-0.071	-0.007	-0.106	6.5	0.834	215	163	-21.79	0		False
ENSSSCT00000007421	CAPZA1	NonCoding	Click Me	(1245,1267)	7mer-m8	-0.12	-0.007	-0.049	-0.03	0.014	-0.023	-0.214	-0.161	-0.01	-0.066	-0.016	-0.254	2.5	0.669	226	157	-13.96	0	0.137	False
ENSSSCT00000005981	KLF2	NonCoding	Click Me	(562,589)	7mer-m8	-0.12	-0.044	-0.089	0	0.014	-0.023	-0.262	-0.161	-0.073	-0.115	0.003	-0.346	4.5	0.768	439	159	-20.52	0	0.137	False
ENSSSCT00000004697	SLC35F1	NonCoding	Click Me	(835,860)	Imperfect													3	0.734	853	149	-13.33	0		False
ENSSSCT00000004200	GPR177	NonCoding	Click Me	(689,712)	Offset 6mer	-0.019	-0.002	-0.003	0.016	0.007	-0.006	-0.008	-0.015	-0.001	-0.011	0.016	-0.01	2.5	0.583	704	141	-15.93	0		False
ENSSSCT00000004130	RNF138	NonCoding	Click Me	(2744,2767)	Offset 6mer	-0.019	-0.013	-0.015	0.014	0.007	-0.006	-0.032	-0.015	-0.005	-0.042	0.014	-0.048	4	0.713	661	142	-15.9	0		False
ENSSSCT00000005136	GALK2	NonCoding	Click Me	(1098,1125)	7mer-m8	-0.12	0.012	-0.019	0.096	0.014	-0.023	-0.04	-0.161	0.02	-0.029	0.065	-0.105	1.5	0.596	1117	147	-15.33	0	0.137	False
ENSSSCT00000004898	HS3ST5	NonCoding	Click Me	(266,289)	7mer-m8	-0.12	-0.025	-0.074	-0.022	0.014	-0.023	-0.25	-0.161	-0.042	-0.096	-0.011	-0.31	3.5	0.73	281	169	-21.05	0	0.137	False
ENSSSCT00000005397	SERPINB7	NonCoding	Click Me	(217,240)	Imperfect													3	0.661	233	141	-13.92	0		False
ENSSSCT00000005288	THBS1	NonCoding	Click Me	(153,175)	Imperfect													4	0.636	168	150	-16.81	0		False
ENSSSCT00000005288	THBS1	NonCoding	Click Me	(937,962)	Imperfect													3.5	0.583	955	145	-17.33	0		False
ENSSSCT00000006801	SGK3	NonCoding	Click Me	(882,903)	7mer-m8	-0.12	0.003	-0.099	0.065	0.014	-0.023	-0.16	-0.161	0.005	-0.127	0.044	-0.238	2	0.791	895	149	-14.62	0	0.137	False
ENSSSCT00000007508		NonCoding	Click Me	(255,279)	7mer-m8	-0.12	0.003	0.022	-0.035	0.014	-0.023	-0.139	-0.161	0.005	0.021	-0.02	-0.155	2	0.496	192	156	-22.65	0	0.137	False
ENSSSCT00000005070	RNF111	NonCoding	Click Me	(858,884)	Offset 6mer	-0.019	-0.009	-0.009	0.013	0.007	-0.006	-0.024	-0.015	-0.004	-0.027	0.014	-0.032	3.5	0.651	656	148	-16.35	0		False
ENSSSCT00000006628	LRP12	NonCoding	Click Me	(3683,3706)	8mer	-0.247	0.003	-0.056	-0.035	0.024	-0.045	-0.356	-0.31	0.003	-0.103	-0.016	-0.426	2	0.731	312	155	-16.89	0	0	False
ENSSSCT00000007121	ARHGEF2	NonCoding	Click Me	(540,563)	8mer	-0.247	0.003	0.02	0.01	0.024	-0.045	-0.235	-0.31	0.003	0.014	0.014	-0.278	2	0.548	491	148	-15.14	0	0	False
ENSSSCT00000004256	TTC4	NonCoding	Click Me	(755,778)	8mer	-0.247	0.013	0.074	0.036	0.024	-0.045	-0.144	-0.31	0.005	0.099	0.032	-0.174	1.5	0.416	594	145	-17.98	0	0	False
ENSSSCT00000005324		NonCoding	Click Me	(1013,1039)	Imperfect													3	0.492	808	141	-21.53	0		False
ENSSSCT00000007378	PTGFRN	NonCoding	Click Me	(1630,1656)	8mer	-0.247	0.003	-0.002	0.265	0.024	-0.045	-0.001	-0.31	0.003	-0.019	0.188	-0.138	2	0.6	1500	151	-18.89	0	0	False
ENSSSCT00000006986	LY9	NonCoding	Click Me	(1020,1045)	Offset 6mer	-0.019	-0.013	0.004	-0.006	0.007	-0.006	-0.033	-0.015	-0.005	0.009	-0.001	-0.013	4	0.503	347	153	-18.51	0		False
ENSSSCT00000007256	POGZ	NonCoding	Click Me	(988,1011)	Imperfect													4.5	0.448	1004	140	-19.02	0		False
ENSSSCT00000007405	HIPK1	NonCoding	Click Me	(2772,2797)	Imperfect													3	0.507	1500	141	-15.92	0		False
ENSSSCT00000005557		NonCoding	Click Me	(630,653)	Imperfect													3.5	0.712	457	144	-20.06	0		False
ENSSSCT00000004773	UBE2J1	NonCoding	Click Me	(221,245)	Imperfect													3	0.599	238	142	-19.13	0		False
ENSSSCT00000004342	BTBD19	NonCoding	Click Me	(904,928)	Imperfect													4	0.418	662	156	-18.92	0		False
ENSSSCT00000004629	STX7	NonCoding	Click Me	(1434,1462)	Imperfect													2	0.59	55	140	-14.3	0		False
ENSSSCT00000006167	ANGPTL2	NonCoding	Click Me	(206,234)	Imperfect													2.5	0.637	227	143	-17.6	0		False
ENSSSCT00000007206	S100A4	NonCoding	Click Me	(27,51)	7mer-m8	-0.12	0.03	0.111	-0.056	0.014	-0.023	-0.044	-0.161	0.052	0.13	-0.033	-0.012	0.5	0.278	43	141	-15.9	0	0.137	False
ENSSSCT00000007281	SETDB1	NonCoding	Click Me	(46,69)	7mer-m8	-0.12	0.003	0.031	-0.053	0.014	-0.023	-0.149	-0.161	0.005	0.032	-0.031	-0.155	2	0.474	61	151	-17.37	0	0.137	False
ENSSSCT00000005103	MYO5A	NonCoding	Click Me	(1903,1928)	Imperfect													2	0.565	149	150	-15.79	0		False
ENSSSCT00000004856	GTF3C6	NonCoding	Click Me	(1242,1268)	Imperfect													2	0.65	135	140	-11.97	0		False
ENSSSCT00000006816	ARMC1	NonCoding	Click Me	(29,52)	Imperfect													2.5	0.542	45	147	-19.75	0		False
ENSSSCT00000006851		NonCoding	Click Me	(702,726)	Imperfect													4.5	0.613	507	145	-13.1	0		False
ENSSSCT00000006718	DECR1	NonCoding	Click Me	(807,829)	Imperfect													3	0.664	566	151	-17.64	0		False
ENSSSCT00000006718	DECR1	NonCoding	Click Me	(1013,1037)	Imperfect													2	0.648	358	151	-15.47	0		False
ENSSSCT00000004362	MED8	NonCoding	Click Me	(224,249)	7mer-m8	-0.12	0.003	0.078	-0.028	0.014	-0.023	-0.076	-0.161	0.005	0.09	-0.015	-0.081	2	0.358	241	153	-18.16	0	0.137	False
ENSSSCT00000004545	TAB2	NonCoding	Click Me	(496,519)	7mer-m8	-0.12	0.003	-0.04	0.011	0.014	-0.023	-0.156	-0.161	0.005	-0.055	0.01	-0.201	2	0.648	511	145	-11.73	0	0.137	False
ENSSSCT00000007094	BCAN	NonCoding	Click Me	(289,312)	Imperfect													2	0.517	77	140	-15.28	0		False
ENSSSCT00000005256	VPS18	NonCoding	Click Me	(334,359)	6mer	-0.019	0.001	-0.011	-0.006	0.007	-0.006	-0.034	-0.015	0	-0.032	-0.001	-0.047	2	0.672	352	141	-17.54	0		False
ENSSSCT00000007494	STXBP3	NonCoding	Click Me	(341,365)	8mer	-0.247	0.024	-0.079	-0.024	0.024	-0.045	-0.347	-0.31	0.007	-0.139	-0.009	-0.45	1	0.787	357	146	-14.09	0	0	False
ENSSSCT00000005533	ATP5S	NonCoding	Click Me	(2650,2671)	Offset 6mer	-0.019	-0.016	-0.016	0.028	0.007	-0.006	-0.023	-0.015	-0.007	-0.046	0.026	-0.043	4.5	0.732	888	145	-16.23	0		False
ENSSSCT00000004570	ADAT2	NonCoding	Click Me	(582,610)	Offset 6mer	-0.019	0.001	-0.019	0.01	0.007	-0.006	-0.027	-0.015	0	-0.053	0.011	-0.056	2	0.76	602	147	-16.95	0		False
ENSSSCT00000005908	XPA	NonCoding	Click Me	(74,98)	Offset 6mer	-0.019	-0.016	-0.019	-0.022	0.007	-0.006	-0.076	-0.015	-0.007	-0.053	-0.014	-0.088	4.5	0.76	90	150	-15.42	0		False
ENSSSCT00000004109	TTC39C	NonCoding	Click Me	(1173,1198)	Imperfect													2.5	0.514	1191	146	-12.1	0		False
ENSSSCT00000004109	TTC39C	NonCoding	Click Me	(2136,2161)	Offset 6mer	-0.019	-0.002	0.001	-0.007	0.007	-0.006	-0.027	-0.015	-0.001	-0.001	-0.002	-0.019	2.5	0.545	333	141	-17.46	0		False
ENSSSCT00000006004	KIAA0368	NonCoding	Click Me	(1673,1696)	Imperfect													3.5	0.589	1370	142	-17.54	0		False
ENSSSCT00000007448	CD53	NonCoding	Click Me	(549,576)	Imperfect													2.5	0.661	214	143	-12.79	0		False
ENSSSCT00000006734	CA3	NonCoding	Click Me	(79,106)	Imperfect													3	0.572	99	145	-16.84	0		False
ENSSSCT00000007329	NUDT17	NonCoding	Click Me	(292,313)	8mer	-0.247	-0.029	0.053	-0.054	0.024	-0.045	-0.297	-0.31	-0.003	0.066	-0.029	-0.277	3.5	0.467	236	157	-21.11	0	0	False
ENSSSCT00000005894	TRMT10B	NonCoding	Click Me	(980,1005)	Offset 6mer	-0.019	-0.013	-0.005	0.035	0.007	-0.006	-0.002	-0.015	-0.005	-0.017	0.031	-0.006	4	0.609	997	145	-16.17	0		False
ENSSSCT00000005894	TRMT10B	NonCoding	Click Me	(366,388)	Imperfect													3.5	0.48	381	141	-13.63	0		False
ENSSSCT00000006901	ATP1B1	NonCoding	Click Me	(49,73)	Imperfect													2.5	0.621	66	142	-17.8	0		False
ENSSSCT00000007349		NonCoding	Click Me	(1619,1643)	7mer-m8	-0.12	0.003	-0.049	-0.024	0.014	-0.023	-0.2	-0.161	0.005	-0.066	-0.013	-0.235	2	0.671	264	151	-14.08	0	0.137	False
ENSSSCT00000007349		NonCoding	Click Me	(1415,1441)	Imperfect													3.5	0.473	467	140	-18.66	0		False
ENSSSCT00000006644	KLF10	NonCoding	Click Me	(1131,1156)	Imperfect													4	0.7	177	144	-15.65	0		False
ENSSSCT00000006644	KLF10	NonCoding	Click Me	(466,490)	Imperfect													2	0.666	483	143	-15.13	0		False
ENSSSCT00000004493	ARID1B	NonCoding	Click Me	(2303,2328)	Offset 6mer	-0.019	-0.013	-0.018	0.039	0.007	-0.006	-0.011	-0.015	-0.005	-0.051	0.034	-0.037	4	0.75	1057	145	-17.1	0		False
ENSSSCT00000004493	ARID1B	NonCoding	Click Me	(3310,3333)	Offset 6mer	-0.019	0.001	-0.002	-0.024	0.007	-0.006	-0.044	-0.015	0	-0.008	-0.015	-0.038	2	0.571	52	140	-14.65	0		False
ENSSSCT00000006008	GNG10	NonCoding	Click Me	(637,664)	Offset 6mer	-0.019	-0.002	-0.02	-0.002	0.007	-0.006	-0.043	-0.015	-0.001	-0.056	0.002	-0.07	2.5	0.771	409	144	-15.91	0		False
ENSSSCT00000005925	NOR-1	NonCoding	Click Me	(2625,2650)	8mer	-0.247	0.024	-0.045	-0.015	0.024	-0.045	-0.304	-0.31	0.007	-0.086	-0.003	-0.392	1	0.705	391	146	-17.82	0	0	False
ENSSSCT00000006766	PI15	NonCoding	Click Me	(2218,2241)	Imperfect													4	0.603	1314	147	-16.02	0		False
ENSSSCT00000006766	PI15	NonCoding	Click Me	(85,107)	Imperfect													3	0.817	100	143	-12.39	0		False
ENSSSCT00000006766	PI15	NonCoding	Click Me	(1246,1272)	Imperfect													4.5	0.64	1265	141	-18.53	0		False
ENSSSCT00000006766	PI15	NonCoding	Click Me	(246,268)	Imperfect													2.5	0.669	261	140	-13.97	0		False
ENSSSCT00000006290	MED27	NonCoding	Click Me	(50,74)	7mer-m8	-0.12	0.021	0.076	-0.052	0.014	-0.023	-0.084	-0.161	0.036	0.088	-0.031	-0.068	1	0.363	66	144	-12.05	0	0.137	False
ENSSSCT00000006894	SLC19A2	NonCoding	Click Me	(114,143)	8mer	-0.247	0.024	-0.009	-0.08	0.024	-0.045	-0.333	-0.31	0.007	-0.031	-0.047	-0.38	1	0.618	135	156	-20.82	0	0	False
ENSSSCT00000004218	ROR1	NonCoding	Click Me	(1832,1858)	Imperfect													4.5	0.775	1500	156	-21.21	0		False
ENSSSCT00000005243	TYRO3	NonCoding	Click Me	(87,111)	7mer-m8	-0.12	0.012	-0.012	-0.047	0.014	-0.023	-0.176	-0.161	0.02	-0.02	-0.028	-0.188	1.5	0.579	103	150	-14.66	0	0.137	False
ENSSSCT00000006860	TCEA1	NonCoding	Click Me	(63,87)	Imperfect													2.5	0.604	80	149	-18.5	0		False
ENSSSCT00000006289	RAPGEF1	NonCoding	Click Me	(271,296)	7mer-m8	-0.12	0.003	0.101	-0.021	0.014	-0.023	-0.046	-0.161	0.005	0.118	-0.011	-0.048	2	0.301	288	149	-15.44	0	0.137	False
ENSSSCT00000005511	PRPF39	NonCoding	Click Me	(80,104)	7mer-m8	-0.12	0.003	-0.066	-0.048	0.014	-0.023	-0.24	-0.161	0.005	-0.086	-0.028	-0.27	2	0.71	96	160	-14.94	0	0.137	False
ENSSSCT00000004683	HSF2	NonCoding	Click Me	(486,512)	Imperfect													3	0.638	394	151	-14.29	0		False
ENSSSCT00000005158	GATM	NonCoding	Click Me	(1587,1611)	7mer-m8	-0.12	-0.025	0.014	0.126	0.014	-0.023	-0.014	-0.161	-0.042	0.012	0.084	-0.107	3.5	0.514	1325	161	-14.8	0	0.137	False
ENSSSCT00000005158	GATM	NonCoding	Click Me	(2666,2692)	6mer	-0.019	-0.013	0.002	-0.012	0.007	-0.006	-0.042	-0.015	-0.005	0.001	-0.006	-0.025	4	0.534	245	141	-21.43	0		False
ENSSSCT00000004667	NCOA7	NonCoding	Click Me	(729,753)	Imperfect													6	0.749	746	144	-16.68	0		False
ENSSSCT00000007168	ADAR	NonCoding	Click Me	(1244,1269)	7mer-m8	-0.12	-0.007	-0.038	0.117	0.014	-0.023	-0.057	-0.161	-0.01	-0.052	0.078	-0.146	2.5	0.643	1261	165	-16.4	0	0.137	False
ENSSSCT00000005781	TJP2	NonCoding	Click Me	(508,532)	Offset 6mer	-0.019	0.001	-0.017	-0.014	0.007	-0.006	-0.049	-0.015	0	-0.049	-0.008	-0.071	2	0.741	213	141	-14.54	0		False
ENSSSCT00000005328	VIMP	NonCoding	Click Me	(506,528)	7mer-m8	-0.12	-0.016	-0.052	-0.042	0.014	-0.023	-0.24	-0.161	-0.026	-0.07	-0.025	-0.282	3	0.678	136	146	-13.25	0	0.137	False
ENSSSCT00000005975		NonCoding	Click Me	(243,269)	Imperfect													3.5	0.599	262	140	-18.87	0		False
ENSSSCT00000004183	CRYZ	NonCoding	Click Me	(454,478)	Imperfect													2	0.668	454	157	-15.73	0		False
ENSSSCT00000006608	KCNV1	NonCoding	Click Me	(478,502)	Imperfect													2	0.686	495	142	-17.74	0		False
ENSSSCT00000006608	KCNV1	NonCoding	Click Me	(925,950)	Imperfect													2	0.672	537	141	-13.55	0		False
ENSSSCT00000005589	PSMA3	NonCoding	Click Me	(1503,1529)	Imperfect													2	0.763	240	144	-11.09	0		False
ENSSSCT00000005589	PSMA3	NonCoding	Click Me	(1471,1496)	Imperfect													2.5	0.664	273	140	-18.82	0		False
ENSSSCT00000007397	CSDE1	NonCoding	Click Me	(1101,1126)	7mer-m8	-0.12	0.012	0.035	-0.039	0.014	-0.023	-0.122	-0.161	0.02	0.037	-0.022	-0.126	1.5	0.465	160	141	-15.2	0	0.137	False
ENSSSCT00000005580	OTX2	NonCoding	Click Me	(207,231)	Imperfect													5	0.611	224	157	-21.19	0		False
ENSSSCT00000004920	ME1	NonCoding	Click Me	(28,53)	Imperfect													4	0.744	46	143	-15.88	0		False
ENSSSCT00000007491	WDR47	NonCoding	Click Me	(158,182)	8mer	-0.247	0.024	0.042	-0.07	0.024	-0.045	-0.272	-0.31	0.007	0.049	-0.04	-0.294	1	0.494	174	150	-17.14	0	0	False
ENSSSCT00000005984	FAM206A	NonCoding	Click Me	(124,148)	7mer-m8	-0.12	-0.007	0.003	-0.042	0.014	-0.023	-0.175	-0.161	-0.01	-0.002	-0.024	-0.198	2.5	0.543	140	162	-22.68	0	0.137	False
ENSSSCT00000005445	DPP8	NonCoding	Click Me	(2661,2685)	Imperfect													3	0.512	1438	146	-17.07	0		False
ENSSSCT00000005445	DPP8	NonCoding	Click Me	(3490,3515)	7mer-m8	-0.12	0.021	-0.059	0.024	0.014	-0.023	-0.143	-0.161	0.036	-0.078	0.018	-0.185	1	0.694	607	146	-13.4	0	0.137	False
ENSSSCT00000004845	OSTM1	NonCoding	Click Me	(2166,2190)	Imperfect													3	0.631	55	150	-19.71	0		False
ENSSSCT00000004107	ANKRD29	NonCoding	Click Me	(271,298)	Imperfect													2.5	0.633	291	151	-19.73	0		False
ENSSSCT00000006781	MSC	NonCoding	Click Me	(441,465)	Offset 6mer	-0.019	-0.002	0.006	0.001	0.007	-0.006	-0.014	-0.015	-0.001	0.014	0.004	0.002	2.5	0.483	457	143	-15.92	0		False
ENSSSCT00000005590	ARID4A	NonCoding	Click Me	(584,609)	8mer	-0.247	0.013	-0.079	0.038	0.024	-0.045	-0.295	-0.31	0.005	-0.138	0.033	-0.41	1.5	0.786	601	157	-20.16	0	0	False
ENSSSCT00000005400	SERPINB5	NonCoding	Click Me	(244,267)	8mer	-0.247	0.003	-0.014	-0.049	0.024	-0.045	-0.328	-0.31	0.003	-0.038	-0.025	-0.371	2	0.63	259	163	-23.28	0	0	False
ENSSSCT00000004313	MKNK1	NonCoding	Click Me	(485,506)	8mer	-0.247	-0.018	0.074	0.012	0.024	-0.045	-0.2	-0.31	-0.001	0.098	0.016	-0.197	3	0.417	498	152	-17.09	0	0	False
ENSSSCT00000004980		NonCoding	Click Me	(76,104)	8mer	-0.247	-0.029	0.042	-0.09	0.024	-0.045	-0.344	-0.31	-0.003	0.049	-0.053	-0.318	3.5	0.494	96	160	-24.29	0	0	False
ENSSSCT00000004630	MOXD1	NonCoding	Click Me	(1604,1624)	Offset 6mer	-0.019	-0.002	-0.02	-0.024	0.007	-0.006	-0.065	-0.015	-0.001	-0.055	-0.015	-0.086	2.5	0.767	57	140	-15.6	0		False
ENSSSCT00000005278	PLCB2	NonCoding	Click Me	(4208,4231)	Offset 6mer	-0.019	-0.006	0.004	-0.012	0.007	-0.006	-0.032	-0.015	-0.002	0.009	-0.005	-0.014	3	0.504	256	141	-13.61	0		False
ENSSSCT00000005264	FAM82A2	NonCoding	Click Me	(38,60)	Imperfect													5.5	0.59	53	142	-14.65	0		False
ENSSSCT00000007143	GBA	NonCoding	Click Me	(373,399)	Imperfect													2	0.602	293	140	-12.17	0		False
ENSSSCT00000004833	AIM1	NonCoding	Click Me	(17,44)	8mer	-0.247	0.003	0.06	-0.105	0.024	-0.045	-0.31	-0.31	0.003	0.076	-0.064	-0.295	2	0.452	36	144	-18.62	0	0	False
ENSSSCT00000004118	TAF4B	NonCoding	Click Me	(305,328)	Imperfect													2.5	0.432	321	140	-14.49	0		False
ENSSSCT00000004810	CCNC	NonCoding	Click Me	(132,153)	Imperfect													4	0.743	146	143	-14.74	0		False
ENSSSCT00000012260	GALNTL2	NonCoding	Click Me	(128,153)	Imperfect													2.5	0.549	146	144	-12.37	0		False
ENSSSCT00000009353	SUPT7L	NonCoding	Click Me	(620,645)	Imperfect													2	0.53	638	141	-16.45	0		False
ENSSSCT00000013477	IQSEC2	NonCoding	Click Me	(625,653)	8mer	-0.247	-0.018	0.068	0.049	0.024	-0.045	-0.169	-0.31	-0.001	0.088	0.041	-0.182	3	0.433	645	147	-17.71	0	0	False
ENSSSCT00000009627	TMEM33	NonCoding	Click Me	(706,731)	Imperfect													3	0.613	724	152	-20.73	0		False
ENSSSCT00000009619	N4BP2	NonCoding	Click Me	(685,709)	Offset 6mer	-0.019	0.001	-0.008	0.016	0.007	-0.006	-0.01	-0.015	0	-0.025	0.016	-0.024	2	0.644	701	140	-15.39	0		False
ENSSSCT00000011244	TBATA	NonCoding	Click Me	(69,93)	Imperfect													2.5	0.448	59	146	-18.32	0		False
ENSSSCT00000013836	BCORL1	NonCoding	Click Me	(432,456)	8mer	-0.247	0.003	-0.047	-0.001	0.024	-0.045	-0.313	-0.31	0.003	-0.09	0.007	-0.39	2	0.71	448	142	-14.18	0	0	False
ENSSSCT00000013296	SCML2	NonCoding	Click Me	(378,406)	Imperfect													3.5	0.663	399	148	-16.65	0		False
ENSSSCT00000013296	SCML2	NonCoding	Click Me	(1480,1503)	Offset 6mer	-0.019	0.001	-0.007	-0.02	0.007	-0.006	-0.045	-0.015	0	-0.021	-0.012	-0.048	2	0.626	123	140	-12.81	0		False
ENSSSCT00000010075	MMRN1	NonCoding	Click Me	(321,347)	Imperfect													5	0.621	111	151	-17.39	0		False
ENSSSCT00000008433	YWHAG	NonCoding	Click Me	(705,727)	Offset 6mer	-0.019	-0.016	-0.036	0.003	0.007	-0.006	-0.069	-0.015	-0.007	-0.099	0.006	-0.115	4.5	0.949	483	150	-13.97	0		False
ENSSSCT00000011624	SHOC2	NonCoding	Click Me	(2414,2437)	Imperfect													2.5	0.607	648	147	-13.74	0		False
ENSSSCT00000011453	TNKS2	NonCoding	Click Me	(1890,1916)	Imperfect													5.5	0.626	435	140	-18.82	0		False
ENSSSCT00000011453	TNKS2	NonCoding	Click Me	(2251,2278)	Imperfect													3.5	0.578	73	140	-15.78	0		False
ENSSSCT00000010615	INTS9	NonCoding	Click Me	(219,245)	Imperfect													2	0.343	238	142	-14.1	0		False
ENSSSCT00000009683	KDR	NonCoding	Click Me	(454,476)	7mer-m8	-0.12	0.012	-0.016	0.005	0.014	-0.023	-0.129	-0.161	0.02	-0.026	0.006	-0.161	1.5	0.59	468	148	-14.23	0	0.137	False
ENSSSCT00000009683	KDR	NonCoding	Click Me	(175,200)	Offset 6mer	-0.019	0.004	-0.003	-0.016	0.007	-0.006	-0.033	-0.015	0.002	-0.011	-0.009	-0.033	1.5	0.584	192	141	-11.98	0		False
ENSSSCT00000010501	S1PR3	NonCoding	Click Me	(439,462)	Imperfect													2.5	0.622	455	154	-21.57	0		False
ENSSSCT00000012780	GRK7	NonCoding	Click Me	(185,209)	7mer-m8	-0.12	0.003	-0.08	-0.033	0.014	-0.023	-0.24	-0.161	0.005	-0.104	-0.019	-0.278	2	0.745	201	150	-11.57	0	0.137	False
ENSSSCT00000012037	BAG1	NonCoding	Click Me	(239,263)	8mer	-0.247	0.024	0.096	-0.05	0.024	-0.045	-0.197	-0.31	0.007	0.132	-0.026	-0.197	1	0.364	255	145	-15.53	0	0	False
ENSSSCT00000010685	RAN	NonCoding	Click Me	(1700,1725)	Imperfect													4.5	0.68	372	142	-20.21	0		False
ENSSSCT00000010112	AGPAT9	NonCoding	Click Me	(685,709)	Imperfect													3	0.668	435	156	-19	0		False
ENSSSCT00000011967		NonCoding	Click Me	(1881,1904)	Offset 6mer	-0.019	0.001	-0.005	-0.018	0.007	-0.006	-0.042	-0.015	0	-0.017	-0.011	-0.043	2	0.611	148	142	-13.09	0		False
ENSSSCT00000014121	ADRBK1	NonCoding	Click Me	(232,257)	7mer-m8	-0.12	0.003	0.139	-0.026	0.014	-0.023	-0.014	-0.161	0.005	0.164	-0.014	-0.006	2	0.209	249	141	-11.62	0	0.137	False
ENSSSCT00000011151	GALNT2	NonCoding	Click Me	(2064,2088)	Offset 6mer	-0.019	-0.013	-0.005	-0.012	0.007	-0.006	-0.049	-0.015	-0.005	-0.016	-0.006	-0.043	4	0.608	243	158	-18.46	0		False
ENSSSCT00000011158	RAB4A	NonCoding	Click Me	(1763,1787)	8mer	-0.247	0.034	-0.014	0.079	0.024	-0.045	-0.169	-0.31	0.009	-0.039	0.061	-0.278	0.5	0.631	764	140	-14.42	0	0	False
ENSSSCT00000011325	GHITM	NonCoding	Click Me	(176,203)	8mer	-0.247	-0.008	-0.071	-0.065	0.024	-0.045	-0.411	-0.31	0.001	-0.126	-0.036	-0.472	2.5	0.768	195	168	-19.62	0	0	False
ENSSSCT00000009301	STRN	NonCoding	Click Me	(2381,2402)	8mer	-0.247	0.003	0.051	0.026	0.024	-0.045	-0.187	-0.31	0.003	0.062	0.026	-0.219	2	0.473	556	152	-16.1	0	0	False
ENSSSCT00000010884	MMAB	NonCoding	Click Me	(198,224)	8mer	-0.247	0.003	0.116	-0.059	0.024	-0.045	-0.208	-0.31	0.003	0.164	-0.033	-0.177	2	0.315	216	148	-18.42	0	0	False
ENSSSCT00000013015	POPDC2	NonCoding	Click Me	(27,49)	Imperfect													4	0.441	42	143	-20.49	0		False
ENSSSCT00000013936	VMA21	NonCoding	Click Me	(3369,3393)	7mer-m8	-0.12	-0.007	-0.08	0	0.014	-0.023	-0.216	-0.161	-0.01	-0.104	0.003	-0.273	2.5	0.745	436	170	-22.01	0	0.137	False
ENSSSCT00000012449	NDUFAF3	NonCoding	Click Me	(68,92)	Imperfect													2	0.603	36	146	-13.28	0		False
ENSSSCT00000009707	CTSO	NonCoding	Click Me	(1057,1082)	7mer-m8	-0.12	-0.053	-0.033	0.09	0.014	-0.023	-0.125	-0.161	-0.088	-0.046	0.061	-0.234	5	0.63	1074	169	-23.18	0	0.137	False
ENSSSCT00000014241	ESRRA	NonCoding	Click Me	(1461,1484)	Imperfect													3	0.373	685	145	-18.32	0		False
ENSSSCT00000014241	ESRRA	NonCoding	Click Me	(1900,1926)	Offset 6mer	-0.019	0.001	-0.003	-0.012	0.007	-0.006	-0.033	-0.015	0	-0.011	-0.006	-0.032	2	0.586	244	140	-21.5	0		False
ENSSSCT00000013831	OCRL	NonCoding	Click Me	(755,782)	Imperfect													2.5	0.55	775	153	-23.36	0		False
ENSSSCT00000012720	TPRA1	NonCoding	Click Me	(131,154)	8mer	-0.247	0.003	0.054	-0.077	0.024	-0.045	-0.288	-0.31	0.003	0.067	-0.045	-0.285	2	0.466	146	150	-17.62	0	0	False
ENSSSCT00000008914	LIMS1	NonCoding	Click Me	(534,559)	Offset 6mer	-0.019	0.001	-0.009	0.007	0.007	-0.006	-0.02	-0.015	0	-0.026	0.009	-0.031	2	0.645	551	140	-15.96	0		False
ENSSSCT00000011813	EARS2	NonCoding	Click Me	(1778,1802)	8mer	-0.247	0.024	0.052	-0.071	0.024	-0.045	-0.263	-0.31	0.007	0.065	-0.041	-0.279	1	0.469	169	158	-18.64	0	0	False
ENSSSCT00000011987	ZCCHC6	NonCoding	Click Me	(1799,1821)	7mer-m8	-0.12	0.003	0.004	-0.01	0.014	-0.023	-0.133	-0.161	0.005	-0.001	-0.004	-0.161	2	0.539	362	143	-10.41	0	0.137	False
ENSSSCT00000011987	ZCCHC6	NonCoding	Click Me	(1705,1730)	Offset 6mer	-0.019	0.001	0	0.001	0.007	-0.006	-0.017	-0.015	0	-0.003	0.004	-0.014	2	0.554	455	141	-12.25	0		False
ENSSSCT00000012267	SATB1	NonCoding	Click Me	(985,1010)	7mer-m8	-0.12	0.012	-0.085	0.08	0.014	-0.023	-0.122	-0.161	0.02	-0.11	0.054	-0.197	1.5	0.759	1002	144	-12.68	0	0.137	False
ENSSSCT00000012907	RFC4	NonCoding	Click Me	(1440,1468)	7mer-m8	-0.12	0.012	-0.022	-0.017	0.014	-0.023	-0.157	-0.161	0.02	-0.033	-0.008	-0.182	1.5	0.605	314	152	-21	0	0.137	False
ENSSSCT00000011246	SGPL1	NonCoding	Click Me	(1036,1061)	7mer-m8	-0.12	-0.007	-0.001	0.087	0.014	-0.023	-0.05	-0.161	-0.01	-0.007	0.059	-0.12	2.5	0.553	1053	150	-14.12	0	0.137	False
ENSSSCT00000012052	C9ORF72	NonCoding	Click Me	(1053,1076)	7mer-m8	-0.12	0.021	-0.005	0.023	0.014	-0.023	-0.089	-0.161	0.036	-0.012	0.018	-0.119	1	0.561	601	150	-15.03	0	0.137	False
ENSSSCT00000014288	FADS1	NonCoding	Click Me	(327,353)	Imperfect													4.5	0.56	346	153	-20.44	0		False
ENSSSCT00000011684	GRK5	NonCoding	Click Me	(4201,4226)	Imperfect													4.5	0.515	310	140	-16.11	0		False
ENSSSCT00000013705	PLP1	NonCoding	Click Me	(1489,1512)	7mer-m8	-0.12	0.012	-0.032	0.013	0.014	-0.023	-0.137	-0.161	0.02	-0.045	0.011	-0.175	1.5	0.629	528	153	-14.78	0	0.137	False
ENSSSCT00000009867	ARFIP1	NonCoding	Click Me	(490,515)	Imperfect													5	0.537	508	144	-17.39	0		False
ENSSSCT00000008185	ATP9A	NonCoding	Click Me	(4025,4050)	7mer-m8	-0.12	0.021	0.053	0.035	0.014	-0.023	-0.02	-0.161	0.036	0.059	0.025	-0.041	1	0.42	680	145	-13.61	0	0.137	False
ENSSSCT00000010993	SLC5A1	NonCoding	Click Me	(880,902)	7mer-m8	-0.12	0.003	0.016	0.065	0.014	-0.023	-0.045	-0.161	0.005	0.014	0.044	-0.097	2	0.509	894	151	-16.42	0	0.137	False
ENSSSCT00000010244	KL	NonCoding	Click Me	(1983,2007)	Offset 6mer	-0.019	-0.013	-0.022	-0.023	0.007	-0.006	-0.077	-0.015	-0.005	-0.061	-0.015	-0.096	4	0.792	70	147	-19.23	0		False
ENSSSCT00000010082	HERC3	NonCoding	Click Me	(1407,1431)	Imperfect													3.5	0.683	130	140	-14.53	0		False
ENSSSCT00000009194	EFEMP1	NonCoding	Click Me	(1347,1371)	Offset 6mer	-0.019	-0.006	-0.03	-0.023	0.007	-0.006	-0.078	-0.015	-0.002	-0.083	-0.014	-0.114	3	0.882	77	143	-11.83	0		False
ENSSSCT00000009194	EFEMP1	NonCoding	Click Me	(212,233)	Offset 6mer	-0.019	0.001	-0.009	-0.014	0.007	-0.006	-0.041	-0.015	0	-0.028	-0.007	-0.05	2	0.655	225	142	-15.73	0		False
ENSSSCT00000010388	SLAIN1	NonCoding	Click Me	(71,98)	Imperfect													2.5	0.526	91	152	-25.04	0		False
ENSSSCT00000009306	CRIM1	NonCoding	Click Me	(162,187)	6mer	-0.019	-0.002	0	-0.016	0.007	-0.006	-0.037	-0.015	-0.001	-0.002	-0.009	-0.028	2.5	0.549	180	140	-14.48	0		False
ENSSSCT00000011352	ANXA8	NonCoding	Click Me	(90,117)	Offset 6mer	-0.019	0.004	-0.003	-0.021	0.007	-0.006	-0.039	-0.015	0.002	-0.012	-0.013	-0.038	1.5	0.589	109	141	-18.47	0		False
ENSSSCT00000010463	COL4A2	NonCoding	Click Me	(450,473)	Offset 6mer	-0.019	-0.002	0.014	-0.003	0.007	-0.006	-0.011	-0.015	-0.001	0.033	0.001	0.018	2.5	0.402	390	140	-19.38	0		False
ENSSSCT00000012748	KY	NonCoding	Click Me	(417,441)	7mer-m8	-0.12	0.003	0.08	0	0.014	-0.023	-0.047	-0.161	0.005	0.092	0.002	-0.061	2	0.353	433	144	-14.21	0	0.137	False
ENSSSCT00000007930	ASXL1	NonCoding	Click Me	(351,375)	8mer	-0.247	-0.018	0.062	-0.021	0.024	-0.045	-0.245	-0.31	-0.001	0.079	-0.007	-0.239	3	0.447	367	169	-21.93	0	0	False
ENSSSCT00000007930	ASXL1	NonCoding	Click Me	(1602,1632)	7mer-m8	-0.12	0.04	0.049	0.003	0.014	-0.023	-0.037	-0.161	0.067	0.054	0.005	-0.035	0	0.429	457	142	-13.05	0	0.137	False
ENSSSCT00000007930	ASXL1	NonCoding	Click Me	(1759,1783)	7mer-m8	-0.12	0.021	0.036	-0.018	0.014	-0.023	-0.091	-0.161	0.036	0.038	-0.009	-0.096	1	0.462	306	142	-13.84	0	0.137	False
ENSSSCT00000012622	SUMF1	NonCoding	Click Me	(611,634)	Imperfect													5	0.557	364	144	-19.4	0		False
ENSSSCT00000008994	CD8B	NonCoding	Click Me	(398,422)	7mer-m8	-0.12	0.021	0.078	-0.02	0.014	-0.023	-0.05	-0.161	0.036	0.09	-0.01	-0.045	1	0.357	295	149	-17.63	0	0.137	False
ENSSSCT00000009379	RAB10	NonCoding	Click Me	(734,756)	7mer-m8	-0.12	0.003	0.026	0.044	0.014	-0.023	-0.057	-0.161	0.005	0.026	0.031	-0.099	2	0.486	748	142	-13.49	0	0.137	False
ENSSSCT00000010405	DCT	NonCoding	Click Me	(2237,2262)	7mer-m8	-0.12	0.012	-0.134	0.022	0.014	-0.023	-0.229	-0.161	0.02	-0.17	0.017	-0.293	1.5	0.877	589	145	-11.55	0	0.137	False
ENSSSCT00000010405	DCT	NonCoding	Click Me	(337,365)	Imperfect													3.5	0.486	358	143	-16.7	0		False
ENSSSCT00000013749	AMMECR1	NonCoding	Click Me	(3810,3832)	Imperfect													3	0.758	598	141	-13.07	0		False
ENSSSCT00000013348	TAB3	NonCoding	Click Me	(1633,1658)	Imperfect													4	0.668	1500	151	-23.65	0		False
ENSSSCT00000013348	TAB3	NonCoding	Click Me	(1723,1748)	Imperfect													2.5	0.642	1500	140	-12.53	0		False
ENSSSCT00000009736	REST	NonCoding	Click Me	(2795,2819)	8mer	-0.247	0.003	-0.044	0.08	0.024	-0.045	-0.229	-0.31	0.003	-0.085	0.062	-0.33	2	0.703	768	157	-20.43	0	0	False
ENSSSCT00000009736	REST	NonCoding	Click Me	(276,300)	7mer-m8	-0.12	0.012	0.04	-0.02	0.014	-0.023	-0.098	-0.161	0.02	0.043	-0.01	-0.107	1.5	0.451	292	145	-15.77	0	0.137	False
ENSSSCT00000010769	TCTN1	NonCoding	Click Me	(347,369)	7mer-m8	-0.12	0.012	0.072	-0.011	0.014	-0.023	-0.056	-0.161	0.02	0.082	-0.004	-0.063	1.5	0.374	361	150	-18.31	0	0.137	False
ENSSSCT00000008067	HNF4A	NonCoding	Click Me	(254,277)	7mer-m8	-0.12	-0.007	0.019	-0.024	0.014	-0.023	-0.14	-0.161	-0.01	0.018	-0.013	-0.166	2.5	0.503	269	169	-21.22	0	0.137	False
ENSSSCT00000011830	ESRRG	NonCoding	Click Me	(784,808)	8mer	-0.247	0.024	-0.056	0.088	0.024	-0.045	-0.211	-0.31	0.007	-0.102	0.068	-0.338	1	0.73	800	150	-14.88	0	0	False
ENSSSCT00000011020	C22ORF13	NonCoding	Click Me	(1306,1330)	8mer	-0.247	0.003	0.133	0.09	0.024	-0.045	-0.041	-0.31	0.003	0.19	0.069	-0.048	2	0.274	809	147	-16.64	0	0	False
ENSSSCT00000010803	NOS1	NonCoding	Click Me	(885,908)	7mer-m8	-0.12	-0.025	-0.031	0.066	0.014	-0.023	-0.12	-0.161	-0.042	-0.044	0.045	-0.201	3.5	0.625	900	156	-13.2	0	0.137	False
ENSSSCT00000010220	KATNAL1	NonCoding	Click Me	(906,932)	Imperfect													6	0.546	377	140	-20.66	0		False
ENSSSCT00000011979	FBP1	NonCoding	Click Me	(215,238)	Offset 6mer	-0.019	0.004	-0.018	-0.013	0.007	-0.006	-0.045	-0.015	0.002	-0.05	-0.007	-0.07	1.5	0.746	230	144	-18.51	0		False
ENSSSCT00000011979	FBP1	NonCoding	Click Me	(650,673)	Imperfect													3	0.481	55	140	-16.3	0		False
ENSSSCT00000007751	KIF16B	NonCoding	Click Me	(445,468)	8mer	-0.247	-0.008	0.07	0.002	0.024	-0.045	-0.203	-0.31	0.001	0.092	0.009	-0.208	2.5	0.427	460	156	-18.98	0	0	False
ENSSSCT00000008973	ACTR1B	NonCoding	Click Me	(762,787)	Offset 6mer	-0.019	0.004	-0.007	-0.013	0.007	-0.006	-0.034	-0.015	0.002	-0.021	-0.006	-0.041	1.5	0.626	237	145	-19.49	0		False
ENSSSCT00000010335	FAM216B	NonCoding	Click Me	(608,637)	7mer-m8	-0.12	0.012	0.051	0.027	0.014	-0.023	-0.039	-0.161	0.02	0.057	0.02	-0.064	1.5	0.425	629	151	-15.38	0	0.137	False
ENSSSCT00000010335	FAM216B	NonCoding	Click Me	(173,198)	Imperfect													2.5	0.613	191	141	-17.58	0		False
ENSSSCT00000009354	SLC4A1AP	NonCoding	Click Me	(297,322)	Imperfect													2	0.629	315	142	-17.34	0		False
ENSSSCT00000010553		NonCoding	Click Me	(695,719)	8mer	-0.247	-0.018	-0.001	0.066	0.024	-0.045	-0.221	-0.31	-0.001	-0.018	0.052	-0.277	3	0.598	711	165	-18.14	0	0	False
ENSSSCT00000010553		NonCoding	Click Me	(417,441)	7mer-m8	-0.12	-0.007	0.084	0	0.014	-0.023	-0.052	-0.161	-0.01	0.098	0.002	-0.072	2.5	0.343	433	154	-19.82	0	0.137	False
ENSSSCT00000011115	LYST	NonCoding	Click Me	(1696,1720)	Imperfect													4.5	0.694	239	144	-18.72	0		False
ENSSSCT00000011115	LYST	NonCoding	Click Me	(224,247)	Imperfect													4.5	0.528	240	140	-20.37	0		False
ENSSSCT00000011535	DNMBP	NonCoding	Click Me	(679,702)	7mer-m8	-0.12	0.003	0.01	0.037	0.014	-0.023	-0.08	-0.161	0.005	0.006	0.026	-0.124	2	0.526	694	152	-13.55	0	0.137	False
ENSSSCT00000011535	DNMBP	NonCoding	Click Me	(482,504)	Imperfect													3	0.577	497	145	-17.59	0		False
ENSSSCT00000011535	DNMBP	NonCoding	Click Me	(938,965)	Offset 6mer	-0.019	-0.006	-0.012	0.004	0.007	-0.006	-0.032	-0.015	-0.002	-0.034	0.007	-0.044	3	0.679	506	142	-16.85	0		False
ENSSSCT00000009195	SMEK2	NonCoding	Click Me	(184,207)	Imperfect													2	0.536	200	140	-16.32	0		False
ENSSSCT00000009795	DCK	NonCoding	Click Me	(1065,1088)	Imperfect													4.5	0.758	1081	155	-18.58	0		False
ENSSSCT00000009795	DCK	NonCoding	Click Me	(1469,1493)	Imperfect													3.5	0.683	1486	154	-15.94	0		False
ENSSSCT00000009795	DCK	NonCoding	Click Me	(3062,3084)	8mer	-0.247	-0.018	-0.04	-0.087	0.024	-0.045	-0.413	-0.31	-0.001	-0.077	-0.052	-0.44	3	0.691	106	149	-18.11	0	0	False
ENSSSCT00000013505	MAGEH1	NonCoding	Click Me	(277,299)	Imperfect													4.5	0.675	221	149	-13.92	0		False
ENSSSCT00000007766		NonCoding	Click Me	(515,541)	Imperfect													2	0.482	341	141	-17.16	0		False
ENSSSCT00000010254	SMAD9	NonCoding	Click Me	(1930,1954)	Imperfect													4.5	0.65	1481	161	-17.77	0		False
ENSSSCT00000013375	GP91-PHOX	NonCoding	Click Me	(116,140)	Imperfect													2	0.557	133	141	-11.38	0		False
ENSSSCT00000012125	PIP4K2A	NonCoding	Click Me	(1953,1977)	8mer	-0.247	-0.018	-0.026	-0.084	0.024	-0.045	-0.396	-0.31	-0.001	-0.057	-0.05	-0.418	3	0.659	118	159	-20.96	0	0	False
ENSSSCT00000010065	PDLIM5	NonCoding	Click Me	(2931,2956)	Offset 6mer	-0.019	-0.013	-0.019	0.005	0.007	-0.006	-0.045	-0.015	-0.005	-0.053	0.008	-0.065	4	0.759	524	144	-14.36	0		False
ENSSSCT00000012843	TRIM59	NonCoding	Click Me	(190,214)	Imperfect													2	0.621	42	145	-18.46	0		False
ENSSSCT00000007824	CDC25B	NonCoding	Click Me	(290,314)	7mer-m8	-0.12	0.003	-0.043	-0.018	0.014	-0.023	-0.188	-0.161	0.005	-0.058	-0.009	-0.223	2	0.654	306	152	-14.47	0	0.137	False
ENSSSCT00000014302	TMEM216	NonCoding	Click Me	(819,842)	Imperfect													4	0.523	126	144	-13.74	0		False
ENSSSCT00000012513	WDR82	NonCoding	Click Me	(1206,1232)	7mer-m8	-0.12	0.003	-0.038	0.112	0.014	-0.023	-0.053	-0.161	0.005	-0.052	0.074	-0.134	2	0.642	1224	164	-17.89	0	0.137	False
ENSSSCT00000011097	TRMT2A	NonCoding	Click Me	(38,63)	Offset 6mer	-0.019	0.001	0.006	-0.024	0.007	-0.006	-0.036	-0.015	0	0.012	-0.015	-0.018	2	0.488	55	148	-18.06	0		False
ENSSSCT00000011044	PPIL2	NonCoding	Click Me	(177,202)	Imperfect													3.5	0.352	195	146	-17.94	0		False
ENSSSCT00000012126	PIP4K2A	NonCoding	Click Me	(1953,1977)	8mer	-0.247	-0.018	-0.026	-0.084	0.024	-0.045	-0.396	-0.31	-0.001	-0.057	-0.05	-0.418	3	0.659	118	159	-20.96	0	0	False
ENSSSCT00000014293	FADS1	NonCoding	Click Me	(327,353)	Imperfect													4.5	0.56	346	153	-20.44	0		False
ENSSSCT00000009096	SMYD5	NonCoding	Click Me	(857,884)	8mer	-0.247	-0.008	-0.002	-0.028	0.024	-0.045	-0.305	-0.31	0.001	-0.019	-0.011	-0.34	2.5	0.601	341	164	-24.9	0	0	False
ENSSSCT00000014088		NonCoding	Click Me	(1356,1379)	Imperfect													3	0.609	1372	142	-14.68	0		False
ENSSSCT00000011122	TOMM20	NonCoding	Click Me	(720,744)	Imperfect													2.5	0.54	632	142	-10.58	0		False
ENSSSCT00000011495	OPALIN	NonCoding	Click Me	(202,226)	Imperfect													3	0.591	218	140	-20.04	0		False
ENSSSCT00000008472	AUTS2	NonCoding	Click Me	(1842,1868)	Offset 6mer	-0.019	-0.002	0.002	-0.022	0.007	-0.006	-0.041	-0.015	-0.001	0.002	-0.013	-0.028	2.5	0.531	92	142	-18.04	0		False
ENSSSCT00000008472	AUTS2	NonCoding	Click Me	(1446,1477)	Offset 6mer	-0.019	-0.006	-0.017	0.003	0.007	-0.006	-0.039	-0.015	-0.002	-0.048	0.006	-0.06	3	0.741	483	140	-19.15	0		False
ENSSSCT00000011687	BAG3	NonCoding	Click Me	(285,308)	7mer-m8	-0.12	0.012	-0.042	-0.027	0.014	-0.023	-0.187	-0.161	0.02	-0.058	-0.015	-0.213	1.5	0.654	246	146	-14.43	0	0.137	False
ENSSSCT00000011599	NEURL	NonCoding	Click Me	(2704,2728)	7mer-m8	-0.12	0.012	0.058	-0.054	0.014	-0.023	-0.113	-0.161	0.02	0.065	-0.032	-0.107	1.5	0.407	53	156	-19.11	0	0.137	False
ENSSSCT00000009270	PKDCC	NonCoding	Click Me	(241,268)	Imperfect													2	0.35	261	140	-21.75	0		False
ENSSSCT00000007812	SMOX	NonCoding	Click Me	(2863,2887)	Imperfect													5	0.556	1500	140	-18.52	0		False
ENSSSCT00000013285	CTPS2	NonCoding	Click Me	(163,191)	Imperfect													3	0.566	69	148	-20.73	0		False
ENSSSCT00000012852	GOLIM4	NonCoding	Click Me	(600,624)	6mer	-0.019	-0.026	-0.006	0.011	0.007	-0.006	-0.041	-0.015	-0.011	-0.02	0.012	-0.033	6	0.621	617	147	-20.87	0		False
ENSSSCT00000012852	GOLIM4	NonCoding	Click Me	(772,796)	8mer	-0.247	0.034	0.01	0.085	0.024	-0.045	-0.138	-0.31	0.009	0	0.066	-0.236	0.5	0.571	788	140	-12.62	0	0	False
ENSSSCT00000012354	NKTR	NonCoding	Click Me	(2733,2758)	6mer	-0.019	-0.009	-0.019	-0.012	0.007	-0.006	-0.059	-0.015	-0.004	-0.052	-0.006	-0.077	3.5	0.756	247	141	-17.15	0		False
ENSSSCT00000008988	RPIA	NonCoding	Click Me	(129,151)	Offset 6mer	-0.019	-0.009	-0.008	-0.019	0.007	-0.006	-0.055	-0.015	-0.004	-0.025	-0.011	-0.055	3.5	0.645	143	142	-15.48	0		False
ENSSSCT00000009659	FRYL	NonCoding	Click Me	(753,776)	Offset 6mer	-0.019	-0.006	-0.004	0.02	0.007	-0.006	-0.008	-0.015	-0.002	-0.013	0.02	-0.01	3	0.591	768	143	-16.47	0		False
ENSSSCT00000012659	VHLL	NonCoding	Click Me	(1487,1514)	Imperfect													3	0.57	528	144	-14.11	0		False
ENSSSCT00000010193	GTF3A	NonCoding	Click Me	(869,893)	Imperfect													2	0.774	886	150	-14.52	0		False
ENSSSCT00000013438	PRAF2	NonCoding	Click Me	(181,204)	7mer-m8	-0.12	-0.007	0.001	-0.034	0.014	-0.023	-0.169	-0.161	-0.01	-0.004	-0.019	-0.195	2.5	0.547	196	158	-14.76	0	0.137	False
ENSSSCT00000010207	CDX2	NonCoding	Click Me	(538,561)	Imperfect													2.5	0.476	77	141	-14.28	0		False
ENSSSCT00000013325	PDK3	NonCoding	Click Me	(558,583)	7mer-m8	-0.12	0.021	-0.01	-0.051	0.014	-0.023	-0.169	-0.161	0.036	-0.018	-0.03	-0.173	1	0.573	74	144	-14.57	0	0.137	False
ENSSSCT00000013325	PDK3	NonCoding	Click Me	(309,333)	7mer-m8	-0.12	0.03	0.031	-0.016	0.014	-0.023	-0.083	-0.161	0.052	0.033	-0.008	-0.084	0.5	0.473	324	140	-11.78	0	0.137	False
ENSSSCT00000009909	GAB1	NonCoding	Click Me	(283,307)	7mer-m8	-0.12	0.003	0.021	-0.019	0.014	-0.023	-0.125	-0.161	0.005	0.02	-0.01	-0.146	2	0.497	299	149	-15.14	0	0.137	False
ENSSSCT00000013107	CPOX	NonCoding	Click Me	(103,127)	Offset 6mer	-0.019	0.004	0.018	-0.02	0.007	-0.006	-0.016	-0.015	0.002	0.046	-0.012	0.02	1.5	0.35	119	141	-16.13	0		False
ENSSSCT00000010243	N4BP2L1	NonCoding	Click Me	(573,596)	7mer-m8	-0.12	0.003	-0.011	0.022	0.014	-0.023	-0.116	-0.161	0.005	-0.019	0.017	-0.159	2	0.576	588	152	-14.03	0	0.137	False
ENSSSCT00000009676	CHIC2	NonCoding	Click Me	(1838,1860)	Imperfect													2	0.707	57	142	-17.23	0		False
ENSSSCT00000011068	MED15	NonCoding	Click Me	(703,728)	Offset 6mer	-0.019	-0.009	-0.008	-0.024	0.007	-0.006	-0.061	-0.015	-0.004	-0.025	-0.015	-0.06	3.5	0.644	53	142	-14.6	0		False
ENSSSCT00000008048	PLCG1	NonCoding	Click Me	(1177,1202)	8mer	-0.247	0.013	-0.029	-0.013	0.024	-0.045	-0.296	-0.31	0.005	-0.06	-0.001	-0.367	1.5	0.665	400	152	-15.76	0	0	False
ENSSSCT00000009411	PUM2	NonCoding	Click Me	(2360,2384)	Imperfect													3	0.65	756	158	-20.01	0		False
ENSSSCT00000010784	PRKAB1	NonCoding	Click Me	(495,523)	8mer	-0.247	0.013	0.091	0.016	0.024	-0.045	-0.147	-0.31	0.005	0.124	0.019	-0.162	1.5	0.376	515	156	-18.18	0	0	False
ENSSSCT00000009986	LARP7	NonCoding	Click Me	(76,99)	Imperfect													3	0.765	92	142	-10.2	0		False
ENSSSCT00000011418	SGMS1	NonCoding	Click Me	(305,329)	Imperfect													2	0.55	264	150	-17.56	0		False
ENSSSCT00000007673	CSGALNACT1	NonCoding	Click Me	(373,397)	7mer-m8	-0.12	0.003	0.007	-0.007	0.014	-0.023	-0.126	-0.161	0.005	0.003	-0.002	-0.155	2	0.532	389	161	-16.92	0	0.137	False
ENSSSCT00000007599	ODF2L	NonCoding	Click Me	(171,198)	Imperfect													4	0.727	191	143	-16.45	0		False
ENSSSCT00000007918		NonCoding	Click Me	(1228,1254)	Imperfect													2.5	0.473	323	148	-16.03	0		False
ENSSSCT00000011185	ARID5B	NonCoding	Click Me	(2386,2411)	Imperfect													2	0.49	1500	144	-13.78	0		False
ENSSSCT00000011185	ARID5B	NonCoding	Click Me	(75,100)	Offset 6mer	-0.019	-0.013	-0.005	-0.022	0.007	-0.006	-0.058	-0.015	-0.005	-0.015	-0.013	-0.049	4	0.603	92	141	-17.09	0		False
ENSSSCT00000009124	C2ORF42	NonCoding	Click Me	(455,479)	Imperfect													4.5	0.653	275	152	-25.69	0		False
ENSSSCT00000012274	ZNF385D	NonCoding	Click Me	(2073,2097)	Offset 6mer	-0.019	-0.002	-0.015	0.016	0.007	-0.006	-0.021	-0.015	-0.001	-0.043	0.016	-0.044	2.5	0.719	692	149	-12.76	0		False
ENSSSCT00000010822	RASAL1	NonCoding	Click Me	(2426,2451)	Imperfect													2.5	0.388	695	145	-20.29	0		False
ENSSSCT00000008833	PDPK1	NonCoding	Click Me	(262,286)	Imperfect													4	0.466	279	150	-13.5	0		False
ENSSSCT00000010894	DAO	NonCoding	Click Me	(393,417)	7mer-m8	-0.12	0.021	-0.044	-0.004	0.014	-0.023	-0.155	-0.161	0.036	-0.059	0	-0.184	1	0.656	409	147	-15.97	0	0.137	False
ENSSSCT00000008201	C17H20ORF108	NonCoding	Click Me	(1206,1230)	Imperfect													2.5	0.433	1114	141	-15.97	0		False
ENSSSCT00000012792	U2SURP	NonCoding	Click Me	(315,344)	7mer-m8	-0.12	0.012	-0.03	-0.014	0.014	-0.023	-0.161	-0.161	0.02	-0.042	-0.006	-0.189	1.5	0.623	336	157	-15.66	0	0.137	False
ENSSSCT00000008956	AFF3	NonCoding	Click Me	(4652,4675)	Imperfect													2	0.549	277	148	-17.48	0		False
ENSSSCT00000008956	AFF3	NonCoding	Click Me	(4421,4447)	Imperfect													2	0.458	505	144	-15.94	0		False
ENSSSCT00000008956	AFF3	NonCoding	Click Me	(116,141)	Imperfect													2	0.477	134	141	-19.04	0		False
ENSSSCT00000013245	MID1	NonCoding	Click Me	(65,88)	Imperfect													3	0.562	81	143	-15.18	0		False
ENSSSCT00000012490	CYB561D2	NonCoding	Click Me	(236,264)	7mer-m8	-0.12	0.012	0.028	-0.046	0.014	-0.023	-0.135	-0.161	0.02	0.029	-0.027	-0.138	1.5	0.48	112	146	-16.37	0	0.137	False
ENSSSCT00000014072	ORAOV1	NonCoding	Click Me	(829,853)	7mer-m8	-0.12	0.03	0.052	-0.046	0.014	-0.023	-0.093	-0.161	0.052	0.058	-0.027	-0.078	0.5	0.421	109	142	-14.45	0	0.137	False
ENSSSCT00000011436	LIPA	NonCoding	Click Me	(1294,1321)	Imperfect													2.5	0.522	1314	148	-20.65	0		False
ENSSSCT00000011176	SLC16A9	NonCoding	Click Me	(208,232)	Imperfect													2.5	0.561	225	143	-14.66	0		False
ENSSSCT00000011176	SLC16A9	NonCoding	Click Me	(832,857)	Imperfect													4	0.581	850	141	-17.24	0		False
ENSSSCT00000014116	PPP1CA	NonCoding	Click Me	(963,987)	7mer-m8	-0.12	0.021	0.05	0.011	0.014	-0.023	-0.047	-0.161	0.036	0.056	0.01	-0.06	1	0.426	511	147	-15.85	0	0.137	False
ENSSSCT00000013905	LDOC1	NonCoding	Click Me	(98,122)	7mer-m8	-0.12	0.003	-0.023	-0.046	0.014	-0.023	-0.195	-0.161	0.005	-0.034	-0.027	-0.216	2	0.605	114	162	-17.61	0	0.137	False
ENSSSCT00000013905	LDOC1	NonCoding	Click Me	(576,601)	Offset 6mer	-0.019	-0.002	0.006	-0.012	0.007	-0.006	-0.027	-0.015	-0.001	0.013	-0.006	-0.009	2.5	0.486	249	142	-13.88	0		False
ENSSSCT00000008800	GNPTG	NonCoding	Click Me	(519,543)	7mer-m8	-0.12	0.003	0.066	0.014	0.014	-0.023	-0.047	-0.161	0.005	0.075	0.012	-0.069	2	0.388	535	154	-16.32	0	0.137	False
ENSSSCT00000014114	CARNS1	NonCoding	Click Me	(378,403)	7mer-m8	-0.12	-0.007	0.037	-0.006	0.014	-0.023	-0.105	-0.161	-0.01	0.039	-0.001	-0.133	2.5	0.459	395	146	-15.74	0	0.137	False
ENSSSCT00000008814	TRAF7	NonCoding	Click Me	(793,817)	Imperfect													5	0.485	810	145	-21.05	0		False
ENSSSCT00000007584	GBP1	NonCoding	Click Me	(376,402)	8mer	-0.247	0.003	0.063	-0.014	0.024	-0.045	-0.216	-0.31	0.003	0.081	-0.002	-0.229	2	0.444	394	156	-20.36	0	0	False
ENSSSCT00000012084	CACNB2	NonCoding	Click Me	(3011,3035)	7mer-m8	-0.12	0.021	0.046	0.001	0.014	-0.023	-0.061	-0.161	0.036	0.05	0.003	-0.071	1	0.438	445	146	-13.41	0	0.137	False
ENSSSCT00000012887	KLHL24	NonCoding	Click Me	(1071,1095)	Offset 6mer	-0.019	0.001	-0.018	0.03	0.007	-0.006	-0.006	-0.015	0	-0.051	0.027	-0.039	2	0.753	923	147	-21.59	0		False
ENSSSCT00000012887	KLHL24	NonCoding	Click Me	(1193,1218)	Imperfect													3.5	0.641	799	143	-18.9	0		False
ENSSSCT00000010614	EXTL3	NonCoding	Click Me	(1732,1755)	8mer	-0.247	0.024	0.053	0.144	0.024	-0.045	-0.047	-0.31	0.007	0.065	0.106	-0.132	1	0.468	1023	155	-17.96	0	0	False
ENSSSCT00000009203	CCDC88A	NonCoding	Click Me	(3375,3398)	Imperfect													2	0.618	459	152	-18.17	0		False
ENSSSCT00000008060	IFT52	NonCoding	Click Me	(57,84)	Imperfect													2.5	0.493	77	142	-19.55	0		False
ENSSSCT00000010868	SPPL3	NonCoding	Click Me	(2154,2177)	Offset 6mer	-0.019	-0.006	-0.014	0.006	0.007	-0.006	-0.033	-0.015	-0.002	-0.039	0.008	-0.049	3	0.703	533	142	-15.23	0		False
ENSSSCT00000008495	PSPH	NonCoding	Click Me	(327,348)	Imperfect													3.5	0.755	40	141	-16.65	0		False
ENSSSCT00000007882	CSNK2A1	NonCoding	Click Me	(824,849)	Imperfect													4.5	0.59	842	140	-17.28	0		False
ENSSSCT00000013532	DLG3	NonCoding	Click Me	(1711,1735)	Imperfect													3	0.462	404	141	-14.98	0		False
ENSSSCT00000013532	DLG3	NonCoding	Click Me	(273,296)	Imperfect													5	0.65	289	140	-19.37	0		False
ENSSSCT00000012041	SMU1	NonCoding	Click Me	(1450,1474)	Imperfect													4	0.67	1467	152	-15.23	0		False
ENSSSCT00000008224	TMEPAI	NonCoding	Click Me	(3076,3102)	Imperfect													5	0.624	443	151	-18.99	0		False
ENSSSCT00000011164	BMS1	NonCoding	Click Me	(203,227)	Imperfect													3	0.63	61	142	-17.58	0		False
ENSSSCT00000010077	SNCA	NonCoding	Click Me	(101,128)	8mer	-0.247	0.013	-0.018	-0.084	0.024	-0.045	-0.356	-0.31	0.005	-0.044	-0.049	-0.398	1.5	0.639	120	155	-18.78	0	0	False
ENSSSCT00000012963	MUC20	NonCoding	Click Me	(193,217)	7mer-m8	-0.12	0.03	0.055	-0.037	0.014	-0.023	-0.081	-0.161	0.052	0.062	-0.021	-0.069	0.5	0.415	173	140	-11.04	0	0.137	False
ENSSSCT00000009288	GALM	NonCoding	Click Me	(580,606)	8mer	-0.247	-0.008	0.022	0.011	0.024	-0.045	-0.243	-0.31	0.001	0.017	0.015	-0.277	2.5	0.543	495	152	-18.82	0	0	False
ENSSSCT00000008248	NELFCD	NonCoding	Click Me	(359,381)	7mer-m8	-0.12	0.003	0.035	-0.053	0.014	-0.023	-0.144	-0.161	0.005	0.037	-0.031	-0.15	2	0.463	64	157	-17.15	0	0.137	False
ENSSSCT00000008004	AAR2	NonCoding	Click Me	(596,620)	Imperfect													2	0.5	156	140	-14.99	0		False
ENSSSCT00000012181		NonCoding	Click Me	(765,789)	Imperfect													4	0.476	771	142	-18.94	0		False
ENSSSCT00000007671	HGSNAT	NonCoding	Click Me	(1670,1693)	8mer	-0.247	-0.018	0.063	0.144	0.024	-0.045	-0.079	-0.31	-0.001	0.081	0.106	-0.125	3	0.444	1021	164	-25.08	0	0	False
ENSSSCT00000007671	HGSNAT	NonCoding	Click Me	(166,191)	Offset 6mer	-0.019	-0.006	-0.008	-0.016	0.007	-0.006	-0.049	-0.015	-0.002	-0.024	-0.009	-0.05	3	0.639	183	152	-14.29	0		False
ENSSSCT00000007671	HGSNAT	NonCoding	Click Me	(1956,1982)	Imperfect													4	0.367	733	147	-14.57	0		False
ENSSSCT00000012070	EPC1	NonCoding	Click Me	(718,744)	6mer	-0.019	-0.016	0.001	0.009	0.007	-0.006	-0.025	-0.015	-0.007	-0.001	0.011	-0.012	4.5	0.544	592	140	-14.55	0		False
ENSSSCT00000010511	AUH	NonCoding	Click Me	(300,324)	Offset 6mer	-0.019	-0.002	-0.006	-0.008	0.007	-0.006	-0.035	-0.015	-0.001	-0.019	-0.003	-0.037	2.5	0.616	316	145	-13.43	0		False
ENSSSCT00000009900	SMAD1	NonCoding	Click Me	(369,393)	Imperfect													2.5	0.601	386	151	-13.88	0		False
ENSSSCT00000013844	ENOX2	NonCoding	Click Me	(493,515)	Offset 6mer	-0.019	-0.009	-0.005	0.004	0.007	-0.006	-0.029	-0.015	-0.004	-0.016	0.007	-0.027	3.5	0.604	507	142	-16.61	0		False
ENSSSCT00000013844	ENOX2	NonCoding	Click Me	(2085,2109)	Imperfect													4.5	0.648	826	141	-15.51	0		False
ENSSSCT00000009981	PRSS12	NonCoding	Click Me	(965,989)	Imperfect													3	0.654	982	144	-16.83	0		False
ENSSSCT00000010684	GPR133	NonCoding	Click Me	(760,783)	Imperfect													3	0.478	776	152	-23.61	0		False
ENSSSCT00000010684	GPR133	NonCoding	Click Me	(639,661)	8mer	-0.247	0.013	0.116	0.051	0.024	-0.045	-0.087	-0.31	0.005	0.163	0.042	-0.1	1.5	0.316	653	146	-16.63	0	0	False
ENSSSCT00000013191	HLCS	NonCoding	Click Me	(799,823)	7mer-m8	-0.12	-0.007	-0.031	0.054	0.014	-0.023	-0.113	-0.161	-0.01	-0.044	0.037	-0.178	2.5	0.626	815	154	-19.06	0	0.137	False
ENSSSCT00000013191	HLCS	NonCoding	Click Me	(342,365)	Imperfect													4.5	0.589	358	152	-15.97	0		False
ENSSSCT00000013191	HLCS	NonCoding	Click Me	(2792,2818)	Imperfect													4	0.682	316	141	-19.44	0		False
ENSSSCT00000008546	TBC1D10B	NonCoding	Click Me	(754,778)	7mer-m8	-0.12	0.03	0.089	-0.043	0.014	-0.023	-0.053	-0.161	0.052	0.103	-0.025	-0.032	0.5	0.333	132	141	-14.29	0	0.137	False
ENSSSCT00000008195	CYP24A1	NonCoding	Click Me	(325,348)	8mer	-0.247	0.024	0.037	-0.028	0.024	-0.045	-0.235	-0.31	0.007	0.04	-0.012	-0.274	1	0.507	340	141	-13.74	0	0	False
ENSSSCT00000010603	ESCO2	NonCoding	Click Me	(289,314)	Imperfect													3	0.584	307	147	-18.88	0		False
ENSSSCT00000012527	SPCS1	NonCoding	Click Me	(171,194)	Offset 6mer	-0.019	-0.006	-0.007	-0.017	0.007	-0.006	-0.049	-0.015	-0.002	-0.022	-0.01	-0.05	3	0.632	168	140	-16.77	0		False
ENSSSCT00000011032	MMP11	NonCoding	Click Me	(429,453)	8mer	-0.247	0.034	0.128	-0.045	0.024	-0.045	-0.151	-0.31	0.009	0.181	-0.023	-0.143	0.5	0.288	272	140	-15.14	0	0	False
ENSSSCT00000009440	ROCK2	NonCoding	Click Me	(1456,1481)	Imperfect													4.5	0.673	393	148	-18.36	0		False
ENSSSCT00000009440	ROCK2	NonCoding	Click Me	(25,48)	7mer-A1	-0.074	-0.009	0.001	-0.046	0.014	-0.017	-0.131	-0.099	0.004	-0.015	-0.029	-0.139	3.5	0.597	41	140	-17.19	0	0.098	False
ENSSSCT00000011229	TYSND1	NonCoding	Click Me	(1388,1409)	Imperfect													3.5	0.476	1402	145	-18.64	0		False
ENSSSCT00000011513	HOGA1	NonCoding	Click Me	(227,251)	Imperfect													4	0.551	244	149	-20.91	0		False
ENSSSCT00000011713	PAF1	NonCoding	Click Me	(230,255)	Imperfect													3	0.558	248	148	-23	0		False
ENSSSCT00000011713	PAF1	NonCoding	Click Me	(1507,1531)	Imperfect													2.5	0.424	1328	147	-12.01	0		False
ENSSSCT00000013949	ZNF185	NonCoding	Click Me	(1545,1571)	Imperfect													3	0.492	556	152	-19.25	0		False
ENSSSCT00000009152	ACTR2	NonCoding	Click Me	(2031,2056)	Imperfect													3	0.758	429	148	-14.07	0		False
ENSSSCT00000014077	MRPL21	NonCoding	Click Me	(22,47)	Imperfect													4	0.49	40	149	-15.56	0		False
ENSSSCT00000010813	TBX3	NonCoding	Click Me	(153,176)	7mer-m8	-0.12	0.021	0.005	-0.038	0.014	-0.023	-0.141	-0.161	0.036	0.001	-0.022	-0.146	1	0.536	168	147	-12.95	0	0.137	False
ENSSSCT00000009744	SRP72	NonCoding	Click Me	(3050,3074)	Offset 6mer	-0.019	-0.002	-0.01	-0.025	0.007	-0.006	-0.056	-0.015	-0.001	-0.028	-0.016	-0.06	2.5	0.657	41	140	-15.81	0		False
ENSSSCT00000009362	EMILIN1	NonCoding	Click Me	(352,377)	Imperfect													3	0.753	287	140	-16.1	0		False
ENSSSCT00000007925	POFUT1	NonCoding	Click Me	(3479,3503)	Imperfect													2	0.658	185	142	-16.89	0		False
ENSSSCT00000011139	SPRTN	NonCoding	Click Me	(2757,2782)	7mer-m8	-0.12	0.021	0.008	0.005	0.014	-0.023	-0.095	-0.161	0.036	0.004	0.006	-0.115	1	0.531	472	153	-17.76	0	0.137	False
ENSSSCT00000011139	SPRTN	NonCoding	Click Me	(287,312)	7mer-m8	-0.12	0.003	-0.126	-0.019	0.014	-0.023	-0.271	-0.161	0.005	-0.16	-0.009	-0.326	2	0.859	304	146	-11.01	0	0.137	False
ENSSSCT00000010983	PIK3IP1	NonCoding	Click Me	(250,279)	7mer-m8	-0.12	0.03	0.083	-0.023	0.014	-0.023	-0.039	-0.161	0.052	0.096	-0.012	-0.026	0.5	0.346	271	145	-21.16	0	0.137	False
ENSSSCT00000010766	VPS29	NonCoding	Click Me	(115,142)	Offset 6mer	-0.019	-0.016	-0.017	-0.019	0.007	-0.006	-0.072	-0.015	-0.007	-0.049	-0.011	-0.082	4.5	0.741	134	152	-14.92	0		False
ENSSSCT00000010766	VPS29	NonCoding	Click Me	(813,837)	Imperfect													6	0.597	830	146	-19.08	0		False
ENSSSCT00000013306	MBTPS2	NonCoding	Click Me	(1042,1065)	Imperfect													3	0.629	1058	150	-18.87	0		False
ENSSSCT00000008787	HN1L	NonCoding	Click Me	(519,543)	8mer	-0.247	0.034	0.113	0.021	0.024	-0.045	-0.099	-0.31	0.009	0.159	0.022	-0.121	0.5	0.323	535	143	-15.9	0	0	False
ENSSSCT00000011350		NonCoding	Click Me	(481,508)	Imperfect													4	0.657	501	144	-15.29	0		False
ENSSSCT00000011350		NonCoding	Click Me	(452,477)	Imperfect													5.5	0.591	470	141	-19.1	0		False
ENSSSCT00000013109	CLDND1	NonCoding	Click Me	(1001,1025)	Offset 6mer	-0.019	-0.002	-0.025	-0.017	0.007	-0.006	-0.063	-0.015	-0.001	-0.069	-0.009	-0.095	2.5	0.827	177	147	-17.99	0		False
ENSSSCT00000012787	PLS1	NonCoding	Click Me	(1532,1557)	Offset 6mer	-0.019	0.001	-0.007	-0.002	0.007	-0.006	-0.028	-0.015	0	-0.023	0.002	-0.035	2	0.634	406	153	-18.5	0		False
ENSSSCT00000011860	RGS7	NonCoding	Click Me	(524,546)	Offset 6mer	-0.019	-0.002	-0.012	-0.016	0.007	-0.006	-0.049	-0.015	-0.001	-0.034	-0.009	-0.059	2.5	0.679	184	146	-16.34	0		False
ENSSSCT00000012544	IL17RD	NonCoding	Click Me	(166,190)	Imperfect													4	0.525	183	142	-17.65	0		False
ENSSSCT00000009615	WDR19	NonCoding	Click Me	(1068,1093)	Imperfect													3	0.6	1086	142	-15.83	0		False
ENSSSCT00000014004	VBP1	NonCoding	Click Me	(213,239)	Imperfect													6.5	0.629	232	145	-20.96	0		False
ENSSSCT00000014364	MPEG1	NonCoding	Click Me	(587,610)	Imperfect													2	0.493	603	142	-14.56	0		False
ENSSSCT00000013759	ACSL4	NonCoding	Click Me	(361,385)	7mer-m8	-0.12	-0.016	-0.096	-0.008	0.014	-0.023	-0.249	-0.161	-0.026	-0.123	-0.003	-0.313	3	0.784	377	163	-15.97	0	0.137	False
ENSSSCT00000013834	ZDHHC9	NonCoding	Click Me	(234,258)	Imperfect													2	0.405	251	141	-17.75	0		False
ENSSSCT00000013834	ZDHHC9	NonCoding	Click Me	(1056,1081)	Imperfect													3.5	0.611	416	141	-15.25	0		False
ENSSSCT00000012610	CNTN3	NonCoding	Click Me	(1176,1201)	Imperfect													3	0.632	941	152	-13.6	0		False
ENSSSCT00000010681	ULK1	NonCoding	Click Me	(738,764)	Imperfect													2	0.568	757	149	-19.9	0		False
ENSSSCT00000011467	RBP4	NonCoding	Click Me	(173,196)	7mer-m8	-0.12	-0.025	-0.048	-0.052	0.014	-0.023	-0.255	-0.161	-0.042	-0.065	-0.031	-0.298	3.5	0.668	68	152	-13	0	0.137	False
ENSSSCT00000014027	MXRA5	NonCoding	Click Me	(1020,1045)	6mer	-0.019	-0.016	-0.007	-0.018	0.007	-0.006	-0.06	-0.015	-0.007	-0.02	-0.011	-0.053	4.5	0.624	153	141	-16.81	0		False
ENSSSCT00000009734	MARCH1	NonCoding	Click Me	(197,221)	Offset 6mer	-0.019	0.004	0.005	-0.014	0.007	-0.006	-0.024	-0.015	0.002	0.01	-0.008	-0.011	1.5	0.499	213	140	-19.45	0		False
ENSSSCT00000009813	CXCL2	NonCoding	Click Me	(569,593)	7mer-m8	-0.12	0.003	-0.095	-0.045	0.014	-0.023	-0.267	-0.161	0.005	-0.123	-0.026	-0.305	2	0.783	120	147	-14.21	0	0.137	False
ENSSSCT00000012709	RPN1	NonCoding	Click Me	(47,68)	Offset 6mer	-0.019	-0.006	0.005	-0.024	0.007	-0.006	-0.043	-0.015	-0.002	0.011	-0.015	-0.021	3	0.494	60	145	-16.73	0		False
ENSSSCT00000011386	ZFAND4	NonCoding	Click Me	(488,513)	Imperfect													2	0.63	276	152	-17	0		False
ENSSSCT00000008250	TUBB1	NonCoding	Click Me	(678,702)	Imperfect													3	0.525	695	143	-14.26	0		False
ENSSSCT00000007781	XRN2	NonCoding	Click Me	(230,254)	Imperfect													2.5	0.679	247	145	-21.41	0		False
ENSSSCT00000009797	SLC4A4	NonCoding	Click Me	(3341,3366)	7mer-m8	-0.12	0.012	-0.057	0.075	0.014	-0.023	-0.1	-0.161	0.02	-0.076	0.051	-0.166	1.5	0.69	962	159	-19.61	0	0.137	False
ENSSSCT00000013814	IL13RA1	NonCoding	Click Me	(1175,1201)	Imperfect													4	0.673	1179	148	-11.47	0		False
ENSSSCT00000010777	SH2B3	NonCoding	Click Me	(1668,1692)	Imperfect													3	0.471	1390	150	-20.77	0		False
ENSSSCT00000009172	CCT4	NonCoding	Click Me	(77,101)	8mer	-0.247	0.013	0.05	-0.091	0.024	-0.045	-0.295	-0.31	0.005	0.061	-0.054	-0.298	1.5	0.475	93	151	-19.25	0	0	False
ENSSSCT00000010667		NonCoding	Click Me	(285,310)	8mer	-0.247	-0.029	-0.034	-0.038	0.024	-0.045	-0.368	-0.31	-0.003	-0.069	-0.018	-0.4	3.5	0.678	302	157	-18.33	0	0	False
ENSSSCT00000010104	HSD17B13	NonCoding	Click Me	(305,328)	Imperfect													4	0.462	321	156	-23.2	0		False
ENSSSCT00000010104	HSD17B13	NonCoding	Click Me	(126,154)	Imperfect													2.5	0.666	147	147	-16.13	0		False
ENSSSCT00000009925	NAA15	NonCoding	Click Me	(3049,3074)	7mer-m8	-0.12	0.003	-0.041	0.04	0.014	-0.023	-0.127	-0.161	0.005	-0.056	0.028	-0.183	2	0.649	719	154	-16.86	0	0.137	False
ENSSSCT00000010052	MTTP	NonCoding	Click Me	(632,657)	Offset 6mer	-0.019	-0.023	-0.002	0.009	0.007	-0.006	-0.035	-0.015	-0.009	-0.009	0.01	-0.023	5.5	0.576	579	164	-20.35	0		False
ENSSSCT00000010052	MTTP	NonCoding	Click Me	(1168,1194)	8mer	-0.247	-0.029	-0.025	-0.104	0.024	-0.045	-0.425	-0.31	-0.003	-0.055	-0.063	-0.431	3.5	0.656	40	159	-17.3	0	0	False
ENSSSCT00000009284	GEMIN6	NonCoding	Click Me	(146,170)	Imperfect													5	0.531	163	154	-21.58	0		False
ENSSSCT00000013800	UBE2A	NonCoding	Click Me	(673,698)	Offset 6mer	-0.019	-0.013	-0.01	0.002	0.007	-0.006	-0.039	-0.015	-0.005	-0.029	0.005	-0.044	4	0.658	473	149	-16.63	0		False
ENSSSCT00000013800	UBE2A	NonCoding	Click Me	(734,758)	Imperfect													6	0.549	412	149	-21.27	0		False
ENSSSCT00000013170	C21ORF62	NonCoding	Click Me	(64,88)	Imperfect													5	0.359	53	149	-19.3	0		False
ENSSSCT00000014026	MXRA5	NonCoding	Click Me	(1020,1045)	6mer	-0.019	-0.016	-0.007	-0.018	0.007	-0.006	-0.06	-0.015	-0.007	-0.02	-0.011	-0.053	4.5	0.624	153	141	-16.81	0		False
ENSSSCT00000008960	TXNDC9	NonCoding	Click Me	(77,100)	Offset 6mer	-0.019	-0.006	-0.01	-0.022	0.007	-0.006	-0.057	-0.015	-0.002	-0.029	-0.013	-0.06	3	0.661	92	149	-23.98	0		False
ENSSSCT00000008960	TXNDC9	NonCoding	Click Me	(756,780)	Offset 6mer	-0.019	-0.009	-0.01	-0.024	0.007	-0.006	-0.061	-0.015	-0.004	-0.028	-0.015	-0.062	3.5	0.657	65	145	-14.09	0		False
ENSSSCT00000013414	PHF16	NonCoding	Click Me	(489,515)	6mer	-0.019	-0.013	0.001	0.004	0.007	-0.006	-0.026	-0.015	-0.005	0	0.007	-0.014	4	0.541	508	142	-18.42	0		False
ENSSSCT00000010770	HVCN1	NonCoding	Click Me	(986,1009)	7mer-m8	-0.12	-0.016	0.004	0.08	0.014	-0.023	-0.061	-0.161	-0.026	-0.001	0.054	-0.134	3	0.54	1001	156	-16.91	0	0.137	False
ENSSSCT00000010770	HVCN1	NonCoding	Click Me	(155,180)	7mer-m8	-0.12	0.012	0.032	-0.037	0.014	-0.023	-0.122	-0.161	0.02	0.034	-0.021	-0.128	1.5	0.471	172	153	-17.97	0	0.137	False
ENSSSCT00000010604	PBK	NonCoding	Click Me	(449,473)	Imperfect													2.5	0.535	278	142	-15.53	0		False
ENSSSCT00000010967	PES1	NonCoding	Click Me	(1400,1424)	8mer	-0.247	0.013	0.119	0.03	0.024	-0.045	-0.104	-0.31	0.005	0.168	0.028	-0.109	1.5	0.308	572	142	-16.36	0	0	False
ENSSSCT00000009215	ASB3	NonCoding	Click Me	(328,353)	Offset 6mer	-0.019	-0.009	0.005	-0.006	0.007	-0.006	-0.029	-0.015	-0.004	0.01	-0.001	-0.01	3.5	0.499	345	140	-14.39	0		False
ENSSSCT00000014263	RCOR2	NonCoding	Click Me	(176,201)	Offset 6mer	-0.019	-0.006	0.02	-0.016	0.007	-0.006	-0.02	-0.015	-0.002	0.051	-0.009	0.025	3	0.329	193	141	-18.86	0		False
ENSSSCT00000008319	WIPI2	NonCoding	Click Me	(3101,3126)	7mer-m8	-0.12	0.003	0.028	0.062	0.014	-0.023	-0.038	-0.161	0.005	0.028	0.042	-0.086	2	0.482	870	167	-21.56	0	0.137	False
ENSSSCT00000012715	GATA2	NonCoding	Click Me	(398,422)	7mer-m8	-0.12	0.003	0.071	-0.003	0.014	-0.023	-0.058	-0.161	0.005	0.082	0.001	-0.074	2	0.375	414	163	-18.84	0	0.137	False
ENSSSCT00000013149	CHODL	NonCoding	Click Me	(1256,1278)	Offset 6mer	-0.019	0.001	-0.006	-0.025	0.007	-0.006	-0.048	-0.015	0	-0.018	-0.016	-0.049	2	0.615	48	143	-16.73	0		False
ENSSSCT00000009481	FAM84A	NonCoding	Click Me	(1038,1061)	Imperfect													3	0.578	446	147	-20.95	0		False
ENSSSCT00000008130	ZSWIM3	NonCoding	Click Me	(83,106)	7mer-m8	-0.12	0.003	-0.057	-0.048	0.014	-0.023	-0.231	-0.161	0.005	-0.076	-0.028	-0.26	2	0.689	98	150	-11.9	0	0.137	False
ENSSSCT00000011167	RASGEF1A	NonCoding	Click Me	(1505,1529)	Imperfect													2.5	0.482	234	146	-16.28	0		False
ENSSSCT00000011167	RASGEF1A	NonCoding	Click Me	(766,790)	Imperfect													3	0.416	783	144	-14.95	0		False
ENSSSCT00000009936	PHF17	NonCoding	Click Me	(1518,1542)	8mer	-0.247	0.013	-0.045	0.238	0.024	-0.045	-0.062	-0.31	0.005	-0.086	0.169	-0.222	1.5	0.705	1392	162	-17.72	0	0	False
ENSSSCT00000008079	YWHAB	NonCoding	Click Me	(1162,1184)	7mer-m8	-0.12	0.003	0.003	0.046	0.014	-0.023	-0.078	-0.161	0.005	-0.002	0.032	-0.126	2	0.543	761	154	-17.47	0	0.137	False
ENSSSCT00000012535	SFMBT1	NonCoding	Click Me	(823,846)	Imperfect													3	0.632	735	143	-16.31	0		False
ENSSSCT00000010828	TPCN1	NonCoding	Click Me	(351,377)	7mer-m8	-0.12	-0.007	0.083	-0.009	0.014	-0.023	-0.062	-0.161	-0.01	0.096	-0.003	-0.079	2.5	0.346	369	155	-16.76	0	0.137	False
ENSSSCT00000012242	MRPL3	NonCoding	Click Me	(541,567)	8mer	-0.247	0.003	-0.087	-0.093	0.024	-0.045	-0.445	-0.31	0.003	-0.151	-0.055	-0.514	2	0.807	85	141	-13.84	0	0	False
ENSSSCT00000012858	CLDN11	NonCoding	Click Me	(660,683)	Imperfect													2	0.63	464	141	-12.42	0		False
ENSSSCT00000012975	MUC13A	NonCoding	Click Me	(111,133)	Imperfect													2	0.553	126	144	-17.68	0		False
ENSSSCT00000012975	MUC13A	NonCoding	Click Me	(1266,1289)	Imperfect													4.5	0.408	178	144	-17.59	0		False
ENSSSCT00000012975	MUC13A	NonCoding	Click Me	(945,970)	8mer	-0.247	0.024	-0.042	0.011	0.024	-0.045	-0.275	-0.31	0.007	-0.081	0.015	-0.369	1	0.697	496	143	-13.52	0	0	False
ENSSSCT00000009350	ZNF512	NonCoding	Click Me	(1255,1279)	Offset 6mer	-0.019	0.001	-0.011	-0.001	0.007	-0.006	-0.03	-0.015	0	-0.033	0.003	-0.045	2	0.675	420	147	-11.41	0		False
ENSSSCT00000009350	ZNF512	NonCoding	Click Me	(153,177)	Imperfect													3.5	0.441	170	145	-15.93	0		False
ENSSSCT00000009286	SRSF7	NonCoding	Click Me	(1519,1544)	6mer	-0.019	-0.023	-0.016	-0.021	0.007	-0.006	-0.079	-0.015	-0.009	-0.045	-0.013	-0.082	5.5	0.725	108	148	-19.02	0		False
ENSSSCT00000012326	EXOG	NonCoding	Click Me	(1773,1798)	Offset 6mer	-0.019	0.008	0	-0.006	0.007	-0.006	-0.018	-0.015	0.003	-0.004	-0.001	-0.017	1	0.557	345	141	-14.58	0		False
ENSSSCT00000012043	APTX	NonCoding	Click Me	(807,831)	Offset 6mer	-0.019	-0.009	-0.005	-0.024	0.007	-0.006	-0.057	-0.015	-0.004	-0.015	-0.015	-0.049	3.5	0.601	53	141	-14.4	0		False
ENSSSCT00000011296	SAMD8	NonCoding	Click Me	(3641,3665)	Offset 6mer	-0.019	0.004	-0.025	0.034	0.007	-0.006	-0.005	-0.015	0.002	-0.068	0.031	-0.051	1.5	0.822	990	144	-12.9	0		False
ENSSSCT00000008945	RNF149	NonCoding	Click Me	(267,291)	Imperfect													2	0.504	284	148	-18.67	0		False
ENSSSCT00000008861	IL1B	NonCoding	Click Me	(414,437)	8mer	-0.247	-0.039	-0.047	-0.075	0.024	-0.045	-0.429	-0.31	-0.005	-0.089	-0.044	-0.448	4	0.71	154	168	-22.46	0	0	False
ENSSSCT00000008861	IL1B	NonCoding	Click Me	(107,130)	7mer-m8	-0.12	0.021	-0.001	-0.044	0.014	-0.023	-0.154	-0.161	0.036	-0.007	-0.026	-0.158	1	0.552	122	142	-14.39	0	0.137	False
ENSSSCT00000011332	FAM190B	NonCoding	Click Me	(683,706)	7mer-m8	-0.12	0.003	-0.045	0.037	0.014	-0.023	-0.134	-0.161	0.005	-0.061	0.027	-0.19	2	0.659	698	163	-15.1	0	0.137	False
ENSSSCT00000012598	C1ORF106	NonCoding	Click Me	(53,78)	7mer-m8	-0.12	-0.016	0.055	-0.052	0.014	-0.023	-0.142	-0.161	-0.026	0.061	-0.031	-0.156	3	0.415	70	155	-16.08	0	0.137	False
ENSSSCT00000012598	C1ORF106	NonCoding	Click Me	(1932,1957)	Imperfect													3	0.655	1317	141	-16.77	0		False
ENSSSCT00000012586	SUCLG2	NonCoding	Click Me	(799,822)	7mer-m8	-0.12	-0.025	0.02	-0.033	0.014	-0.023	-0.168	-0.161	-0.042	0.019	-0.019	-0.202	3.5	0.5	201	158	-19.03	0	0.137	False
ENSSSCT00000012774	SLC25A36	NonCoding	Click Me	(155,180)	Imperfect													3	0.701	41	145	-17.01	0		False
ENSSSCT00000008556	NFATC2IP	NonCoding	Click Me	(586,610)	7mer-m8	-0.12	0.012	0.009	0.024	0.014	-0.023	-0.085	-0.161	0.02	0.005	0.018	-0.117	1.5	0.527	602	151	-15	0	0.137	False
ENSSSCT00000007971	ACSS2	NonCoding	Click Me	(2269,2293)	Imperfect													3	0.508	547	144	-13.3	0		False
ENSSSCT00000009597	RELL1	NonCoding	Click Me	(494,517)	Offset 6mer	-0.019	-0.009	0.003	0.004	0.007	-0.006	-0.02	-0.015	-0.004	0.006	0.007	-0.006	3.5	0.515	509	143	-14.7	0		False
ENSSSCT00000011291	AP3M1	NonCoding	Click Me	(1691,1714)	7mer-m8	-0.12	-0.007	-0.085	-0.021	0.014	-0.023	-0.243	-0.161	-0.01	-0.11	-0.011	-0.293	2.5	0.759	284	153	-17	0	0.137	False
ENSSSCT00000012937	ATP13A3	NonCoding	Click Me	(1654,1681)	Imperfect													2.5	0.756	1500	150	-16.36	0		False
ENSSSCT00000009761		NonCoding	Click Me	(97,120)	Imperfect													4	0.684	113	149	-16.62	0		False
ENSSSCT00000009162	UGP2	NonCoding	Click Me	(2231,2255)	Imperfect													2	0.542	481	145	-16.38	0		False
ENSSSCT00000012762		NonCoding	Click Me	(537,562)	Imperfect													3.5	0.774	555	141	-17.1	0		False
ENSSSCT00000012762		NonCoding	Click Me	(820,843)	Imperfect													2.5	0.561	836	140	-18.84	0		False
ENSSSCT00000013018	ADPRH	NonCoding	Click Me	(133,156)	Imperfect													2	0.512	149	140	-12.23	0		False
ENSSSCT00000010504		NonCoding	Click Me	(293,319)	Imperfect													3	0.654	169	148	-16.92	0		False
ENSSSCT00000011509		NonCoding	Click Me	(129,153)	Offset 6mer	-0.019	0.004	0.011	-0.019	0.007	-0.006	-0.022	-0.015	0.002	0.025	-0.011	0.001	1.5	0.435	145	142	-15.34	0		False
ENSSSCT00000007634	KIAA1456	NonCoding	Click Me	(1559,1582)	8mer	-0.247	0.013	-0.121	-0.007	0.024	-0.045	-0.382	-0.31	0.005	-0.203	0.003	-0.506	1.5	0.888	424	151	-15.61	0	0	False
ENSSSCT00000008229	RAB22A	NonCoding	Click Me	(4828,4852)	7mer-A1	-0.074	-0.02	-0.027	0.114	0.014	-0.017	-0.009	-0.099	-0.028	-0.069	0.076	-0.119	5	0.726	1500	141	-14.48	0	0.098	False
ENSSSCT00000009443	PQLC3	NonCoding	Click Me	(559,581)	Offset 6mer	-0.019	-0.002	-0.003	-0.009	0.007	-0.006	-0.033	-0.015	-0.001	-0.011	-0.003	-0.03	2.5	0.584	301	141	-13.23	0		False
ENSSSCT00000009587	STIM2	NonCoding	Click Me	(432,459)	Imperfect													3	0.598	452	151	-17.22	0		False
ENSSSCT00000009587	STIM2	NonCoding	Click Me	(984,1011)	Imperfect													2.5	0.502	1004	141	-13.8	0		False
ENSSSCT00000011521	R3HCC1L	NonCoding	Click Me	(163,189)	7mer-m8	-0.12	0.003	0.013	-0.036	0.014	-0.023	-0.15	-0.161	0.005	0.01	-0.021	-0.166	2	0.518	181	146	-16.87	0	0.137	False
ENSSSCT00000010831	OAS2	NonCoding	Click Me	(219,241)	Imperfect													2	0.536	234	143	-12.67	0		False
ENSSSCT00000011683	PRDX3	NonCoding	Click Me	(92,118)	7mer-m8	-0.12	-0.025	-0.093	-0.046	0.014	-0.023	-0.294	-0.161	-0.042	-0.12	-0.027	-0.35	3.5	0.779	110	161	-17.19	0	0.137	False
ENSSSCT00000009438		NonCoding	Click Me	(831,855)	Offset 6mer	-0.019	-0.006	-0.006	0.018	0.007	-0.006	-0.012	-0.015	-0.002	-0.018	0.018	-0.018	3	0.616	732	145	-14.04	0		False
ENSSSCT00000008113		NonCoding	Click Me	(493,516)	Imperfect													2.5	0.651	509	148	-14.39	0		False
ENSSSCT00000010454	ARGLU1	NonCoding	Click Me	(193,219)	Offset 6mer	-0.019	-0.016	-0.012	-0.014	0.007	-0.006	-0.061	-0.015	-0.007	-0.034	-0.008	-0.064	4.5	0.682	211	147	-15.88	0		False
ENSSSCT00000010454	ARGLU1	NonCoding	Click Me	(2023,2049)	Imperfect													5	0.541	431	140	-15.11	0		False
ENSSSCT00000011420	MINPP1	NonCoding	Click Me	(2354,2378)	Imperfect													3.5	0.667	614	157	-16.38	0		False
ENSSSCT00000011420	MINPP1	NonCoding	Click Me	(2513,2538)	Imperfect													3.5	0.585	454	141	-14.59	0		False
ENSSSCT00000011557	DPCD	NonCoding	Click Me	(363,387)	7mer-m8	-0.12	0.012	0.06	-0.017	0.014	-0.023	-0.075	-0.161	0.02	0.067	-0.008	-0.082	1.5	0.403	314	154	-21.13	0	0.137	False
ENSSSCT00000010867	SPPL3	NonCoding	Click Me	(2154,2177)	Offset 6mer	-0.019	-0.006	-0.014	0.006	0.007	-0.006	-0.033	-0.015	-0.002	-0.039	0.008	-0.049	3	0.703	533	142	-15.23	0		False
ENSSSCT00000008477	SBDS	NonCoding	Click Me	(1061,1087)	Offset 6mer	-0.019	-0.013	-0.024	0.013	0.007	-0.006	-0.042	-0.015	-0.005	-0.067	0.014	-0.073	4	0.817	656	148	-11.2	0		False
ENSSSCT00000012306		NonCoding	Click Me	(766,792)	7mer-m8	-0.12	0.021	0.058	0.046	0.014	-0.023	-0.004	-0.161	0.036	0.066	0.032	-0.027	1	0.406	758	146	-14.31	0	0.137	False
ENSSSCT00000009007	PTCD3	NonCoding	Click Me	(581,607)	Offset 6mer	-0.019	-0.009	-0.008	0.01	0.007	-0.006	-0.027	-0.015	-0.004	-0.025	0.011	-0.033	3.5	0.644	599	145	-15.91	0		False
ENSSSCT00000009007	PTCD3	NonCoding	Click Me	(1535,1559)	Imperfect													5.5	0.654	1424	143	-21.3	0		False
ENSSSCT00000009007	PTCD3	NonCoding	Click Me	(2300,2326)	6mer	-0.019	-0.002	-0.006	0.014	0.007	-0.006	-0.013	-0.015	-0.001	-0.018	0.014	-0.02	2.5	0.615	657	140	-15.82	0		False
ENSSSCT00000008362		NonCoding	Click Me	(3491,3516)	Imperfect													3.5	0.713	649	140	-9.61	0		False
ENSSSCT00000012501	MANF	NonCoding	Click Me	(29,54)	7mer-m8	-0.12	-0.007	-0.018	-0.055	0.014	-0.023	-0.209	-0.161	-0.01	-0.028	-0.033	-0.232	2.5	0.594	46	157	-19.55	0	0.137	False
ENSSSCT00000012199		NonCoding	Click Me	(153,177)	Imperfect													2	0.623	99	149	-14.65	0		False
ENSSSCT00000013053	SLC35A5	NonCoding	Click Me	(383,406)	7mer-m8	-0.12	0.012	-0.069	-0.005	0.014	-0.023	-0.191	-0.161	0.02	-0.09	-0.001	-0.231	1.5	0.718	398	151	-15.59	0	0.137	False
ENSSSCT00000010641	GALNT7	NonCoding	Click Me	(281,307)	Offset 6mer	-0.019	0.001	-0.011	-0.009	0.007	-0.006	-0.038	-0.015	0	-0.033	-0.003	-0.051	2	0.676	299	142	-14.36	0		False
ENSSSCT00000010008	CASP6	NonCoding	Click Me	(312,336)	Imperfect													5.5	0.75	52	162	-17.41	0		False
ENSSSCT00000011474	HELLS	NonCoding	Click Me	(245,270)	7mer-m8	-0.12	0.012	-0.041	-0.025	0.014	-0.023	-0.183	-0.161	0.02	-0.056	-0.013	-0.209	1.5	0.649	262	157	-16.13	0	0.137	False
ENSSSCT00000011177	CCDC6	NonCoding	Click Me	(812,836)	Imperfect													4	0.512	295	150	-20.02	0		False
ENSSSCT00000013832	XPNPEP2	NonCoding	Click Me	(351,375)	7mer-m8	-0.12	0.003	0.067	-0.01	0.014	-0.023	-0.069	-0.161	0.005	0.076	-0.004	-0.083	2	0.385	367	159	-15.39	0	0.137	False
ENSSSCT00000013231	NLGN4X	NonCoding	Click Me	(1383,1407)	Imperfect													3	0.493	1231	149	-16.21	0		False
ENSSSCT00000009142	PLEK	NonCoding	Click Me	(545,569)	7mer-m8	-0.12	0.012	0.006	0.018	0.014	-0.023	-0.093	-0.161	0.02	0.002	0.014	-0.124	1.5	0.534	561	158	-17.99	0	0.137	False
ENSSSCT00000010934	AP1B1	NonCoding	Click Me	(743,767)	Imperfect													2.5	0.567	232	151	-19.13	0		False
ENSSSCT00000014079	CPT1A	NonCoding	Click Me	(32,57)	7mer-m8	-0.12	0.012	0.017	-0.055	0.014	-0.023	-0.155	-0.161	0.02	0.015	-0.033	-0.158	1.5	0.508	49	149	-20.45	0	0.137	False
ENSSSCT00000012867	NLGN1	NonCoding	Click Me	(1017,1044)	Imperfect													3	0.571	483	147	-20.42	0		False
ENSSSCT00000014319	MS4A2	NonCoding	Click Me	(479,504)	Offset 6mer	-0.019	0.001	-0.015	0.003	0.007	-0.006	-0.03	-0.015	0	-0.043	0.006	-0.052	2	0.72	496	152	-18.66	0		False
ENSSSCT00000007853	STK35	NonCoding	Click Me	(3963,3987)	7mer-m8	-0.12	-0.007	0.064	0.002	0.014	-0.023	-0.07	-0.161	-0.01	0.073	0.004	-0.095	2.5	0.392	449	159	-20.72	0	0.137	False
ENSSSCT00000011458	IDE	NonCoding	Click Me	(26,50)	8mer	-0.247	0.003	0.023	-0.103	0.024	-0.045	-0.345	-0.31	0.003	0.02	-0.063	-0.35	2	0.54	42	157	-18.12	0	0	False
ENSSSCT00000008481	TMEM248	NonCoding	Click Me	(277,300)	7mer-m8	-0.12	0.003	0.088	-0.02	0.014	-0.023	-0.059	-0.161	0.005	0.102	-0.01	-0.065	2	0.334	292	160	-23.2	0	0.137	False
ENSSSCT00000007970	GGT7	NonCoding	Click Me	(358,381)	8mer	-0.247	0.013	0.059	-0.077	0.024	-0.045	-0.272	-0.31	0.005	0.075	-0.045	-0.275	1.5	0.453	148	152	-18.34	0	0	False
ENSSSCT00000009730	NAF1	NonCoding	Click Me	(323,346)	Offset 6mer	-0.019	-0.013	-0.019	-0.025	0.007	-0.006	-0.076	-0.015	-0.005	-0.052	-0.016	-0.088	4	0.755	36	148	-11.87	0		False
ENSSSCT00000011231	PPA1	NonCoding	Click Me	(58,81)	Imperfect													4	0.719	74	142	-19.29	0		False
ENSSSCT00000011170	BICC1	NonCoding	Click Me	(462,488)	Imperfect													4.5	0.557	481	153	-17.61	0		False
ENSSSCT00000011170	BICC1	NonCoding	Click Me	(2068,2097)	Imperfect													3.5	0.467	473	143	-15.4	0		False
ENSSSCT00000010534	XPO7	NonCoding	Click Me	(959,984)	7mer-m8	-0.12	0.012	0.034	0.019	0.014	-0.023	-0.064	-0.161	0.02	0.036	0.015	-0.089	1.5	0.465	572	158	-15.65	0	0.137	False
ENSSSCT00000011395		NonCoding	Click Me	(1367,1390)	Offset 6mer	-0.019	0.001	0.004	-0.024	0.007	-0.006	-0.037	-0.015	0	0.008	-0.015	-0.022	2	0.507	67	141	-13.27	0		False
ENSSSCT00000008167	PTGIS	NonCoding	Click Me	(3471,3495)	7mer-m8	-0.12	-0.025	0.039	-0.033	0.014	-0.023	-0.148	-0.161	-0.042	0.042	-0.018	-0.179	3.5	0.454	206	163	-17.35	0	0.137	False
ENSSSCT00000007600	ODF2L	NonCoding	Click Me	(171,198)	Imperfect													4	0.727	191	143	-16.45	0		False
ENSSSCT00000010474	LAMP-1	NonCoding	Click Me	(565,590)	Offset 6mer	-0.019	-0.006	-0.015	-0.018	0.007	-0.006	-0.058	-0.015	-0.002	-0.043	-0.011	-0.071	3	0.717	149	143	-14.43	0		False
ENSSSCT00000009134	ANTXR1	NonCoding	Click Me	(610,633)	Imperfect													2	0.589	626	143	-13.48	0		False
ENSSSCT00000008416	EPHB4	NonCoding	Click Me	(1733,1756)	Imperfect													3	0.449	1500	140	-14.82	0		False
ENSSSCT00000012643		NonCoding	Click Me	(226,250)	7mer-m8	-0.12	0.012	0.014	-0.027	0.014	-0.023	-0.131	-0.161	0.02	0.011	-0.015	-0.144	1.5	0.515	242	151	-14.89	0	0.137	False
ENSSSCT00000010337	AKAP11	NonCoding	Click Me	(264,288)	Imperfect													2	0.506	281	144	-15.27	0		False
ENSSSCT00000012857	SKIL	NonCoding	Click Me	(825,849)	6mer	-0.019	-0.013	-0.015	0.025	0.007	-0.006	-0.022	-0.015	-0.005	-0.044	0.023	-0.041	4	0.72	842	142	-12.28	0		False
ENSSSCT00000010735	CLIP1	NonCoding	Click Me	(211,233)	7mer-m8	-0.12	-0.016	-0.105	-0.03	0.014	-0.023	-0.28	-0.161	-0.026	-0.134	-0.017	-0.338	3	0.806	225	145	-11.76	0	0.137	False
ENSSSCT00000010735	CLIP1	NonCoding	Click Me	(751,776)	Imperfect													2	0.739	769	144	-12.18	0		False
ENSSSCT00000011056	CRKL	NonCoding	Click Me	(2729,2752)	Offset 6mer	-0.019	-0.009	0.003	-0.003	0.007	-0.006	-0.028	-0.015	-0.004	0.004	0.002	-0.013	3.5	0.522	399	151	-16.03	0		False
ENSSSCT00000011570	ELOVL3	NonCoding	Click Me	(244,270)	Imperfect													3	0.662	257	141	-13.96	0		False
ENSSSCT00000009941	MFSD8	NonCoding	Click Me	(213,235)	Offset 6mer	-0.019	-0.006	-0.028	-0.013	0.007	-0.006	-0.066	-0.015	-0.002	-0.076	-0.007	-0.101	3	0.856	227	151	-14.45	0		False
ENSSSCT00000009056		NonCoding	Click Me	(852,884)	7mer-m8	-0.12	0.012	-0.002	-0.008	0.014	-0.023	-0.127	-0.161	0.02	-0.008	-0.002	-0.151	1.5	0.555	382	145	-24.08	0	0.137	False
ENSSSCT00000007702	AP3M2	NonCoding	Click Me	(195,220)	Imperfect													2	0.441	213	149	-21.09	0		False
ENSSSCT00000011446	RPP30	NonCoding	Click Me	(16,39)	7mer-m8	-0.12	0.012	-0.001	-0.057	0.014	-0.023	-0.176	-0.161	0.02	-0.007	-0.034	-0.182	1.5	0.552	31	153	-17.79	0	0.137	False
ENSSSCT00000014268	ATL3	NonCoding	Click Me	(3285,3309)	7mer-m8	-0.12	0.021	-0.032	0.12	0.014	-0.023	-0.02	-0.161	0.036	-0.045	0.08	-0.09	1	0.628	1281	149	-17.78	0	0.137	False
ENSSSCT00000014268	ATL3	NonCoding	Click Me	(4061,4087)	Imperfect													2.5	0.647	504	140	-14.56	0		False
ENSSSCT00000008184	NFATC2	NonCoding	Click Me	(2699,2724)	7mer-m8	-0.12	-0.007	-0.072	0.151	0.014	-0.023	-0.058	-0.161	-0.01	-0.094	0.1	-0.166	2.5	0.727	1500	166	-17.49	0	0.137	False
ENSSSCT00000008184	NFATC2	NonCoding	Click Me	(3342,3366)	Imperfect													3	0.474	1143	145	-16.7	0		False
ENSSSCT00000013931	MTM1	NonCoding	Click Me	(1880,1906)	7mer-m8	-0.12	-0.007	-0.012	-0.032	0.014	-0.023	-0.18	-0.161	-0.01	-0.021	-0.018	-0.21	2.5	0.579	207	159	-20.41	0	0.137	False
ENSSSCT00000009493	SLBP	NonCoding	Click Me	(285,310)	Imperfect													2.5	0.389	303	141	-19.87	0		False
ENSSSCT00000010300	RB1	NonCoding	Click Me	(435,461)	8mer	-0.247	-0.039	-0.03	0	0.024	-0.045	-0.336	-0.31	-0.005	-0.062	0.008	-0.37	4	0.668	453	162	-17.5	0	0	False
ENSSSCT00000010300	RB1	NonCoding	Click Me	(1061,1085)	8mer	-0.247	0.024	-0.045	0.073	0.024	-0.045	-0.216	-0.31	0.007	-0.086	0.057	-0.332	1	0.705	740	150	-14.75	0	0	False
ENSSSCT00000013150	TMPRSS15	NonCoding	Click Me	(14,39)	Imperfect													5.5	0.574	32	149	-15.25	0		False
ENSSSCT00000011916	KCNT2	NonCoding	Click Me	(956,979)	Imperfect													4	0.668	972	148	-16.93	0		False
ENSSSCT00000012830	MBNL1	NonCoding	Click Me	(244,267)	Imperfect													2	0.695	260	147	-15.22	0		False
ENSSSCT00000012830	MBNL1	NonCoding	Click Me	(1882,1908)	Imperfect													4	0.704	1500	140	-12.99	0		False
ENSSSCT00000010973	MORC2	NonCoding	Click Me	(1151,1175)	Offset 6mer	-0.019	-0.006	0.004	-0.014	0.007	-0.006	-0.036	-0.015	-0.002	0.006	-0.008	-0.019	3	0.514	211	145	-18.76	0		False
ENSSSCT00000008085	PI3	NonCoding	Click Me	(65,90)	7mer-m8	-0.12	0.003	0.051	-0.052	0.014	-0.023	-0.128	-0.161	0.005	0.056	-0.031	-0.131	2	0.425	65	159	-17.88	0	0.137	False
ENSSSCT00000014173	C11ORF68	NonCoding	Click Me	(40,64)	7mer-m8	-0.12	0.003	0.119	-0.054	0.014	-0.023	-0.061	-0.161	0.005	0.14	-0.032	-0.048	2	0.258	56	161	-17.82	0	0.137	False
ENSSSCT00000008846	OMD	NonCoding	Click Me	(141,166)	Imperfect													3.5	0.64	159	141	-19.63	0		False
ENSSSCT00000011686		NonCoding	Click Me	(139,163)	Offset 6mer	-0.019	0.001	-0.011	-0.018	0.007	-0.006	-0.046	-0.015	0	-0.031	-0.01	-0.056	2	0.668	155	142	-16.58	0		False
ENSSSCT00000011871	WDR26	NonCoding	Click Me	(2391,2416)	Imperfect													3.5	0.566	1500	157	-24.9	0		False
ENSSSCT00000011871	WDR26	NonCoding	Click Me	(3528,3557)	Imperfect													2	0.766	1163	143	-16.83	0		False
ENSSSCT00000012743	RYK	NonCoding	Click Me	(69,95)	8mer	-0.247	-0.029	-0.001	-0.092	0.024	-0.045	-0.389	-0.31	-0.003	-0.017	-0.055	-0.386	3.5	0.597	87	169	-25.34	0	0	False
ENSSSCT00000013437	CCDC120	NonCoding	Click Me	(824,846)	7mer-m8	-0.12	-0.016	0.031	-0.03	0.014	-0.023	-0.144	-0.161	-0.026	0.033	-0.017	-0.171	3	0.473	225	163	-20.86	0	0.137	False
ENSSSCT00000013437	CCDC120	NonCoding	Click Me	(286,309)	7mer-m8	-0.12	-0.016	0.063	-0.019	0.014	-0.023	-0.101	-0.161	-0.026	0.072	-0.01	-0.125	3	0.395	301	150	-15.16	0	0.137	False
ENSSSCT00000009452	IAH1	NonCoding	Click Me	(70,94)	7mer-m8	-0.12	0.003	0.068	-0.05	0.014	-0.023	-0.108	-0.161	0.005	0.077	-0.029	-0.108	2	0.384	86	155	-22.39	0	0.137	False
ENSSSCT00000008870	TTL	NonCoding	Click Me	(1830,1854)	Imperfect													2.5	0.512	1500	142	-20.91	0		False
ENSSSCT00000009646	NFXL1	NonCoding	Click Me	(580,603)	Imperfect													2	0.737	310	151	-16.61	0		False
ENSSSCT00000009388	CENPO	NonCoding	Click Me	(2735,2758)	Offset 6mer	-0.019	-0.009	0.002	0.01	0.007	-0.006	-0.016	-0.015	-0.004	0.002	0.012	-0.005	3.5	0.531	605	145	-14.86	0		False
ENSSSCT00000009570	NCAPG	NonCoding	Click Me	(821,842)	Offset 6mer	-0.019	-0.016	-0.008	0.025	0.007	-0.006	-0.018	-0.015	-0.007	-0.023	0.023	-0.022	4.5	0.636	834	144	-14.18	0		False
ENSSSCT00000013799	NKRF	NonCoding	Click Me	(604,626)	Offset 6mer	-0.019	-0.009	-0.004	-0.003	0.007	-0.006	-0.035	-0.015	-0.004	-0.013	0.001	-0.031	3.5	0.595	394	155	-20.75	0		False
ENSSSCT00000013535	PDZD11	NonCoding	Click Me	(181,205)	Imperfect													2	0.504	198	155	-22.03	0		False
ENSSSCT00000011689	MCMBP	NonCoding	Click Me	(561,586)	Imperfect													2.5	0.565	579	141	-23.64	0		False
ENSSSCT00000011689	MCMBP	NonCoding	Click Me	(393,418)	Imperfect													2.5	0.57	411	140	-13.06	0		False
ENSSSCT00000012393	CXCR6	NonCoding	Click Me	(776,801)	Imperfect													2.5	0.556	32	145	-13.96	0		False
ENSSSCT00000009593	ARAP2	NonCoding	Click Me	(1140,1165)	Offset 6mer	-0.019	-0.009	-0.016	0.041	0.007	-0.006	-0.002	-0.015	-0.004	-0.044	0.036	-0.027	3.5	0.722	1099	149	-14.7	0		False
ENSSSCT00000007647	ZDHHC2	NonCoding	Click Me	(45,69)	7mer-m8	-0.12	0.03	0.059	-0.053	0.014	-0.023	-0.093	-0.161	0.052	0.067	-0.031	-0.074	0.5	0.405	61	140	-10.88	0	0.137	False
ENSSSCT00000007647	ZDHHC2	NonCoding	Click Me	(1516,1539)	Imperfect													4	0.613	1497	140	-21.15	0		False
ENSSSCT00000010275	CKAP2	NonCoding	Click Me	(85,110)	Offset 6mer	-0.019	-0.002	-0.003	-0.021	0.007	-0.006	-0.046	-0.015	-0.001	-0.011	-0.013	-0.04	2.5	0.584	102	143	-12.99	0		False
ENSSSCT00000013182	RCAN1	NonCoding	Click Me	(131,159)	7mer-m8	-0.12	-0.025	0.01	-0.04	0.014	-0.023	-0.185	-0.161	-0.042	0.006	-0.023	-0.219	3.5	0.525	151	156	-20.41	0	0.137	False
ENSSSCT00000013612	P2Y10	NonCoding	Click Me	(418,442)	Imperfect													5	0.646	107	161	-15.89	0		False
ENSSSCT00000011993		NonCoding	Click Me	(106,129)	7mer-m8	-0.12	-0.025	0.005	-0.045	0.014	-0.023	-0.194	-0.161	-0.042	0.001	-0.026	-0.228	3.5	0.537	121	167	-23.44	0	0.137	False
ENSSSCT00000011237	LRRC20	NonCoding	Click Me	(709,735)	Imperfect													2.5	0.51	728	143	-14.72	0		False
ENSSSCT00000011898	DESI2	NonCoding	Click Me	(474,498)	7mer-m8	-0.12	-0.007	0.035	0.008	0.014	-0.023	-0.093	-0.161	-0.01	0.038	0.008	-0.126	2.5	0.463	490	159	-21.65	0	0.137	False
ENSSSCT00000013989	MECP2	NonCoding	Click Me	(221,249)	8mer	-0.247	0.024	0.056	-0.07	0.024	-0.045	-0.259	-0.31	0.007	0.07	-0.04	-0.274	1	0.462	173	148	-19.41	0	0	False
ENSSSCT00000011220	VPS26A	NonCoding	Click Me	(98,122)	7mer-m8	-0.12	0.012	-0.109	-0.046	0.014	-0.023	-0.272	-0.161	0.02	-0.14	-0.027	-0.307	1.5	0.817	114	153	-16.82	0	0.137	False
ENSSSCT00000011220	VPS26A	NonCoding	Click Me	(783,808)	Imperfect													4.5	0.712	801	142	-15.56	0		False
ENSSSCT00000008966		NonCoding	Click Me	(491,515)	Imperfect													2.5	0.492	178	146	-16.01	0		False
ENSSSCT00000011383	NCOA4	NonCoding	Click Me	(910,933)	Offset 6mer	-0.019	-0.013	-0.015	0.011	0.007	-0.006	-0.036	-0.015	-0.005	-0.042	0.012	-0.051	4	0.715	609	141	-14.27	0		False
ENSSSCT00000012285	SLC4A7	NonCoding	Click Me	(289,315)	Offset 6mer	-0.019	-0.009	-0.019	-0.008	0.007	-0.006	-0.055	-0.015	-0.004	-0.052	-0.003	-0.074	3.5	0.757	307	140	-13.14	0		False
ENSSSCT00000007655	FGL1	NonCoding	Click Me	(813,837)	Offset 6mer	-0.019	-0.02	-0.017	0.024	0.007	-0.006	-0.031	-0.015	-0.008	-0.047	0.023	-0.048	5	0.736	829	154	-18.52	0		False
ENSSSCT00000011498	TM9SF3	NonCoding	Click Me	(2582,2608)	Imperfect													2.5	0.725	1500	140	-13.02	0		False
ENSSSCT00000009212	PSME4	NonCoding	Click Me	(1349,1375)	7mer-m8	-0.12	-0.007	-0.069	-0.034	0.014	-0.023	-0.239	-0.161	-0.01	-0.09	-0.019	-0.281	2.5	0.719	194	157	-20.36	0	0.137	False
ENSSSCT00000011627	GPAT	NonCoding	Click Me	(1571,1594)	Imperfect													4	0.715	1500	141	-12	0		False
ENSSSCT00000012339	ZNF619	NonCoding	Click Me	(1073,1098)	7mer-m8	-0.12	-0.007	0.017	-0.034	0.014	-0.023	-0.153	-0.161	-0.01	0.015	-0.019	-0.176	2.5	0.509	199	148	-15.01	0	0.137	False
ENSSSCT00000007575	LRRC8C	NonCoding	Click Me	(3797,3821)	7mer-m8	-0.12	0.012	0.03	0.01	0.014	-0.023	-0.077	-0.161	0.02	0.031	0.009	-0.1	1.5	0.476	509	161	-17.17	0	0.137	False
ENSSSCT00000009542		NonCoding	Click Me	(450,473)	7mer-m8	-0.12	0.003	0.085	0.004	0.014	-0.023	-0.037	-0.161	0.005	0.099	0.005	-0.052	2	0.34	465	160	-19.49	0	0.137	False
ENSSSCT00000013298	PHKA2	NonCoding	Click Me	(693,716)	Offset 6mer	-0.019	-0.009	0	0.017	0.007	-0.006	-0.012	-0.015	-0.004	-0.004	0.017	-0.006	3.5	0.556	708	149	-13.68	0		False
ENSSSCT00000011368		NonCoding	Click Me	(886,910)	Imperfect													3	0.532	363	142	-19.76	0		False
ENSSSCT00000012676	TMEM40	NonCoding	Click Me	(465,490)	7mer-m8	-0.12	0.003	0.09	-0.05	0.014	-0.023	-0.087	-0.161	0.005	0.105	-0.03	-0.081	2	0.329	82	157	-16.45	0	0.137	False
ENSSSCT00000013595	ATRX	NonCoding	Click Me	(915,937)	Imperfect													3.5	0.635	930	151	-16.34	0		False
ENSSSCT00000013595	ATRX	NonCoding	Click Me	(1358,1382)	Imperfect													2	0.653	1375	142	-12.94	0		False
ENSSSCT00000013409	KDM6A	NonCoding	Click Me	(404,426)	Imperfect													2	0.735	419	143	-14.46	0		False
ENSSSCT00000009305	FEZ2	NonCoding	Click Me	(3187,3211)	8mer	-0.247	-0.008	0.028	0.175	0.024	-0.045	-0.072	-0.31	0.001	0.028	0.127	-0.155	2.5	0.527	1144	159	-21.85	0	0	False
ENSSSCT00000009305	FEZ2	NonCoding	Click Me	(3274,3299)	7mer-m8	-0.12	0.012	0	0.088	0.014	-0.023	-0.03	-0.161	0.02	-0.006	0.059	-0.088	1.5	0.551	1056	153	-12.55	0	0.137	False
ENSSSCT00000007834		NonCoding	Click Me	(482,505)	7mer-m8	-0.12	0.012	0.055	0.009	0.014	-0.023	-0.054	-0.161	0.02	0.061	0.008	-0.071	1.5	0.416	497	147	-16.45	0	0.137	False
ENSSSCT00000007834		NonCoding	Click Me	(902,927)	7mer-m8	-0.12	0.021	0.029	0.068	0.014	-0.023	-0.011	-0.161	0.036	0.029	0.047	-0.049	1	0.48	919	145	-13.02	0	0.137	False
ENSSSCT00000007834		NonCoding	Click Me	(889,917)	7mer-m8	-0.12	0.003	-0.02	0.067	0.014	-0.023	-0.08	-0.161	0.005	-0.031	0.046	-0.141	2	0.599	909	143	-13.63	0	0.137	False
ENSSSCT00000011093	COMT	NonCoding	Click Me	(82,105)	8mer	-0.247	0.024	0.03	-0.09	0.024	-0.045	-0.304	-0.31	0.007	0.03	-0.053	-0.327	1	0.524	97	144	-16.22	0	0	False
ENSSSCT00000010429		NonCoding	Click Me	(1325,1349)	Imperfect													2	0.48	690	150	-21.53	0		False
ENSSSCT00000012814	WWTR1	NonCoding	Click Me	(640,663)	7mer-m8	-0.12	0.012	0	-0.016	0.014	-0.023	-0.133	-0.161	0.02	-0.006	-0.008	-0.154	1.5	0.549	322	148	-15.66	0	0.137	False
ENSSSCT00000012034		NonCoding	Click Me	(144,168)	7mer-m8	-0.12	0.003	0.019	-0.039	0.014	-0.023	-0.146	-0.161	0.005	0.018	-0.022	-0.16	2	0.502	160	152	-13.19	0	0.137	False
ENSSSCT00000011984	DAPK1	NonCoding	Click Me	(173,197)	Imperfect													2	0.543	190	143	-16.45	0		False
ENSSSCT00000010122	LIN54	NonCoding	Click Me	(1747,1773)	Imperfect													3.5	0.657	296	149	-19.72	0		False
ENSSSCT00000012906	SENP2	NonCoding	Click Me	(572,598)	7mer-m8	-0.12	0.003	0.008	0.022	0.014	-0.023	-0.096	-0.161	0.005	0.005	0.017	-0.135	2	0.529	590	153	-16.29	0	0.137	False
ENSSSCT00000008286	ZFAND2A	NonCoding	Click Me	(127,151)	7mer-m8	-0.12	0.021	0.077	-0.041	0.014	-0.023	-0.072	-0.161	0.036	0.089	-0.024	-0.06	1	0.361	143	151	-15.02	0	0.137	False
ENSSSCT00000009911	INPP4B	NonCoding	Click Me	(386,411)	Imperfect													2	0.578	404	140	-14.92	0		False
ENSSSCT00000010299	RCBTB2	NonCoding	Click Me	(129,151)	Imperfect													4.5	0.593	144	143	-14.39	0		False
ENSSSCT00000010299	RCBTB2	NonCoding	Click Me	(968,992)	Imperfect													4	0.599	364	140	-13.54	0		False
ENSSSCT00000009611	FAM114A1	NonCoding	Click Me	(837,862)	Offset 6mer	-0.019	-0.006	-0.012	0.026	0.007	-0.006	-0.011	-0.015	-0.002	-0.034	0.024	-0.028	3	0.681	854	147	-15.88	0		False
ENSSSCT00000014085	PPP6R3	NonCoding	Click Me	(386,410)	Offset 6mer	-0.019	-0.002	0.003	-0.002	0.007	-0.006	-0.021	-0.015	-0.001	0.005	0.002	-0.01	2.5	0.521	402	142	-17.93	0		False
ENSSSCT00000007826	ATRN	NonCoding	Click Me	(486,509)	8mer	-0.247	-0.029	-0.005	0.013	0.024	-0.045	-0.289	-0.31	-0.003	-0.024	0.016	-0.321	3.5	0.607	501	156	-18.43	0	0	False
ENSSSCT00000008589	EEF2K	NonCoding	Click Me	(3016,3041)	Imperfect													2	0.611	977	141	-14.71	0		False
ENSSSCT00000012080		NonCoding	Click Me	(1088,1113)	Imperfect													2	0.491	856	149	-16.31	0		False
ENSSSCT00000013444	MAGIX	NonCoding	Click Me	(81,105)	8mer	-0.247	0.013	0.112	-0.09	0.024	-0.045	-0.232	-0.31	0.005	0.157	-0.053	-0.202	1.5	0.325	97	151	-20.69	0	0	False
ENSSSCT00000011013	BCR	NonCoding	Click Me	(1100,1122)	7mer-m8	-0.12	-0.016	0.026	0.096	0.014	-0.023	-0.023	-0.161	-0.026	0.026	0.064	-0.097	3	0.486	1114	158	-19.56	0	0.137	False
ENSSSCT00000011013	BCR	NonCoding	Click Me	(577,601)	7mer-m8	-0.12	0.021	0.026	0.022	0.014	-0.023	-0.059	-0.161	0.036	0.026	0.017	-0.082	1	0.485	593	150	-12.92	0	0.137	False
ENSSSCT00000011526	CNNM1	NonCoding	Click Me	(2097,2121)	7mer-m8	-0.12	0.003	-0.011	-0.024	0.014	-0.023	-0.161	-0.161	0.005	-0.019	-0.013	-0.188	2	0.576	265	155	-22.42	0	0.137	False
ENSSSCT00000011526	CNNM1	NonCoding	Click Me	(1082,1108)	7mer-m8	-0.12	-0.007	0.026	0.094	0.014	-0.023	-0.016	-0.161	-0.01	0.026	0.063	-0.082	2.5	0.485	1100	144	-15.5	0	0.137	False
ENSSSCT00000007760	SNX5	NonCoding	Click Me	(170,193)	Imperfect													2	0.692	186	143	-12.48	0		False
ENSSSCT00000010382	IRG1	NonCoding	Click Me	(225,249)	7mer-m8	-0.12	-0.035	0.029	-0.028	0.014	-0.023	-0.162	-0.161	-0.057	0.03	-0.015	-0.203	4	0.478	241	168	-22.29	0	0.137	False
ENSSSCT00000010382	IRG1	NonCoding	Click Me	(36,61)	Imperfect													6	0.566	54	152	-21.98	0		False
ENSSSCT00000012957	PCYT1A	NonCoding	Click Me	(307,329)	Imperfect													3	0.816	322	148	-16.02	0		False
ENSSSCT00000012957	PCYT1A	NonCoding	Click Me	(1823,1846)	Imperfect													4	0.619	1500	148	-14.54	0		False
ENSSSCT00000009283	ARHGEF33	NonCoding	Click Me	(2290,2313)	7mer-m8	-0.12	0.021	-0.079	0.151	0.014	-0.023	-0.036	-0.161	0.036	-0.103	0.1	-0.128	1	0.743	1500	150	-15.29	0	0.137	False
ENSSSCT00000009283	ARHGEF33	NonCoding	Click Me	(559,584)	7mer-m8	-0.12	0.012	0.001	0.02	0.014	-0.023	-0.096	-0.161	0.02	-0.004	0.015	-0.129	1.5	0.546	576	146	-13.55	0	0.137	False
ENSSSCT00000009283	ARHGEF33	NonCoding	Click Me	(1410,1434)	Imperfect													5	0.61	1427	146	-15.49	0		False
ENSSSCT00000009283	ARHGEF33	NonCoding	Click Me	(1067,1092)	Imperfect													2	0.609	1085	145	-15.44	0		False
ENSSSCT00000010693	TMEM132B	NonCoding	Click Me	(3272,3299)	Imperfect													2	0.487	919	140	-15.53	0		False
ENSSSCT00000007666	FAT1	NonCoding	Click Me	(727,753)	Imperfect													2.5	0.674	155	143	-12.18	0		False
ENSSSCT00000007650	MTMR7	NonCoding	Click Me	(380,404)	Imperfect													4	0.447	397	151	-17.24	0		False
ENSSSCT00000007650	MTMR7	NonCoding	Click Me	(821,848)	Imperfect													5	0.82	180	149	-17.54	0		False
ENSSSCT00000010579	DOCK5	NonCoding	Click Me	(4339,4364)	Imperfect													4	0.607	321	141	-16.97	0		False
ENSSSCT00000010525		NonCoding	Click Me	(722,746)	7mer-m8	-0.12	0.003	-0.006	0.043	0.014	-0.023	-0.089	-0.161	0.005	-0.013	0.03	-0.139	2	0.563	738	150	-16.6	0	0.137	False
ENSSSCT00000009359	ABHD1	NonCoding	Click Me	(167,193)	7mer-m8	-0.12	0.021	0.042	-0.035	0.014	-0.023	-0.102	-0.161	0.036	0.046	-0.02	-0.1	1	0.447	185	152	-18.7	0	0.137	False
ENSSSCT00000009454	ASAP2	NonCoding	Click Me	(211,235)	Offset 6mer	-0.019	-0.006	-0.015	-0.013	0.007	-0.006	-0.053	-0.015	-0.002	-0.042	-0.007	-0.066	3	0.714	227	142	-12.19	0		False
ENSSSCT00000008272	CABLES2	NonCoding	Click Me	(733,756)	7mer-m8	-0.12	0.003	0.029	0.044	0.014	-0.023	-0.053	-0.161	0.005	0.03	0.031	-0.095	2	0.478	748	150	-14.6	0	0.137	False
ENSSSCT00000011274	PPP3CB	NonCoding	Click Me	(639,662)	Imperfect													2	0.624	655	155	-14.82	0		False
ENSSSCT00000012524	NT5DC2	NonCoding	Click Me	(341,364)	7mer-m8	-0.12	-0.035	0.036	-0.011	0.014	-0.023	-0.139	-0.161	-0.057	0.039	-0.005	-0.184	4	0.46	356	172	-23.55	0	0.137	False
ENSSSCT00000013956	BGN	NonCoding	Click Me	(814,837)	Imperfect													4	0.604	40	142	-18.76	0		False
ENSSSCT00000012585	KBTBD8	NonCoding	Click Me	(38,60)	Imperfect													2.5	0.68	53	146	-17.38	0		False
ENSSSCT00000008186	SALL4	NonCoding	Click Me	(485,506)	Offset 6mer	-0.019	-0.002	-0.006	0.004	0.007	-0.006	-0.024	-0.015	-0.001	-0.018	0.006	-0.028	2.5	0.615	498	140	-18.22	0		False
ENSSSCT00000012998	GOLGB1	NonCoding	Click Me	(71,94)	7mer-m8	-0.12	0.012	-0.014	-0.05	0.014	-0.023	-0.181	-0.161	0.02	-0.023	-0.029	-0.193	1.5	0.585	86	153	-15.15	0	0.137	False
ENSSSCT00000009250	PREPL	NonCoding	Click Me	(1338,1362)	Imperfect													2	0.538	1339	145	-18.78	0		False
ENSSSCT00000014344	PATL1	NonCoding	Click Me	(877,902)	7mer-m8	-0.12	0.021	-0.02	0.057	0.014	-0.023	-0.07	-0.161	0.036	-0.03	0.04	-0.115	1	0.598	841	151	-15.07	0	0.137	False
ENSSSCT00000009396	TP53I3	NonCoding	Click Me	(21,48)	8mer	-0.247	0.003	0.059	-0.104	0.024	-0.045	-0.31	-0.31	0.003	0.074	-0.063	-0.296	2	0.454	40	147	-17.32	0	0	False
ENSSSCT00000012960	TFRC	NonCoding	Click Me	(1375,1398)	8mer	-0.247	0.013	-0.034	0.194	0.024	-0.045	-0.094	-0.31	0.005	-0.069	0.14	-0.234	1.5	0.677	1219	156	-18.23	0	0	False
ENSSSCT00000008039		NonCoding	Click Me	(2969,2992)	Offset 6mer	-0.019	-0.013	-0.004	0.007	0.007	-0.006	-0.029	-0.015	-0.005	-0.015	0.009	-0.026	4	0.6	556	142	-17.47	0		False
ENSSSCT00000011483	ALDH18A1	NonCoding	Click Me	(17,43)	7mer-m8	-0.12	0.012	0.046	-0.057	0.014	-0.023	-0.128	-0.161	0.02	0.051	-0.034	-0.123	1.5	0.436	35	144	-13.07	0	0.137	False
ENSSSCT00000009325	SRD5A2	NonCoding	Click Me	(621,644)	7mer-m8	-0.12	0.021	-0.019	0.028	0.014	-0.023	-0.099	-0.161	0.036	-0.03	0.021	-0.134	1	0.597	636	145	-12.33	0	0.137	False
ENSSSCT00000013561	OGT	NonCoding	Click Me	(253,278)	8mer	-0.247	0.003	0.093	-0.046	0.024	-0.045	-0.218	-0.31	0.003	0.127	-0.024	-0.204	2	0.372	270	150	-16.66	0	0	False
ENSSSCT00000013561	OGT	NonCoding	Click Me	(1153,1176)	Offset 6mer	-0.019	-0.006	-0.008	0.031	0.007	-0.006	-0.002	-0.015	-0.002	-0.025	0.028	-0.014	3	0.641	933	150	-12.31	0		False
ENSSSCT00000013561	OGT	NonCoding	Click Me	(328,353)	Offset 6mer	-0.019	0.004	-0.014	-0.006	0.007	-0.006	-0.034	-0.015	0.002	-0.039	-0.001	-0.054	1.5	0.703	345	141	-12.63	0		False
ENSSSCT00000009140	APLF	NonCoding	Click Me	(73,96)	Imperfect													4.5	0.658	89	150	-17.73	0		False
ENSSSCT00000009140	APLF	NonCoding	Click Me	(1124,1150)	Imperfect													2.5	0.754	1143	144	-13.67	0		False
ENSSSCT00000009140	APLF	NonCoding	Click Me	(4432,4458)	Offset 6mer	-0.019	-0.002	-0.014	-0.004	0.007	-0.006	-0.039	-0.015	-0.001	-0.04	0	-0.055	2.5	0.703	373	141	-14.94	0		False
ENSSSCT00000008387	C7ORF43	NonCoding	Click Me	(299,323)	7mer-m8	-0.12	0.021	0.008	-0.017	0.014	-0.023	-0.117	-0.161	0.036	0.004	-0.008	-0.13	1	0.531	315	146	-10.77	0	0.137	False
ENSSSCT00000012261	DPH3	NonCoding	Click Me	(500,524)	8mer	-0.247	0.024	0.045	-0.02	0.024	-0.045	-0.219	-0.31	0.007	0.054	-0.006	-0.256	1	0.486	371	149	-18.8	0	0	False
ENSSSCT00000012771	CLSTN2	NonCoding	Click Me	(1436,1459)	Imperfect													3	0.731	1104	147	-14.16	0		False
ENSSSCT00000012060		NonCoding	Click Me	(71,97)	Offset 6mer	-0.019	-0.013	0.004	-0.022	0.007	-0.006	-0.05	-0.015	-0.005	0.006	-0.014	-0.027	4	0.513	89	141	-18.52	0		False
ENSSSCT00000009958	TRPC3	NonCoding	Click Me	(156,181)	Offset 6mer	-0.019	0.001	-0.017	-0.017	0.007	-0.006	-0.052	-0.015	0	-0.049	-0.01	-0.073	2	0.742	173	145	-14.4	0		False
ENSSSCT00000010267	FOXO1	NonCoding	Click Me	(1361,1386)	Imperfect													2.5	0.479	1379	142	-15.38	0		False
ENSSSCT00000010555	KIAA1967	NonCoding	Click Me	(4095,4119)	8mer	-0.247	0.003	-0.006	-0.05	0.024	-0.045	-0.321	-0.31	0.003	-0.025	-0.026	-0.359	2	0.61	253	163	-24.29	0	0	False
ENSSSCT00000010555	KIAA1967	NonCoding	Click Me	(3451,3477)	Imperfect													2	0.376	896	141	-13.39	0		False
ENSSSCT00000012630	SETD5	NonCoding	Click Me	(1466,1489)	Offset 6mer	-0.019	0.001	-0.006	0.005	0.007	-0.006	-0.018	-0.015	0	-0.018	0.008	-0.025	2	0.614	529	144	-15.98	0		False
ENSSSCT00000016284	NOX4	NonCoding	Click Me	(1340,1364)	Imperfect													2	0.604	1357	142	-19.08	0		False
ENSSSCT00000023675	ORAI1	NonCoding	Click Me	(2558,2582)	Imperfect													2	0.48	1072	145	-15.41	0		False
ENSSSCT00000022978	TBC1D8B	NonCoding	Click Me	(511,537)	Offset 6mer	-0.019	-0.009	-0.017	0.005	0.007	-0.006	-0.039	-0.015	-0.004	-0.047	0.008	-0.058	3.5	0.736	529	143	-20.07	0		False
ENSSSCT00000018424	MAP3K1	NonCoding	Click Me	(997,1024)	Imperfect													2	0.598	1017	152	-19.43	0		False
ENSSSCT00000014605	SAAL1	NonCoding	Click Me	(201,224)	Offset 6mer	-0.019	-0.006	-0.018	-0.014	0.007	-0.006	-0.057	-0.015	-0.002	-0.052	-0.007	-0.076	3	0.753	216	142	-11.46	0		False
ENSSSCT00000014605	SAAL1	NonCoding	Click Me	(2303,2330)	Imperfect													2.5	0.533	537	142	-14.48	0		False
ENSSSCT00000023229	CCNO	NonCoding	Click Me	(1497,1520)	Offset 6mer	-0.019	0.001	-0.005	-0.019	0.007	-0.006	-0.042	-0.015	0	-0.016	-0.011	-0.042	2	0.604	135	144	-15.34	0		False
ENSSSCT00000016788	FGL2	NonCoding	Click Me	(710,733)	7mer-m8	-0.12	0.003	-0.041	0.011	0.014	-0.023	-0.157	-0.161	0.005	-0.056	0.01	-0.203	2	0.651	516	160	-15.19	0	0.137	False
ENSSSCT00000019300	C17ORF75	NonCoding	Click Me	(1586,1611)	Imperfect													4	0.659	501	152	-17.89	0		False
ENSSSCT00000017974	LUC7L2	NonCoding	Click Me	(309,331)	7mer-m8	-0.12	-0.016	-0.055	-0.016	0.014	-0.023	-0.216	-0.161	-0.026	-0.073	-0.008	-0.268	3	0.684	323	156	-16.76	0	0.137	False
ENSSSCT00000022921	NRXN1	NonCoding	Click Me	(2562,2586)	7mer-A1	-0.074	-0.009	-0.016	0.032	0.014	-0.017	-0.07	-0.099	0.004	-0.047	0.022	-0.121	3.5	0.675	747	142	-15.91	0	0.098	False
ENSSSCT00000022921	NRXN1	NonCoding	Click Me	(2884,2910)	Offset 6mer	-0.019	0.001	-0.005	-0.001	0.007	-0.006	-0.024	-0.015	0	-0.017	0.003	-0.029	2	0.611	425	140	-14.7	0		False
ENSSSCT00000023686	TMEM126A	NonCoding	Click Me	(139,163)	Imperfect													2	0.55	156	156	-19.3	0		False
ENSSSCT00000023686	TMEM126A	NonCoding	Click Me	(1576,1604)	Imperfect													4.5	0.622	1465	144	-19.52	0		False
ENSSSCT00000023465		NonCoding	Click Me	(1695,1720)	Imperfect													2	0.536	494	146	-14.99	0		False
ENSSSCT00000019162	TOM1L1	NonCoding	Click Me	(30,54)	Offset 6mer	-0.019	-0.002	-0.007	-0.025	0.007	-0.006	-0.053	-0.015	-0.001	-0.022	-0.016	-0.053	2.5	0.629	46	142	-15.7	0		False
ENSSSCT00000019092	HOXB7	NonCoding	Click Me	(405,429)	7mer-m8	-0.12	0.021	0.13	-0.037	0.014	-0.023	-0.015	-0.161	0.036	0.154	-0.021	0.007	1	0.23	172	143	-12.5	0	0.137	False
ENSSSCT00000019238		NonCoding	Click Me	(2471,2493)	Imperfect													4.5	0.695	843	154	-14.92	0		False
ENSSSCT00000018754	FDXR	NonCoding	Click Me	(82,107)	Imperfect													4.5	0.345	99	142	-25.55	0		False
ENSSSCT00000015465	NR2F1	NonCoding	Click Me	(501,524)	Imperfect													4	0.803	290	142	-16.28	0		False
ENSSSCT00000016457	MPZL2	NonCoding	Click Me	(77,101)	8mer	-0.247	0.024	0.01	-0.091	0.024	-0.045	-0.325	-0.31	0.007	-0.001	-0.054	-0.359	1	0.573	93	147	-17.8	0	0	False
ENSSSCT00000016457	MPZL2	NonCoding	Click Me	(405,430)	Offset 6mer	-0.019	-0.006	-0.019	-0.001	0.007	-0.006	-0.045	-0.015	-0.002	-0.053	0.003	-0.068	3	0.758	422	145	-14.48	0		False
ENSSSCT00000023000	GABRA2	NonCoding	Click Me	(369,394)	Imperfect													3	0.611	387	147	-15.14	0		False
ENSSSCT00000018811	ERN1	NonCoding	Click Me	(3770,3793)	7mer-m8	-0.12	0.003	0.093	-0.043	0.014	-0.023	-0.077	-0.161	0.005	0.108	-0.025	-0.074	2	0.323	129	147	-18.01	0	0.137	False
ENSSSCT00000019164		NonCoding	Click Me	(39,63)	Offset 6mer	-0.019	0.008	-0.016	-0.024	0.007	-0.006	-0.051	-0.015	0.003	-0.046	-0.015	-0.073	1	0.729	55	141	-14.61	0		False
ENSSSCT00000019164		NonCoding	Click Me	(815,839)	6mer	-0.019	-0.009	-0.021	0.025	0.007	-0.006	-0.024	-0.015	-0.004	-0.057	0.023	-0.053	3.5	0.777	832	141	-15.4	0		False
ENSSSCT00000018831	CYB561	NonCoding	Click Me	(1052,1076)	7mer-m8	-0.12	-0.016	-0.077	0.014	0.014	-0.023	-0.208	-0.161	-0.026	-0.1	0.012	-0.275	3	0.738	533	165	-15.4	0	0.137	False
ENSSSCT00000017233	GPR124	NonCoding	Click Me	(2767,2792)	8mer	-0.247	0.003	0.033	-0.091	0.024	-0.045	-0.323	-0.31	0.003	0.034	-0.054	-0.327	2	0.517	91	157	-23.4	0	0	False
ENSSSCT00000018070	POT1	NonCoding	Click Me	(2925,2948)	7mer-m8	-0.12	0.012	-0.033	-0.023	0.014	-0.023	-0.173	-0.161	0.02	-0.046	-0.012	-0.198	1.5	0.63	275	146	-13.8	0	0.137	False
ENSSSCT00000015329	RMND5B	NonCoding	Click Me	(3625,3650)	8mer	-0.247	0.003	-0.019	0.013	0.024	-0.045	-0.271	-0.31	0.003	-0.046	0.017	-0.337	2	0.643	503	161	-24.55	0	0	False
ENSSSCT00000015329	RMND5B	NonCoding	Click Me	(261,284)	8mer	-0.247	0.013	0.046	-0.044	0.024	-0.045	-0.252	-0.31	0.005	0.055	-0.023	-0.272	1.5	0.484	276	147	-19.77	0	0	False
ENSSSCT00000015329	RMND5B	NonCoding	Click Me	(670,693)	Imperfect													2.5	0.41	686	141	-16.31	0		False
ENSSSCT00000023658	DUS4L	NonCoding	Click Me	(234,259)	7mer-m8	-0.12	-0.007	-0.029	-0.026	0.014	-0.023	-0.191	-0.161	-0.01	-0.041	-0.014	-0.226	2.5	0.62	251	159	-16.9	0	0.137	False
ENSSSCT00000014898	PDE4A	NonCoding	Click Me	(358,382)	7mer-m8	-0.12	0.012	0.042	-0.009	0.014	-0.023	-0.084	-0.161	0.02	0.045	-0.003	-0.098	1.5	0.448	374	151	-18.19	0	0.137	False
ENSSSCT00000014898	PDE4A	NonCoding	Click Me	(544,568)	7mer-m8	-0.12	0.021	0.046	0.018	0.014	-0.023	-0.045	-0.161	0.036	0.05	0.014	-0.061	1	0.438	560	145	-16.17	0	0.137	False
ENSSSCT00000015356	FAF2	NonCoding	Click Me	(2444,2468)	Imperfect													4.5	0.65	596	153	-18.49	0		False
ENSSSCT00000023243	STIM2	NonCoding	Click Me	(432,459)	Imperfect													3	0.598	452	151	-17.22	0		False
ENSSSCT00000023243	STIM2	NonCoding	Click Me	(984,1011)	Imperfect													2.5	0.502	1004	141	-13.8	0		False
ENSSSCT00000019397	RPA1	NonCoding	Click Me	(682,710)	Imperfect													2	0.509	185	144	-16.36	0		False
ENSSSCT00000019397	RPA1	NonCoding	Click Me	(438,462)	7mer-m8	-0.12	0.03	-0.013	-0.001	0.014	-0.023	-0.112	-0.161	0.052	-0.022	0.002	-0.129	0.5	0.582	432	140	-15.44	0	0.137	False
ENSSSCT00000019055	PGAP3	NonCoding	Click Me	(1528,1552)	7mer-m8	-0.12	0.012	0.081	-0.011	0.014	-0.023	-0.047	-0.161	0.02	0.094	-0.005	-0.051	1.5	0.35	357	152	-17.1	0	0.137	False
ENSSSCT00000022417	GPR114	NonCoding	Click Me	(2716,2742)	7mer-m8	-0.12	0.003	0.009	0.054	0.014	-0.023	-0.064	-0.161	0.005	0.005	0.037	-0.114	2	0.529	818	145	-12.74	0	0.137	False
ENSSSCT00000017114	CCDC93	NonCoding	Click Me	(114,137)	Imperfect													2.5	0.495	130	140	-14.85	0		False
ENSSSCT00000015107	SYDE1	NonCoding	Click Me	(544,568)	Imperfect													3	0.489	561	154	-20.34	0		False
ENSSSCT00000016277	PRSS23	NonCoding	Click Me	(15,38)	7mer-m8	-0.12	-0.007	-0.023	-0.057	0.014	-0.023	-0.217	-0.161	-0.01	-0.034	-0.034	-0.24	2.5	0.607	30	152	-17.05	0	0.137	False
ENSSSCT00000018589	FAM114A2	NonCoding	Click Me	(304,328)	Imperfect													3	0.645	321	157	-21.01	0		False
ENSSSCT00000019540	CD68	NonCoding	Click Me	(62,84)	Imperfect													4	0.571	77	146	-15.06	0		False
ENSSSCT00000019150	NME2	NonCoding	Click Me	(75,99)	7mer-m8	-0.12	0.012	0.048	-0.057	0.014	-0.023	-0.126	-0.161	0.02	0.053	-0.034	-0.121	1.5	0.431	34	157	-20.54	0	0.137	False
ENSSSCT00000023483	WIZ	NonCoding	Click Me	(1105,1130)	Imperfect													2	0.258	1123	142	-12.09	0		False
ENSSSCT00000022281	MARCH9	NonCoding	Click Me	(1484,1508)	Imperfect													3.5	0.509	44	147	-16.39	0		False
ENSSSCT00000014443	NUP160	NonCoding	Click Me	(189,213)	Imperfect													3	0.575	206	140	-16.87	0		False
ENSSSCT00000019575	CCDC42	NonCoding	Click Me	(108,131)	Imperfect													4.5	0.399	61	148	-15.08	0		False
ENSSSCT00000022716	CEP85	NonCoding	Click Me	(1534,1558)	Imperfect													5.5	0.583	112	166	-25.56	0		False
ENSSSCT00000023445	SH2D3A	NonCoding	Click Me	(21,43)	8mer	-0.247	0.013	0.08	-0.105	0.024	-0.045	-0.279	-0.31	0.005	0.107	-0.064	-0.262	1.5	0.402	35	154	-21.91	0	0	False
ENSSSCT00000014534	FBXO3	NonCoding	Click Me	(867,893)	Imperfect													3	0.609	109	141	-13.14	0		False
ENSSSCT00000016479	ABCG4	NonCoding	Click Me	(1054,1078)	7mer-m8	-0.12	0.003	0.082	0.006	0.014	-0.023	-0.039	-0.161	0.005	0.095	0.006	-0.055	2	0.348	478	154	-11.93	0	0.137	False
ENSSSCT00000016479	ABCG4	NonCoding	Click Me	(1449,1474)	7mer-m8	-0.12	0.003	0.011	-0.05	0.014	-0.023	-0.165	-0.161	0.005	0.008	-0.03	-0.177	2	0.522	82	153	-17.07	0	0.137	False
ENSSSCT00000019322	KSR1	NonCoding	Click Me	(2881,2905)	8mer	-0.247	-0.008	-0.05	-0.079	0.024	-0.045	-0.404	-0.31	0.001	-0.093	-0.046	-0.448	2.5	0.715	139	166	-21.66	0	0	False
ENSSSCT00000018595	G3BP1	NonCoding	Click Me	(1121,1146)	Imperfect													3.5	0.662	128	154	-22.49	0		False
ENSSSCT00000015159	MYO9B	NonCoding	Click Me	(408,432)	Offset 6mer	-0.019	0.004	0.003	-0.001	0.007	-0.006	-0.013	-0.015	0.002	0.004	0.003	-0.006	1.5	0.522	424	142	-17.9	0		False
ENSSSCT00000017061	C4BPA	NonCoding	Click Me	(44,69)	Imperfect													6	0.601	62	141	-23.18	0		False
ENSSSCT00000022995	CBX2	NonCoding	Click Me	(1131,1155)	Imperfect													6.5	0.456	1148	153	-26.56	0		False
ENSSSCT00000015732	RNF14	NonCoding	Click Me	(966,990)	7mer-m8	-0.12	0.003	-0.041	-0.016	0.014	-0.023	-0.184	-0.161	0.005	-0.057	-0.008	-0.22	2	0.651	322	153	-15.91	0	0.137	False
ENSSSCT00000015512	SLC25A46	NonCoding	Click Me	(1587,1612)	Imperfect													3	0.692	1500	148	-16.49	0		False
ENSSSCT00000017431	ITGA4	NonCoding	Click Me	(1635,1659)	7mer-m8	-0.12	0.012	-0.035	0.151	0.014	-0.023	-0.001	-0.161	0.02	-0.048	0.1	-0.089	1.5	0.634	1500	151	-15.45	0	0.137	False
ENSSSCT00000017431	ITGA4	NonCoding	Click Me	(2215,2239)	Imperfect													5	0.595	953	142	-16.81	0		False
ENSSSCT00000015789	PDGFRB	NonCoding	Click Me	(611,638)	7mer-m8	-0.12	-0.016	0.075	0.028	0.014	-0.023	-0.042	-0.161	-0.026	0.087	0.02	-0.08	3	0.365	630	154	-18.73	0	0.137	False
ENSSSCT00000015295	MIER2	NonCoding	Click Me	(46,75)	7mer-m8	-0.12	0.03	0.06	-0.052	0.014	-0.023	-0.091	-0.161	0.052	0.068	-0.031	-0.072	0.5	0.402	67	151	-19.26	0	0.137	False
ENSSSCT00000018167	PRR15	NonCoding	Click Me	(240,265)	7mer-m8	-0.12	0.003	0.018	-0.025	0.014	-0.023	-0.134	-0.161	0.005	0.016	-0.014	-0.153	2	0.506	257	157	-16.39	0	0.137	False
ENSSSCT00000015399	PDE8B	NonCoding	Click Me	(1266,1289)	Imperfect													5.5	0.657	1282	143	-13	0		False
ENSSSCT00000015464	ARRDC3	NonCoding	Click Me	(1116,1141)	Imperfect													3	0.619	1134	141	-13.84	0		False
ENSSSCT00000014566	SLC5A12	NonCoding	Click Me	(746,770)	7mer-m8	-0.12	-0.007	-0.01	0.046	0.014	-0.023	-0.1	-0.161	-0.01	-0.018	0.032	-0.158	2.5	0.575	762	170	-23.37	0	0.137	False
ENSSSCT00000014566	SLC5A12	NonCoding	Click Me	(1919,1948)	Imperfect													3	0.74	755	147	-17.99	0		False
ENSSSCT00000016837	CUL1	NonCoding	Click Me	(483,510)	7mer-m8	-0.12	-0.016	0.02	-0.054	0.014	-0.023	-0.179	-0.161	-0.026	0.019	-0.032	-0.2	3	0.5	53	151	-16.13	0	0.137	False
ENSSSCT00000022880	HMGN4	NonCoding	Click Me	(823,847)	7mer-m8	-0.12	0.012	-0.079	0.016	0.014	-0.023	-0.18	-0.161	0.02	-0.102	0.013	-0.23	1.5	0.743	551	155	-17.17	0	0.137	False
ENSSSCT00000022880	HMGN4	NonCoding	Click Me	(1296,1321)	Offset 6mer	-0.019	0.008	-0.02	-0.023	0.007	-0.006	-0.053	-0.015	0.003	-0.054	-0.014	-0.08	1	0.765	79	145	-15.72	0		False
ENSSSCT00000017956	AGK	NonCoding	Click Me	(461,486)	Imperfect													4	0.395	479	147	-13.55	0		False
ENSSSCT00000014854	RAB11B	NonCoding	Click Me	(290,315)	Imperfect													2	0.376	308	144	-17.85	0		False
ENSSSCT00000023134	AGBL5	NonCoding	Click Me	(3362,3387)	Imperfect													4.5	0.407	323	145	-22.07	0		False
ENSSSCT00000023134	AGBL5	NonCoding	Click Me	(566,590)	Imperfect													3	0.485	583	141	-12.71	0		False
ENSSSCT00000018890		NonCoding	Click Me	(274,298)	7mer-m8	-0.12	0.021	-0.032	-0.025	0.014	-0.023	-0.165	-0.161	0.036	-0.045	-0.014	-0.183	1	0.627	256	147	-14.57	0	0.137	False
ENSSSCT00000016593	SRPR	NonCoding	Click Me	(352,376)	Imperfect													2	0.466	369	140	-18.86	0		False
ENSSSCT00000018964	CNP	NonCoding	Click Me	(1065,1090)	7mer-m8	-0.12	0.021	0.061	0.019	0.014	-0.023	-0.027	-0.161	0.036	0.069	0.015	-0.04	1	0.399	573	147	-13.86	0	0.137	False
ENSSSCT00000018964	CNP	NonCoding	Click Me	(1366,1390)	Imperfect													3	0.335	274	146	-20.43	0		False
ENSSSCT00000018047	ATP6V1F	NonCoding	Click Me	(165,190)	Offset 6mer	-0.019	0.001	0.006	-0.016	0.007	-0.006	-0.029	-0.015	0	0.012	-0.009	-0.012	2	0.491	182	144	-17.92	0		False
ENSSSCT00000016389	CRYAB	NonCoding	Click Me	(259,283)	8mer	-0.247	0.003	-0.043	-0.045	0.024	-0.045	-0.352	-0.31	0.003	-0.083	-0.023	-0.413	2	0.699	275	159	-16.6	0	0	False
ENSSSCT00000016185	UCP2	NonCoding	Click Me	(194,219)	Imperfect													4	0.492	84	141	-20.77	0		False
ENSSSCT00000016488	THY1	NonCoding	Click Me	(530,553)	Offset 6mer	-0.019	-0.006	0.003	0.006	0.007	-0.006	-0.015	-0.015	-0.002	0.005	0.009	-0.004	3	0.52	545	148	-15.47	0		False
ENSSSCT00000016488	THY1	NonCoding	Click Me	(1421,1444)	Imperfect													4	0.51	142	142	-16.65	0		False
ENSSSCT00000023811	YIPF5	NonCoding	Click Me	(339,363)	Imperfect													2.5	0.706	356	158	-17.29	0		False
ENSSSCT00000023811	YIPF5	NonCoding	Click Me	(564,587)	Imperfect													3	0.714	402	140	-17.58	0		False
ENSSSCT00000016654	PIK3C2B	NonCoding	Click Me	(1357,1380)	7mer-m8	-0.12	-0.025	0.049	0.011	0.014	-0.023	-0.095	-0.161	-0.042	0.054	0.01	-0.139	3.5	0.43	515	157	-16.27	0	0.137	False
ENSSSCT00000016654	PIK3C2B	NonCoding	Click Me	(1222,1246)	Imperfect													2.5	0.572	650	150	-16.21	0		False
ENSSSCT00000023573		NonCoding	Click Me	(137,162)	Imperfect													3.5	0.631	155	146	-18.92	0		False
ENSSSCT00000016686	KRIT1	NonCoding	Click Me	(939,963)	Imperfect													2	0.665	545	145	-18.92	0		False
ENSSSCT00000023708	TTC9	NonCoding	Click Me	(2444,2469)	7mer-m8	-0.12	-0.007	0.031	0.05	0.014	-0.023	-0.055	-0.161	-0.01	0.032	0.035	-0.105	2.5	0.475	790	154	-15.76	0	0.137	False
ENSSSCT00000016827	PNPLA8	NonCoding	Click Me	(400,424)	Offset 6mer	-0.019	0.001	-0.025	-0.002	0.007	-0.006	-0.046	-0.015	0	-0.07	0.002	-0.083	2	0.829	404	141	-12.51	0		False
ENSSSCT00000019161		NonCoding	Click Me	(39,63)	Offset 6mer	-0.019	0.008	-0.016	-0.024	0.007	-0.006	-0.051	-0.015	0.003	-0.046	-0.015	-0.073	1	0.729	55	141	-14.61	0		False
ENSSSCT00000019161		NonCoding	Click Me	(815,839)	6mer	-0.019	-0.009	-0.021	0.025	0.007	-0.006	-0.024	-0.015	-0.004	-0.057	0.023	-0.053	3.5	0.777	832	141	-15.4	0		False
ENSSSCT00000015665	HSPA9	NonCoding	Click Me	(69,91)	Offset 6mer	-0.019	-0.006	-0.015	-0.023	0.007	-0.006	-0.062	-0.015	-0.002	-0.042	-0.014	-0.074	3	0.715	83	145	-14.04	0		False
ENSSSCT00000023522	TMEM47	NonCoding	Click Me	(36,61)	Offset 6mer	-0.019	-0.02	-0.015	-0.024	0.007	-0.006	-0.078	-0.015	-0.008	-0.042	-0.015	-0.081	5	0.715	53	161	-20.86	0		False
ENSSSCT00000023663		NonCoding	Click Me	(1457,1481)	7mer-m8	-0.12	0.003	-0.029	-0.025	0.014	-0.023	-0.18	-0.161	0.005	-0.041	-0.013	-0.211	2	0.62	260	174	-20.2	0	0.137	False
ENSSSCT00000019648	MED9	NonCoding	Click Me	(1184,1211)	7mer-m8	-0.12	0.003	0.11	-0.045	0.014	-0.023	-0.061	-0.161	0.005	0.129	-0.026	-0.053	2	0.279	120	148	-20.76	0	0.137	False
ENSSSCT00000018316	C1QTNF3	NonCoding	Click Me	(142,165)	8mer	-0.247	0.013	-0.018	-0.074	0.024	-0.045	-0.347	-0.31	0.005	-0.044	-0.043	-0.392	1.5	0.639	157	159	-20.37	0	0	False
ENSSSCT00000023657	SYNPR	NonCoding	Click Me	(323,350)	Imperfect													3	0.659	343	140	-14.02	0		False
ENSSSCT00000016707	PDK4	NonCoding	Click Me	(262,289)	Imperfect													3.5	0.569	282	147	-15.11	0		False
ENSSSCT00000018876	DCAKD	NonCoding	Click Me	(1070,1094)	7mer-m8	-0.12	-0.007	0.044	-0.046	0.014	-0.023	-0.137	-0.161	-0.01	0.049	-0.027	-0.15	2.5	0.441	111	158	-17.5	0	0.137	False
ENSSSCT00000019242	APPBP2	NonCoding	Click Me	(1409,1432)	Imperfect													5	0.399	1425	144	-15.77	0		False
ENSSSCT00000022254		NonCoding	Click Me	(3834,3858)	7mer-m8	-0.12	-0.025	-0.061	0.07	0.014	-0.023	-0.145	-0.161	-0.042	-0.08	0.048	-0.235	3.5	0.698	932	161	-14.93	0	0.137	False
ENSSSCT00000022254		NonCoding	Click Me	(2421,2447)	Imperfect													2.5	0.626	1500	144	-13.17	0		False
ENSSSCT00000023452	RABGAP1	NonCoding	Click Me	(1259,1282)	Offset 6mer	-0.019	0.001	0.012	0.001	0.007	-0.006	-0.005	-0.015	0	0.03	0.004	0.019	2	0.416	451	143	-17.35	0		False
ENSSSCT00000018446		NonCoding	Click Me	(895,919)	7mer-m8	-0.12	0.021	-0.047	-0.02	0.014	-0.023	-0.174	-0.161	0.036	-0.063	-0.01	-0.198	1	0.664	297	166	-17.8	0	0.137	False
ENSSSCT00000018436	PDE4D	NonCoding	Click Me	(491,515)	7mer-m8	-0.12	-0.016	-0.081	0.01	0.014	-0.023	-0.216	-0.161	-0.026	-0.105	0.009	-0.283	3	0.748	507	160	-14.27	0	0.137	False
ENSSSCT00000018436	PDE4D	NonCoding	Click Me	(3626,3653)	Imperfect													3.5	0.617	913	148	-17.15	0		False
ENSSSCT00000019067		NonCoding	Click Me	(75,99)	Offset 6mer	-0.019	-0.009	-0.001	-0.023	0.007	-0.006	-0.052	-0.015	-0.004	-0.006	-0.014	-0.039	3.5	0.565	78	142	-13.46	0		False
ENSSSCT00000022614	CTDSPL	NonCoding	Click Me	(2905,2933)	8mer	-0.247	0.013	0.032	0.066	0.024	-0.045	-0.155	-0.31	0.005	0.034	0.053	-0.219	1.5	0.517	714	153	-24.11	0	0	False
ENSSSCT00000015360	THOC3	NonCoding	Click Me	(223,247)	7mer-m8	-0.12	0.021	0.023	-0.053	0.014	-0.023	-0.138	-0.161	0.036	0.023	-0.031	-0.133	1	0.492	62	147	-16.53	0	0.137	False
ENSSSCT00000015323	CLK4	NonCoding	Click Me	(1318,1344)	8mer	-0.247	0.003	-0.062	0.074	0.024	-0.045	-0.252	-0.31	0.003	-0.112	0.058	-0.361	2	0.745	745	169	-21.83	0	0	False
ENSSSCT00000019107	MYST2	NonCoding	Click Me	(1291,1314)	Offset 6mer	-0.019	0.001	0.012	-0.01	0.007	-0.006	-0.016	-0.015	0	0.029	-0.004	0.01	2	0.42	282	144	-18.11	0		False
ENSSSCT00000016581	CHEK1	NonCoding	Click Me	(620,644)	Imperfect													2	0.77	144	154	-19.62	0		False
ENSSSCT00000016581	CHEK1	NonCoding	Click Me	(99,122)	7mer-m8	-0.12	-0.007	-0.05	-0.046	0.014	-0.023	-0.231	-0.161	-0.01	-0.067	-0.027	-0.265	2.5	0.672	114	153	-14.37	0	0.137	False
ENSSSCT00000016863	PRRC2C	NonCoding	Click Me	(1230,1255)	Imperfect													5.5	0.548	1051	141	-15.13	0		False
ENSSSCT00000014925	EIF3G	NonCoding	Click Me	(1419,1447)	7mer-m8	-0.12	0.021	0.001	-0.037	0.014	-0.023	-0.144	-0.161	0.036	-0.005	-0.021	-0.151	1	0.548	175	152	-21.45	0	0.137	False
ENSSSCT00000023141	HSD17B6	NonCoding	Click Me	(233,258)	Imperfect													3.5	0.615	251	158	-17.38	0		False
ENSSSCT00000016977	PROX1	NonCoding	Click Me	(389,413)	Offset 6mer	-0.019	-0.002	0	-0.002	0.007	-0.006	-0.023	-0.015	-0.001	-0.003	0.002	-0.017	2.5	0.55	405	143	-19.51	0		False
ENSSSCT00000022448	TGFBR1	NonCoding	Click Me	(1502,1528)	Offset 6mer	-0.019	-0.002	-0.014	0	0.007	-0.006	-0.036	-0.015	-0.001	-0.04	0.003	-0.053	2.5	0.706	438	144	-16.59	0		False
ENSSSCT00000018052	CALU	NonCoding	Click Me	(1684,1708)	7mer-m8	-0.12	0.012	0.04	0.024	0.014	-0.023	-0.054	-0.161	0.02	0.043	0.018	-0.08	1.5	0.453	603	157	-20.65	0	0.137	False
ENSSSCT00000019488	GPIBA	NonCoding	Click Me	(22,46)	7mer-m8	-0.12	-0.007	0.019	-0.056	0.014	-0.023	-0.173	-0.161	-0.01	0.018	-0.034	-0.187	2.5	0.502	38	154	-15.34	0	0.137	False
ENSSSCT00000019488	GPIBA	NonCoding	Click Me	(428,452)	Imperfect													2	0.658	39	144	-19.67	0		False
ENSSSCT00000016768	DMTF1	NonCoding	Click Me	(3545,3572)	Offset 6mer	-0.019	-0.013	-0.026	0.031	0.007	-0.006	-0.027	-0.015	-0.005	-0.073	0.028	-0.065	4	0.841	933	141	-12.77	0		False
ENSSSCT00000022785	EHD4	NonCoding	Click Me	(1419,1445)	7mer-m8	-0.12	0.012	-0.025	0.142	0.014	-0.023	-0.001	-0.161	0.02	-0.037	0.094	-0.083	1.5	0.611	1437	155	-21.43	0	0.137	False
ENSSSCT00000022785	EHD4	NonCoding	Click Me	(2186,2210)	Imperfect													2	0.414	1192	141	-14.51	0		False
ENSSSCT00000018195	CYCS	NonCoding	Click Me	(204,231)	Imperfect													4.5	0.532	224	155	-24.32	0		False
ENSSSCT00000022982	IQSEC2	NonCoding	Click Me	(625,653)	8mer	-0.247	-0.018	0.068	0.049	0.024	-0.045	-0.169	-0.31	-0.001	0.088	0.041	-0.182	3	0.433	645	147	-17.71	0	0	False
ENSSSCT00000014760	PLIN5	NonCoding	Click Me	(174,200)	Imperfect													3	0.435	193	153	-19.42	0		False
ENSSSCT00000023593	SRGAP3	NonCoding	Click Me	(1670,1692)	Imperfect													4	0.513	210	142	-20.55	0		False
ENSSSCT00000023118	KIF5C	NonCoding	Click Me	(3677,3702)	Offset 6mer	-0.019	-0.02	-0.008	-0.017	0.007	-0.006	-0.062	-0.015	-0.008	-0.023	-0.009	-0.055	5	0.634	178	145	-15.02	0		False
ENSSSCT00000023118	KIF5C	NonCoding	Click Me	(1859,1883)	Imperfect													3	0.645	1500	141	-16.39	0		False
ENSSSCT00000017133	GLI2	NonCoding	Click Me	(402,427)	Offset 6mer	-0.019	0.001	-0.013	-0.001	0.007	-0.006	-0.032	-0.015	0	-0.038	0.003	-0.05	2	0.696	419	144	-17.37	0		False
ENSSSCT00000018612	MARCH6	NonCoding	Click Me	(1211,1238)	Imperfect													2	0.705	1231	140	-14.58	0		False
ENSSSCT00000016665	CR1	NonCoding	Click Me	(871,896)	Imperfect													3	0.653	723	140	-13.44	0		False
ENSSSCT00000023467	KCTD14	NonCoding	Click Me	(1084,1108)	7mer-m8	-0.12	0.012	0.016	0.094	0.014	-0.023	-0.007	-0.161	0.02	0.014	0.063	-0.064	1.5	0.51	1100	156	-15.15	0	0.137	False
ENSSSCT00000019234	RPS6KB1	NonCoding	Click Me	(1221,1244)	8mer	-0.247	0.003	-0.049	0.198	0.024	-0.045	-0.115	-0.31	0.003	-0.092	0.143	-0.256	2	0.714	1236	146	-14.88	0	0	False
ENSSSCT00000023435	TRAF3IP1	NonCoding	Click Me	(1883,1910)	Imperfect													4	0.575	142	145	-16.8	0		False
ENSSSCT00000014546	PAX6	NonCoding	Click Me	(675,699)	7mer-m8	-0.12	0.003	-0.04	-0.031	0.014	-0.023	-0.198	-0.161	0.005	-0.055	-0.017	-0.228	2	0.648	216	165	-14.05	0	0.137	False
ENSSSCT00000014546	PAX6	NonCoding	Click Me	(528,554)	Imperfect													3	0.651	362	152	-19.06	0		False
ENSSSCT00000022959		NonCoding	Click Me	(420,443)	8mer	-0.247	0.003	-0.006	-0.004	0.024	-0.045	-0.275	-0.31	0.003	-0.025	0.005	-0.328	2	0.61	435	150	-15.02	0	0	False
ENSSSCT00000022959		NonCoding	Click Me	(2037,2061)	Imperfect													2	0.65	514	141	-14.66	0		False
ENSSSCT00000015591		NonCoding	Click Me	(2051,2076)	Offset 6mer	-0.019	-0.02	-0.014	0.011	0.007	-0.006	-0.042	-0.015	-0.008	-0.04	0.012	-0.052	5	0.707	611	158	-22.14	0		False
ENSSSCT00000015494	SLCO4C1	NonCoding	Click Me	(1175,1199)	8mer	-0.247	0.003	-0.03	-0.03	0.024	-0.045	-0.325	-0.31	0.003	-0.063	-0.013	-0.383	2	0.668	333	152	-17.88	0	0	False
ENSSSCT00000016993	DTL	NonCoding	Click Me	(246,270)	Offset 6mer	-0.019	-0.009	-0.007	-0.011	0.007	-0.006	-0.047	-0.015	-0.004	-0.022	-0.005	-0.046	3.5	0.632	262	141	-10.27	0		False
ENSSSCT00000023424	HNF1B	NonCoding	Click Me	(576,604)	8mer	-0.247	0.003	-0.004	0.037	0.024	-0.045	-0.232	-0.31	0.003	-0.022	0.033	-0.297	2	0.605	596	153	-18.86	0	0	False
ENSSSCT00000017306	DPP4	NonCoding	Click Me	(499,525)	Imperfect													2	0.487	490	142	-21.36	0		False
ENSSSCT00000014593	UEVLD	NonCoding	Click Me	(252,276)	Offset 6mer	-0.019	-0.013	-0.006	-0.011	0.007	-0.006	-0.049	-0.015	-0.005	-0.02	-0.005	-0.045	4	0.622	268	140	-16.1	0		False
ENSSSCT00000015529	YTHDC2	NonCoding	Click Me	(776,803)	8mer	-0.247	0.013	-0.034	0.087	0.024	-0.045	-0.202	-0.31	0.005	-0.069	0.067	-0.307	1.5	0.678	795	149	-21.74	0	0	False
ENSSSCT00000015529	YTHDC2	NonCoding	Click Me	(481,505)	Offset 6mer	-0.019	0.001	-0.016	0.003	0.007	-0.006	-0.031	-0.015	0	-0.046	0.006	-0.055	2	0.731	497	141	-11.4	0		False
ENSSSCT00000019014	CCR7	NonCoding	Click Me	(906,930)	Imperfect													2	0.697	39	148	-13.67	0		False
ENSSSCT00000023792	TCAIM	NonCoding	Click Me	(872,898)	Imperfect													3.5	0.635	44	145	-17.5	0		False
ENSSSCT00000022577	ZNFX1	NonCoding	Click Me	(915,940)	Imperfect													3	0.609	104	145	-16.71	0		False
ENSSSCT00000014806	EMR1	NonCoding	Click Me	(394,417)	Offset 6mer	-0.019	-0.009	-0.002	-0.02	0.007	-0.006	-0.051	-0.015	-0.004	-0.009	-0.012	-0.04	3.5	0.578	118	148	-13.73	0		False
ENSSSCT00000014663	R3HDM4	NonCoding	Click Me	(537,559)	7mer-m8	-0.12	0.021	0.048	-0.018	0.014	-0.023	-0.078	-0.161	0.036	0.053	-0.009	-0.081	1	0.431	306	145	-13.58	0	0.137	False
ENSSSCT00000014554	MPPED2	NonCoding	Click Me	(1099,1126)	Imperfect													4	0.589	141	140	-16.76	0		False
ENSSSCT00000023382	XCR1	NonCoding	Click Me	(2158,2182)	8mer	-0.247	0.003	0.03	-0.011	0.024	-0.045	-0.246	-0.31	0.003	0.03	0	-0.277	2	0.523	407	154	-17.55	0	0	False
ENSSSCT00000023382	XCR1	NonCoding	Click Me	(914,936)	7mer-m8	-0.12	0.003	0.014	0.07	0.014	-0.023	-0.043	-0.161	0.005	0.012	0.047	-0.097	2	0.515	928	144	-13.33	0	0.137	False
ENSSSCT00000015140	SLC35E1	NonCoding	Click Me	(191,212)	8mer	-0.247	0.013	0.022	-0.062	0.024	-0.045	-0.295	-0.31	0.005	0.018	-0.035	-0.322	1.5	0.542	204	142	-16.68	0	0	False
ENSSSCT00000015539		NonCoding	Click Me	(34,62)	7mer-m8	-0.12	-0.016	-0.055	-0.054	0.014	-0.023	-0.254	-0.161	-0.026	-0.073	-0.032	-0.292	3	0.684	54	157	-18.51	0	0.137	False
ENSSSCT00000022284	TMEM26	NonCoding	Click Me	(2904,2928)	Offset 6mer	-0.019	-0.002	-0.022	0.016	0.007	-0.006	-0.027	-0.015	-0.001	-0.062	0.016	-0.061	2.5	0.795	697	162	-23.83	0		False
ENSSSCT00000022284	TMEM26	NonCoding	Click Me	(2656,2680)	Imperfect													3.5	0.674	944	141	-16.82	0		False
ENSSSCT00000023054	RBPJ	NonCoding	Click Me	(1986,2008)	Imperfect													5	0.562	1500	142	-14.24	0		False
ENSSSCT00000023054	RBPJ	NonCoding	Click Me	(1822,1844)	Imperfect													3	0.568	1500	140	-12.66	0		False
ENSSSCT00000017718	C2ORF72	NonCoding	Click Me	(2558,2581)	Imperfect													4	0.469	97	143	-16.27	0		False
ENSSSCT00000022405	HDAC6	NonCoding	Click Me	(139,168)	Imperfect													3	0.385	161	143	-21.39	0		False
ENSSSCT00000015274	SNAP47	NonCoding	Click Me	(1743,1770)	8mer	-0.247	-0.008	-0.058	0.265	0.024	-0.045	-0.068	-0.31	0.001	-0.105	0.188	-0.227	2.5	0.735	1500	151	-17.69	0	0	False
ENSSSCT00000016492	TRIM29	NonCoding	Click Me	(910,936)	7mer-m8	-0.12	0.003	0.079	-0.016	0.014	-0.023	-0.064	-0.161	0.005	0.091	-0.008	-0.073	2	0.356	322	144	-14.83	0	0.137	False
ENSSSCT00000016769	KIAA1324L	NonCoding	Click Me	(35,59)	Imperfect													2	0.434	52	153	-20.54	0		False
ENSSSCT00000016769	KIAA1324L	NonCoding	Click Me	(2480,2502)	Offset 6mer	-0.019	-0.002	-0.008	-0.018	0.007	-0.006	-0.048	-0.015	-0.001	-0.024	-0.011	-0.051	2.5	0.64	149	142	-10.25	0		False
ENSSSCT00000023149	RELB	NonCoding	Click Me	(350,373)	7mer-m8	-0.12	-0.016	-0.031	-0.051	0.014	-0.023	-0.226	-0.161	-0.026	-0.043	-0.03	-0.26	3	0.625	79	156	-19.79	0	0.137	False
ENSSSCT00000016205	GDPD5	NonCoding	Click Me	(1105,1129)	8mer	-0.247	0.013	0.07	0.169	0.024	-0.045	-0.015	-0.31	0.005	0.092	0.123	-0.09	1.5	0.426	1121	147	-16.81	0	0	False
ENSSSCT00000022636	TXNL4B	NonCoding	Click Me	(718,742)	Imperfect													2	0.478	735	141	-14.3	0		False
ENSSSCT00000018108		NonCoding	Click Me	(327,350)	Offset 6mer	-0.019	-0.013	-0.018	-0.006	0.007	-0.006	-0.056	-0.015	-0.005	-0.05	-0.001	-0.071	4	0.746	342	141	-14.18	0		False
ENSSSCT00000014901	CDKN2D	NonCoding	Click Me	(465,487)	Imperfect													3	0.582	154	140	-13.13	0		False
ENSSSCT00000018549	CCNJL	NonCoding	Click Me	(197,221)	8mer	-0.247	0.034	0.084	-0.06	0.024	-0.045	-0.209	-0.31	0.009	0.114	-0.033	-0.22	0.5	0.392	213	140	-13.92	0	0	False
ENSSSCT00000017318	SCN2A	NonCoding	Click Me	(1885,1908)	Imperfect													5	0.554	341	144	-17.59	0		False
ENSSSCT00000017318	SCN2A	NonCoding	Click Me	(1858,1884)	Imperfect													4	0.664	365	143	-19.39	0		False
ENSSSCT00000023281	CACNG7	NonCoding	Click Me	(46,70)	7mer-m8	-0.12	-0.016	0.115	-0.053	0.014	-0.023	-0.083	-0.161	-0.026	0.135	-0.031	-0.083	3	0.268	62	158	-16.71	0	0.137	False
ENSSSCT00000023281	CACNG7	NonCoding	Click Me	(923,946)	8mer	-0.247	0.003	0.015	-0.036	0.024	-0.045	-0.286	-0.31	0.003	0.006	-0.017	-0.318	2	0.56	308	153	-19.82	0	0	False
ENSSSCT00000017793	PER2	NonCoding	Click Me	(1239,1265)	Imperfect													2.5	0.468	1144	141	-16.02	0		False
ENSSSCT00000018694	MGAT5B	NonCoding	Click Me	(964,988)	7mer-m8	-0.12	0.021	0.023	-0.014	0.014	-0.023	-0.099	-0.161	0.036	0.022	-0.006	-0.109	1	0.494	338	146	-13.07	0	0.137	False
ENSSSCT00000016566		NonCoding	Click Me	(71,95)	8mer	-0.247	0.024	0.067	-0.092	0.024	-0.045	-0.269	-0.31	0.007	0.087	-0.055	-0.271	1	0.435	87	145	-21.58	0	0	False
ENSSSCT00000016810	RINT1	NonCoding	Click Me	(836,860)	Imperfect													2.5	0.614	852	140	-21.76	0		False
ENSSSCT00000019622	TVP23B	NonCoding	Click Me	(112,136)	Offset 6mer	-0.019	-0.006	-0.03	-0.02	0.007	-0.006	-0.074	-0.015	-0.002	-0.082	-0.012	-0.111	3	0.88	128	158	-15.79	0		False
ENSSSCT00000016735		NonCoding	Click Me	(121,143)	8mer	-0.247	-0.029	-0.04	-0.08	0.024	-0.045	-0.416	-0.31	-0.003	-0.078	-0.047	-0.438	3.5	0.692	135	166	-23.3	0	0	False
ENSSSCT00000019279	PEX12	NonCoding	Click Me	(42,66)	8mer	-0.247	0.013	0.062	-0.099	0.024	-0.045	-0.292	-0.31	0.005	0.079	-0.06	-0.286	1.5	0.447	58	157	-23.35	0	0	False
ENSSSCT00000015359	KIAA1191	NonCoding	Click Me	(364,389)	7mer-m8	-0.12	0.012	0.044	-0.008	0.014	-0.023	-0.081	-0.161	0.02	0.048	-0.002	-0.095	1.5	0.443	381	156	-18.91	0	0.137	False
ENSSSCT00000015359	KIAA1191	NonCoding	Click Me	(1708,1731)	Imperfect													3.5	0.568	950	140	-10.69	0		False
ENSSSCT00000014572	ANO5	NonCoding	Click Me	(854,878)	7mer-A1	-0.074	-0.026	-0.032	0.045	0.014	-0.017	-0.09	-0.099	-0.049	-0.079	0.031	-0.196	6	0.75	871	147	-20.97	0	0.098	False
ENSSSCT00000018203	UBE2D4	NonCoding	Click Me	(493,517)	7mer-m8	-0.12	0.012	0.057	-0.008	0.014	-0.023	-0.068	-0.161	0.02	0.065	-0.002	-0.078	1.5	0.409	381	149	-13.88	0	0.137	False
ENSSSCT00000023412	COPS7B	NonCoding	Click Me	(1904,1928)	Imperfect													3	0.308	148	147	-17.7	0		False
ENSSSCT00000022898		NonCoding	Click Me	(604,630)	Imperfect													2	0.682	253	147	-13.74	0		False
ENSSSCT00000019539		NonCoding	Click Me	(274,299)	7mer-m8	-0.12	0.003	0.053	-0.023	0.014	-0.023	-0.096	-0.161	0.005	0.059	-0.012	-0.109	2	0.419	275	143	-13.06	0	0.137	False
ENSSSCT00000023580	LGI3	NonCoding	Click Me	(373,397)	Imperfect													2	0.426	390	144	-16.29	0		False
ENSSSCT00000017173	AGA	NonCoding	Click Me	(884,907)	Offset 6mer	-0.019	-0.009	-0.011	-0.017	0.007	-0.006	-0.056	-0.015	-0.004	-0.032	-0.009	-0.061	3.5	0.673	174	140	-16.85	0		False
ENSSSCT00000016472	HYOU1	NonCoding	Click Me	(358,382)	Offset 6mer	-0.019	-0.002	0.01	-0.004	0.007	-0.006	-0.016	-0.015	-0.001	0.023	0	0.007	2.5	0.445	374	152	-20.47	0		False
ENSSSCT00000019440	SHPK	NonCoding	Click Me	(506,530)	7mer-m8	-0.12	0.021	-0.033	0.012	0.014	-0.023	-0.129	-0.161	0.036	-0.046	0.011	-0.161	1	0.631	522	145	-15.63	0	0.137	False
ENSSSCT00000022658	TBCEL	NonCoding	Click Me	(2963,2987)	Offset 6mer	-0.019	-0.009	-0.026	0.018	0.007	-0.006	-0.037	-0.015	-0.004	-0.072	0.017	-0.073	3.5	0.838	723	147	-19.02	0		False
ENSSSCT00000022658	TBCEL	NonCoding	Click Me	(396,420)	Imperfect													2.5	0.463	413	140	-15.32	0		False
ENSSSCT00000014896	KEAP1	NonCoding	Click Me	(537,563)	8mer	-0.247	-0.029	0.009	0.026	0.024	-0.045	-0.261	-0.31	-0.003	-0.002	0.025	-0.29	3.5	0.574	555	176	-21.49	0	0	False
ENSSSCT00000018634	LPCAT1	NonCoding	Click Me	(1565,1588)	Offset 6mer	-0.019	0.004	0.004	-0.024	0.007	-0.006	-0.035	-0.015	0.002	0.008	-0.015	-0.021	1.5	0.508	56	144	-14	0		False
ENSSSCT00000018948	STAT5B	NonCoding	Click Me	(991,1018)	Imperfect													3.5	0.5	289	146	-14.82	0		False
ENSSSCT00000017088	CXCR4	NonCoding	Click Me	(422,446)	Imperfect													3	0.567	81	140	-18.47	0		False
ENSSSCT00000019579	PIK3R5	NonCoding	Click Me	(540,565)	Offset 6mer	-0.019	0.001	0.008	0.007	0.007	-0.006	-0.003	-0.015	0	0.017	0.009	0.011	2	0.47	557	146	-14.93	0		False
ENSSSCT00000017054	PIGR	NonCoding	Click Me	(1178,1202)	Imperfect													2	0.346	300	153	-18.15	0		False
ENSSSCT00000018652	FN3KRP	NonCoding	Click Me	(480,503)	7mer-m8	-0.12	0.012	0.117	-0.032	0.014	-0.023	-0.032	-0.161	0.02	0.138	-0.018	-0.021	1.5	0.263	210	156	-23.59	0	0.137	False
ENSSSCT00000023589	PDZD2	NonCoding	Click Me	(183,207)	7mer-m8	-0.12	0.012	0.007	-0.034	0.014	-0.023	-0.144	-0.161	0.02	0.003	-0.019	-0.157	1.5	0.533	199	149	-17.83	0	0.137	False
ENSSSCT00000023117		NonCoding	Click Me	(954,976)	7mer-m8	-0.12	0.012	-0.032	0.075	0.014	-0.023	-0.074	-0.161	0.02	-0.045	0.051	-0.135	1.5	0.629	968	147	-14.31	0	0.137	False
ENSSSCT00000017767	TRPM8	NonCoding	Click Me	(1859,1882)	Imperfect													2	0.521	185	140	-16.75	0		False
ENSSSCT00000014592		NonCoding	Click Me	(2202,2224)	8mer	-0.247	-0.05	-0.033	0.132	0.024	-0.045	-0.219	-0.31	-0.007	-0.067	0.097	-0.287	4.5	0.675	972	159	-18.7	0	0	False
ENSSSCT00000022300	LAMP3	NonCoding	Click Me	(28,52)	7mer-m8	-0.12	0.021	-0.041	-0.055	0.014	-0.023	-0.205	-0.161	0.036	-0.056	-0.033	-0.214	1	0.651	44	145	-12.66	0	0.137	False
ENSSSCT00000016771	SEMA3D	NonCoding	Click Me	(32,55)	Offset 6mer	-0.019	-0.006	-0.01	-0.025	0.007	-0.006	-0.059	-0.015	-0.002	-0.029	-0.016	-0.062	3	0.661	47	156	-18.75	0		False
ENSSSCT00000018459		NonCoding	Click Me	(1134,1159)	Imperfect													5	0.573	300	149	-19.82	0		False
ENSSSCT00000018459		NonCoding	Click Me	(691,716)	Offset 6mer	-0.019	-0.016	-0.031	0.017	0.007	-0.006	-0.05	-0.015	-0.007	-0.085	0.017	-0.09	4.5	0.894	708	142	-14.01	0		False
ENSSSCT00000023699	ACO1	NonCoding	Click Me	(615,639)	Imperfect													3.5	0.716	257	142	-12.1	0		False
ENSSSCT00000016541	VWA5A	NonCoding	Click Me	(586,608)	Imperfect													3	0.617	601	147	-14.64	0		False
ENSSSCT00000022648	MRPS27	NonCoding	Click Me	(458,483)	7mer-m8	-0.12	0.021	0.092	0.002	0.014	-0.023	-0.015	-0.161	0.036	0.107	0.004	-0.014	1	0.324	447	145	-12.82	0	0.137	False
ENSSSCT00000018284		NonCoding	Click Me	(338,362)	Offset 6mer	-0.019	-0.006	0.003	-0.006	0.007	-0.006	-0.027	-0.015	-0.002	0.005	-0.001	-0.013	3	0.517	354	144	-13.84	0		False
ENSSSCT00000022455	PTPRH	NonCoding	Click Me	(633,654)	Offset 6mer	-0.019	-0.013	0.001	-0.02	0.007	-0.006	-0.051	-0.015	-0.005	-0.001	-0.012	-0.033	4	0.544	119	149	-13.96	0		False
ENSSSCT00000023299	PHACTR4	NonCoding	Click Me	(235,260)	7mer-m8	-0.12	0.021	0.053	-0.026	0.014	-0.023	-0.081	-0.161	0.036	0.059	-0.014	-0.08	1	0.42	252	145	-11.58	0	0.137	False
ENSSSCT00000018427	MIER3	NonCoding	Click Me	(2893,2917)	Imperfect													3	0.635	654	144	-13.78	0		False
ENSSSCT00000016727	SCIN	NonCoding	Click Me	(456,478)	Imperfect													3	0.658	205	140	-11.74	0		False
ENSSSCT00000016927	KIAA1614	NonCoding	Click Me	(257,280)	7mer-m8	-0.12	-0.007	0.08	-0.023	0.014	-0.023	-0.079	-0.161	-0.01	0.093	-0.012	-0.091	2.5	0.353	272	143	-15.27	0	0.137	False
ENSSSCT00000016927	KIAA1614	NonCoding	Click Me	(694,717)	7mer-m8	-0.12	0.021	0.057	-0.028	0.014	-0.023	-0.079	-0.161	0.036	0.064	-0.015	-0.077	1	0.411	241	143	-12.05	0	0.137	False
ENSSSCT00000015108	ILVBL	NonCoding	Click Me	(718,742)	Imperfect													3	0.569	735	143	-14.21	0		False
ENSSSCT00000022283	CCDC77	NonCoding	Click Me	(743,767)	Offset 6mer	-0.019	0.001	0.004	-0.02	0.007	-0.006	-0.034	-0.015	0	0.007	-0.012	-0.02	2	0.509	116	154	-20.36	0		False
ENSSSCT00000019287	CCL1	NonCoding	Click Me	(49,72)	Imperfect													2	0.414	65	148	-15.26	0		False
ENSSSCT00000019361	ABHD15	NonCoding	Click Me	(667,689)	Imperfect													4	0.481	424	150	-22.01	0		False
ENSSSCT00000015921	TMEM9B	NonCoding	Click Me	(709,733)	7mer-m8	-0.12	0.021	0.023	-0.021	0.014	-0.023	-0.106	-0.161	0.036	0.022	-0.011	-0.114	1	0.493	287	147	-15.57	0	0.137	False
ENSSSCT00000023446	100622601	NonCoding	Click Me	(968,994)	7mer-m8	-0.12	0.012	0.075	0.004	0.014	-0.023	-0.038	-0.161	0.02	0.086	0.005	-0.049	1.5	0.365	467	145	-14.56	0	0.137	False
ENSSSCT00000017320	GALNT3	NonCoding	Click Me	(666,692)	Offset 6mer	-0.019	-0.002	-0.017	-0.007	0.007	-0.006	-0.045	-0.015	-0.001	-0.047	-0.002	-0.065	2.5	0.735	326	140	-15.38	0		False
ENSSSCT00000023635		NonCoding	Click Me	(1228,1254)	Imperfect													2.5	0.473	321	148	-16.03	0		False
ENSSSCT00000018899	UBTF	NonCoding	Click Me	(268,294)	7mer-m8	-0.12	-0.044	0.013	-0.021	0.014	-0.023	-0.181	-0.161	-0.073	0.011	-0.011	-0.234	4.5	0.517	286	164	-21.03	0	0.137	False
ENSSSCT00000014537	KIAA1549L	NonCoding	Click Me	(327,349)	Offset 6mer	-0.019	-0.006	0.011	-0.006	0.007	-0.006	-0.02	-0.015	-0.002	0.026	-0.001	0.007	3	0.432	341	141	-16.1	0		False
ENSSSCT00000019197	MKS1	NonCoding	Click Me	(63,86)	7mer-m8	-0.12	0.003	0.032	-0.051	0.014	-0.023	-0.145	-0.161	0.005	0.033	-0.03	-0.153	2	0.471	78	144	-11.47	0	0.137	False
ENSSSCT00000022256	NMI	NonCoding	Click Me	(452,476)	7mer-A1	-0.074	-0.002	-0.01	0.001	0.014	-0.017	-0.087	-0.099	0.025	-0.035	0.002	-0.107	2.5	0.645	469	143	-16.79	0	0.098	False
ENSSSCT00000017333	XIRP2	NonCoding	Click Me	(1734,1759)	Imperfect													2.5	0.679	150	160	-19.03	0		False
ENSSSCT00000015534	TICAM2	NonCoding	Click Me	(547,573)	Imperfect													3	0.575	566	140	-12.79	0		False
ENSSSCT00000017044	RASSF5	NonCoding	Click Me	(1627,1652)	Offset 6mer	-0.019	-0.006	0.005	0.011	0.007	-0.006	-0.009	-0.015	-0.002	0.009	0.012	0.004	3	0.501	618	153	-19.65	0		False
ENSSSCT00000018165	SCRN1	NonCoding	Click Me	(3761,3785)	7mer-m8	-0.12	-0.035	-0.061	-0.039	0.014	-0.023	-0.264	-0.161	-0.057	-0.081	-0.022	-0.321	4	0.7	163	166	-18.85	0	0.137	False
ENSSSCT00000014652	WEE1	NonCoding	Click Me	(1048,1072)	Imperfect													2	0.768	105	145	-12.05	0		False
ENSSSCT00000023271	SNRNP27	NonCoding	Click Me	(81,105)	Imperfect													6	0.603	97	147	-24.64	0		False
ENSSSCT00000019346	FAM222B	NonCoding	Click Me	(833,856)	Imperfect													5	0.606	849	144	-19.05	0		False
ENSSSCT00000014685		NonCoding	Click Me	(736,760)	7mer-m8	-0.12	-0.007	0.068	0.045	0.014	-0.023	-0.023	-0.161	-0.01	0.077	0.031	-0.063	2.5	0.384	752	157	-17.27	0	0.137	False
ENSSSCT00000014685		NonCoding	Click Me	(476,500)	7mer-m8	-0.12	0.012	0.022	0.008	0.014	-0.023	-0.088	-0.161	0.02	0.021	0.008	-0.112	1.5	0.496	492	150	-14.15	0	0.137	False
ENSSSCT00000017418	PRKRA	NonCoding	Click Me	(306,336)	Imperfect													2.5	0.515	260	144	-17.84	0		False
ENSSSCT00000017849		NonCoding	Click Me	(654,678)	Offset 6mer	-0.019	-0.006	0.007	0.014	0.007	-0.006	-0.003	-0.015	-0.002	0.016	0.015	0.014	3	0.471	670	145	-17.95	0		False
ENSSSCT00000023111	TDRD1	NonCoding	Click Me	(2834,2858)	6mer	-0.019	-0.006	-0.002	-0.021	0.007	-0.006	-0.047	-0.015	-0.002	-0.007	-0.013	-0.038	3	0.57	106	142	-16.2	0		False
ENSSSCT00000016582	ACRV1	NonCoding	Click Me	(180,203)	8mer	-0.247	0.024	0.024	-0.098	0.024	-0.045	-0.317	-0.31	0.007	0.021	-0.059	-0.341	1	0.538	65	143	-14.23	0	0	False
ENSSSCT00000016582	ACRV1	NonCoding	Click Me	(88,112)	6mer	-0.019	-0.02	-0.002	-0.021	0.007	-0.006	-0.062	-0.015	-0.008	-0.008	-0.013	-0.044	5	0.574	105	142	-20.72	0		False
ENSSSCT00000022881	MAP3K2	NonCoding	Click Me	(298,323)	Imperfect													3	0.497	316	141	-13.23	0		False
ENSSSCT00000022579		NonCoding	Click Me	(1996,2025)	Offset 6mer	-0.019	0.001	-0.016	0.008	0.007	-0.006	-0.026	-0.015	0	-0.044	0.01	-0.049	2	0.722	567	142	-16.26	0		False
ENSSSCT00000015400	WDR41	NonCoding	Click Me	(2177,2200)	7mer-m8	-0.12	-0.007	-0.06	0.151	0.014	-0.023	-0.045	-0.161	-0.01	-0.079	0.1	-0.151	2.5	0.697	1500	168	-17.1	0	0.137	False
ENSSSCT00000015400	WDR41	NonCoding	Click Me	(4361,4388)	8mer	-0.247	-0.008	-0.013	-0.046	0.024	-0.045	-0.334	-0.31	0.001	-0.036	-0.024	-0.369	2.5	0.627	270	155	-20.34	0	0	False
ENSSSCT00000015156	NR2F6	NonCoding	Click Me	(191,215)	7mer-m8	-0.12	0.021	0.03	-0.032	0.014	-0.023	-0.11	-0.161	0.036	0.032	-0.018	-0.112	1	0.475	207	147	-13.36	0	0.137	False
ENSSSCT00000018200	STK31	NonCoding	Click Me	(99,124)	Offset 6mer	-0.019	-0.013	-0.004	-0.023	0.007	-0.006	-0.059	-0.015	-0.005	-0.014	-0.014	-0.049	4	0.599	72	148	-15.97	0		False
ENSSSCT00000015537	CDO1	NonCoding	Click Me	(388,413)	Offset 6mer	-0.019	-0.009	-0.011	-0.007	0.007	-0.006	-0.046	-0.015	-0.004	-0.031	-0.002	-0.052	3.5	0.668	323	140	-10.64	0		False
ENSSSCT00000016273	CCDC81	NonCoding	Click Me	(261,283)	Imperfect													2	0.586	276	143	-12.26	0		False
ENSSSCT00000016273	CCDC81	NonCoding	Click Me	(150,173)	7mer-m8	-0.12	0.021	0.015	-0.038	0.014	-0.023	-0.131	-0.161	0.036	0.013	-0.022	-0.134	1	0.512	165	141	-17.11	0	0.137	False
ENSSSCT00000016743	HDAC9	NonCoding	Click Me	(243,269)	Imperfect													3.5	0.599	116	140	-18.87	0		False
ENSSSCT00000014538	HIPK3	NonCoding	Click Me	(3348,3371)	Imperfect													4	0.475	98	146	-16.66	0		False
ENSSSCT00000014691		NonCoding	Click Me	(736,760)	7mer-m8	-0.12	-0.007	0.068	0.044	0.014	-0.023	-0.024	-0.161	-0.01	0.077	0.031	-0.063	2.5	0.384	747	157	-17.27	0	0.137	False
ENSSSCT00000014691		NonCoding	Click Me	(476,500)	7mer-m8	-0.12	0.012	0.022	0.008	0.014	-0.023	-0.088	-0.161	0.02	0.021	0.008	-0.112	1.5	0.496	492	150	-14.15	0	0.137	False
ENSSSCT00000019379	RNMTL1	NonCoding	Click Me	(757,783)	Imperfect													3	0.498	776	149	-22.75	0		False
ENSSSCT00000019379	RNMTL1	NonCoding	Click Me	(593,619)	Imperfect													2	0.437	612	144	-16.32	0		False
ENSSSCT00000018043	IRF5	NonCoding	Click Me	(184,207)	7mer-m8	-0.12	0.021	0.039	-0.034	0.014	-0.023	-0.102	-0.161	0.036	0.042	-0.019	-0.102	1	0.453	199	149	-14.31	0	0.137	False
ENSSSCT00000023098		NonCoding	Click Me	(84,107)	Imperfect													2.5	0.521	100	151	-20.39	0		False
ENSSSCT00000014646	CTR9	NonCoding	Click Me	(456,479)	Imperfect													2	0.557	263	148	-16.58	0		False
ENSSSCT00000018555	UBLCP1	NonCoding	Click Me	(103,127)	8mer	-0.247	0.003	-0.023	-0.084	0.024	-0.045	-0.372	-0.31	0.003	-0.052	-0.05	-0.408	2	0.651	119	151	-18.32	0	0	False
ENSSSCT00000022686	CYP2C42	NonCoding	Click Me	(1752,1778)	Imperfect													4	0.511	1500	149	-17.93	0		False
ENSSSCT00000019082	SNX11	NonCoding	Click Me	(1388,1412)	8mer	-0.247	0.013	0.041	-0.052	0.024	-0.045	-0.266	-0.31	0.005	0.046	-0.028	-0.286	1.5	0.498	246	150	-17.88	0	0	False
ENSSSCT00000017981	TMEM213	NonCoding	Click Me	(349,372)	Imperfect													6.5	0.598	365	145	-20.31	0		False
ENSSSCT00000015395	AGGF1	NonCoding	Click Me	(546,570)	Imperfect													2.5	0.73	563	147	-20.31	0		False
ENSSSCT00000019097	CALCOCO2	NonCoding	Click Me	(349,373)	Imperfect													2.5	0.561	366	156	-18.86	0		False
ENSSSCT00000019069	TBKBP1	NonCoding	Click Me	(131,154)	7mer-m8	-0.12	0.003	0.097	-0.041	0.014	-0.023	-0.07	-0.161	0.005	0.113	-0.024	-0.066	2	0.311	146	148	-15.68	0	0.137	False
ENSSSCT00000016342	C11ORF70	NonCoding	Click Me	(281,308)	Offset 6mer	-0.019	-0.002	-0.018	-0.021	0.007	-0.006	-0.061	-0.015	-0.001	-0.051	-0.013	-0.079	2.5	0.749	104	140	-15.38	0		False
ENSSSCT00000016410	C11orf57	NonCoding	Click Me	(137,160)	Offset 6mer	-0.019	-0.002	-0.008	-0.025	0.007	-0.006	-0.055	-0.015	-0.001	-0.024	-0.016	-0.056	2.5	0.639	38	148	-14.22	0		False
ENSSSCT00000017131	CLASP1	NonCoding	Click Me	(1453,1479)	Imperfect													3.5	0.681	1205	141	-14.82	0		False
ENSSSCT00000023345	AIMP1	NonCoding	Click Me	(1656,1679)	Imperfect													3	0.627	774	146	-15.92	0		False
ENSSSCT00000022327	CLIPR-59	NonCoding	Click Me	(629,654)	7mer-m8	-0.12	-0.007	-0.017	0.03	0.014	-0.023	-0.123	-0.161	-0.01	-0.026	0.022	-0.176	2.5	0.59	646	159	-16.24	0	0.137	False
ENSSSCT00000022358	MFSD11	NonCoding	Click Me	(1337,1362)	Imperfect													2.5	0.763	1355	144	-17.39	0		False
ENSSSCT00000014539	PRRG4	NonCoding	Click Me	(3279,3305)	Offset 6mer	-0.019	-0.006	-0.007	-0.02	0.007	-0.006	-0.051	-0.015	-0.002	-0.02	-0.012	-0.05	3	0.624	128	147	-12.99	0		False
ENSSSCT00000022387	SENP7	NonCoding	Click Me	(552,575)	Imperfect													3.5	0.653	568	152	-16.45	0		False
ENSSSCT00000014469	CKAP5	NonCoding	Click Me	(331,358)	Imperfect													2.5	0.671	104	151	-19.77	0		False
ENSSSCT00000019201	SUPT4H1	NonCoding	Click Me	(232,256)	Imperfect													2	0.459	58	153	-20.1	0		False
ENSSSCT00000016782	GNAI1	NonCoding	Click Me	(1421,1445)	Imperfect													2.5	0.633	480	147	-15.87	0		False
ENSSSCT00000017134		NonCoding	Click Me	(492,518)	Offset 6mer	-0.019	0.001	-0.001	0.004	0.007	-0.006	-0.015	-0.015	0	-0.007	0.007	-0.014	2	0.567	510	141	-11.75	0		False
ENSSSCT00000018844	CDC27	NonCoding	Click Me	(3234,3258)	Offset 6mer	-0.019	-0.006	-0.022	-0.013	0.007	-0.006	-0.06	-0.015	-0.002	-0.062	-0.007	-0.086	3	0.795	227	146	-15.3	0		False
ENSSSCT00000018023	COPG2	NonCoding	Click Me	(1505,1529)	7mer-m8	-0.12	0.03	-0.043	0.108	0.014	-0.023	-0.034	-0.161	0.052	-0.059	0.072	-0.096	0.5	0.655	1199	140	-13.43	0	0.137	False
ENSSSCT00000023066	SRP9	NonCoding	Click Me	(314,337)	6mer	-0.019	-0.006	-0.019	-0.007	0.007	-0.006	-0.05	-0.015	-0.002	-0.052	-0.002	-0.071	3	0.754	330	140	-12.61	0		False
ENSSSCT00000017180	CDKN2AIP	NonCoding	Click Me	(230,252)	Offset 6mer	-0.019	-0.006	-0.022	-0.012	0.007	-0.006	-0.06	-0.015	-0.002	-0.062	-0.006	-0.086	3	0.798	244	149	-16.74	0		False
ENSSSCT00000018121	TMEM168	NonCoding	Click Me	(1305,1329)	7mer-m8	-0.12	-0.007	-0.092	0.125	0.014	-0.023	-0.102	-0.161	-0.01	-0.118	0.083	-0.206	2.5	0.774	1321	159	-15.09	0	0.137	False
ENSSSCT00000015025	NACC1	NonCoding	Click Me	(539,563)	Imperfect													3	0.421	556	142	-15.19	0		False
ENSSSCT00000023754	SOX7	NonCoding	Click Me	(657,680)	8mer	-0.247	-0.039	-0.005	0.056	0.024	-0.045	-0.256	-0.31	-0.005	-0.024	0.046	-0.293	4	0.607	672	180	-27.27	0	0	False
ENSSSCT00000023754	SOX7	NonCoding	Click Me	(462,485)	7mer-m8	-0.12	-0.007	0.06	0.006	0.014	-0.023	-0.07	-0.161	-0.01	0.067	0.006	-0.098	2.5	0.403	477	142	-10.87	0	0.137	False
ENSSSCT00000016572	CCDC15	NonCoding	Click Me	(518,541)	Imperfect													2	0.786	427	144	-12.42	0		False
ENSSSCT00000016363	KBTBD3	NonCoding	Click Me	(2544,2568)	7mer-m8	-0.12	0.012	-0.092	-0.038	0.014	-0.023	-0.247	-0.161	0.02	-0.118	-0.022	-0.28	1.5	0.774	169	153	-15.4	0	0.137	False
ENSSSCT00000018355	FYB	NonCoding	Click Me	(4114,4139)	Offset 6mer	-0.019	-0.002	0	0.002	0.007	-0.006	-0.019	-0.015	-0.001	-0.004	0.006	-0.015	2.5	0.557	480	153	-19.48	0		False
ENSSSCT00000018355	FYB	NonCoding	Click Me	(3094,3120)	Imperfect													3	0.635	1498	151	-16.39	0		False
ENSSSCT00000018355	FYB	NonCoding	Click Me	(4426,4451)	Offset 6mer	-0.019	-0.006	-0.023	-0.017	0.007	-0.006	-0.065	-0.015	-0.002	-0.064	-0.01	-0.091	3	0.804	168	148	-11.76	0		False
ENSSSCT00000022296	PCD1A	NonCoding	Click Me	(265,289)	7mer-m8	-0.12	0.012	0.032	-0.028	0.014	-0.023	-0.113	-0.161	0.02	0.033	-0.015	-0.123	1.5	0.471	238	145	-15.66	0	0.137	False
ENSSSCT00000015302	CNOT6	NonCoding	Click Me	(3543,3567)	Imperfect													3.5	0.677	695	141	-17.59	0		False
ENSSSCT00000015302	CNOT6	NonCoding	Click Me	(4191,4215)	Imperfect													2.5	0.624	47	141	-14.98	0		False
ENSSSCT00000016258	CCDC90B	NonCoding	Click Me	(2618,2642)	Imperfect													2	0.526	802	141	-18.34	0		False
ENSSSCT00000022361		NonCoding	Click Me	(152,174)	7mer-m8	-0.12	0.021	0.06	-0.038	0.014	-0.023	-0.087	-0.161	0.036	0.067	-0.022	-0.08	1	0.404	166	143	-16.28	0	0.137	False
ENSSSCT00000022243	LIN7C	NonCoding	Click Me	(2549,2573)	Imperfect													2.5	0.476	1223	154	-15.14	0		False
ENSSSCT00000022243	LIN7C	NonCoding	Click Me	(2993,3016)	Offset 6mer	-0.019	-0.02	-0.017	0.021	0.007	-0.006	-0.034	-0.015	-0.008	-0.047	0.02	-0.05	5	0.735	781	150	-16.92	0		False
ENSSSCT00000014486	AMBRA1	NonCoding	Click Me	(338,362)	8mer	-0.247	0.024	0.041	-0.025	0.024	-0.045	-0.227	-0.31	0.007	0.047	-0.009	-0.265	1	0.497	354	154	-19.92	0	0	False
ENSSSCT00000019572		NonCoding	Click Me	(1197,1221)	Imperfect													2	0.703	77	146	-12.53	0		False
ENSSSCT00000014459	PSMC3	NonCoding	Click Me	(653,679)	Offset 6mer	-0.019	-0.013	-0.006	0.014	0.007	-0.006	-0.023	-0.015	-0.005	-0.019	0.015	-0.024	4	0.617	671	158	-23.05	0		False
ENSSSCT00000014459	PSMC3	NonCoding	Click Me	(349,375)	Imperfect													2.5	0.559	368	152	-16.49	0		False
ENSSSCT00000022743		NonCoding	Click Me	(601,626)	Imperfect													2.5	0.529	619	140	-22.16	0		False
ENSSSCT00000022593	IFI35	NonCoding	Click Me	(157,180)	7mer-m8	-0.12	0.003	0.002	-0.052	0.014	-0.023	-0.176	-0.161	0.005	-0.003	-0.031	-0.189	2	0.544	71	145	-13.55	0	0.137	False
ENSSSCT00000016399	SDHD	NonCoding	Click Me	(704,726)	Imperfect													3	0.602	78	142	-14.82	0		False
ENSSSCT00000016950	ARPC5	NonCoding	Click Me	(135,163)	Imperfect													3	0.718	156	147	-16.45	0		False
ENSSSCT00000022477		NonCoding	Click Me	(423,447)	Imperfect													2.5	0.718	440	148	-17.18	0		False
ENSSSCT00000018897	SLC4A1	NonCoding	Click Me	(808,831)	Offset 6mer	-0.019	0.004	-0.011	0.013	0.007	-0.006	-0.013	-0.015	0.002	-0.032	0.014	-0.032	1.5	0.673	643	140	-14.02	0		False
ENSSSCT00000019469	PITPNM3	NonCoding	Click Me	(3006,3034)	8mer	-0.247	0.034	0.071	0.153	0.024	-0.045	-0.009	-0.31	0.009	0.094	0.112	-0.095	0.5	0.423	1058	151	-21.45	0	0	False
ENSSSCT00000019469	PITPNM3	NonCoding	Click Me	(678,703)	6mer	-0.019	-0.013	0.014	0.016	0.007	-0.006	-0.001	-0.015	-0.005	0.034	0.016	0.03	4	0.398	696	141	-17.49	0		False
ENSSSCT00000019469	PITPNM3	NonCoding	Click Me	(3071,3096)	Imperfect													4.5	0.559	997	140	-21.15	0		False
ENSSSCT00000018864	ARHGAP27	NonCoding	Click Me	(573,597)	7mer-m8	-0.12	0.03	0.077	0.022	0.014	-0.023	0	-0.161	0.052	0.088	0.017	-0.005	0.5	0.362	589	141	-14.18	0	0.137	False
ENSSSCT00000022993	FAM126A	NonCoding	Click Me	(1577,1602)	Imperfect													2.5	0.576	65	155	-20.85	0		False
ENSSSCT00000022993	FAM126A	NonCoding	Click Me	(53,79)	Imperfect													3.5	0.45	72	141	-15.64	0		False
ENSSSCT00000016432	ZNF259	NonCoding	Click Me	(259,281)	Imperfect													3.5	0.488	274	147	-14.61	0		False
ENSSSCT00000018248		NonCoding	Click Me	(220,243)	8mer	-0.247	0.013	-0.052	-0.055	0.024	-0.045	-0.361	-0.31	0.005	-0.097	-0.03	-0.432	1.5	0.722	235	152	-18.44	0	0	False
ENSSSCT00000019030	WIPF2	NonCoding	Click Me	(3498,3526)	7mer-m8	-0.12	0.012	-0.025	0.126	0.014	-0.023	-0.017	-0.161	0.02	-0.037	0.083	-0.094	1.5	0.612	1324	144	-13.07	0	0.137	False
ENSSSCT00000019030	WIPF2	NonCoding	Click Me	(259,283)	Offset 6mer	-0.019	0.008	0.004	-0.01	0.007	-0.006	-0.017	-0.015	0.003	0.008	-0.005	-0.008	1	0.506	275	141	-10.19	0		False
ENSSSCT00000019609	ZNF18	NonCoding	Click Me	(201,225)	Offset 6mer	-0.019	-0.002	-0.009	-0.014	0.007	-0.006	-0.044	-0.015	-0.001	-0.027	-0.007	-0.05	2.5	0.649	217	150	-17.48	0		False
ENSSSCT00000019609	ZNF18	NonCoding	Click Me	(833,856)	8mer	-0.247	0.003	-0.007	0.055	0.024	-0.045	-0.217	-0.31	0.003	-0.027	0.045	-0.289	2	0.612	669	149	-17.6	0	0	False
ENSSSCT00000019609	ZNF18	NonCoding	Click Me	(720,740)	7mer-m8	-0.12	0.003	-0.067	0.042	0.014	-0.023	-0.151	-0.161	0.005	-0.088	0.03	-0.214	2	0.713	732	141	-12.04	0	0.137	False
ENSSSCT00000016326	ENDOD1	NonCoding	Click Me	(1209,1233)	7mer-m8	-0.12	0.012	-0.07	0.058	0.014	-0.023	-0.129	-0.161	0.02	-0.092	0.04	-0.192	1.5	0.721	845	150	-15.74	0	0.137	False
ENSSSCT00000017825	SEPT2	NonCoding	Click Me	(1477,1499)	7mer-m8	-0.12	0.021	0.073	-0.007	0.014	-0.023	-0.042	-0.161	0.036	0.084	-0.002	-0.043	1	0.371	386	147	-13.64	0	0.137	False
ENSSSCT00000014709		NonCoding	Click Me	(194,218)	7mer-m8	-0.12	0.003	0.077	-0.032	0.014	-0.023	-0.081	-0.161	0.005	0.089	-0.018	-0.085	2	0.36	210	152	-18.51	0	0.137	False
ENSSSCT00000022886		NonCoding	Click Me	(318,342)	Imperfect													2	0.7	95	153	-18.78	0		False
ENSSSCT00000022900	RNF141	NonCoding	Click Me	(140,165)	8mer	-0.247	-0.029	-0.061	-0.074	0.024	-0.045	-0.432	-0.31	-0.003	-0.111	-0.043	-0.468	3.5	0.744	157	165	-18.64	0	0	False
ENSSSCT00000022900	RNF141	NonCoding	Click Me	(435,457)	Imperfect													2	0.569	450	143	-14.95	0		False
ENSSSCT00000023179	RHOU	NonCoding	Click Me	(903,928)	Imperfect													5	0.715	921	147	-18.37	0		False
ENSSSCT00000023179	RHOU	NonCoding	Click Me	(1362,1385)	Imperfect													2	0.528	1378	141	-15.83	0		False
ENSSSCT00000015747	RBM27	NonCoding	Click Me	(1610,1633)	Imperfect													3.5	0.618	1500	141	-10.79	0		False
ENSSSCT00000018565	ADAM19	NonCoding	Click Me	(3856,3882)	Imperfect													3	0.475	42	148	-14.47	0		False
ENSSSCT00000018302	PDZD2	NonCoding	Click Me	(183,207)	7mer-m8	-0.12	0.012	0.007	-0.034	0.014	-0.023	-0.144	-0.161	0.02	0.003	-0.019	-0.157	1.5	0.533	199	149	-17.83	0	0.137	False
ENSSSCT00000019168	TMEM100	NonCoding	Click Me	(129,153)	Offset 6mer	-0.019	-0.006	-0.016	-0.019	0.007	-0.006	-0.059	-0.015	-0.002	-0.045	-0.011	-0.073	3	0.727	145	153	-17.75	0		False
ENSSSCT00000018881	CCDC103	NonCoding	Click Me	(348,372)	7mer-A1	-0.074	-0.016	-0.024	-0.01	0.014	-0.017	-0.127	-0.099	-0.017	-0.062	-0.006	-0.184	4.5	0.71	365	149	-18.16	0	0.098	False
ENSSSCT00000018881	CCDC103	NonCoding	Click Me	(125,154)	Offset 6mer	-0.019	-0.006	-0.001	-0.019	0.007	-0.006	-0.044	-0.015	-0.002	-0.006	-0.011	-0.034	3	0.565	146	148	-20.32	0		False
ENSSSCT00000015570		NonCoding	Click Me	(225,251)	Imperfect													3.5	0.681	222	140	-17.49	0		False
ENSSSCT00000018695	RHBDF2	NonCoding	Click Me	(776,800)	Offset 6mer	-0.019	0.004	-0.014	-0.016	0.007	-0.006	-0.044	-0.015	0.002	-0.039	-0.009	-0.061	1.5	0.701	188	149	-12.83	0		False
ENSSSCT00000018368	FBXO4	NonCoding	Click Me	(762,786)	Offset 6mer	-0.019	-0.016	-0.013	-0.003	0.007	-0.006	-0.051	-0.015	-0.007	-0.036	0.001	-0.057	4.5	0.689	390	158	-20.62	0		False
ENSSSCT00000023679	MFSD8	NonCoding	Click Me	(213,235)	Offset 6mer	-0.019	-0.006	-0.028	-0.013	0.007	-0.006	-0.066	-0.015	-0.002	-0.076	-0.007	-0.101	3	0.856	227	151	-14.45	0		False
ENSSSCT00000014878	RAB3D	NonCoding	Click Me	(3042,3066)	7mer-m8	-0.12	-0.007	-0.022	0.011	0.014	-0.023	-0.148	-0.161	-0.01	-0.033	0.009	-0.195	2.5	0.604	510	161	-16.36	0	0.137	False
ENSSSCT00000023671	PDZD3	NonCoding	Click Me	(312,340)	Offset 6mer	-0.019	0.004	0	-0.007	0.007	-0.006	-0.022	-0.015	0.002	-0.004	-0.002	-0.019	1.5	0.557	332	143	-16.85	0		False
ENSSSCT00000017511	PLCL1	NonCoding	Click Me	(437,462)	Imperfect													2.5	0.627	455	145	-18.56	0		False
ENSSSCT00000015925	SCUBE2	NonCoding	Click Me	(1541,1566)	Offset 6mer	-0.019	-0.016	-0.021	-0.017	0.007	-0.006	-0.073	-0.015	-0.007	-0.059	-0.009	-0.09	4.5	0.786	178	142	-13.15	0		False
ENSSSCT00000018126		NonCoding	Click Me	(87,113)	Imperfect													2	0.721	106	141	-15.64	0		False
ENSSSCT00000023162	SUSD2	NonCoding	Click Me	(2393,2418)	7mer-m8	-0.12	-0.007	0.06	0.071	0.014	-0.023	-0.005	-0.161	-0.01	0.068	0.048	-0.055	2.5	0.402	938	149	-17.81	0	0.137	False
ENSSSCT00000022409	ZNF558	NonCoding	Click Me	(2221,2249)	8mer	-0.247	0.024	-0.087	-0.104	0.024	-0.045	-0.435	-0.31	0.007	-0.151	-0.063	-0.517	1	0.806	38	151	-19.93	0	0	False
ENSSSCT00000022409	ZNF558	NonCoding	Click Me	(817,842)	Offset 6mer	-0.019	-0.002	-0.019	0.025	0.007	-0.006	-0.016	-0.015	-0.001	-0.053	0.023	-0.046	2.5	0.759	834	141	-14.47	0		False
ENSSSCT00000018005	CALD1	NonCoding	Click Me	(1791,1817)	Imperfect													3.5	0.503	587	145	-19.08	0		False
ENSSSCT00000016179	PLEKHB1	NonCoding	Click Me	(368,392)	Offset 6mer	-0.019	-0.006	0.003	-0.004	0.007	-0.006	-0.026	-0.015	-0.002	0.004	0.001	-0.013	3	0.523	384	146	-18.35	0		False
ENSSSCT00000016179	PLEKHB1	NonCoding	Click Me	(698,722)	Imperfect													2.5	0.435	457	142	-17.51	0		False
ENSSSCT00000017589	ACADL	NonCoding	Click Me	(559,584)	7mer-m8	-0.12	0.012	-0.021	0.02	0.014	-0.023	-0.118	-0.161	0.02	-0.032	0.015	-0.157	1.5	0.601	576	149	-15.51	0	0.137	False
ENSSSCT00000017589	ACADL	NonCoding	Click Me	(404,430)	Imperfect													4.5	0.743	423	143	-16.19	0		False
ENSSSCT00000016204	ARRB1	NonCoding	Click Me	(116,140)	8mer	-0.247	0.013	0.122	-0.095	0.024	-0.045	-0.228	-0.31	0.005	0.172	-0.057	-0.19	1.5	0.301	74	153	-20.77	0	0	False
ENSSSCT00000016204	ARRB1	NonCoding	Click Me	(51,75)	Offset 6mer	-0.019	0.001	0.008	-0.024	0.007	-0.006	-0.033	-0.015	0	0.018	-0.015	-0.011	2	0.464	67	142	-11.52	0		False
ENSSSCT00000017181	STOX2	NonCoding	Click Me	(175,198)	Imperfect													3	0.631	191	144	-18.99	0		False
ENSSSCT00000017181	STOX2	NonCoding	Click Me	(4379,4401)	Imperfect													3.5	0.517	303	141	-15.92	0		False
ENSSSCT00000015918	ST5	NonCoding	Click Me	(402,427)	7mer-m8	-0.12	-0.007	0.029	-0.002	0.014	-0.023	-0.109	-0.161	-0.01	0.03	0.001	-0.14	2.5	0.477	419	153	-16.99	0	0.137	False
ENSSSCT00000015918	ST5	NonCoding	Click Me	(1125,1152)	8mer	-0.247	0.034	0.113	-0.084	0.024	-0.045	-0.204	-0.31	0.009	0.158	-0.049	-0.192	0.5	0.323	120	147	-18.8	0	0	False
ENSSSCT00000017784	RAMP1	NonCoding	Click Me	(152,175)	7mer-m8	-0.12	0.021	0.08	-0.038	0.014	-0.023	-0.066	-0.161	0.036	0.093	-0.022	-0.054	1	0.353	167	155	-18.68	0	0.137	False
ENSSSCT00000017481	GLS	NonCoding	Click Me	(768,792)	Offset 6mer	-0.019	-0.002	-0.01	0.021	0.007	-0.006	-0.01	-0.015	-0.001	-0.03	0.02	-0.026	2.5	0.666	784	143	-17.75	0		False
ENSSSCT00000017481	GLS	NonCoding	Click Me	(37,62)	Imperfect													3	0.719	55	142	-15.76	0		False
ENSSSCT00000018228	NPC1L1	NonCoding	Click Me	(2997,3022)	Offset 6mer	-0.019	-0.013	0.013	0.008	0.007	-0.006	-0.01	-0.015	-0.005	0.032	0.01	0.022	4	0.405	574	158	-23.51	0		False
ENSSSCT00000022857	RHBDF2	NonCoding	Click Me	(776,800)	Offset 6mer	-0.019	0.004	-0.014	-0.016	0.007	-0.006	-0.044	-0.015	0.002	-0.039	-0.009	-0.061	1.5	0.701	188	149	-12.83	0		False
ENSSSCT00000023039	TRIM55	NonCoding	Click Me	(961,986)	Offset 6mer	-0.019	0.001	0	-0.009	0.007	-0.006	-0.027	-0.015	0	-0.004	-0.003	-0.022	2	0.554	296	140	-13.44	0		False
ENSSSCT00000022777	NASP	NonCoding	Click Me	(282,306)	8mer	-0.247	0.024	-0.004	-0.039	0.024	-0.045	-0.286	-0.31	0.007	-0.022	-0.019	-0.344	1	0.605	298	152	-17.02	0	0	False
ENSSSCT00000019073	MRPL10	NonCoding	Click Me	(193,217)	Imperfect													2	0.421	210	154	-18.4	0		False
ENSSSCT00000019486	RNF167	NonCoding	Click Me	(704,729)	Imperfect													2	0.648	722	145	-16.08	0		False
ENSSSCT00000018112	CAV1	NonCoding	Click Me	(123,150)	Imperfect													4.5	0.667	143	140	-17.77	0		False
ENSSSCT00000018937	MLX	NonCoding	Click Me	(758,782)	7mer-m8	-0.12	0.021	0.126	-0.034	0.014	-0.023	-0.016	-0.161	0.036	0.148	-0.019	0.004	1	0.241	197	145	-17.59	0	0.137	False
ENSSSCT00000017322		NonCoding	Click Me	(30,56)	Imperfect													3	0.487	49	144	-11.68	0		False
ENSSSCT00000018094	TSPAN12	NonCoding	Click Me	(1051,1073)	Imperfect													2.5	0.671	250	147	-16.51	0		False
ENSSSCT00000017380		NonCoding	Click Me	(2025,2049)	Imperfect													3.5	0.685	586	143	-16.85	0		False
ENSSSCT00000017380		NonCoding	Click Me	(2382,2406)	Imperfect													3.5	0.721	229	141	-16	0		False
ENSSSCT00000017545	FAM117B	NonCoding	Click Me	(1156,1181)	Imperfect													2.5	0.463	1174	153	-17.82	0		False
ENSSSCT00000016571	HEPACAM	NonCoding	Click Me	(763,786)	Imperfect													4.5	0.53	779	144	-23.31	0		False
ENSSSCT00000017048	PIGR	NonCoding	Click Me	(1178,1202)	Imperfect													2	0.346	295	153	-18.15	0		False
ENSSSCT00000023639	CES3	NonCoding	Click Me	(244,268)	7mer-m8	-0.12	0.03	0.092	-0.054	0.014	-0.023	-0.061	-0.161	0.052	0.107	-0.032	-0.035	0.5	0.324	51	141	-16.37	0	0.137	False
ENSSSCT00000017083	SPOPL	NonCoding	Click Me	(3656,3686)	Offset 6mer	-0.019	-0.016	-0.004	-0.006	0.007	-0.006	-0.045	-0.015	-0.007	-0.014	-0.001	-0.037	4.5	0.599	353	144	-15.8	0		False
ENSSSCT00000015332	TMED9	NonCoding	Click Me	(351,375)	7mer-m8	-0.12	0.021	0.018	-0.011	0.014	-0.023	-0.101	-0.161	0.036	0.016	-0.004	-0.114	1	0.506	358	148	-15.56	0	0.137	False
ENSSSCT00000023081		NonCoding	Click Me	(1491,1516)	7mer-m8	-0.12	0.003	0.017	0.015	0.014	-0.023	-0.094	-0.161	0.005	0.015	0.012	-0.128	2	0.507	543	145	-14.98	0	0.137	False
ENSSSCT00000014764	UHRF1	NonCoding	Click Me	(107,130)	7mer-m8	-0.12	-0.016	0.006	-0.044	0.014	-0.023	-0.183	-0.161	-0.026	0.002	-0.026	-0.211	3	0.534	122	161	-14.85	0	0.137	False
ENSSSCT00000018038	AHCYL2	NonCoding	Click Me	(31,55)	Imperfect													4	0.525	48	149	-18.85	0		False
ENSSSCT00000014853	ANGPTL4	NonCoding	Click Me	(688,716)	Imperfect													3.5	0.561	287	159	-19.34	0		False
ENSSSCT00000018493	STC2	NonCoding	Click Me	(2613,2637)	7mer-m8	-0.12	-0.007	-0.039	0.001	0.014	-0.023	-0.174	-0.161	-0.01	-0.054	0.003	-0.222	2.5	0.646	445	165	-18.92	0	0.137	False
ENSSSCT00000018493	STC2	NonCoding	Click Me	(2074,2097)	Imperfect													2	0.535	986	140	-16.95	0		False
ENSSSCT00000023248	CTR1	NonCoding	Click Me	(54,83)	Offset 6mer	-0.019	-0.002	0.015	-0.024	0.007	-0.006	-0.031	-0.015	-0.001	0.037	-0.015	0.005	2.5	0.388	53	144	-19.5	0		False
ENSSSCT00000018321	RAD1	NonCoding	Click Me	(694,721)	Offset 6mer	-0.019	-0.013	-0.014	-0.018	0.007	-0.006	-0.063	-0.015	-0.005	-0.039	-0.01	-0.07	4	0.702	154	140	-18.22	0		False
ENSSSCT00000016476	DPAGT1	NonCoding	Click Me	(868,893)	7mer-m8	-0.12	0.012	-0.009	-0.046	0.014	-0.023	-0.172	-0.161	0.02	-0.017	-0.027	-0.184	1.5	0.572	112	148	-19.27	0	0.137	False
ENSSSCT00000014565	BBOX1	NonCoding	Click Me	(50,74)	Offset 6mer	-0.019	-0.016	-0.006	-0.024	0.007	-0.006	-0.065	-0.015	-0.007	-0.019	-0.015	-0.056	4.5	0.619	66	158	-20.75	0		False
ENSSSCT00000015927	TMEM9B	NonCoding	Click Me	(709,733)	7mer-m8	-0.12	0.021	0.023	-0.021	0.014	-0.023	-0.106	-0.161	0.036	0.022	-0.011	-0.114	1	0.493	287	147	-15.57	0	0.137	False
ENSSSCT00000018706	CYGB	NonCoding	Click Me	(90,114)	7mer-m8	-0.12	0.012	0.087	-0.047	0.014	-0.023	-0.077	-0.161	0.02	0.101	-0.027	-0.067	1.5	0.336	106	154	-15.44	0	0.137	False
ENSSSCT00000016438	PCSK7	NonCoding	Click Me	(788,810)	7mer-m8	-0.12	0.021	0.091	-0.027	0.014	-0.023	-0.044	-0.161	0.036	0.106	-0.015	-0.034	1	0.326	246	147	-14.36	0	0.137	False
ENSSSCT00000016669	SRI	NonCoding	Click Me	(336,361)	7mer-m8	-0.12	0.021	-0.038	-0.012	0.014	-0.023	-0.157	-0.161	0.036	-0.052	-0.005	-0.182	1	0.642	353	153	-14.43	0	0.137	False
ENSSSCT00000016988	ATF3	NonCoding	Click Me	(862,889)	7mer-m8	-0.12	-0.016	-0.029	-0.011	0.014	-0.023	-0.185	-0.161	-0.026	-0.041	-0.004	-0.233	3	0.621	361	152	-19.3	0	0.137	False
ENSSSCT00000023763	SUB1	NonCoding	Click Me	(390,414)	Offset 6mer	-0.019	-0.006	-0.017	-0.014	0.007	-0.006	-0.056	-0.015	-0.002	-0.048	-0.007	-0.073	3	0.74	219	145	-18.12	0		False
ENSSSCT00000015186	PIK3R2	NonCoding	Click Me	(156,181)	Imperfect													2	0.473	174	143	-15.23	0		False
ENSSSCT00000015186	PIK3R2	NonCoding	Click Me	(2924,2949)	Imperfect													3	0.556	248	140	-23.85	0		False
ENSSSCT00000019480	KIF1C	NonCoding	Click Me	(1487,1513)	7mer-A1	-0.074	-0.009	-0.004	0.082	0.014	-0.017	-0.008	-0.099	0.004	-0.024	0.055	-0.064	3.5	0.62	1208	140	-20.01	0	0.098	False
ENSSSCT00000014541	EIF3M	NonCoding	Click Me	(991,1017)	Offset 6mer	-0.019	-0.02	-0.014	0.036	0.007	-0.006	-0.016	-0.015	-0.008	-0.039	0.031	-0.03	5	0.701	1009	141	-16.86	0		False
ENSSSCT00000016236	RSF1	NonCoding	Click Me	(126,150)	Imperfect													4	0.584	143	154	-17.23	0		False
ENSSSCT00000017534	TRAK2	NonCoding	Click Me	(854,878)	Imperfect													2.5	0.583	871	157	-18.78	0		False
ENSSSCT00000023373	PHF21A	NonCoding	Click Me	(1335,1360)	7mer-m8	-0.12	-0.016	-0.053	0.13	0.014	-0.023	-0.069	-0.161	-0.026	-0.071	0.086	-0.172	3	0.68	1352	159	-15.5	0	0.137	False
ENSSSCT00000017278	PRPF40A	NonCoding	Click Me	(3441,3465)	Imperfect													2.5	0.575	1403	141	-10.58	0		False
ENSSSCT00000022480	ZNF677	NonCoding	Click Me	(238,266)	Offset 6mer	-0.019	-0.009	-0.016	-0.012	0.007	-0.006	-0.055	-0.015	-0.004	-0.044	-0.005	-0.068	3.5	0.723	258	148	-15.28	0		False
ENSSSCT00000016180	RAB6A	NonCoding	Click Me	(168,191)	Offset 6mer	-0.019	-0.016	-0.02	-0.016	0.007	-0.006	-0.072	-0.015	-0.007	-0.057	-0.009	-0.087	4.5	0.775	183	156	-19.29	0		False
ENSSSCT00000018802	HELZ	NonCoding	Click Me	(2228,2251)	Imperfect													2	0.665	1108	141	-13.7	0		False
ENSSSCT00000016611		NonCoding	Click Me	(226,252)	Offset 6mer	-0.019	0.001	0.005	-0.012	0.007	-0.006	-0.025	-0.015	0	0.01	-0.006	-0.011	2	0.498	244	146	-15.97	0		False
ENSSSCT00000016611		NonCoding	Click Me	(336,359)	Offset 6mer	-0.019	0.004	0.008	-0.006	0.007	-0.006	-0.012	-0.015	0.002	0.019	-0.001	0.004	1.5	0.463	351	144	-15.87	0		False
ENSSSCT00000022320	RNF217	NonCoding	Click Me	(1615,1640)	Imperfect													2	0.587	1500	149	-13.41	0		False
ENSSSCT00000018033	TMEM209	NonCoding	Click Me	(1211,1235)	Offset 6mer	-0.019	0.004	-0.016	-0.019	0.007	-0.006	-0.05	-0.015	0.002	-0.046	-0.011	-0.07	1.5	0.729	141	144	-12.57	0		False
ENSSSCT00000015478	PCSK1	NonCoding	Click Me	(201,222)	7mer-m8	-0.12	-0.016	-0.038	-0.031	0.014	-0.023	-0.215	-0.161	-0.026	-0.053	-0.018	-0.257	3	0.644	214	154	-14.55	0	0.137	False
ENSSSCT00000015385	POC5	NonCoding	Click Me	(38,64)	Imperfect													4.5	0.704	57	141	-15.91	0		False
ENSSSCT00000018552	TTC1	NonCoding	Click Me	(526,548)	Imperfect													2.5	0.409	324	147	-17.49	0		False
ENSSSCT00000016605	ARHGAP32	NonCoding	Click Me	(535,558)	7mer-A1	-0.074	-0.013	-0.016	0.01	0.014	-0.017	-0.096	-0.099	-0.007	-0.048	0.008	-0.146	4	0.676	551	143	-15.16	0	0.098	False
ENSSSCT00000016605	ARHGAP32	NonCoding	Click Me	(812,836)	Imperfect													2	0.707	829	141	-11.91	0		False
ENSSSCT00000017354	SSB	NonCoding	Click Me	(777,802)	Imperfect													3.5	0.622	66	146	-15.28	0		False
ENSSSCT00000018197	DFNA5	NonCoding	Click Me	(2692,2717)	Imperfect													2	0.544	587	146	-17.21	0		False
ENSSSCT00000023192		NonCoding	Click Me	(2198,2223)	Imperfect													3	0.509	689	150	-16.05	0		False
ENSSSCT00000016766	CROT	NonCoding	Click Me	(298,323)	Offset 6mer	-0.019	0.004	-0.014	-0.008	0.007	-0.006	-0.036	-0.015	0.002	-0.04	-0.003	-0.055	1.5	0.704	315	141	-13.8	0		False
ENSSSCT00000015439	XRCC4	NonCoding	Click Me	(518,541)	Imperfect													2	0.53	534	147	-15.89	0		False
ENSSSCT00000017228	WHSC1L1	NonCoding	Click Me	(353,379)	7mer-m8	-0.12	-0.035	-0.054	-0.009	0.014	-0.023	-0.227	-0.161	-0.057	-0.072	-0.003	-0.293	4	0.681	371	153	-15.92	0	0.137	False
ENSSSCT00000015600	IRF1	NonCoding	Click Me	(619,646)	Imperfect													3	0.526	228	140	-15.95	0		False
ENSSSCT00000023363	RHBDL3	NonCoding	Click Me	(195,219)	Imperfect													2	0.56	212	142	-14	0		False
ENSSSCT00000022600	DMRT2	NonCoding	Click Me	(650,675)	7mer-m8	-0.12	0.021	-0.041	0.033	0.014	-0.023	-0.117	-0.161	0.036	-0.056	0.024	-0.158	1	0.651	667	146	-14.05	0	0.137	False
ENSSSCT00000022600	DMRT2	NonCoding	Click Me	(246,272)	Imperfect													5.5	0.668	265	143	-21.68	0		False
ENSSSCT00000015326	AGXT2L2	NonCoding	Click Me	(3558,3582)	Imperfect													5.5	0.663	1041	158	-18.39	0		False
ENSSSCT00000015326	AGXT2L2	NonCoding	Click Me	(1016,1035)	7mer-m8	-0.12	-0.007	0.024	0.084	0.014	-0.023	-0.028	-0.161	-0.01	0.023	0.056	-0.092	2.5	0.491	1027	148	-18.06	0	0.137	False
ENSSSCT00000016145	NUP98	NonCoding	Click Me	(538,560)	Imperfect													3.5	0.471	553	141	-16.43	0		False
ENSSSCT00000016866	METTL13	NonCoding	Click Me	(182,204)	7mer-m8	-0.12	-0.016	-0.011	-0.034	0.014	-0.023	-0.19	-0.161	-0.026	-0.019	-0.019	-0.226	3	0.577	196	147	-14.39	0	0.137	False
ENSSSCT00000017667	MOGAT1	NonCoding	Click Me	(196,220)	Offset 6mer	-0.019	-0.002	-0.017	-0.022	0.007	-0.006	-0.06	-0.015	-0.001	-0.047	-0.014	-0.077	2.5	0.735	90	142	-18.05	0		False
ENSSSCT00000022292		NonCoding	Click Me	(797,824)	7mer-m8	-0.12	0.012	-0.051	0.054	0.014	-0.023	-0.114	-0.161	0.02	-0.068	0.037	-0.171	1.5	0.674	816	156	-18.72	0	0.137	False
ENSSSCT00000022292		NonCoding	Click Me	(745,771)	Imperfect													4.5	0.683	764	141	-14.28	0		False
ENSSSCT00000018265	NLN	NonCoding	Click Me	(1134,1159)	Imperfect													5	0.573	294	149	-19.82	0		False
ENSSSCT00000018265	NLN	NonCoding	Click Me	(691,716)	Offset 6mer	-0.019	-0.016	-0.031	0.017	0.007	-0.006	-0.05	-0.015	-0.007	-0.085	0.017	-0.09	4.5	0.894	708	142	-14.01	0		False
ENSSSCT00000019094	HOXB5	NonCoding	Click Me	(139,163)	7mer-m8	-0.12	0.003	0.023	-0.04	0.014	-0.023	-0.143	-0.161	0.005	0.022	-0.023	-0.157	2	0.493	155	148	-15.07	0	0.137	False
ENSSSCT00000023820	ARID3B	NonCoding	Click Me	(1898,1923)	7mer-m8	-0.12	0.003	0.017	-0.002	0.014	-0.023	-0.112	-0.161	0.005	0.015	0.001	-0.14	2	0.509	422	148	-16.14	0	0.137	False
ENSSSCT00000014676	MIDN	NonCoding	Click Me	(281,307)	Imperfect													2.5	0.464	300	141	-14.41	0		False
ENSSSCT00000018331	NADKD1	NonCoding	Click Me	(1530,1554)	Imperfect													4.5	0.62	982	155	-19.61	0		False
ENSSSCT00000023676	KLF2	NonCoding	Click Me	(562,589)	7mer-m8	-0.12	-0.044	-0.089	0	0.014	-0.023	-0.262	-0.161	-0.073	-0.115	0.003	-0.346	4.5	0.768	439	159	-20.52	0	0.137	False
ENSSSCT00000019028	CASC3	NonCoding	Click Me	(328,352)	Offset 6mer	-0.019	-0.006	0.006	-0.006	0.007	-0.006	-0.025	-0.015	-0.002	0.012	-0.001	-0.006	3	0.488	344	150	-15.04	0		False
ENSSSCT00000019028	CASC3	NonCoding	Click Me	(567,591)	7mer-m8	-0.12	0.021	0.042	0.021	0.014	-0.023	-0.045	-0.161	0.036	0.046	0.016	-0.063	1	0.446	583	150	-12.48	0	0.137	False
ENSSSCT00000019028	CASC3	NonCoding	Click Me	(1037,1061)	7mer-m8	-0.12	0.021	-0.009	0.037	0.014	-0.023	-0.08	-0.161	0.036	-0.017	0.027	-0.115	1	0.571	699	145	-17.9	0	0.137	False
ENSSSCT00000015692	HBEGF	NonCoding	Click Me	(283,307)	Offset 6mer	-0.019	-0.002	-0.014	-0.01	0.007	-0.006	-0.046	-0.015	-0.001	-0.04	-0.005	-0.061	2.5	0.707	275	148	-17.24	0		False
ENSSSCT00000016301		NonCoding	Click Me	(403,426)	Imperfect													2.5	0.777	310	144	-13.98	0		False
ENSSSCT00000016301		NonCoding	Click Me	(145,169)	Imperfect													4	0.71	162	142	-13.71	0		False
ENSSSCT00000016597	DCPS	NonCoding	Click Me	(322,346)	7mer-m8	-0.12	0.03	-0.081	-0.015	0.014	-0.023	-0.195	-0.161	0.052	-0.105	-0.007	-0.221	0.5	0.748	330	143	-15.44	0	0.137	False
ENSSSCT00000018842	CD61	NonCoding	Click Me	(256,280)	7mer-m8	-0.12	0.021	0.025	-0.023	0.014	-0.023	-0.106	-0.161	0.036	0.025	-0.012	-0.112	1	0.488	272	145	-15.43	0	0.137	False
ENSSSCT00000016502	UBASH3B	NonCoding	Click Me	(2948,2972)	Imperfect													4	0.68	1500	144	-17.29	0		False
ENSSSCT00000015542	SEMA6A	NonCoding	Click Me	(2892,2916)	Imperfect													3	0.567	146	152	-16.59	0		False
ENSSSCT00000016445	BACE1	NonCoding	Click Me	(2647,2671)	8mer	-0.247	-0.05	0.02	0.265	0.024	-0.045	-0.032	-0.31	-0.007	0.014	0.188	-0.115	4.5	0.548	1500	181	-27.39	0	0	False
ENSSSCT00000016445	BACE1	NonCoding	Click Me	(969,996)	7mer-m8	-0.12	0.012	-0.014	0.078	0.014	-0.023	-0.053	-0.161	0.02	-0.023	0.053	-0.11	1.5	0.584	988	151	-18.35	0	0.137	False
ENSSSCT00000018418	PPAP2A	NonCoding	Click Me	(62,86)	Imperfect													3	0.452	79	145	-14.86	0		False
ENSSSCT00000022609		NonCoding	Click Me	(827,851)	Imperfect													4.5	0.541	605	147	-22.44	0		False
ENSSSCT00000023564		NonCoding	Click Me	(501,527)	6mer	-0.019	-0.009	0	0.003	0.007	-0.006	-0.025	-0.015	-0.004	-0.002	0.006	-0.015	3.5	0.548	482	144	-15.51	0		False
ENSSSCT00000023014		NonCoding	Click Me	(462,485)	Offset 6mer	-0.019	-0.006	-0.012	-0.014	0.007	-0.006	-0.051	-0.015	-0.002	-0.035	-0.007	-0.059	3	0.684	218	140	-17.97	0		False
ENSSSCT00000023036	SYT7	NonCoding	Click Me	(2221,2244)	Imperfect													3	0.364	1133	152	-19.85	0		False
ENSSSCT00000018300	DROSHA	NonCoding	Click Me	(55,81)	Imperfect													2	0.476	74	145	-16.24	0		False
ENSSSCT00000023294	NRBF2	NonCoding	Click Me	(1376,1401)	Imperfect													2.5	0.416	79	146	-18.35	0		False
ENSSSCT00000022595		NonCoding	Click Me	(424,447)	Offset 6mer	-0.019	0.001	0.006	-0.022	0.007	-0.006	-0.034	-0.015	0	0.013	-0.013	-0.015	2	0.487	95	141	-14.23	0		False
ENSSSCT00000015331	B4GALT7	NonCoding	Click Me	(983,1009)	Imperfect													4.5	0.466	1002	140	-16.84	0		False
ENSSSCT00000019166	MMD	NonCoding	Click Me	(653,677)	Imperfect													3	0.68	245	150	-15.48	0		False
ENSSSCT00000023347	FEZ2	NonCoding	Click Me	(3187,3211)	8mer	-0.247	-0.008	0.028	0.175	0.024	-0.045	-0.072	-0.31	0.001	0.028	0.127	-0.155	2.5	0.527	1144	159	-21.85	0	0	False
ENSSSCT00000023347	FEZ2	NonCoding	Click Me	(3274,3299)	7mer-m8	-0.12	0.012	0	0.088	0.014	-0.023	-0.03	-0.161	0.02	-0.006	0.059	-0.088	1.5	0.551	1056	153	-12.55	0	0.137	False
ENSSSCT00000015114	WIZ	NonCoding	Click Me	(1105,1130)	Imperfect													2	0.258	1123	142	-12.09	0		False
ENSSSCT00000023584	CDADC1	NonCoding	Click Me	(540,564)	Imperfect													6.5	0.667	557	162	-24.32	0		False
ENSSSCT00000023206	LIG3	NonCoding	Click Me	(97,121)	7mer-m8	-0.12	0.021	0.012	-0.046	0.014	-0.023	-0.141	-0.161	0.036	0.009	-0.027	-0.142	1	0.519	113	147	-15.19	0	0.137	False
ENSSSCT00000015268	ZNF672	NonCoding	Click Me	(423,448)	Offset 6mer	-0.019	-0.002	-0.003	0	0.007	-0.006	-0.024	-0.015	-0.001	-0.011	0.004	-0.024	2.5	0.586	440	146	-14.47	0		False
ENSSSCT00000019437	ASPA	NonCoding	Click Me	(1749,1774)	7mer-m8	-0.12	-0.016	-0.055	0.151	0.014	-0.023	-0.05	-0.161	-0.026	-0.074	0.1	-0.161	3	0.685	1500	150	-12.33	0	0.137	False
ENSSSCT00000019437	ASPA	NonCoding	Click Me	(3253,3279)	7mer-A1	-0.074	-0.016	-0.028	-0.02	0.014	-0.017	-0.142	-0.099	-0.017	-0.071	-0.013	-0.2	4.5	0.731	270	149	-22.48	0	0.098	False
ENSSSCT00000014630		NonCoding	Click Me	(1163,1186)	Imperfect													3.5	0.396	1179	148	-21.63	0		False
ENSSSCT00000015430	MSH3	NonCoding	Click Me	(765,789)	7mer-m8	-0.12	-0.025	0.008	-0.003	0.014	-0.023	-0.149	-0.161	-0.042	0.004	0.001	-0.198	3.5	0.53	416	164	-14.15	0	0.137	False
ENSSSCT00000015430	MSH3	NonCoding	Click Me	(977,1000)	8mer	-0.247	-0.008	-0.008	-0.062	0.024	-0.045	-0.346	-0.31	0.001	-0.029	-0.035	-0.373	2.5	0.615	205	152	-15.02	0	0	False
ENSSSCT00000015430	MSH3	NonCoding	Click Me	(1067,1093)	Imperfect													4	0.528	113	144	-20.71	0		False
ENSSSCT00000023080	LMO7	NonCoding	Click Me	(2448,2471)	Imperfect													3.5	0.516	223	154	-18.56	0		False
ENSSSCT00000015001	C19ORF43	NonCoding	Click Me	(233,256)	7mer-m8	-0.12	0.021	0.007	-0.048	0.014	-0.023	-0.15	-0.161	0.036	0.002	-0.028	-0.151	1	0.534	95	144	-12	0	0.137	False
ENSSSCT00000022965	GLTSCR1	NonCoding	Click Me	(723,747)	7mer-m8	-0.12	0.012	0.064	-0.041	0.014	-0.023	-0.094	-0.161	0.02	0.073	-0.024	-0.091	1.5	0.392	148	153	-15.71	0	0.137	False
ENSSSCT00000022965	GLTSCR1	NonCoding	Click Me	(696,721)	7mer-m8	-0.12	-0.007	0.114	-0.037	0.014	-0.023	-0.059	-0.161	-0.01	0.134	-0.021	-0.058	2.5	0.269	174	150	-16.81	0	0.137	False
ENSSSCT00000016732	MEOX2	NonCoding	Click Me	(1041,1067)	Offset 6mer	-0.019	-0.016	-0.027	-0.022	0.007	-0.006	-0.083	-0.015	-0.007	-0.074	-0.013	-0.109	4.5	0.845	97	140	-14.81	0		False
ENSSSCT00000017279	ARL6IP6	NonCoding	Click Me	(1249,1272)	Imperfect													3	0.766	419	142	-16.31	0		False
ENSSSCT00000022401	ADM2	NonCoding	Click Me	(2461,2483)	7mer-m8	-0.12	-0.016	-0.047	-0.046	0.014	-0.023	-0.238	-0.161	-0.026	-0.063	-0.027	-0.277	3	0.664	110	149	-14.51	0	0.137	False
ENSSSCT00000016411	NCAM1	NonCoding	Click Me	(2596,2621)	Imperfect													3	0.659	494	140	-12.87	0		False
ENSSSCT00000023174	DYNC1LI2	NonCoding	Click Me	(2524,2553)	Imperfect													2	0.658	530	145	-23.18	0		False
ENSSSCT00000015749		NonCoding	Click Me	(168,192)	8mer	-0.247	0.024	0.073	-0.068	0.024	-0.045	-0.239	-0.31	0.007	0.096	-0.038	-0.245	1	0.42	184	157	-20.28	0	0	False
ENSSSCT00000015749		NonCoding	Click Me	(1166,1191)	Imperfect													2	0.427	458	144	-15.59	0		False
ENSSSCT00000019602	SCO1	NonCoding	Click Me	(494,517)	7mer-m8	-0.12	0.003	-0.054	0.01	0.014	-0.023	-0.17	-0.161	0.005	-0.072	0.009	-0.219	2	0.682	509	163	-20.44	0	0.137	False
ENSSSCT00000019602	SCO1	NonCoding	Click Me	(36,59)	7mer-m8	-0.12	0.012	0.091	-0.054	0.014	-0.023	-0.081	-0.161	0.02	0.106	-0.032	-0.067	1.5	0.327	51	159	-21.93	0	0.137	False
ENSSSCT00000018163	PLEKHA8	NonCoding	Click Me	(680,707)	Offset 6mer	-0.019	-0.002	0.009	-0.008	0.007	-0.006	-0.02	-0.015	-0.001	0.02	-0.003	0.001	2.5	0.456	315	145	-15.58	0		False
ENSSSCT00000014564	CCDC34	NonCoding	Click Me	(197,220)	Imperfect													2	0.638	70	144	-15.52	0		False
ENSSSCT00000016461	UBE4A	NonCoding	Click Me	(431,455)	Offset 6mer	-0.019	-0.009	-0.011	0	0.007	-0.006	-0.039	-0.015	-0.004	-0.033	0.004	-0.048	3.5	0.677	447	154	-21.4	0		False
ENSSSCT00000030248	BHLHE41	NonCoding	Click Me	(1900,1925)	7mer-m8	-0.12	0.021	0.014	0.089	0.014	-0.023	-0.006	-0.161	0.036	0.011	0.06	-0.054	1	0.516	1062	145	-17.87	0	0.137	False
ENSSSCT00000027876	DYNLL2	NonCoding	Click Me	(911,934)	Imperfect													5	0.704	927	143	-17.21	0		False
ENSSSCT00000030105	NLK	NonCoding	Click Me	(2129,2152)	Imperfect													3.5	0.492	931	150	-18.46	0		False
ENSSSCT00000028192	AKNA	NonCoding	Click Me	(926,950)	8mer	-0.247	0.024	0.027	0.124	0.024	-0.045	-0.093	-0.31	0.007	0.025	0.092	-0.186	1	0.531	942	142	-17.27	0	0	False
ENSSSCT00000027783	LHFPL2	NonCoding	Click Me	(3541,3563)	Imperfect													2	0.56	546	147	-19.28	0		False
ENSSSCT00000029324	PLEKHB2	NonCoding	Click Me	(2401,2426)	Imperfect													3	0.483	159	152	-15.33	0		False
ENSSSCT00000030573	MB21D1	NonCoding	Click Me	(1377,1400)	Imperfect													2	0.589	1393	142	-14.65	0		False
ENSSSCT00000025841	FAM177A1	NonCoding	Click Me	(552,575)	Imperfect													2	0.744	568	143	-15.62	0		False
ENSSSCT00000028638		NonCoding	Click Me	(1385,1409)	Imperfect													2	0.52	559	150	-16.09	0		False
ENSSSCT00000023993	CDK10	NonCoding	Click Me	(4100,4123)	8mer	-0.247	-0.029	0.064	-0.078	0.024	-0.045	-0.311	-0.31	-0.003	0.082	-0.046	-0.277	3.5	0.442	142	155	-21.76	0	0	False
ENSSSCT00000024490		NonCoding	Click Me	(1871,1895)	8mer	-0.247	-0.029	-0.004	0.131	0.024	-0.045	-0.169	-0.31	-0.003	-0.022	0.096	-0.239	3.5	0.605	968	162	-16.31	0	0	False
ENSSSCT00000024490		NonCoding	Click Me	(871,896)	Offset 6mer	-0.019	-0.016	-0.012	0.028	0.007	-0.006	-0.019	-0.015	-0.007	-0.035	0.026	-0.031	4.5	0.684	888	153	-16.38	0		False
ENSSSCT00000024490		NonCoding	Click Me	(1304,1328)	Imperfect													2	0.524	1321	142	-18.43	0		False
ENSSSCT00000025121		NonCoding	Click Me	(532,556)	Imperfect													4	0.604	46	149	-20.12	0		False
ENSSSCT00000028854		NonCoding	Click Me	(4019,4042)	8mer	-0.247	0.013	0.101	-0.032	0.024	-0.045	-0.186	-0.31	0.005	0.139	-0.014	-0.18	1.5	0.353	325	157	-20.25	0	0	False
ENSSSCT00000028854		NonCoding	Click Me	(3803,3825)	7mer-m8	-0.12	0.012	0.042	0.015	0.014	-0.023	-0.061	-0.161	0.02	0.045	0.012	-0.083	1.5	0.447	542	146	-13.09	0	0.137	False
ENSSSCT00000028854		NonCoding	Click Me	(4193,4217)	7mer-m8	-0.12	0.021	-0.052	-0.04	0.014	-0.023	-0.2	-0.161	0.036	-0.069	-0.023	-0.218	1	0.676	150	145	-12.08	0	0.137	False
ENSSSCT00000025481	TRMT12	NonCoding	Click Me	(138,162)	8mer	-0.247	-0.008	-0.066	-0.075	0.024	-0.045	-0.417	-0.31	0.001	-0.119	-0.044	-0.472	2.5	0.756	154	154	-19.92	0	0	False
ENSSSCT00000025969	DDHD1	NonCoding	Click Me	(1794,1817)	Imperfect													2	0.617	959	143	-13.74	0		False
ENSSSCT00000025969	DDHD1	NonCoding	Click Me	(164,189)	Imperfect													3.5	0.704	182	140	-15	0		False
ENSSSCT00000027560	CU468433.4	NonCoding	Click Me	(1361,1387)	8mer	-0.247	-0.008	-0.029	0.234	0.024	-0.045	-0.07	-0.31	0.001	-0.061	0.167	-0.204	2.5	0.666	1379	150	-17.98	0	0	False
ENSSSCT00000028656		NonCoding	Click Me	(2734,2757)	Imperfect													2	0.403	592	146	-25.97	0		False
ENSSSCT00000028656		NonCoding	Click Me	(292,317)	Imperfect													2	0.616	310	145	-16.44	0		False
ENSSSCT00000030669	CAMSAP2	NonCoding	Click Me	(474,500)	7mer-m8	-0.12	0.003	0.069	0.008	0.014	-0.023	-0.049	-0.161	0.005	0.079	0.008	-0.069	2	0.38	492	155	-18.8	0	0.137	False
ENSSSCT00000030669	CAMSAP2	NonCoding	Click Me	(355,379)	Offset 6mer	-0.019	0.001	-0.008	-0.004	0.007	-0.006	-0.03	-0.015	0	-0.024	0	-0.039	2	0.64	371	146	-13.76	0		False
ENSSSCT00000027904	ZNF641	NonCoding	Click Me	(1100,1125)	7mer-m8	-0.12	-0.007	-0.039	0.096	0.014	-0.023	-0.079	-0.161	-0.01	-0.054	0.065	-0.161	2.5	0.646	1117	157	-18.26	0	0.137	False
ENSSSCT00000027340		NonCoding	Click Me	(940,966)	Imperfect													5	0.525	327	145	-17.97	0		False
ENSSSCT00000029733	GNG2	NonCoding	Click Me	(2967,2993)	Imperfect													2.5	0.58	184	143	-12.31	0		False
ENSSSCT00000026868	VWA5A	NonCoding	Click Me	(586,608)	Imperfect													3	0.617	601	147	-14.64	0		False
ENSSSCT00000028487		NonCoding	Click Me	(1197,1221)	Imperfect													2	0.703	77	146	-12.53	0		False
ENSSSCT00000025938	GUCY1A2	NonCoding	Click Me	(761,788)	Offset 6mer	-0.019	-0.006	-0.016	0.021	0.007	-0.006	-0.02	-0.015	-0.002	-0.046	0.02	-0.044	3	0.732	780	141	-13.61	0		False
ENSSSCT00000025938	GUCY1A2	NonCoding	Click Me	(1291,1315)	Imperfect													5	0.642	1308	141	-14.76	0		False
ENSSSCT00000030487	SMAD5	NonCoding	Click Me	(1872,1897)	8mer	-0.247	0.013	-0.011	-0.044	0.024	-0.045	-0.308	-0.31	0.005	-0.033	-0.022	-0.36	1.5	0.621	279	161	-21.17	0	0	False
ENSSSCT00000030487	SMAD5	NonCoding	Click Me	(350,373)	7mer-m8	-0.12	0.003	-0.056	-0.01	0.014	-0.023	-0.192	-0.161	0.005	-0.074	-0.004	-0.234	2	0.686	365	146	-14.17	0	0.137	False
ENSSSCT00000026340	ZNF641	NonCoding	Click Me	(1100,1125)	7mer-m8	-0.12	-0.007	-0.039	0.096	0.014	-0.023	-0.079	-0.161	-0.01	-0.054	0.065	-0.161	2.5	0.646	1117	157	-18.26	0	0.137	False
ENSSSCT00000024896	IL17D	NonCoding	Click Me	(1016,1039)	Imperfect													5	0.674	1032	155	-19.24	0		False
ENSSSCT00000024524		NonCoding	Click Me	(228,253)	7mer-m8	-0.12	-0.044	0.024	-0.027	0.014	-0.023	-0.176	-0.161	-0.073	0.024	-0.015	-0.224	4.5	0.49	245	156	-16.56	0	0.137	False
ENSSSCT00000027793	PPME1	NonCoding	Click Me	(163,187)	Imperfect													3.5	0.429	180	163	-22.41	0		False
ENSSSCT00000024571	DMXL1	NonCoding	Click Me	(645,669)	Imperfect													3	0.644	662	141	-13.01	0		False
ENSSSCT00000025656	ZNF10	NonCoding	Click Me	(1609,1630)	8mer	-0.247	0.024	-0.064	0.148	0.024	-0.045	-0.159	-0.31	0.007	-0.114	0.109	-0.309	1	0.749	1038	153	-16.84	0	0	False
ENSSSCT00000025656	ZNF10	NonCoding	Click Me	(994,1018)	Imperfect													2.5	0.73	1011	141	-13.88	0		False
ENSSSCT00000027605	FXR1	NonCoding	Click Me	(742,765)	Offset 6mer	-0.019	0.001	-0.018	0.018	0.007	-0.006	-0.017	-0.015	0	-0.051	0.018	-0.047	2	0.749	736	147	-15.92	0		False
ENSSSCT00000029002		NonCoding	Click Me	(797,824)	7mer-m8	-0.12	0.012	-0.051	0.054	0.014	-0.023	-0.114	-0.161	0.02	-0.068	0.037	-0.171	1.5	0.674	816	156	-18.72	0	0.137	False
ENSSSCT00000029002		NonCoding	Click Me	(745,771)	Imperfect													4.5	0.683	764	141	-14.28	0		False
ENSSSCT00000030529	MNF1	NonCoding	Click Me	(2929,2950)	7mer-m8	-0.12	0.003	0.028	0.031	0.014	-0.023	-0.067	-0.161	0.005	0.029	0.023	-0.104	2	0.48	655	153	-12.83	0	0.137	False
ENSSSCT00000023994	SYNC	NonCoding	Click Me	(2248,2271)	Imperfect													2	0.525	750	140	-14.65	0		False
ENSSSCT00000030673	SERTAD3	NonCoding	Click Me	(183,205)	7mer-m8	-0.12	0.012	0.01	-0.034	0.014	-0.023	-0.141	-0.161	0.02	0.007	-0.019	-0.153	1.5	0.525	197	143	-12.85	0	0.137	False
ENSSSCT00000027780		NonCoding	Click Me	(423,447)	Imperfect													2.5	0.718	440	148	-17.18	0		False
ENSSSCT00000030759		NonCoding	Click Me	(892,914)	Offset 6mer	-0.019	-0.002	-0.008	-0.017	0.007	-0.006	-0.046	-0.015	-0.001	-0.023	-0.009	-0.049	2.5	0.636	176	142	-15.12	0		False
ENSSSCT00000030759		NonCoding	Click Me	(937,961)	Offset 6mer	-0.019	0.001	-0.012	-0.02	0.007	-0.006	-0.049	-0.015	0	-0.034	-0.012	-0.06	2	0.679	129	142	-13.67	0		False
ENSSSCT00000028590		NonCoding	Click Me	(35,61)	Imperfect													2.5	0.579	54	144	-16.19	0		False
ENSSSCT00000024734	EIF2S2	NonCoding	Click Me	(155,179)	Imperfect													3.5	0.581	172	142	-14.31	0		False
ENSSSCT00000025995	POFUT1	NonCoding	Click Me	(3479,3503)	Imperfect													2	0.658	185	142	-16.89	0		False
ENSSSCT00000027523	ZNF713	NonCoding	Click Me	(2649,2674)	Imperfect													2.5	0.703	243	151	-18.76	0		False
ENSSSCT00000024425		NonCoding	Click Me	(293,317)	Imperfect													2	0.514	140	149	-15.03	0		False
ENSSSCT00000024986	MRPL15	NonCoding	Click Me	(635,657)	Imperfect													2.5	0.643	243	145	-15.79	0		False
ENSSSCT00000024986	MRPL15	NonCoding	Click Me	(34,58)	Imperfect													2	0.322	51	142	-14.75	0		False
ENSSSCT00000028828		NonCoding	Click Me	(272,295)	7mer-m8	-0.12	-0.016	-0.091	-0.021	0.014	-0.023	-0.257	-0.161	-0.026	-0.117	-0.011	-0.315	3	0.773	287	157	-12.24	0	0.137	False
ENSSSCT00000023890		NonCoding	Click Me	(344,369)	Imperfect													4	0.66	362	152	-11.06	0		False
ENSSSCT00000024427		NonCoding	Click Me	(89,112)	8mer	-0.247	-0.018	-0.019	-0.088	0.024	-0.045	-0.392	-0.31	-0.001	-0.045	-0.052	-0.409	3	0.641	104	158	-17.73	0	0	False
ENSSSCT00000029331	PTCH1	NonCoding	Click Me	(1591,1613)	7mer-m8	-0.12	0.012	-0.013	0.128	0.014	-0.023	-0.002	-0.161	0.02	-0.022	0.085	-0.077	1.5	0.582	1340	147	-14.59	0	0.137	False
ENSSSCT00000024909	ASB8	NonCoding	Click Me	(323,349)	Imperfect													2	0.657	342	142	-15.48	0		False
ENSSSCT00000026160	TCAIM	NonCoding	Click Me	(872,898)	Imperfect													3.5	0.635	44	145	-17.5	0		False
ENSSSCT00000025707	FOXN2	NonCoding	Click Me	(393,419)	Imperfect													2	0.56	412	141	-11.36	0		False
ENSSSCT00000030133		NonCoding	Click Me	(785,809)	Offset 6mer	-0.019	0.001	0.001	-0.008	0.007	-0.006	-0.025	-0.015	0	0.001	-0.003	-0.017	2	0.537	308	147	-18.89	0		False
ENSSSCT00000030140	HERC5	NonCoding	Click Me	(724,747)	Imperfect													2	0.469	740	140	-15.46	0		False
ENSSSCT00000027184	HMGXB4	NonCoding	Click Me	(740,765)	7mer-m8	-0.12	0.003	0.019	0.046	0.014	-0.023	-0.062	-0.161	0.005	0.018	0.032	-0.107	2	0.503	757	158	-19.93	0	0.137	False
ENSSSCT00000024966		NonCoding	Click Me	(137,161)	7mer-m8	-0.12	0.021	-0.044	-0.04	0.014	-0.023	-0.192	-0.161	0.036	-0.059	-0.023	-0.207	1	0.657	153	154	-14.4	0	0.137	False
ENSSSCT00000026452		NonCoding	Click Me	(1123,1147)	Imperfect													2.5	0.632	1140	141	-20.31	0		False
ENSSSCT00000030692		NonCoding	Click Me	(1366,1389)	Offset 6mer	-0.019	0.001	0.004	-0.023	0.007	-0.006	-0.037	-0.015	0	0.008	-0.014	-0.021	2	0.507	79	141	-13.27	0		False
ENSSSCT00000028945		NonCoding	Click Me	(97,120)	Imperfect													4	0.684	113	149	-16.62	0		False
ENSSSCT00000028405	TMX1	NonCoding	Click Me	(112,136)	Imperfect													4	0.656	129	150	-20.92	0		False
ENSSSCT00000029951	BCORL1	NonCoding	Click Me	(432,456)	8mer	-0.247	0.003	-0.047	-0.001	0.024	-0.045	-0.313	-0.31	0.003	-0.09	0.007	-0.39	2	0.71	448	142	-14.18	0	0	False
ENSSSCT00000027981	LYVE1	NonCoding	Click Me	(1144,1168)	Imperfect													5.5	0.699	82	162	-22.23	0		False
ENSSSCT00000027981	LYVE1	NonCoding	Click Me	(631,654)	Offset 6mer	-0.019	-0.013	-0.013	0.01	0.007	-0.006	-0.035	-0.015	-0.005	-0.038	0.011	-0.047	4	0.697	597	147	-22.22	0		False
ENSSSCT00000030424	FAM169B	NonCoding	Click Me	(2381,2405)	Imperfect													2.5	0.491	527	142	-14.52	0		False
ENSSSCT00000030219		NonCoding	Click Me	(462,485)	7mer-m8	-0.12	0.021	0.032	-0.027	0.014	-0.023	-0.103	-0.161	0.036	0.034	-0.015	-0.106	1	0.471	245	145	-16.1	0	0.137	False
ENSSSCT00000027067	FXN	NonCoding	Click Me	(2183,2206)	Imperfect													2.5	0.779	168	144	-15.16	0		False
ENSSSCT00000025592	MCF2L	NonCoding	Click Me	(992,1017)	7mer-m8	-0.12	0.003	-0.042	0.008	0.014	-0.023	-0.16	-0.161	0.005	-0.057	0.008	-0.205	2	0.652	492	152	-17.55	0	0.137	False
ENSSSCT00000029590		NonCoding	Click Me	(225,249)	7mer-m8	-0.12	-0.035	0.029	-0.028	0.014	-0.023	-0.162	-0.161	-0.057	0.03	-0.015	-0.203	4	0.478	240	168	-22.29	0	0.137	False
ENSSSCT00000029590		NonCoding	Click Me	(36,61)	Imperfect													6	0.566	54	152	-21.98	0		False
ENSSSCT00000027021	FXR1	NonCoding	Click Me	(742,765)	Offset 6mer	-0.019	0.001	-0.018	0.018	0.007	-0.006	-0.017	-0.015	0	-0.051	0.018	-0.047	2	0.749	736	147	-15.92	0		False
ENSSSCT00000024143		NonCoding	Click Me	(2127,2150)	Imperfect													3	0.597	479	144	-16.7	0		False
ENSSSCT00000029479	PAMR1	NonCoding	Click Me	(210,232)	Offset 6mer	-0.019	-0.002	-0.018	-0.014	0.007	-0.006	-0.053	-0.015	-0.001	-0.05	-0.007	-0.073	2.5	0.748	224	142	-14.43	0		False
ENSSSCT00000029427	SPRP	NonCoding	Click Me	(192,217)	Offset 6mer	-0.019	0.001	0.002	-0.022	0.007	-0.006	-0.037	-0.015	0	0.003	-0.013	-0.025	2	0.526	96	151	-16.98	0		False
ENSSSCT00000024637	ATP2B4	NonCoding	Click Me	(558,581)	7mer-m8	-0.12	0.003	-0.023	0.019	0.014	-0.023	-0.131	-0.161	0.005	-0.034	0.015	-0.175	2	0.607	573	157	-18.34	0	0.137	False
ENSSSCT00000025555	MEIS2	NonCoding	Click Me	(57,80)	Imperfect													3	0.561	73	147	-14.94	0		False
ENSSSCT00000029434	CSPP1	NonCoding	Click Me	(115,138)	8mer	-0.247	-0.008	-0.017	-0.081	0.024	-0.045	-0.373	-0.31	0.001	-0.042	-0.048	-0.399	2.5	0.636	130	154	-17.92	0	0	False
ENSSSCT00000025512	FBXL7	NonCoding	Click Me	(2247,2270)	8mer	-0.247	0.003	-0.015	-0.03	0.024	-0.045	-0.31	-0.31	0.003	-0.039	-0.013	-0.359	2	0.632	333	152	-22.87	0	0	False
ENSSSCT00000025512	FBXL7	NonCoding	Click Me	(855,881)	Imperfect													3	0.47	874	140	-19.28	0		False
ENSSSCT00000026012		NonCoding	Click Me	(360,387)	Imperfect													3.5	0.625	339	140	-11.09	0		False
ENSSSCT00000027165	NT5C	NonCoding	Click Me	(1422,1446)	8mer	-0.247	0.013	0.055	-0.008	0.024	-0.045	-0.208	-0.31	0.005	0.069	0.002	-0.235	1.5	0.463	419	154	-19.85	0	0	False
ENSSSCT00000023858		NonCoding	Click Me	(432,456)	Offset 6mer	-0.019	-0.009	0.001	-0.019	0.007	-0.006	-0.047	-0.015	-0.004	-0.002	-0.011	-0.032	3.5	0.546	134	148	-16.36	0		False
ENSSSCT00000025069	LIX1	NonCoding	Click Me	(181,207)	Imperfect													2.5	0.527	200	141	-11.56	0		False
ENSSSCT00000025069	LIX1	NonCoding	Click Me	(334,363)	Imperfect													2.5	0.489	356	140	-17.47	0		False
ENSSSCT00000027073	TIA1	NonCoding	Click Me	(2118,2141)	Imperfect													4	0.724	650	143	-15.39	0		False
ENSSSCT00000026131	G3BP2	NonCoding	Click Me	(1850,1872)	8mer	-0.247	-0.018	0.018	0.134	0.024	-0.045	-0.135	-0.31	-0.001	0.011	0.099	-0.202	3	0.553	980	146	-13.89	0	0	False
ENSSSCT00000029316		NonCoding	Click Me	(480,503)	Imperfect													4.5	0.587	496	140	-19.2	0		False
ENSSSCT00000026704		NonCoding	Click Me	(205,229)	8mer	-0.247	0.013	-0.002	-0.058	0.024	-0.045	-0.315	-0.31	0.005	-0.02	-0.032	-0.357	1.5	0.602	221	164	-24.14	0	0	False
ENSSSCT00000030086	MAP3K2	NonCoding	Click Me	(298,323)	Imperfect													3	0.497	316	141	-13.23	0		False
ENSSSCT00000029391	GTF2A1	NonCoding	Click Me	(1498,1523)	8mer	-0.247	0.024	-0.104	0.265	0.024	-0.045	-0.082	-0.31	0.007	-0.176	0.188	-0.291	1	0.846	1500	153	-16.73	0	0	False
ENSSSCT00000029391	GTF2A1	NonCoding	Click Me	(1513,1536)	7mer-m8	-0.12	0.003	-0.122	0.151	0.014	-0.023	-0.098	-0.161	0.005	-0.155	0.1	-0.212	2	0.849	1500	145	-13.79	0	0.137	False
ENSSSCT00000027194	CALD1	NonCoding	Click Me	(1791,1817)	Imperfect													3.5	0.503	587	145	-19.08	0		False
ENSSSCT00000028572		NonCoding	Click Me	(1165,1191)	Imperfect													2.5	0.427	1184	142	-17.96	0		False
ENSSSCT00000030773	KLHL7	NonCoding	Click Me	(477,502)	Offset 6mer	-0.019	0.001	-0.015	0.003	0.007	-0.006	-0.03	-0.015	0	-0.043	0.006	-0.052	2	0.719	494	145	-13.27	0		False
ENSSSCT00000026804	RAB23	NonCoding	Click Me	(1577,1601)	7mer-m8	-0.12	0.021	-0.047	0.151	0.014	-0.023	-0.004	-0.161	0.036	-0.063	0.1	-0.089	1	0.664	1500	146	-14.78	0	0.137	False
ENSSSCT00000025365	C3ORF32	NonCoding	Click Me	(136,160)	Imperfect													3.5	0.474	153	162	-19.41	0		False
ENSSSCT00000024432	ZBTB8A	NonCoding	Click Me	(450,474)	Imperfect													2	0.666	467	149	-16.49	0		False
ENSSSCT00000028022	RAB7L1	NonCoding	Click Me	(1747,1769)	7mer-m8	-0.12	-0.016	0.016	-0.028	0.014	-0.023	-0.157	-0.161	-0.026	0.014	-0.016	-0.189	3	0.51	236	147	-12.84	0	0.137	False
ENSSSCT00000025880	GLT1D1	NonCoding	Click Me	(1333,1357)	7mer-m8	-0.12	0.021	0.073	-0.002	0.014	-0.023	-0.037	-0.161	0.036	0.084	0.001	-0.04	1	0.37	419	146	-17.43	0	0.137	False
ENSSSCT00000027366	PTPRH	NonCoding	Click Me	(633,654)	Offset 6mer	-0.019	-0.013	0.001	-0.02	0.007	-0.006	-0.051	-0.015	-0.005	-0.001	-0.012	-0.033	4	0.544	119	149	-13.96	0		False
ENSSSCT00000026923	CTSB	NonCoding	Click Me	(166,189)	8mer	-0.247	-0.008	0.037	-0.068	0.024	-0.045	-0.306	-0.31	0.001	0.041	-0.039	-0.307	2.5	0.506	181	157	-20.17	0	0	False
ENSSSCT00000024152	AQP4	NonCoding	Click Me	(3034,3057)	7mer-m8	-0.12	0.021	-0.046	0.105	0.014	-0.023	-0.049	-0.161	0.036	-0.062	0.07	-0.117	1	0.662	1179	145	-14.84	0	0.137	False
ENSSSCT00000024152	AQP4	NonCoding	Click Me	(3490,3515)	Imperfect													3	0.73	722	141	-13.77	0		False
ENSSSCT00000024727	TGFBRAP1	NonCoding	Click Me	(1708,1732)	Imperfect													2	0.446	737	153	-14.98	0		False
ENSSSCT00000024321		NonCoding	Click Me	(173,195)	Imperfect													4	0.402	64	150	-18.03	0		False
ENSSSCT00000030213	FAM219B	NonCoding	Click Me	(196,221)	Imperfect													4	0.487	214	146	-15.71	0		False
ENSSSCT00000030213	FAM219B	NonCoding	Click Me	(751,772)	Imperfect													4.5	0.625	765	145	-15.64	0		False
ENSSSCT00000030213	FAM219B	NonCoding	Click Me	(2738,2762)	Imperfect													3	0.58	672	145	-16.07	0		False
ENSSSCT00000027170		NonCoding	Click Me	(624,648)	Imperfect													2.5	0.72	641	141	-16.82	0		False
ENSSSCT00000029057	GGTA1	NonCoding	Click Me	(361,386)	7mer-m8	-0.12	0.003	0.021	-0.008	0.014	-0.023	-0.114	-0.161	0.005	0.02	-0.003	-0.139	2	0.498	378	141	-11.16	0	0.137	False
ENSSSCT00000026505	C7ORF23	NonCoding	Click Me	(1970,1994)	Imperfect													3	0.709	1500	146	-15.94	0		False
ENSSSCT00000026527	SLC23A2	NonCoding	Click Me	(3623,3647)	Imperfect													4.5	0.514	1175	154	-22.38	0		False
ENSSSCT00000026527	SLC23A2	NonCoding	Click Me	(863,886)	Imperfect													4.5	0.54	879	145	-14.14	0		False
ENSSSCT00000027655	ACD	NonCoding	Click Me	(1084,1107)	8mer	-0.247	0.013	0.096	0	0.024	-0.045	-0.158	-0.31	0.005	0.131	0.008	-0.166	1.5	0.365	453	143	-14.31	0	0	False
ENSSSCT00000025503	ZNF800	NonCoding	Click Me	(62,89)	Offset 6mer	-0.019	-0.002	-0.014	-0.023	0.007	-0.006	-0.058	-0.015	-0.001	-0.04	-0.014	-0.07	2.5	0.706	81	142	-15.7	0		False
ENSSSCT00000029158	FAM151B	NonCoding	Click Me	(1227,1251)	Offset 6mer	-0.019	-0.023	-0.011	0.028	0.007	-0.006	-0.025	-0.015	-0.009	-0.032	0.025	-0.031	5.5	0.672	886	158	-19.94	0		False
ENSSSCT00000027869	SLC2A3	NonCoding	Click Me	(782,806)	Imperfect													2.5	0.604	799	154	-19.36	0		False
ENSSSCT00000030998	EIF2S1	NonCoding	Click Me	(1440,1466)	Imperfect													3.5	0.669	1459	141	-14.88	0		False
ENSSSCT00000030998	EIF2S1	NonCoding	Click Me	(916,942)	Imperfect													3.5	0.74	935	140	-13.8	0		False
ENSSSCT00000029795		NonCoding	Click Me	(722,746)	7mer-m8	-0.12	0.003	-0.006	0.043	0.014	-0.023	-0.089	-0.161	0.005	-0.013	0.03	-0.139	2	0.563	738	150	-16.6	0	0.137	False
ENSSSCT00000029980	MCM3AP	NonCoding	Click Me	(114,143)	7mer-m8	-0.12	0.012	-0.009	-0.043	0.014	-0.023	-0.169	-0.161	0.02	-0.016	-0.025	-0.182	1.5	0.571	135	149	-16.31	0	0.137	False
ENSSSCT00000027938	NCOA7	NonCoding	Click Me	(729,753)	Imperfect													6	0.749	746	144	-16.68	0		False
ENSSSCT00000025729	SCN4B	NonCoding	Click Me	(110,134)	Imperfect													2	0.357	127	142	-12.95	0		False
ENSSSCT00000025729	SCN4B	NonCoding	Click Me	(282,306)	Offset 6mer	-0.019	0.008	0.011	-0.009	0.007	-0.006	-0.009	-0.015	0.003	0.027	-0.003	0.011	1	0.429	298	142	-15.25	0		False
ENSSSCT00000029888	GLO1	NonCoding	Click Me	(1087,1111)	7mer-m8	-0.12	-0.007	0.031	0.095	0.014	-0.023	-0.011	-0.161	-0.01	0.032	0.063	-0.076	2.5	0.475	1103	161	-16.05	0	0.137	False
ENSSSCT00000029888	GLO1	NonCoding	Click Me	(1926,1950)	Imperfect													4	0.638	1500	143	-16.04	0		False
ENSSSCT00000029888	GLO1	NonCoding	Click Me	(1007,1032)	8mer	-0.247	0.024	0.06	0.145	0.024	-0.045	-0.039	-0.31	0.007	0.076	0.106	-0.121	1	0.451	1024	142	-14.42	0	0	False
ENSSSCT00000023865		NonCoding	Click Me	(71,95)	8mer	-0.247	0.024	0.067	-0.092	0.024	-0.045	-0.269	-0.31	0.007	0.087	-0.055	-0.271	1	0.435	87	145	-21.58	0	0	False
ENSSSCT00000025997		NonCoding	Click Me	(3610,3634)	7mer-m8	-0.12	-0.016	0.037	-0.042	0.014	-0.023	-0.15	-0.161	-0.026	0.04	-0.025	-0.172	3	0.458	136	164	-22.98	0	0.137	False
ENSSSCT00000025997		NonCoding	Click Me	(3097,3122)	7mer-m8	-0.12	0.012	-0.002	0.03	0.014	-0.023	-0.089	-0.161	0.02	-0.008	0.022	-0.127	1.5	0.554	648	149	-17.91	0	0.137	False
ENSSSCT00000026905	PROCR	NonCoding	Click Me	(363,389)	8mer	-0.247	-0.029	-0.027	-0.082	0.024	-0.045	-0.405	-0.31	-0.003	-0.057	-0.048	-0.419	3.5	0.66	128	165	-20.52	0	0	False
ENSSSCT00000025190	GPD1L	NonCoding	Click Me	(2632,2656)	Offset 6mer	-0.019	-0.006	-0.015	-0.02	0.007	-0.006	-0.06	-0.015	-0.002	-0.042	-0.012	-0.072	3	0.715	118	148	-18.92	0		False
ENSSSCT00000027002	C1QTNF6	NonCoding	Click Me	(694,719)	8mer	-0.247	-0.018	-0.016	0.066	0.024	-0.045	-0.236	-0.31	-0.001	-0.041	0.052	-0.3	3	0.634	711	155	-17.32	0	0	False
ENSSSCT00000024764	THUMPD3	NonCoding	Click Me	(2335,2359)	7mer-A1	-0.074	-0.02	-0.01	0.085	0.014	-0.017	-0.021	-0.099	-0.028	-0.035	0.057	-0.104	5	0.645	1237	145	-22.44	0	0.098	False
ENSSSCT00000028188	ANKRD17	NonCoding	Click Me	(819,843)	Imperfect													3.5	0.615	344	155	-17.94	0		False
ENSSSCT00000029861		NonCoding	Click Me	(493,516)	Imperfect													2.5	0.651	509	148	-14.39	0		False
ENSSSCT00000028425		NonCoding	Click Me	(151,175)	Imperfect													3	0.711	168	158	-16.53	0		False
ENSSSCT00000026235		NonCoding	Click Me	(54,78)	Imperfect													4	0.46	71	153	-22.04	0		False
ENSSSCT00000029868		NonCoding	Click Me	(74,98)	7mer-m8	-0.12	0.021	-0.034	-0.049	0.014	-0.023	-0.191	-0.161	0.036	-0.047	-0.029	-0.201	1	0.632	90	147	-13.61	0	0.137	False
ENSSSCT00000026421		NonCoding	Click Me	(281,305)	Offset 6mer	-0.019	-0.006	-0.014	-0.009	0.007	-0.006	-0.047	-0.015	-0.002	-0.039	-0.003	-0.06	3	0.701	297	141	-13.2	0		False
ENSSSCT00000028316	SLC41A1	NonCoding	Click Me	(1753,1777)	8mer	-0.247	0.034	0.097	0.044	0.024	-0.045	-0.093	-0.31	0.009	0.133	0.037	-0.131	0.5	0.363	624	140	-14.53	0	0	False
ENSSSCT00000026325		NonCoding	Click Me	(2029,2053)	Imperfect													2.5	0.453	179	152	-15.91	0		False
ENSSSCT00000030455		NonCoding	Click Me	(1109,1138)	7mer-m8	-0.12	0.012	-0.014	0.098	0.014	-0.023	-0.033	-0.161	0.02	-0.023	0.066	-0.098	1.5	0.584	1130	148	-17.54	0	0.137	False
ENSSSCT00000028521	ANAPC7	NonCoding	Click Me	(1000,1024)	Imperfect													2	0.509	862	142	-15.58	0		False
ENSSSCT00000027088	AK3	NonCoding	Click Me	(2787,2813)	7mer-m8	-0.12	0.012	-0.082	0.151	0.014	-0.023	-0.048	-0.161	0.02	-0.106	0.1	-0.147	1.5	0.75	1500	156	-11.93	0	0.137	False
ENSSSCT00000025681	CRABP1	NonCoding	Click Me	(120,147)	Imperfect													3	0.364	84	144	-14.93	0		False
ENSSSCT00000024149		NonCoding	Click Me	(273,298)	7mer-m8	-0.12	0.003	0.053	-0.021	0.014	-0.023	-0.094	-0.161	0.005	0.059	-0.011	-0.107	2	0.419	290	143	-13.06	0	0.137	False
ENSSSCT00000025350		NonCoding	Click Me	(873,900)	Imperfect													6	0.423	176	140	-17.11	0		False
ENSSSCT00000030502	RAB11FIP5	NonCoding	Click Me	(1719,1742)	8mer	-0.247	0.013	0.101	0.006	0.024	-0.045	-0.148	-0.31	0.005	0.139	0.012	-0.155	1.5	0.353	474	157	-20.25	0	0	False
ENSSSCT00000030502	RAB11FIP5	NonCoding	Click Me	(1503,1525)	7mer-m8	-0.12	0.012	0.044	0.036	0.014	-0.023	-0.037	-0.161	0.02	0.049	0.026	-0.066	1.5	0.441	691	146	-13.09	0	0.137	False
ENSSSCT00000030502	RAB11FIP5	NonCoding	Click Me	(1893,1917)	7mer-m8	-0.12	0.021	-0.052	-0.019	0.014	-0.023	-0.179	-0.161	0.036	-0.069	-0.01	-0.204	1	0.676	299	145	-12.08	0	0.137	False
ENSSSCT00000029905	FKBP9	NonCoding	Click Me	(1349,1373)	Imperfect													4	0.629	1013	142	-10.1	0		False
ENSSSCT00000025710	SRSF2	NonCoding	Click Me	(2558,2585)	7mer-m8	-0.12	0.012	-0.015	0.039	0.014	-0.023	-0.093	-0.161	0.02	-0.024	0.028	-0.137	1.5	0.585	709	152	-17.9	0	0.137	False
ENSSSCT00000027315	SCN2B	NonCoding	Click Me	(3314,3340)	7mer-m8	-0.12	0.003	-0.065	-0.002	0.014	-0.023	-0.194	-0.161	0.005	-0.085	0.001	-0.24	2	0.709	422	145	-12.15	0	0.137	False
ENSSSCT00000025989	KRAS	NonCoding	Click Me	(2160,2185)	Imperfect													2	0.582	1500	145	-16.48	0		False
ENSSSCT00000024745	RP2	NonCoding	Click Me	(44,68)	Offset 6mer	-0.019	0.004	-0.012	-0.024	0.007	-0.006	-0.05	-0.015	0.002	-0.034	-0.015	-0.062	1.5	0.679	60	140	-13.72	0		False
ENSSSCT00000025430		NonCoding	Click Me	(346,371)	Imperfect													2.5	0.572	364	144	-11.72	0		False
ENSSSCT00000024348	SPN	NonCoding	Click Me	(117,144)	Offset 6mer	-0.019	-0.006	-0.001	-0.019	0.007	-0.006	-0.045	-0.015	-0.002	-0.005	-0.011	-0.033	3	0.559	136	145	-22.42	0		False
ENSSSCT00000030642	SPSB4	NonCoding	Click Me	(111,133)	7mer-m8	-0.12	0.003	0.015	-0.044	0.014	-0.023	-0.156	-0.161	0.005	0.012	-0.026	-0.169	2	0.513	125	146	-13.34	0	0.137	False
ENSSSCT00000026961	UBE2Z	NonCoding	Click Me	(456,478)	7mer-m8	-0.12	0.003	0.057	0.005	0.014	-0.023	-0.065	-0.161	0.005	0.064	0.006	-0.086	2	0.41	470	146	-14.37	0	0.137	False
ENSSSCT00000025696	TRA2B	NonCoding	Click Me	(459,482)	Imperfect													4	0.489	475	152	-14.48	0		False
ENSSSCT00000025847		NonCoding	Click Me	(73,96)	7mer-m8	-0.12	0.003	0.125	-0.049	0.014	-0.023	-0.051	-0.161	0.005	0.147	-0.029	-0.038	2	0.244	88	144	-13.13	0	0.137	False
ENSSSCT00000025847		NonCoding	Click Me	(425,449)	Imperfect													2	0.442	379	140	-17.48	0		False
ENSSSCT00000028011	RCC1	NonCoding	Click Me	(1953,1979)	Imperfect													2.5	0.65	864	148	-14.45	0		False
ENSSSCT00000027838		NonCoding	Click Me	(151,175)	Imperfect													3	0.711	168	158	-16.53	0		False
ENSSSCT00000023869		NonCoding	Click Me	(1011,1038)	7mer-m8	-0.12	-0.016	-0.042	0.067	0.014	-0.023	-0.121	-0.161	-0.026	-0.057	0.045	-0.199	3	0.653	906	168	-22.96	0	0.137	False
ENSSSCT00000030539	LTN1	NonCoding	Click Me	(1133,1159)	8mer	-0.247	0.003	-0.058	0.177	0.024	-0.045	-0.146	-0.31	0.003	-0.106	0.128	-0.285	2	0.736	1151	160	-17.07	0	0	False
ENSSSCT00000027480	MRPS36	NonCoding	Click Me	(867,893)	7mer-m8	-0.12	0.012	-0.029	0.064	0.014	-0.023	-0.083	-0.161	0.02	-0.041	0.044	-0.138	1.5	0.621	885	155	-15.8	0	0.137	False
ENSSSCT00000026255	CSE1L	NonCoding	Click Me	(601,626)	Imperfect													3	0.694	375	147	-18.46	0		False
ENSSSCT00000026255	CSE1L	NonCoding	Click Me	(65,88)	Imperfect													3	0.662	81	144	-14.45	0		False
ENSSSCT00000026255	CSE1L	NonCoding	Click Me	(931,955)	Imperfect													2	0.369	46	142	-16.28	0		False
ENSSSCT00000030609	UQCRFS1	NonCoding	Click Me	(3975,4002)	Imperfect													3.5	0.59	681	154	-19.59	0		False
ENSSSCT00000027391		NonCoding	Click Me	(515,539)	Imperfect													2	0.686	532	142	-11.19	0		False
ENSSSCT00000028957		NonCoding	Click Me	(1548,1571)	Imperfect													2	0.564	1500	148	-14.88	0		False
ENSSSCT00000028957		NonCoding	Click Me	(2034,2060)	Offset 6mer	-0.019	-0.016	-0.015	0.039	0.007	-0.006	-0.011	-0.015	-0.007	-0.041	0.034	-0.029	4.5	0.711	1062	141	-15.77	0		False
ENSSSCT00000025870		NonCoding	Click Me	(185,214)	7mer-m8	-0.12	0.03	0.077	-0.033	0.014	-0.023	-0.054	-0.161	0.052	0.089	-0.018	-0.039	0.5	0.36	206	141	-16.34	0	0.137	False
ENSSSCT00000029778	NUDT4	NonCoding	Click Me	(1078,1102)	Imperfect													5	0.668	1095	143	-18.17	0		False
ENSSSCT00000027285	CCDC25	NonCoding	Click Me	(1668,1692)	7mer-m8	-0.12	0.012	0.022	-0.033	0.014	-0.023	-0.129	-0.161	0.02	0.021	-0.019	-0.139	1.5	0.497	200	151	-18.36	0	0.137	False
ENSSSCT00000029246		NonCoding	Click Me	(87,111)	Offset 6mer	-0.019	0.004	-0.001	-0.021	0.007	-0.006	-0.037	-0.015	0.002	-0.006	-0.013	-0.033	1.5	0.566	103	146	-14.74	0		False
ENSSSCT00000025140	RSBN1	NonCoding	Click Me	(2031,2055)	8mer	-0.247	0.024	-0.056	0.265	0.024	-0.045	-0.035	-0.31	0.007	-0.103	0.188	-0.218	1	0.731	1500	150	-14.52	0	0	False
ENSSSCT00000028687	TBC1D30	NonCoding	Click Me	(161,186)	7mer-m8	-0.12	-0.007	0.004	-0.036	0.014	-0.023	-0.169	-0.161	-0.01	-0.001	-0.021	-0.194	2.5	0.54	178	146	-14.16	0	0.137	False
ENSSSCT00000028136		NonCoding	Click Me	(402,426)	Imperfect													2.5	0.509	419	143	-16.36	0		False
ENSSSCT00000028946	KCTD13	NonCoding	Click Me	(91,115)	7mer-m8	-0.12	-0.025	0.084	-0.047	0.014	-0.023	-0.117	-0.161	-0.042	0.097	-0.027	-0.133	3.5	0.344	107	166	-20.44	0	0.137	False
ENSSSCT00000029532	PATL1	NonCoding	Click Me	(877,902)	7mer-m8	-0.12	0.021	-0.02	0.057	0.014	-0.023	-0.07	-0.161	0.036	-0.03	0.04	-0.115	1	0.598	841	151	-15.07	0	0.137	False
ENSSSCT00000027411	RAC2	NonCoding	Click Me	(532,556)	Imperfect													3	0.441	549	143	-12.38	0		False
ENSSSCT00000027411	RAC2	NonCoding	Click Me	(459,484)	Imperfect													2.5	0.663	477	141	-16.11	0		False
ENSSSCT00000027336	DHCR24	NonCoding	Click Me	(2165,2189)	8mer	-0.247	-0.029	0.01	0.002	0.024	-0.045	-0.284	-0.31	-0.003	-0.001	0.009	-0.305	3.5	0.572	459	158	-18.03	0	0	False
ENSSSCT00000023906		NonCoding	Click Me	(865,889)	Offset 6mer	-0.019	-0.009	-0.011	0.028	0.007	-0.006	-0.011	-0.015	-0.004	-0.031	0.025	-0.024	3.5	0.667	881	143	-13.8	0		False
ENSSSCT00000028715	MED15	NonCoding	Click Me	(703,728)	Offset 6mer	-0.019	-0.009	-0.008	-0.024	0.007	-0.006	-0.061	-0.015	-0.004	-0.025	-0.015	-0.06	3.5	0.644	53	142	-14.6	0		False
ENSSSCT00000024259	SAMD4A	NonCoding	Click Me	(812,834)	8mer	-0.247	-0.008	0.101	0.095	0.024	-0.045	-0.079	-0.31	0.001	0.14	0.072	-0.097	2.5	0.351	826	148	-13.94	0	0	False
ENSSSCT00000026732	TOPBP1	NonCoding	Click Me	(372,400)	Imperfect													2.5	0.649	393	144	-11.69	0		False
ENSSSCT00000025376	BATF2	NonCoding	Click Me	(1212,1236)	Imperfect													3	0.741	41	145	-14.06	0		False
ENSSSCT00000025376	BATF2	NonCoding	Click Me	(870,896)	Offset 6mer	-0.019	0.001	0.009	-0.004	0.007	-0.006	-0.012	-0.015	0	0.022	0.001	0.008	2	0.449	382	144	-19.99	0		False
ENSSSCT00000029282	LSM11	NonCoding	Click Me	(2632,2659)	Imperfect													3.5	0.698	1500	154	-16.38	0		False
ENSSSCT00000029282	LSM11	NonCoding	Click Me	(642,668)	Imperfect													4	0.365	661	147	-21.2	0		False
ENSSSCT00000029282	LSM11	NonCoding	Click Me	(2090,2114)	Imperfect													2	0.481	1500	142	-13.68	0		False
ENSSSCT00000027593		NonCoding	Click Me	(358,382)	Offset 6mer	-0.019	0.004	-0.007	-0.004	0.007	-0.006	-0.026	-0.015	0.002	-0.021	0	-0.034	1.5	0.628	374	150	-18.6	0		False
ENSSSCT00000027701	TBP	NonCoding	Click Me	(3193,3215)	Imperfect													6	0.628	1284	152	-17.52	0		False
ENSSSCT00000027701	TBP	NonCoding	Click Me	(4340,4364)	8mer	-0.247	0.034	0.105	-0.08	0.024	-0.045	-0.208	-0.31	0.009	0.146	-0.047	-0.202	0.5	0.341	134	143	-14	0	0	False
ENSSSCT00000024007	ICOS	NonCoding	Click Me	(227,250)	Offset 6mer	-0.019	-0.009	-0.008	-0.013	0.007	-0.006	-0.048	-0.015	-0.004	-0.024	-0.006	-0.049	3.5	0.637	242	143	-13.67	0		False
ENSSSCT00000024664	CDC26	NonCoding	Click Me	(518,544)	Imperfect													4	0.671	36	144	-14.54	0		False
ENSSSCT00000024187	NCK1	NonCoding	Click Me	(197,221)	Offset 6mer	-0.019	-0.006	-0.008	-0.014	0.007	-0.006	-0.047	-0.015	-0.002	-0.025	-0.008	-0.05	3	0.641	213	143	-15.83	0		False
ENSSSCT00000027684	AIM1	NonCoding	Click Me	(1477,1501)	Imperfect													3.5	0.517	1494	141	-16.64	0		False
ENSSSCT00000029611		NonCoding	Click Me	(576,603)	Offset 6mer	-0.019	0.004	-0.023	0.01	0.007	-0.006	-0.028	-0.015	0.002	-0.063	0.011	-0.065	1.5	0.801	595	148	-14.46	0		False
ENSSSCT00000029813		NonCoding	Click Me	(582,610)	Imperfect													2.5	0.665	107	140	-12.48	0		False
ENSSSCT00000030538	DAPP1	NonCoding	Click Me	(3101,3126)	Imperfect													2.5	0.499	776	143	-15.77	0		False
ENSSSCT00000024881	ZNF692	NonCoding	Click Me	(129,155)	7mer-m8	-0.12	0.012	-0.053	-0.057	0.014	-0.023	-0.227	-0.161	0.02	-0.07	-0.034	-0.245	1.5	0.679	34	160	-18.49	0	0.137	False
ENSSSCT00000027722	VSTM2A	NonCoding	Click Me	(1472,1498)	Imperfect													3.5	0.546	1491	147	-13.92	0		False
ENSSSCT00000027410	SLC46A1	NonCoding	Click Me	(827,852)	8mer	-0.247	0.003	0.105	0.067	0.024	-0.045	-0.092	-0.31	0.003	0.146	0.053	-0.108	2	0.341	716	153	-19.6	0	0	False
ENSSSCT00000027410	SLC46A1	NonCoding	Click Me	(574,599)	7mer-m8	-0.12	0.003	0.005	0.022	0.014	-0.023	-0.1	-0.161	0.005	0	0.017	-0.139	2	0.539	591	149	-17.29	0	0.137	False
ENSSSCT00000029279	EMC4	NonCoding	Click Me	(2179,2204)	7mer-m8	-0.12	0.012	-0.039	0.098	0.014	-0.023	-0.058	-0.161	0.02	-0.053	0.066	-0.128	1.5	0.645	1128	156	-14.22	0	0.137	False
ENSSSCT00000023933	RAB33B	NonCoding	Click Me	(1496,1521)	Imperfect													4.5	0.684	886	148	-15.4	0		False
ENSSSCT00000028601	CUL4B	NonCoding	Click Me	(223,247)	Offset 6mer	-0.019	-0.006	-0.004	-0.013	0.007	-0.006	-0.042	-0.015	-0.002	-0.015	-0.006	-0.039	3	0.601	239	154	-18.38	0		False
ENSSSCT00000028893	DMAP1	NonCoding	Click Me	(214,238)	7mer-m8	-0.12	0.003	0.125	-0.029	0.014	-0.023	-0.031	-0.161	0.005	0.147	-0.016	-0.025	2	0.243	230	152	-18.85	0	0.137	False
ENSSSCT00000026096	KIAA1737	NonCoding	Click Me	(1408,1432)	Imperfect													5	0.653	1425	147	-21.06	0		False
ENSSSCT00000027147	C4ORF22	NonCoding	Click Me	(218,242)	Offset 6mer	-0.019	-0.009	-0.02	-0.023	0.007	-0.006	-0.071	-0.015	-0.004	-0.056	-0.014	-0.089	3.5	0.77	72	149	-12.91	0		False
ENSSSCT00000026329	AKR	NonCoding	Click Me	(159,183)	Imperfect													3	0.554	176	148	-21.02	0		False
ENSSSCT00000025408	DR1	NonCoding	Click Me	(3292,3317)	8mer	-0.247	0.003	-0.053	-0.063	0.024	-0.045	-0.382	-0.31	0.003	-0.099	-0.036	-0.441	2	0.724	200	157	-16.85	0	0	False
ENSSSCT00000025408	DR1	NonCoding	Click Me	(1703,1727)	Imperfect													2	0.681	1500	141	-17.5	0		False
ENSSSCT00000030224	TBPL1	NonCoding	Click Me	(3851,3874)	Imperfect													2.5	0.563	358	146	-16.99	0		False
ENSSSCT00000030224	TBPL1	NonCoding	Click Me	(1721,1746)	Imperfect													3.5	0.617	1500	142	-14.36	0		False
ENSSSCT00000029085	CD96	NonCoding	Click Me	(119,143)	Imperfect													3	0.44	136	145	-13.71	0		False
ENSSSCT00000027996	TDRD1	NonCoding	Click Me	(3203,3227)	6mer	-0.019	-0.006	-0.002	-0.021	0.007	-0.006	-0.047	-0.015	-0.002	-0.007	-0.013	-0.038	3	0.57	106	142	-16.2	0		False
ENSSSCT00000025187		NonCoding	Click Me	(718,742)	Imperfect													2	0.478	735	141	-14.3	0		False
ENSSSCT00000026155		NonCoding	Click Me	(126,151)	Offset 6mer	-0.019	0.004	-0.005	-0.019	0.007	-0.006	-0.038	-0.015	0.002	-0.016	-0.011	-0.041	1.5	0.608	143	145	-19.22	0		False
ENSSSCT00000026614		NonCoding	Click Me	(30,55)	Offset 6mer	-0.019	0.001	-0.008	-0.025	0.007	-0.006	-0.05	-0.015	0	-0.023	-0.016	-0.053	2	0.635	47	146	-15.11	0		False
ENSSSCT00000030955	C9ORF64	NonCoding	Click Me	(281,305)	Offset 6mer	-0.019	0.001	-0.019	-0.009	0.007	-0.006	-0.046	-0.015	0	-0.052	-0.003	-0.071	2	0.757	297	152	-17.03	0		False
ENSSSCT00000024841	UBE2D2	NonCoding	Click Me	(1380,1404)	7mer-m8	-0.12	0.021	-0.057	-0.027	0.014	-0.023	-0.192	-0.161	0.036	-0.075	-0.015	-0.215	1	0.688	244	145	-12.16	0	0.137	False
ENSSSCT00000026862	HTRA4	NonCoding	Click Me	(3288,3312)	Imperfect													4.5	0.485	211	146	-16.67	0		False
ENSSSCT00000026326	DIO1	NonCoding	Click Me	(1007,1028)	Offset 6mer	-0.019	-0.002	-0.005	-0.006	0.007	-0.006	-0.032	-0.015	-0.001	-0.016	-0.001	-0.033	2.5	0.604	340	140	-15.17	0		False
ENSSSCT00000027975	PIN4	NonCoding	Click Me	(482,508)	Imperfect													2.5	0.581	501	140	-18.44	0		False
ENSSSCT00000027862		NonCoding	Click Me	(274,297)	7mer-m8	-0.12	0.012	0	-0.021	0.014	-0.023	-0.138	-0.161	0.02	-0.005	-0.011	-0.156	1.5	0.549	289	149	-14.8	0	0.137	False
ENSSSCT00000029522	KLF16	NonCoding	Click Me	(1295,1319)	7mer-m8	-0.12	0.03	0.024	0.025	0.014	-0.023	-0.05	-0.161	0.052	0.023	0.019	-0.068	0.5	0.492	610	140	-12.02	0	0.137	False
ENSSSCT00000028670	PRRG1	NonCoding	Click Me	(1780,1806)	Imperfect													2.5	0.476	1500	140	-13.64	0		False
ENSSSCT00000026760		NonCoding	Click Me	(933,957)	8mer	-0.247	0.003	0.047	0.126	0.024	-0.045	-0.092	-0.31	0.003	0.057	0.093	-0.157	2	0.481	949	156	-20.93	0	0	False
ENSSSCT00000025027	HSD17B4	NonCoding	Click Me	(1878,1902)	7mer-m8	-0.12	-0.035	0.014	-0.027	0.014	-0.023	-0.177	-0.161	-0.057	0.011	-0.015	-0.222	4	0.516	244	162	-17.61	0	0.137	False
ENSSSCT00000026913		NonCoding	Click Me	(742,765)	Imperfect													2.5	0.674	758	144	-18.12	0		False
ENSSSCT00000029329	RPA1	NonCoding	Click Me	(682,710)	Imperfect													2	0.509	185	144	-16.36	0		False
ENSSSCT00000029329	RPA1	NonCoding	Click Me	(438,462)	7mer-m8	-0.12	0.03	-0.013	-0.001	0.014	-0.023	-0.112	-0.161	0.052	-0.022	0.002	-0.129	0.5	0.582	432	140	-15.44	0	0.137	False
ENSSSCT00000029330		NonCoding	Click Me	(2417,2441)	7mer-m8	-0.12	0.021	0.035	0.016	0.014	-0.023	-0.057	-0.161	0.036	0.037	0.013	-0.075	1	0.464	546	155	-16.11	0	0.137	False
ENSSSCT00000029330		NonCoding	Click Me	(2234,2259)	7mer-m8	-0.12	-0.016	0.055	0.041	0.014	-0.023	-0.049	-0.161	-0.026	0.061	0.029	-0.097	3	0.416	728	147	-17.27	0	0.137	False
ENSSSCT00000024470		NonCoding	Click Me	(2975,3000)	Imperfect													2	0.733	80	144	-16.08	0		False
ENSSSCT00000024594	ZNF507	NonCoding	Click Me	(1637,1660)	7mer-m8	-0.12	-0.007	-0.07	-0.029	0.014	-0.023	-0.235	-0.161	-0.01	-0.091	-0.016	-0.279	2.5	0.721	231	154	-14.42	0	0.137	False
ENSSSCT00000029013	RBM18	NonCoding	Click Me	(1392,1416)	7mer-m8	-0.12	0.003	-0.07	0.054	0.014	-0.023	-0.143	-0.161	0.005	-0.092	0.037	-0.21	2	0.721	816	156	-15.05	0	0.137	False
ENSSSCT00000029013	RBM18	NonCoding	Click Me	(17,43)	Offset 6mer	-0.019	-0.016	0.002	-0.026	0.007	-0.006	-0.059	-0.015	-0.007	0.001	-0.016	-0.037	4.5	0.535	35	149	-21.3	0		False
ENSSSCT00000029013	RBM18	NonCoding	Click Me	(1718,1740)	Offset 6mer	-0.019	0.001	-0.028	0.003	0.007	-0.006	-0.042	-0.015	0	-0.076	0.006	-0.085	2	0.856	494	143	-15.71	0		False
ENSSSCT00000030108		NonCoding	Click Me	(332,357)	Offset 6mer	-0.019	0.001	-0.001	-0.006	0.007	-0.006	-0.025	-0.015	0	-0.007	-0.001	-0.022	2	0.568	349	142	-16.8	0		False
ENSSSCT00000025773	ZDHHC2	NonCoding	Click Me	(249,273)	7mer-m8	-0.12	0.03	0.059	-0.024	0.014	-0.023	-0.064	-0.161	0.052	0.067	-0.013	-0.056	0.5	0.405	265	140	-10.88	0	0.137	False
ENSSSCT00000025773	ZDHHC2	NonCoding	Click Me	(1720,1743)	Imperfect													4	0.613	1497	140	-21.15	0		False
ENSSSCT00000027279	CPNE8	NonCoding	Click Me	(445,469)	Offset 6mer	-0.019	-0.013	-0.024	0.001	0.007	-0.006	-0.054	-0.015	-0.005	-0.066	0.005	-0.082	4	0.814	461	148	-16.89	0		False
ENSSSCT00000027279	CPNE8	NonCoding	Click Me	(222,247)	Offset 6mer	-0.019	-0.02	-0.015	-0.013	0.007	-0.006	-0.066	-0.015	-0.008	-0.043	-0.006	-0.073	5	0.72	239	144	-15.9	0		False
ENSSSCT00000027279	CPNE8	NonCoding	Click Me	(141,165)	6mer	-0.019	-0.02	-0.026	-0.018	0.007	-0.006	-0.082	-0.015	-0.008	-0.07	-0.01	-0.104	5	0.831	158	143	-15.06	0		False
ENSSSCT00000027279	CPNE8	NonCoding	Click Me	(1646,1670)	Imperfect													5.5	0.791	48	141	-15.86	0		False
ENSSSCT00000025948	FHOD1	NonCoding	Click Me	(183,205)	Imperfect													3	0.614	33	142	-13.5	0		False
ENSSSCT00000024689		NonCoding	Click Me	(576,598)	Offset 6mer	-0.019	-0.013	0.003	-0.016	0.007	-0.006	-0.045	-0.015	-0.005	0.005	-0.009	-0.025	4	0.52	180	150	-16.47	0		False
ENSSSCT00000026183	MRPL22	NonCoding	Click Me	(618,647)	Offset 6mer	-0.019	-0.006	-0.007	0.005	0.007	-0.006	-0.026	-0.015	-0.002	-0.021	0.008	-0.03	3	0.626	529	146	-23.28	0		False
ENSSSCT00000030715		NonCoding	Click Me	(2661,2687)	Imperfect													2.5	0.706	98	141	-16.06	0		False
ENSSSCT00000029398	UGT8	NonCoding	Click Me	(1579,1606)	Imperfect													3.5	0.615	680	144	-19.06	0		False
ENSSSCT00000028840		NonCoding	Click Me	(160,187)	8mer	-0.247	-0.008	0.103	-0.069	0.024	-0.045	-0.241	-0.31	0.001	0.143	-0.039	-0.205	2.5	0.347	179	150	-20.58	0	0	False
ENSSSCT00000024844	RAB18	NonCoding	Click Me	(714,742)	Imperfect													3	0.448	735	144	-16.05	0		False
ENSSSCT00000028557	RUNX3	NonCoding	Click Me	(359,383)	7mer-m8	-0.12	0.021	0.083	-0.009	0.014	-0.023	-0.034	-0.161	0.036	0.096	-0.003	-0.032	1	0.347	375	145	-16.49	0	0.137	False
ENSSSCT00000026386		NonCoding	Click Me	(296,320)	Imperfect													3.5	0.442	313	158	-17.02	0		False
ENSSSCT00000024569	AZIN1	NonCoding	Click Me	(1384,1407)	8mer	-0.247	-0.018	-0.028	0.158	0.024	-0.045	-0.156	-0.31	-0.001	-0.06	0.115	-0.256	3	0.664	1076	158	-16.65	0	0	False
ENSSSCT00000024569	AZIN1	NonCoding	Click Me	(364,387)	Imperfect													3.5	0.569	380	146	-16.72	0		False
ENSSSCT00000026767	SLFN11	NonCoding	Click Me	(365,391)	Imperfect													2.5	0.633	384	140	-15.44	0		False
ENSSSCT00000030119	TBX3	NonCoding	Click Me	(153,176)	7mer-m8	-0.12	0.021	0.005	-0.038	0.014	-0.023	-0.141	-0.161	0.036	0.001	-0.022	-0.146	1	0.536	168	147	-12.95	0	0.137	False
ENSSSCT00000024697	SYNJ2BP	NonCoding	Click Me	(268,292)	Offset 6mer	-0.019	-0.006	0.001	-0.01	0.007	-0.006	-0.034	-0.015	-0.002	0	-0.004	-0.022	3	0.541	284	145	-13.7	0		False
ENSSSCT00000023940		NonCoding	Click Me	(1061,1086)	Offset 6mer	-0.019	-0.002	0.001	-0.021	0.007	-0.006	-0.041	-0.015	-0.001	0	-0.013	-0.029	2.5	0.54	112	144	-15.37	0		False
ENSSSCT00000030464	SLCO1B3	NonCoding	Click Me	(745,775)	7mer-m8	-0.12	-0.016	-0.075	0.047	0.014	-0.023	-0.173	-0.161	-0.026	-0.098	0.033	-0.252	3	0.734	767	156	-16.32	0	0.137	False
ENSSSCT00000026501	TMEM237	NonCoding	Click Me	(2964,2989)	7mer-m8	-0.12	0.012	-0.005	-0.03	0.014	-0.023	-0.152	-0.161	0.02	-0.012	-0.017	-0.169	1.5	0.561	225	165	-16.41	0	0.137	False
ENSSSCT00000026501	TMEM237	NonCoding	Click Me	(1713,1739)	Imperfect													4.5	0.518	1476	143	-18.83	0		False
ENSSSCT00000026117	RCOR3	NonCoding	Click Me	(2234,2259)	Offset 6mer	-0.019	-0.006	-0.025	-0.021	0.007	-0.006	-0.071	-0.015	-0.002	-0.07	-0.013	-0.1	3	0.829	109	145	-15.78	0		False
ENSSSCT00000026117	RCOR3	NonCoding	Click Me	(1251,1276)	Imperfect													2	0.73	1091	141	-14.45	0		False
ENSSSCT00000024080	TTPAL	NonCoding	Click Me	(2360,2383)	Imperfect													3	0.541	1500	160	-22.91	0		False
ENSSSCT00000024080	TTPAL	NonCoding	Click Me	(2697,2721)	7mer-m8	-0.12	0.03	-0.047	0.135	0.014	-0.023	-0.01	-0.161	0.052	-0.063	0.089	-0.083	0.5	0.664	1389	142	-12.4	0	0.137	False
ENSSSCT00000024251		NonCoding	Click Me	(2340,2366)	7mer-m8	-0.12	-0.025	-0.004	0.12	0.014	-0.023	-0.039	-0.161	-0.042	-0.011	0.079	-0.134	3.5	0.559	1280	161	-17.45	0	0.137	False
ENSSSCT00000024251		NonCoding	Click Me	(2618,2642)	6mer	-0.019	-0.002	-0.021	0.035	0.007	-0.006	-0.007	-0.015	-0.001	-0.059	0.031	-0.044	2.5	0.786	1005	149	-16.9	0		False
ENSSSCT00000030665	EDARADD	NonCoding	Click Me	(97,122)	Imperfect													2	0.354	115	144	-17.31	0		False
ENSSSCT00000026025	CD59	NonCoding	Click Me	(617,640)	Imperfect													4.5	0.587	633	141	-13.68	0		False
ENSSSCT00000027243		NonCoding	Click Me	(1551,1577)	Imperfect													3	0.492	548	152	-19.25	0		False
ENSSSCT00000025253		NonCoding	Click Me	(1899,1923)	6mer	-0.019	-0.02	-0.019	0.01	0.007	-0.006	-0.047	-0.015	-0.008	-0.053	0.011	-0.064	5	0.758	600	150	-19.13	0		False
ENSSSCT00000030440	GLT25D2	NonCoding	Click Me	(1089,1111)	Imperfect													4	0.476	1104	148	-17.19	0		False
ENSSSCT00000027431		NonCoding	Click Me	(67,96)	Offset 6mer	-0.019	0.004	-0.016	-0.022	0.007	-0.006	-0.053	-0.015	0.002	-0.045	-0.014	-0.072	1.5	0.727	88	150	-15.23	0		False
ENSSSCT00000027431		NonCoding	Click Me	(2819,2848)	Imperfect													2.5	0.696	348	147	-16.88	0		False
ENSSSCT00000026271		NonCoding	Click Me	(3154,3178)	8mer	-0.247	0.013	0.005	0.172	0.024	-0.045	-0.078	-0.31	0.005	-0.009	0.125	-0.189	1.5	0.584	1131	152	-18.06	0	0	False
ENSSSCT00000029064		NonCoding	Click Me	(918,944)	Offset 6mer	-0.019	-0.002	-0.014	-0.005	0.007	-0.006	-0.041	-0.015	-0.001	-0.041	0	-0.057	2.5	0.709	362	146	-20.64	0		False
ENSSSCT00000028701	ADORA1	NonCoding	Click Me	(4085,4109)	Imperfect													2.5	0.527	177	146	-20.37	0		False
ENSSSCT00000029676	XPO7	NonCoding	Click Me	(959,984)	7mer-m8	-0.12	0.012	0.034	0.019	0.014	-0.023	-0.064	-0.161	0.02	0.036	0.015	-0.089	1.5	0.465	572	158	-15.65	0	0.137	False
ENSSSCT00000029003		NonCoding	Click Me	(3589,3610)	7mer-m8	-0.12	-0.016	-0.062	-0.046	0.014	-0.023	-0.254	-0.161	-0.026	-0.082	-0.027	-0.296	3	0.702	110	165	-18.61	0	0.137	False
ENSSSCT00000029499	NUAK1	NonCoding	Click Me	(1124,1149)	Imperfect													2.5	0.448	1142	153	-17.58	0		False
ENSSSCT00000029484	OSBPL8	NonCoding	Click Me	(526,550)	Offset 6mer	-0.019	0.004	-0.022	0.006	0.007	-0.006	-0.03	-0.015	0.002	-0.062	0.009	-0.067	1.5	0.796	542	142	-13.12	0		False
ENSSSCT00000029043	ANKMY2	NonCoding	Click Me	(121,143)	8mer	-0.247	-0.029	-0.04	-0.08	0.024	-0.045	-0.416	-0.31	-0.003	-0.078	-0.047	-0.438	3.5	0.692	135	166	-23.3	0	0	False
ENSSSCT00000027771	PDHA1	NonCoding	Click Me	(2192,2218)	7mer-m8	-0.12	0.003	-0.015	-0.014	0.014	-0.023	-0.156	-0.161	0.005	-0.024	-0.006	-0.186	2	0.586	336	150	-14.6	0	0.137	False
ENSSSCT00000030802	KIF16B	NonCoding	Click Me	(445,468)	8mer	-0.247	-0.008	0.07	0.002	0.024	-0.045	-0.203	-0.31	0.001	0.092	0.009	-0.208	2.5	0.427	460	156	-18.98	0	0	False
ENSSSCT00000028554		NonCoding	Click Me	(2376,2402)	Imperfect													2.5	0.54	1174	142	-13.6	0		False
ENSSSCT00000028723	GCNT4	NonCoding	Click Me	(2893,2916)	7mer-m8	-0.12	-0.044	-0.015	-0.02	0.014	-0.023	-0.208	-0.161	-0.073	-0.024	-0.011	-0.268	4.5	0.585	291	175	-21.4	0	0.137	False
ENSSSCT00000028723	GCNT4	NonCoding	Click Me	(341,363)	Imperfect													2.5	0.483	356	147	-19.57	0		False
ENSSSCT00000028401	SLC2A1	NonCoding	Click Me	(457,480)	7mer-m8	-0.12	0.003	0.065	0.005	0.014	-0.023	-0.057	-0.161	0.005	0.074	0.006	-0.076	2	0.391	472	147	-16.36	0	0.137	False
ENSSSCT00000026594	SLC19A3	NonCoding	Click Me	(974,998)	7mer-m8	-0.12	0.003	-0.035	-0.046	0.014	-0.023	-0.208	-0.161	0.005	-0.049	-0.027	-0.232	2	0.636	111	165	-17.74	0	0.137	False
ENSSSCT00000028092	IDO2	NonCoding	Click Me	(447,469)	Imperfect													4	0.49	145	144	-15.08	0		False
ENSSSCT00000024314	TMEM218	NonCoding	Click Me	(190,213)	Offset 6mer	-0.019	-0.006	-0.009	-0.015	0.007	-0.006	-0.049	-0.015	-0.002	-0.028	-0.008	-0.053	3	0.656	205	147	-12.81	0		False
ENSSSCT00000028766	GORASP1	NonCoding	Click Me	(1647,1672)	Imperfect													2	0.393	1500	153	-19.89	0		False
ENSSSCT00000028766	GORASP1	NonCoding	Click Me	(282,307)	Imperfect													4	0.47	300	150	-16.71	0		False
ENSSSCT00000029758	UBIAD1	NonCoding	Click Me	(1670,1694)	7mer-m8	-0.12	0.03	0.052	0.001	0.014	-0.023	-0.046	-0.161	0.052	0.057	0.004	-0.049	0.5	0.423	446	141	-12.05	0	0.137	False
ENSSSCT00000029758	UBIAD1	NonCoding	Click Me	(667,690)	Imperfect													2.5	0.385	683	140	-13.1	0		False
ENSSSCT00000027805		NonCoding	Click Me	(194,216)	7mer-m8	-0.12	0.003	0.049	-0.032	0.014	-0.023	-0.11	-0.161	0.005	0.055	-0.018	-0.119	2	0.429	208	153	-21.79	0	0.137	False
ENSSSCT00000030005		NonCoding	Click Me	(141,164)	7mer-m8	-0.12	0.012	0.124	-0.04	0.014	-0.023	-0.033	-0.161	0.02	0.146	-0.023	-0.017	1.5	0.246	156	141	-12.39	0	0.137	False
ENSSSCT00000027942	C5AR1	NonCoding	Click Me	(254,280)	7mer-m8	-0.12	0.003	0.033	-0.023	0.014	-0.023	-0.117	-0.161	0.005	0.034	-0.012	-0.134	2	0.47	272	165	-15.68	0	0.137	False
ENSSSCT00000030599		NonCoding	Click Me	(1748,1772)	7mer-A1	-0.074	-0.009	-0.013	-0.016	0.014	-0.017	-0.116	-0.099	0.004	-0.042	-0.01	-0.147	3.5	0.662	310	142	-17.07	0	0.098	False
ENSSSCT00000024028	SREK1IP1	NonCoding	Click Me	(599,624)	Imperfect													4.5	0.611	617	147	-19.01	0		False
ENSSSCT00000024028	SREK1IP1	NonCoding	Click Me	(837,863)	Offset 6mer	-0.019	0.004	-0.021	0.026	0.007	-0.006	-0.01	-0.015	0.002	-0.059	0.024	-0.048	1.5	0.784	855	143	-16.33	0		False
ENSSSCT00000027281		NonCoding	Click Me	(143,165)	Offset 6mer	-0.019	-0.002	-0.019	-0.018	0.007	-0.006	-0.058	-0.015	-0.001	-0.053	-0.01	-0.08	2.5	0.761	157	149	-17.62	0		False
ENSSSCT00000029500	CRISP3	NonCoding	Click Me	(108,131)	Imperfect													3.5	0.668	124	140	-16.6	0		False
ENSSSCT00000026347		NonCoding	Click Me	(1315,1339)	6mer	-0.019	-0.016	-0.02	-0.019	0.007	-0.006	-0.074	-0.015	-0.007	-0.055	-0.011	-0.088	4.5	0.769	134	149	-13.67	0		False
ENSSSCT00000026020	SC5DL	NonCoding	Click Me	(489,512)	7mer-m8	-0.12	-0.035	-0.024	0.01	0.014	-0.023	-0.178	-0.161	-0.057	-0.035	0.009	-0.244	4	0.608	504	168	-17.52	0	0.137	False
ENSSSCT00000026020	SC5DL	NonCoding	Click Me	(1199,1224)	Offset 6mer	-0.019	0.001	-0.013	-0.002	0.007	-0.006	-0.033	-0.015	0	-0.037	0.002	-0.05	2	0.692	402	142	-17.79	0		False
ENSSSCT00000027760	TIMM17B	NonCoding	Click Me	(877,901)	Imperfect													3	0.577	42	140	-14.45	0		False
ENSSSCT00000028422	C12ORF43	NonCoding	Click Me	(941,965)	7mer-m8	-0.12	-0.016	0.069	0.074	0.014	-0.023	-0.002	-0.161	-0.026	0.079	0.05	-0.058	3	0.38	957	174	-27.61	0	0.137	False
ENSSSCT00000028422	C12ORF43	NonCoding	Click Me	(1864,1887)	Imperfect													2	0.304	1500	147	-16.57	0		False
ENSSSCT00000024586	TRIM37	NonCoding	Click Me	(1271,1295)	Imperfect													3.5	0.671	1288	149	-22.56	0		False
ENSSSCT00000024586	TRIM37	NonCoding	Click Me	(2356,2382)	8mer	-0.247	0.013	0.108	0.013	0.024	-0.045	-0.133	-0.31	0.005	0.151	0.017	-0.138	1.5	0.335	503	147	-17.38	0	0	False
ENSSSCT00000024586	TRIM37	NonCoding	Click Me	(2771,2796)	Offset 6mer	-0.019	-0.013	-0.003	-0.022	0.007	-0.006	-0.056	-0.015	-0.005	-0.01	-0.014	-0.044	4	0.583	91	146	-16.82	0		False
ENSSSCT00000024586	TRIM37	NonCoding	Click Me	(1186,1209)	Imperfect													2	0.746	1202	140	-13.73	0		False
ENSSSCT00000028459	BMPR1B	NonCoding	Click Me	(2556,2582)	Imperfect													2.5	0.706	957	141	-16.06	0		False
ENSSSCT00000024829	ST6GAL1	NonCoding	Click Me	(1114,1138)	7mer-m8	-0.12	0.012	-0.015	0.098	0.014	-0.023	-0.034	-0.161	0.02	-0.025	0.066	-0.099	1.5	0.587	1130	155	-15.93	0	0.137	False
ENSSSCT00000026646	ENOX2	NonCoding	Click Me	(493,515)	Offset 6mer	-0.019	-0.009	-0.005	0.004	0.007	-0.006	-0.029	-0.015	-0.004	-0.016	0.007	-0.027	3.5	0.604	507	142	-16.61	0		False
ENSSSCT00000026646	ENOX2	NonCoding	Click Me	(2085,2109)	Imperfect													4.5	0.648	834	141	-15.51	0		False
ENSSSCT00000026879	IL17RD	NonCoding	Click Me	(166,190)	Imperfect													4	0.525	183	142	-17.65	0		False
ENSSSCT00000029415	MMADHC	NonCoding	Click Me	(1009,1035)	Imperfect													3	0.679	350	147	-15.17	0		False
ENSSSCT00000027477	C14ORF129	NonCoding	Click Me	(152,175)	Imperfect													2	0.69	168	152	-16.99	0		False
ENSSSCT00000024294	DIO2	NonCoding	Click Me	(689,715)	7mer-m8	-0.12	0.003	-0.029	0.031	0.014	-0.023	-0.125	-0.161	0.005	-0.041	0.023	-0.175	2	0.621	654	153	-18.45	0	0.137	False
ENSSSCT00000030736		NonCoding	Click Me	(535,560)	6mer	-0.019	-0.009	-0.005	0.007	0.007	-0.006	-0.027	-0.015	-0.004	-0.017	0.009	-0.027	3.5	0.611	553	144	-20.39	0		False
ENSSSCT00000030785		NonCoding	Click Me	(3039,3061)	Imperfect													3	0.552	1230	142	-16.88	0		False
ENSSSCT00000028973	EMC10	NonCoding	Click Me	(577,601)	7mer-m8	-0.12	0.03	0.012	0.022	0.014	-0.023	-0.064	-0.161	0.052	0.009	0.017	-0.083	0.5	0.52	593	140	-13.37	0	0.137	False
ENSSSCT00000029534	LIN54	NonCoding	Click Me	(1747,1773)	Imperfect													3.5	0.657	296	149	-19.72	0		False
ENSSSCT00000028088	SLC25A40	NonCoding	Click Me	(444,466)	Imperfect													4	0.695	459	146	-21.84	0		False
ENSSSCT00000028611		NonCoding	Click Me	(875,898)	8mer	-0.247	-0.029	-0.012	0.111	0.024	-0.045	-0.197	-0.31	-0.003	-0.035	0.083	-0.265	3.5	0.625	890	163	-17.22	0	0	False
ENSSSCT00000027575	KLHL18	NonCoding	Click Me	(2243,2267)	7mer-m8	-0.12	0.021	0.065	0.02	0.014	-0.023	-0.023	-0.161	0.036	0.074	0.016	-0.036	1	0.39	577	146	-17.71	0	0.137	False
ENSSSCT00000027575	KLHL18	NonCoding	Click Me	(2066,2093)	Offset 6mer	-0.019	-0.013	-0.009	0.02	0.007	-0.006	-0.021	-0.015	-0.005	-0.027	0.019	-0.029	4	0.653	753	144	-15.11	0		False
ENSSSCT00000027235	RFFL	NonCoding	Click Me	(618,643)	Imperfect													4	0.597	636	149	-14.55	0		False
ENSSSCT00000027235	RFFL	NonCoding	Click Me	(437,461)	Offset 6mer	-0.019	0.001	0.003	0.001	0.007	-0.006	-0.014	-0.015	0	0.005	0.004	-0.005	2	0.517	453	143	-17.28	0		False
ENSSSCT00000028346	DIP2B	NonCoding	Click Me	(3045,3068)	Imperfect													3	0.489	741	156	-20.42	0		False
ENSSSCT00000028346	DIP2B	NonCoding	Click Me	(2713,2740)	Imperfect													2.5	0.646	1069	148	-15.43	0		False
ENSSSCT00000030506	NUAK2	NonCoding	Click Me	(357,381)	7mer-m8	-0.12	0.03	-0.009	-0.009	0.014	-0.023	-0.117	-0.161	0.052	-0.017	-0.003	-0.13	0.5	0.572	373	140	-13.34	0	0.137	False
ENSSSCT00000028429		NonCoding	Click Me	(118,142)	Offset 6mer	-0.019	0.001	0.002	-0.019	0.007	-0.006	-0.035	-0.015	0	0.002	-0.011	-0.024	2	0.533	134	147	-15.83	0		False
ENSSSCT00000023863	AMMECR1L	NonCoding	Click Me	(2173,2197)	7mer-m8	-0.12	0.021	-0.061	0.12	0.014	-0.023	-0.05	-0.161	0.036	-0.081	0.08	-0.126	1	0.7	1282	149	-12.02	0	0.137	False
ENSSSCT00000023863	AMMECR1L	NonCoding	Click Me	(3184,3205)	Imperfect													3.5	0.666	275	143	-19.43	0		False
ENSSSCT00000028063	GFM1	NonCoding	Click Me	(1230,1254)	Offset 6mer	-0.019	-0.002	-0.024	0.008	0.007	-0.006	-0.038	-0.015	-0.001	-0.066	0.01	-0.073	2.5	0.814	562	141	-13.37	0		False
ENSSSCT00000028639		NonCoding	Click Me	(565,589)	Imperfect													3	0.657	582	145	-11.72	0		False
ENSSSCT00000030786	C2CD2	NonCoding	Click Me	(3326,3350)	Imperfect													3.5	0.513	689	145	-13.84	0		False
ENSSSCT00000026201	CAMK1D	NonCoding	Click Me	(2143,2167)	Offset 6mer	-0.019	-0.02	0.01	0.016	0.007	-0.006	-0.012	-0.015	-0.008	0.024	0.016	0.017	5	0.442	696	144	-16.88	0		False
ENSSSCT00000029690		NonCoding	Click Me	(454,477)	Imperfect													3	0.512	470	145	-17.85	0		False
ENSSSCT00000024378	PARD6B	NonCoding	Click Me	(1772,1798)	Offset 6mer	-0.019	-0.013	-0.024	0.007	0.007	-0.006	-0.048	-0.015	-0.005	-0.065	0.009	-0.076	4	0.809	553	144	-15.4	0		False
ENSSSCT00000024378	PARD6B	NonCoding	Click Me	(902,925)	Imperfect													4	0.658	918	140	-12.49	0		False
ENSSSCT00000024041	TMEM151B	NonCoding	Click Me	(302,328)	Imperfect													2.5	0.34	321	145	-15.38	0		False
ENSSSCT00000030452	TMEM9	NonCoding	Click Me	(63,88)	7mer-m8	-0.12	0.021	0.054	-0.05	0.014	-0.023	-0.105	-0.161	0.036	0.06	-0.03	-0.095	1	0.418	80	153	-15.49	0	0.137	False
ENSSSCT00000029032		NonCoding	Click Me	(1441,1466)	Imperfect													3	0.602	1459	157	-22.53	0		False
ENSSSCT00000028806		NonCoding	Click Me	(3850,3876)	Offset 6mer	-0.019	-0.02	-0.009	0.023	0.007	-0.006	-0.025	-0.015	-0.008	-0.027	0.022	-0.029	5	0.653	809	156	-14.74	0		False
ENSSSCT00000028806		NonCoding	Click Me	(1397,1422)	Imperfect													3	0.569	1414	145	-18.97	0		False
ENSSSCT00000023900	LIPG	NonCoding	Click Me	(361,385)	7mer-m8	-0.12	0.03	0.063	-0.008	0.014	-0.023	-0.044	-0.161	0.052	0.071	-0.003	-0.041	0.5	0.395	377	141	-12.18	0	0.137	False
ENSSSCT00000024784	NCBP2	NonCoding	Click Me	(358,382)	Offset 6mer	-0.019	0.004	-0.007	-0.004	0.007	-0.006	-0.026	-0.015	0.002	-0.021	0	-0.034	1.5	0.628	374	150	-18.6	0		False
ENSSSCT00000030519		NonCoding	Click Me	(1821,1844)	8mer	-0.247	-0.039	-0.068	0.265	0.024	-0.045	-0.11	-0.31	-0.005	-0.121	0.188	-0.249	4	0.76	1500	168	-19.57	0	0	False
ENSSSCT00000028533	ZNF317	NonCoding	Click Me	(1520,1548)	Imperfect													4	0.514	1500	148	-14.1	0		False
ENSSSCT00000029303	LYSMD1	NonCoding	Click Me	(3080,3106)	7mer-m8	-0.12	-0.035	-0.017	0.1	0.014	-0.023	-0.081	-0.161	-0.057	-0.027	0.067	-0.178	4	0.592	1143	152	-15.42	0	0.137	False
ENSSSCT00000025552	SIGMAR1	NonCoding	Click Me	(2470,2493)	6mer	-0.019	-0.006	-0.002	-0.001	0.007	-0.006	-0.028	-0.015	-0.002	-0.009	0.003	-0.024	3	0.579	423	146	-20.04	0		False
ENSSSCT00000029053	HSD3B7	NonCoding	Click Me	(3188,3213)	Imperfect													2	0.454	1267	145	-15.95	0		False
ENSSSCT00000029432	NICN1	NonCoding	Click Me	(302,325)	Offset 6mer	-0.019	-0.002	0.008	-0.008	0.007	-0.006	-0.021	-0.015	-0.001	0.019	-0.002	0	2.5	0.462	317	156	-16.65	0		False
ENSSSCT00000029432	NICN1	NonCoding	Click Me	(580,609)	Offset 6mer	-0.019	0.004	-0.001	0	0.007	-0.006	-0.015	-0.015	0.002	-0.004	0.004	-0.014	1.5	0.558	440	140	-19.93	0		False
ENSSSCT00000025793	PTPLAD1	NonCoding	Click Me	(1161,1185)	Imperfect													4.5	0.549	740	153	-17.52	0		False
ENSSSCT00000025278	100622601	NonCoding	Click Me	(968,994)	7mer-m8	-0.12	0.012	0.075	0.004	0.014	-0.023	-0.038	-0.161	0.02	0.086	0.005	-0.049	1.5	0.365	467	145	-14.56	0	0.137	False
ENSSSCT00000029855	MMGT1	NonCoding	Click Me	(1027,1051)	Imperfect													2	0.597	1044	154	-24.07	0		False
ENSSSCT00000029855	MMGT1	NonCoding	Click Me	(1845,1869)	Imperfect													2	0.452	901	143	-18.78	0		False
ENSSSCT00000029855	MMGT1	NonCoding	Click Me	(1574,1597)	7mer-m8	-0.12	0.021	-0.036	0.104	0.014	-0.023	-0.04	-0.161	0.036	-0.05	0.07	-0.105	1	0.638	1172	141	-13.98	0	0.137	False
ENSSSCT00000030308	IKBIP	NonCoding	Click Me	(2243,2267)	7mer-m8	-0.12	0.021	-0.076	-0.032	0.014	-0.023	-0.216	-0.161	0.036	-0.099	-0.018	-0.242	1	0.736	210	145	-11.81	0	0.137	False
ENSSSCT00000028960	PIK3CG	NonCoding	Click Me	(3375,3400)	Imperfect													4	0.456	117	150	-17.12	0		False
ENSSSCT00000027958	ICA	NonCoding	Click Me	(142,168)	Offset 6mer	-0.019	-0.013	-0.015	-0.025	0.007	-0.006	-0.072	-0.015	-0.005	-0.043	-0.016	-0.08	4	0.719	37	151	-14.92	0		False
ENSSSCT00000028255	TPGS2	NonCoding	Click Me	(174,196)	7mer-m8	-0.12	-0.007	0.036	-0.035	0.014	-0.023	-0.135	-0.161	-0.01	0.038	-0.02	-0.153	2.5	0.462	188	162	-15.58	0	0.137	False
ENSSSCT00000028255	TPGS2	NonCoding	Click Me	(985,1009)	8mer	-0.247	0.013	-0.009	0.027	0.024	-0.045	-0.237	-0.31	0.005	-0.031	0.026	-0.31	1.5	0.618	558	150	-18.43	0	0	False
ENSSSCT00000025883	FAR1	NonCoding	Click Me	(2570,2595)	Imperfect													4.5	0.723	902	144	-17.4	0		False
ENSSSCT00000028396	ZNFX1	NonCoding	Click Me	(915,940)	Imperfect													3	0.609	104	145	-16.71	0		False
ENSSSCT00000028972	MAFF	NonCoding	Click Me	(165,188)	7mer-m8	-0.12	0.021	0.047	-0.036	0.014	-0.023	-0.098	-0.161	0.036	0.051	-0.021	-0.094	1	0.435	180	141	-13.03	0	0.137	False
ENSSSCT00000029102	SENP2	NonCoding	Click Me	(572,598)	7mer-m8	-0.12	0.003	0.008	0.022	0.014	-0.023	-0.096	-0.161	0.005	0.005	0.017	-0.135	2	0.529	590	153	-16.29	0	0.137	False
ENSSSCT00000029106	CMTM6	NonCoding	Click Me	(2886,2909)	Imperfect													2.5	0.465	908	151	-21.31	0		False
ENSSSCT00000027767	CNIH3	NonCoding	Click Me	(1397,1419)	Imperfect													5.5	0.616	1335	145	-17.89	0		False
ENSSSCT00000030446	SEPHS1	NonCoding	Click Me	(1146,1171)	Imperfect													3.5	0.71	502	147	-14.14	0		False
ENSSSCT00000030446	SEPHS1	NonCoding	Click Me	(643,670)	Imperfect													4	0.712	663	141	-18.66	0		False
ENSSSCT00000024573	MRPL50	NonCoding	Click Me	(1927,1952)	Imperfect													2	0.646	193	152	-14.67	0		False
ENSSSCT00000026193		NonCoding	Click Me	(339,365)	Imperfect													3	0.657	358	149	-12.09	0		False
ENSSSCT00000027462	WDR19	NonCoding	Click Me	(1068,1093)	Imperfect													3	0.6	1086	142	-15.83	0		False
ENSSSCT00000028756	EDEM1	NonCoding	Click Me	(256,279)	8mer	-0.247	-0.029	-0.043	-0.046	0.024	-0.045	-0.385	-0.31	-0.003	-0.083	-0.023	-0.42	3.5	0.7	271	158	-20.2	0	0	False
ENSSSCT00000030165	LRRFIP2	NonCoding	Click Me	(636,660)	Offset 6mer	-0.019	-0.006	-0.009	0.004	0.007	-0.006	-0.029	-0.015	-0.002	-0.026	0.007	-0.037	3	0.648	509	153	-22.59	0		False
ENSSSCT00000026302		NonCoding	Click Me	(1859,1882)	Imperfect													2	0.521	651	140	-16.75	0		False
ENSSSCT00000023990	ACAD9	NonCoding	Click Me	(984,1008)	Offset 6mer	-0.019	0.001	0.007	-0.016	0.007	-0.006	-0.027	-0.015	0	0.016	-0.009	-0.007	2	0.473	187	142	-16	0		False
ENSSSCT00000026509	TMEM220	NonCoding	Click Me	(1828,1850)	7mer-m8	-0.12	-0.007	0.011	0.025	0.014	-0.023	-0.1	-0.161	-0.01	0.008	0.019	-0.145	2.5	0.523	613	153	-14.66	0	0.137	False
ENSSSCT00000026309	THAP6	NonCoding	Click Me	(1492,1518)	Imperfect													6	0.666	937	141	-17.92	0		False
ENSSSCT00000024667	USP53	NonCoding	Click Me	(1537,1562)	8mer	-0.247	0.013	0.011	0.07	0.024	-0.045	-0.174	-0.31	0.005	0	0.055	-0.25	1.5	0.57	727	148	-18.77	0	0	False
ENSSSCT00000028030	RPRD1A	NonCoding	Click Me	(2341,2365)	7mer-m8	-0.12	0.003	-0.11	0.085	0.014	-0.023	-0.151	-0.161	0.005	-0.14	0.057	-0.239	2	0.819	1037	160	-19.01	0	0.137	False
ENSSSCT00000028030	RPRD1A	NonCoding	Click Me	(2611,2635)	Imperfect													3	0.486	768	145	-14.55	0		False
ENSSSCT00000026901	NRBF2	NonCoding	Click Me	(1376,1401)	Imperfect													2.5	0.416	79	146	-18.35	0		False
ENSSSCT00000027896		NonCoding	Click Me	(1061,1086)	Offset 6mer	-0.019	-0.002	0.001	-0.021	0.007	-0.006	-0.041	-0.015	-0.001	0	-0.013	-0.029	2.5	0.54	112	144	-15.37	0		False
ENSSSCT00000026402	SYF2	NonCoding	Click Me	(53,78)	Offset 6mer	-0.019	-0.006	-0.009	-0.023	0.007	-0.006	-0.057	-0.015	-0.002	-0.026	-0.015	-0.058	3	0.648	70	145	-14.38	0		False
ENSSSCT00000025386	CLEC14A	NonCoding	Click Me	(709,734)	Imperfect													3.5	0.608	727	142	-14.07	0		False
ENSSSCT00000027206		NonCoding	Click Me	(793,817)	Imperfect													5	0.485	810	145	-21.05	0		False
ENSSSCT00000027582		NonCoding	Click Me	(486,511)	Imperfect													2.5	0.572	504	144	-11.72	0		False
ENSSSCT00000030762	LRRC8B	NonCoding	Click Me	(619,642)	Offset 6mer	-0.019	-0.016	-0.018	0.012	0.007	-0.006	-0.041	-0.015	-0.007	-0.051	0.013	-0.059	4.5	0.75	634	155	-13.41	0		False
ENSSSCT00000030762	LRRC8B	NonCoding	Click Me	(3612,3633)	Imperfect													3.5	0.578	944	145	-17.48	0		False
ENSSSCT00000030762	LRRC8B	NonCoding	Click Me	(2976,3000)	Imperfect													3	0.381	1500	140	-13.43	0		False
ENSSSCT00000028355	AP1B1	NonCoding	Click Me	(743,767)	Imperfect													2.5	0.567	232	151	-19.13	0		False
ENSSSCT00000026067	FCHO2	NonCoding	Click Me	(1971,1995)	Offset 6mer	-0.019	-0.009	-0.019	-0.002	0.007	-0.006	-0.05	-0.015	-0.004	-0.054	0.002	-0.071	3.5	0.765	407	144	-14.94	0		False
ENSSSCT00000028017	UHRF1BP1L	NonCoding	Click Me	(2975,2999)	7mer-m8	-0.12	-0.007	-0.048	0.046	0.014	-0.023	-0.138	-0.161	-0.01	-0.065	0.032	-0.204	2.5	0.667	763	162	-18.76	0	0.137	False
ENSSSCT00000028925	FGF1	NonCoding	Click Me	(1575,1600)	Imperfect													2.5	0.59	1439	140	-15.41	0		False
ENSSSCT00000024906	CCKAR	NonCoding	Click Me	(2735,2763)	Imperfect													2	0.637	818	145	-18.44	0		False
ENSSSCT00000028444	C10ORF57	NonCoding	Click Me	(1726,1752)	Imperfect													3	0.51	109	153	-15.08	0		False
[truncated: 18,936 more rows]
