# Supplementary material for: Identification and Analysis of the Porcine MicroRNA in Porcine Cytomegalovirus-Infected Macrophages Using Deep Sequencing
Source: PLoS One. 2016 Mar 4;11(3):e0150971. doi: 10.1371/journal.pone.0150971 (PMC4778948; doi:10.1371/journal.pone.0150971)
Supplement: S4 Table — (XLSX) [file pone.0150971.s005.xlsx]

## Sheet: Sheet1
#Column "GO.ID" stands for the ID of gene ontology term
#Column "Term" stands for the name of gene ontology term
#Column "Ontology" stands for the ontology of GOID belongs to
#Column "Count" stands for the number of DE genes associated with the listed GOID
#Column "Pop.Hits" stands for the number of background population genes associated with the listed GOID
#Column "List.Total" stands for the total number of DE genes
#Column "Pop.Total" stands for the total number of background population genes
#Column "Fold.Enrichment" stands for the Fold Enrichment value of the GOID, it equals (Count/Pop.Hits)/(List.Total/Pop.Total)
#Column "Pvalue" stands for the significance testing value of the GOID
#Column "FDR" stands for the false discovery rate of the GOID, using Benjamini & Hochberg (1995) method
#Column "Enrichment.Score" stands for the Enrichment Score value of the GOID, it equals (-log10(Pvalue))
#Column "GENES" stands for the DE genes associated with the GOID
GO.ID	Term	Ontology	Count	Pop.Hits	List.Total	Pop.Total	Fold.Enrichment	Pvalue	FDR	Enrichment.Score	GENES
GO:0008152	metabolic process	Biological process	1690	9568	2442	16161	1.16893	1.16993e-28	5.00143e-25	27.9318	APTX//KPNA1//IL7R//SMARCAD1//MRE11A//HSD17B4//ACOT4//PIK3C3//ULK1//ATG12//ATG4C//MAP1LC3B//WIPI2//ATG13//ARG1//NAGS//CPS1//MYST2//CHEK1//RAD9A//SET//MCM9//NASP//LIG3//MCM3AP//CCNG1//CDC37//CCNC//BCCIP//CCNK//CDK7//POLA1//BACH1//CDT1//MAT1A//CNDP2//BRD4//ABL1//VDR//HOPX//GATA2//IFNG//ENG//RARG//PLK3//TP53//PPARD//XPO1//PKIA//JUP//CTNNB1//RUNX3//CAV1//EDNRB//SPI1//EPC1//DNMT1//ID2//FOXN3//TXNIP//NF…
GO:0044238	primary metabolic process	Biological process	1540	8572	2442	16161	1.18894	1.44522e-27	3.08916e-24	26.8401	APTX//KPNA1//IL7R//SMARCAD1//MRE11A//HSD17B4//ACOT4//MYST2//CHEK1//RAD9A//SET//MCM9//NASP//LIG3//MCM3AP//CCNG1//CDC37//CCNC//BCCIP//CCNK//CDK7//POLA1//BACH1//CDT1//MAT1A//CNDP2//BRD4//ABL1//VDR//HOPX//GATA2//IFNG//ENG//RARG//PLK3//TP53//PPARD//XPO1//PKIA//JUP//CTNNB1//RUNX3//CAV1//EDNRB//SPI1//EPC1//DNMT1//ID2//FOXN3//TXNIP//NFKB1//TFAP2A//EHMT2//KDM1A//EFNA1//ID4//TFAP2C//PER1//ZBTB10//MYB//SEMA…
GO:0044237	cellular metabolic process	Biological process	1512	8391	2442	16161	1.19251	2.62312e-27	3.73794e-24	26.5812	APTX//KPNA1//IL7R//SMARCAD1//MRE11A//HSD17B4//ACOT4//PIK3C3//ULK1//ATG12//ATG4C//MAP1LC3B//WIPI2//ATG13//ARG1//NAGS//CPS1//MYST2//CHEK1//RAD9A//SET//MCM9//NASP//LIG3//MCM3AP//CCNG1//CDC37//CCNC//BCCIP//CCNK//CDK7//POLA1//BACH1//CDT1//MAT1A//CNDP2//BRD4//ABL1//VDR//HOPX//GATA2//IFNG//ENG//RARG//PLK3//TP53//PPARD//XPO1//PKIA//JUP//CTNNB1//RUNX3//CAV1//EDNRB//SPI1//EPC1//DNMT1//ID2//FOXN3//TXNIP//NF…
GO:0019222	regulation of metabolic process	Biological process	881	4448	2442	16161	1.31079	6.01773e-24	6.43144e-21	23.2206	KPNA1//IL7R//SMARCAD1//MRE11A//CCNG1//CDC37//CCNC//BCCIP//CCNK//CDK7//POLA1//BACH1//CDT1//BRD4//ABL1//VDR//HOPX//GATA2//IFNG//ENG//RARG//PLK3//TP53//PPARD//XPO1//PKIA//JUP//CTNNB1//RUNX3//CAV1//EDNRB//SPI1//EPC1//DNMT1//ID2//FOXN3//TXNIP//NFKB1//TFAP2A//EHMT2//KDM1A//EFNA1//ID4//TFAP2C//PER1//ZBTB10//MYB//SEMA4D//TBX18//NR2F2//IGBP1//MXI1//PER2//SATB1//PSMD10//SIX1//LIN52//LPIN1//DNMT3B//CALR//HD…
GO:0048518	positive regulation of biological process	Biological process	710	3439	2442	16161	1.36631	2.57599e-23	2.20248e-20	22.5891	GADD45G//TAB1//TRAF7//MAP3K1//TGFBR1//ADAM-9//GNAI2//LRRK2//YWHAB//RAPGEF1//MAP3K3//KIDINS220//MAP2K2//IRAK1//CXCR4//INSR//IL1B//THBS1//C5AR1//IKBKG//NOD1//EFNA1//PRKAA1//SHC1//MAPK14//PTPN11//MAPKAPK3//CHRNA7//TAB3//MAPK10//USF1//FOXA2//NCOA1//SUPV3L1//FGFR4//SIX1//FCER1G//CD34//AGPAT1//MBL1//KRT1//MASP2//SERPING1//PPP3CB//IL23RA//ABCB9//SNCA//MAPK9//TEK//SOX9//ADAM17//HMGB1//CCND3//MAVS//PELI2/…
GO:0048522	positive regulation of cellular process	Biological process	644	3088	2442	16161	1.38017	6.11299e-22	4.3555e-19	21.2137	GADD45G//TAB1//TRAF7//MAP3K1//TGFBR1//ADAM-9//GNAI2//LRRK2//YWHAB//RAPGEF1//MAP3K3//KIDINS220//MAP2K2//IRAK1//CXCR4//INSR//IL1B//THBS1//C5AR1//IKBKG//NOD1//EFNA1//PRKAA1//SHC1//MAPK14//PTPN11//MAPKAPK3//CHRNA7//TAB3//MAPK10//USF1//FOXA2//NCOA1//SUPV3L1//PPP3CB//IL23RA//ABCB9//SNCA//MAPK9//TEK//SOX9//ADAM17//HMGB1//CCND3//MAVS//PELI2//CYR61//NPTN//CAMKK2//CAB39//PELI3//DVL3//AKTIP//ARNT//C-JUN//VE…
GO:0080090	regulation of primary metabolic process	Biological process	770	3868	2442	16161	1.31743	7.99375e-21	4.8819e-18	20.0972	KPNA1//IL7R//SMARCAD1//MRE11A//CCNG1//CDC37//CCNC//BCCIP//CCNK//CDK7//POLA1//BACH1//CDT1//BRD4//ABL1//VDR//HOPX//GATA2//IFNG//ENG//RARG//PLK3//TP53//PPARD//XPO1//PKIA//JUP//CTNNB1//RUNX3//CAV1//EDNRB//SPI1//EPC1//DNMT1//ID2//FOXN3//TXNIP//NFKB1//TFAP2A//EHMT2//KDM1A//EFNA1//ID4//TFAP2C//PER1//ZBTB10//MYB//SEMA4D//TBX18//NR2F2//IGBP1//MXI1//PER2//SATB1//PSMD10//SIX1//LIN52//LPIN1//DNMT3B//CALR//HD…
GO:0016310	phosphorylation	Biological process	349	1469	2442	16161	1.57227	3.36205e-20	1.7966e-17	19.4734	CCNG1//CDC37//CCNC//BCCIP//CCNK//CDK7//GADD45G//TAB1//TRAF7//MAP3K1//TGFBR1//ADAM-9//GNAI2//LRRK2//YWHAB//RAPGEF1//MAP3K3//KIDINS220//MAP2K2//IRAK1//CXCR4//INSR//IL1B//THBS1//C5AR1//IKBKG//NOD1//EFNA1//PRKAA1//SHC1//MAPK14//PTPN11//MAPKAPK3//CHRNA7//TAB3//MAPK10//PPP2R1A//RGS4//IL17RD//DUSP10//RGS3//SPRED2//DUSP1//TGFB1//IMPACT//SNCA//LRP6//WWTR1//DNAJC10//MEN1//MAPK9//TEK//SOX9//ADAM17//HMGB1//C…
GO:0031323	regulation of cellular metabolic process	Biological process	783	3981	2442	16161	1.30164	1.0512e-19	4.99321e-17	18.9783	KPNA1//IL7R//SMARCAD1//MRE11A//CCNG1//CDC37//CCNC//BCCIP//CCNK//CDK7//POLA1//BACH1//CDT1//BRD4//ABL1//VDR//HOPX//GATA2//IFNG//ENG//RARG//PLK3//TP53//PPARD//XPO1//PKIA//JUP//CTNNB1//RUNX3//CAV1//EDNRB//SPI1//EPC1//DNMT1//ID2//FOXN3//TXNIP//NFKB1//TFAP2A//EHMT2//KDM1A//EFNA1//ID4//TFAP2C//PER1//ZBTB10//MYB//SEMA4D//TBX18//NR2F2//IGBP1//MXI1//PER2//SATB1//PSMD10//SIX1//LIN52//LPIN1//DNMT3B//CALR//HD…
GO:0006468	protein phosphorylation	Biological process	309	1271	2442	16161	1.60892	1.96452e-19	8.39834e-17	18.7067	CCNG1//CDC37//CCNC//BCCIP//CCNK//CDK7//GADD45G//TAB1//TRAF7//MAP3K1//TGFBR1//ADAM-9//GNAI2//LRRK2//YWHAB//RAPGEF1//MAP3K3//KIDINS220//MAP2K2//IRAK1//CXCR4//INSR//IL1B//THBS1//C5AR1//IKBKG//NOD1//EFNA1//PRKAA1//SHC1//MAPK14//PTPN11//MAPKAPK3//CHRNA7//TAB3//MAPK10//PPP2R1A//RGS4//IL17RD//DUSP10//RGS3//SPRED2//DUSP1//TGFB1//IMPACT//SNCA//LRP6//WWTR1//DNAJC10//MEN1//MAPK9//TEK//SOX9//ADAM17//HMGB1//C…
GO:0009893	positive regulation of metabolic process	Biological process	419	1868	2442	16161	1.48443	2.26452e-19	8.80073e-17	18.645	GADD45G//TAB1//TRAF7//MAP3K1//TGFBR1//ADAM-9//GNAI2//LRRK2//YWHAB//RAPGEF1//MAP3K3//KIDINS220//MAP2K2//IRAK1//CXCR4//INSR//IL1B//THBS1//C5AR1//IKBKG//NOD1//EFNA1//PRKAA1//SHC1//MAPK14//PTPN11//MAPKAPK3//CHRNA7//TAB3//MAPK10//USF1//FOXA2//NCOA1//SUPV3L1//SNCA//MAPK9//TEK//SOX9//ADAM17//HMGB1//CCND3//MAVS//PELI2//CYR61//NPTN//CAMKK2//CAB39//PELI3//DVL3//AKTIP//GH1//SCYL2//AHI1//F12//ARID1B//CHEK1//…
GO:0006796	phosphate-containing compound metabolic process	Biological process	397	1770	2442	16161	1.48436	2.58048e-18	9.19298e-16	17.5883	CCNG1//CDC37//CCNC//BCCIP//CCNK//CDK7//GADD45G//TAB1//TRAF7//MAP3K1//TGFBR1//ADAM-9//GNAI2//LRRK2//YWHAB//RAPGEF1//MAP3K3//KIDINS220//MAP2K2//IRAK1//CXCR4//INSR//IL1B//THBS1//C5AR1//IKBKG//NOD1//EFNA1//PRKAA1//SHC1//MAPK14//PTPN11//MAPKAPK3//CHRNA7//TAB3//MAPK10//PPP2R1A//RGS4//IL17RD//DUSP10//RGS3//SPRED2//DUSP1//TGFB1//IMPACT//SNCA//LRP6//WWTR1//DNAJC10//MEN1//MAPK9//TEK//SOX9//ADAM17//HMGB1//C…
GO:0006793	phosphorus metabolic process	Biological process	397	1772	2442	16161	1.48269	3.16139e-18	1.03961e-15	17.5001	CCNG1//CDC37//CCNC//BCCIP//CCNK//CDK7//GADD45G//TAB1//TRAF7//MAP3K1//TGFBR1//ADAM-9//GNAI2//LRRK2//YWHAB//RAPGEF1//MAP3K3//KIDINS220//MAP2K2//IRAK1//CXCR4//INSR//IL1B//THBS1//C5AR1//IKBKG//NOD1//EFNA1//PRKAA1//SHC1//MAPK14//PTPN11//MAPKAPK3//CHRNA7//TAB3//MAPK10//PPP2R1A//RGS4//IL17RD//DUSP10//RGS3//SPRED2//DUSP1//TGFB1//IMPACT//SNCA//LRP6//WWTR1//DNAJC10//MEN1//MAPK9//TEK//SOX9//ADAM17//HMGB1//C…
GO:0048583	regulation of response to stimulus	Biological process	480	2244	2442	16161	1.4156	5.25592e-18	1.60493e-15	17.2794	IRAK1//CXCR4//INSR//IL1B//THBS1//LRRK2//C5AR1//IKBKG//NOD1//EFNA1//PRKAA1//TAB1//SHC1//MAPK14//PTPN11//MAPKAPK3//CHRNA7//TAB3//MAPK10//MAP2K2//PPP2R1A//RGS4//IL17RD//DUSP10//RGS3//SPRED2//DUSP1//FCER1G//MBL1//KRT1//MASP2//SERPING1//PPP3CB//IL23RA//ABCB9//PXDN//AGPAT1//ADM//PLD2//ADRBK1//MAVS//TMEM173//TLR1//BCL10//DDX58//IL12RB1//F12//ANO6//TNFAIP3//ADA//PIK3CG//CCL5//FOXP3//BTK//TRAF2//JAK3//IL1…
GO:0031325	positive regulation of cellular metabolic process	Biological process	397	1781	2442	16161	1.47519	7.81558e-18	2.22744e-15	17.107	GADD45G//TAB1//TRAF7//MAP3K1//TGFBR1//ADAM-9//GNAI2//LRRK2//YWHAB//RAPGEF1//MAP3K3//KIDINS220//MAP2K2//IRAK1//CXCR4//INSR//IL1B//THBS1//C5AR1//IKBKG//NOD1//EFNA1//PRKAA1//SHC1//MAPK14//PTPN11//MAPKAPK3//CHRNA7//TAB3//MAPK10//USF1//FOXA2//NCOA1//SUPV3L1//SNCA//MAPK9//TEK//SOX9//ADAM17//HMGB1//CCND3//MAVS//PELI2//CYR61//NPTN//CAMKK2//CAB39//PELI3//DVL3//AKTIP//GH1//SCYL2//AHI1//ARID1B//CHEK1//BAZ1B…
GO:0010604	positive regulation of macromolecule metabolic process	Biological process	391	1749	2442	16161	1.47948	8.88106e-18	2.37291e-15	17.0515	GADD45G//TAB1//TRAF7//MAP3K1//TGFBR1//ADAM-9//GNAI2//LRRK2//YWHAB//RAPGEF1//MAP3K3//KIDINS220//MAP2K2//IRAK1//CXCR4//INSR//IL1B//THBS1//C5AR1//IKBKG//NOD1//EFNA1//PRKAA1//SHC1//MAPK14//PTPN11//MAPKAPK3//CHRNA7//TAB3//MAPK10//USF1//FOXA2//NCOA1//SUPV3L1//SNCA//MAPK9//TEK//SOX9//ADAM17//HMGB1//CCND3//MAVS//PELI2//CYR61//NPTN//CAMKK2//CAB39//PELI3//DVL3//AKTIP//GH1//SCYL2//AHI1//F12//ARID1B//CHEK1//…
GO:0065008	regulation of biological quality	Biological process	501	2378	2442	16161	1.39428	1.75178e-17	4.4052e-15	16.7565	RFC5//POLA1//XRCC6//PHEROC//TERF2//SV2B//SLC22A2//NOS1//ACADL//CCKAR//IL1B//MEN1//FOXP3//IKBKB//HOXA13//BBS4//TNFAIP3//SNCA//ADRA1D//CHRNA7//AGTR2//ACE//IFNG//ADM//EPAS1//AHR//ANO6//YWHAZ//BCL10//ADA//SOD2//ADORA2A//NPR1//ENG//BMPR2//NOS3//PTPRO//ADRBK1//KEAP1//MXI1//TREM1//IRF1//CD2//TEK//ANGPT2//GATA2//H3F3A//ITGA2//PRKACA//RAB27A//HNF4A//ITGAL//CDK5//ATP2B4//CDC42//CAPZB//SLC7A7//HPS1//LYST//S…
GO:0023051	regulation of signaling	Biological process	434	1999	2442	16161	1.43681	2.23504e-17	5.30822e-15	16.6507	IRAK1//CXCR4//INSR//IL1B//THBS1//LRRK2//C5AR1//IKBKG//NOD1//EFNA1//PRKAA1//TAB1//SHC1//MAPK14//PTPN11//MAPKAPK3//CHRNA7//TAB3//MAPK10//MAP2K2//PPP2R1A//RGS4//IL17RD//DUSP10//RGS3//SPRED2//DUSP1//LMTK2//SNCA//PXDN//AGPAT1//ADM//PLD2//ADRBK1//JUP//CTNNB1//CD3E//PTK2B//APP//TLR1//TLR6//CHI3L1//TRAF2//NFKBIA//PSMD10//FAF1//G3BP2//PTPLAD1//GAB1//MUL1//MAP4K2//RIPK1//MAP3K2//IFNG//SLC2A1//PRKACA//CPT1A…
GO:0060255	regulation of macromolecule metabolic process	Biological process	723	3694	2442	16161	1.29528	2.49101e-17	5.60477e-15	16.6036	KPNA1//IL7R//SMARCAD1//MRE11A//CCNG1//CDC37//CCNC//BCCIP//CCNK//CDK7//POLA1//BACH1//CDT1//BRD4//ABL1//VDR//HOPX//GATA2//IFNG//ENG//RARG//PLK3//TP53//PPARD//XPO1//PKIA//JUP//CTNNB1//RUNX3//CAV1//EDNRB//SPI1//EPC1//DNMT1//ID2//FOXN3//TXNIP//NFKB1//TFAP2A//EHMT2//KDM1A//EFNA1//ID4//TFAP2C//PER1//ZBTB10//MYB//SEMA4D//TBX18//NR2F2//IGBP1//MXI1//PER2//SATB1//PSMD10//SIX1//LIN52//LPIN1//DNMT3B//CALR//HD…
GO:0006950	response to stress	Biological process	564	2751	2442	16161	1.35679	3.21966e-17	6.88203e-15	16.4922	APTX//PIK3C3//ULK1//ATG12//ATG4C//MAP1LC3B//WIPI2//ATG13//FOXN3//MAPK14//PTPN11//RAD9A//FBXO6//CLOCK//PLK3//PRDX6//PTPRN//MSH3//ERCC4//RAD23B//XPC//CDK7//ATM//ZFYVE26//SLX4//MRE11A//INO80//POLA1//CLN8//SOD2//IL1B//ARNT//CXCR4//TGFBR1//LEPR//CRP//RHOA//RYR2//ADM//KDR//ADAM17//CAPN2//CRHR1//SFTPA1//CCR2//PLD2//THBS1//NPPC//CXCL12//ACE//EPAS1//SLC2A8//PTGIS//RHOB//EGLN1//SMAD9//USF1//PTK2B//TXN2//PK…
GO:0006464	cellular protein modification process	Biological process	539	2613	2442	16161	1.36512	6.09484e-17	1.18434e-14	16.215	CCNG1//CDC37//CCNC//BCCIP//CCNK//CDK7//GADD45G//TAB1//TRAF7//MAP3K1//TGFBR1//ADAM-9//GNAI2//LRRK2//YWHAB//RAPGEF1//MAP3K3//KIDINS220//MAP2K2//IRAK1//CXCR4//INSR//IL1B//THBS1//C5AR1//IKBKG//NOD1//EFNA1//PRKAA1//SHC1//MAPK14//PTPN11//MAPKAPK3//CHRNA7//TAB3//MAPK10//PPP2R1A//RGS4//IL17RD//DUSP10//RGS3//SPRED2//DUSP1//PSMA4//LNPEP//PSMC6//CHFR//RNF111//PSMD10//MARCH5//MARCH8//PSMC3//PSMC2//DTL//SMURF…
GO:0036211	protein modification process	Biological process	539	2613	2442	16161	1.36512	6.09484e-17	1.18434e-14	16.215	CCNG1//CDC37//CCNC//BCCIP//CCNK//CDK7//GADD45G//TAB1//TRAF7//MAP3K1//TGFBR1//ADAM-9//GNAI2//LRRK2//YWHAB//RAPGEF1//MAP3K3//KIDINS220//MAP2K2//IRAK1//CXCR4//INSR//IL1B//THBS1//C5AR1//IKBKG//NOD1//EFNA1//PRKAA1//SHC1//MAPK14//PTPN11//MAPKAPK3//CHRNA7//TAB3//MAPK10//PPP2R1A//RGS4//IL17RD//DUSP10//RGS3//SPRED2//DUSP1//PSMA4//LNPEP//PSMC6//CHFR//RNF111//PSMD10//MARCH5//MARCH8//PSMC3//PSMC2//DTL//SMURF…
GO:0043412	macromolecule modification	Biological process	556	2713	2442	16161	1.35627	6.47389e-17	1.2033e-14	16.1888	CCNG1//CDC37//CCNC//BCCIP//CCNK//CDK7//TFB1M//RRNAD1//DIMT1//GADD45G//TAB1//TRAF7//MAP3K1//TGFBR1//ADAM-9//GNAI2//LRRK2//YWHAB//RAPGEF1//MAP3K3//KIDINS220//MAP2K2//IRAK1//CXCR4//INSR//IL1B//THBS1//C5AR1//IKBKG//NOD1//EFNA1//PRKAA1//SHC1//MAPK14//PTPN11//MAPKAPK3//CHRNA7//TAB3//MAPK10//PPP2R1A//RGS4//IL17RD//DUSP10//RGS3//SPRED2//DUSP1//PSMA4//LNPEP//PSMC6//CHFR//RNF111//PSMD10//MARCH5//MARCH8//PS…
GO:0044260	cellular macromolecule metabolic process	Biological process	1142	6340	2442	16161	1.19206	1.26663e-16	2.25619e-14	15.8974	APTX//KPNA1//IL7R//SMARCAD1//MRE11A//MYST2//CHEK1//RAD9A//SET//MCM9//NASP//LIG3//MCM3AP//CCNG1//CDC37//CCNC//BCCIP//CCNK//CDK7//POLA1//BACH1//CDT1//BRD4//ABL1//VDR//HOPX//GATA2//IFNG//ENG//RARG//PLK3//TP53//PPARD//XPO1//PKIA//JUP//CTNNB1//RUNX3//CAV1//EDNRB//SPI1//EPC1//DNMT1//ID2//FOXN3//TXNIP//NFKB1//TFAP2A//EHMT2//KDM1A//EFNA1//ID4//TFAP2C//PER1//ZBTB10//MYB//SEMA4D//TBX18//NR2F2//IGBP1//MXI1/…
GO:0065009	regulation of molecular function	Biological process	405	1865	2442	16161	1.43714	3.38333e-16	5.7855e-14	15.4707	CCNG1//CDC37//CCNC//BCCIP//CCNK//CDK7//GADD45G//TAB1//TRAF7//MAP3K1//TGFBR1//ADAM-9//GNAI2//LRRK2//YWHAB//RAPGEF1//MAP3K3//KIDINS220//MAP2K2//IRAK1//CXCR4//INSR//IL1B//THBS1//C5AR1//IKBKG//NOD1//EFNA1//PRKAA1//SHC1//MAPK14//PTPN11//MAPKAPK3//CHRNA7//TAB3//MAPK10//PPP2R1A//RGS4//IL17RD//DUSP10//RGS3//SPRED2//DUSP1//ADORA2A//SFN//THY1//TSC2//SH3BP5//TARBP2//TRIB3//WWTR1//MAPK9//COL4A3//TNFSF10//FAD…
GO:0035556	intracellular signal transduction	Biological process	416	1931	2442	16161	1.42572	4.84936e-16	7.97346e-14	15.3143	CCL5//MAP3K1//TGFB1//IL1B//CCR5//CCL3L1//MAPK12//LRRK2//YWHAB//SHC1//CAMKK2//RASGRP3//MAP3K3//MAPK4//DOK4//PSMA4//MUC1//ATM//PSMC6//PSMD10//PSMC3//PSMC2//RFWD2//PSMD2//TP53//FOXM1//KAT5//HIPK2//SMO//STK36//CXCR4//ATP2B4//HPCAL4//RCAN1//P2RY11//BTK//LAT2//TGFBR3//GNAI2//PRKACA//WNK1//AGTR2//FYN//MOS//STK38//DAPK2//MKNK1//PFKFB1//ICK//PRKCSH//STK38L//FYB//RPS6KA3//RPS6KA4//TAB1//TAB3//TNIP2//IRAK1/…
GO:0031328	positive regulation of cellular biosynthetic process	Biological process	275	1159	2442	16161	1.57026	7.25217e-16	1.14826e-13	15.1395	USF1//FOXA2//NCOA1//ARID1B//CHEK1//BAZ1B//EDNRA//ADORA2A//CAP2//P2RY11//RBPJ//SUPT16H//ELL3//INO80//SRF//SCARB1//NR1H2//ACSL6//CTNNB1//HNF4A//PRKAA1//RHOA//THBS1//EIF4A3//ABCF1//CDK4//RHOB//SAMD4A//PTK2B//SAMD4B//BCL3//PPP3CB//MAPK9//ARNT//AHR//TGFBR1//PGR//IFNG//IL10//NR1I2//EPO//PPARD//RAN//MAGED1//BAMBI//BMP7//HNF1A//AGTR2//NFKB1//IKBKB//BCL10//CTCFL//NFATC2//ZNF711//SEC14L2//TRERF1//ACVRL1//S…
GO:0009891	positive regulation of biosynthetic process	Biological process	278	1179	2442	16161	1.56046	1.14904e-15	1.75434e-13	14.9397	USF1//FOXA2//NCOA1//ARID1B//CHEK1//BAZ1B//EDNRA//ADORA2A//CAP2//P2RY11//RBPJ//SUPT16H//ELL3//INO80//SRF//SCARB1//NR1H2//ACSL6//CTNNB1//HNF4A//PRKAA1//RHOA//THBS1//EIF4A3//ABCF1//CDK4//RHOB//SAMD4A//PTK2B//SAMD4B//BCL3//PPP3CB//MAPK9//ARNT//AHR//TGFBR1//PGR//IFNG//IL10//NR1I2//EPO//PPARD//RAN//MAGED1//BAMBI//BMP7//HNF1A//AGTR2//NFKB1//IKBKB//BCL10//CTCFL//NFATC2//ZNF711//SEC14L2//TRERF1//ACVRL1//S…
GO:0010033	response to organic substance	Biological process	369	1689	2442	16161	1.44584	3.76051e-15	5.54351e-13	14.4248	IRAK1//PXDN//AGPAT1//PPP3CB//HPRT1//ADORA2A//IL10//BCL10//MYD88//HSPCB//HSPH1//ERP44//DNAJA1//HSPA4//DNAJB5//IGFBP1//EXTL3//SHC1//TLN1//DDIT3//WIPI1//ERN1//SEC31A//SRPR//SYVN1//KDELR3//FKBP14//YIF1B//MBTPS1//HYOU1//PREB//TATDN2//ZBTB17//INSR//FOXO1//IGF1R//EIF4G1//PIK3C3//FOXO4//SLC2A8//FGFR4//PRKAA1//YWHAB//TSC1//ATP6V1C1//PRKAB1//ATP6V1D//CAB39//PTPN11//PIK3R1//GAB1//PIK3R3//PDE3B//TRIB3//ATP6V…
GO:0044267	cellular protein metabolic process	Biological process	669	3446	2442	16161	1.28479	5.26313e-15	7.49995e-13	14.2788	CCNG1//CDC37//CCNC//BCCIP//CCNK//CDK7//GADD45G//TAB1//TRAF7//MAP3K1//TGFBR1//ADAM-9//GNAI2//LRRK2//YWHAB//RAPGEF1//MAP3K3//KIDINS220//MAP2K2//IRAK1//CXCR4//INSR//IL1B//THBS1//C5AR1//IKBKG//NOD1//EFNA1//PRKAA1//SHC1//MAPK14//PTPN11//MAPKAPK3//CHRNA7//TAB3//MAPK10//PPP2R1A//RGS4//IL17RD//DUSP10//RGS3//SPRED2//DUSP1//PSMA4//LNPEP//PSMC6//CHFR//RNF111//PSMD10//MARCH5//MARCH8//PSMC3//PSMC2//DTL//SMURF…
GO:0009966	regulation of signal transduction	Biological process	374	1727	2442	16161	1.43318	9.37827e-15	1.29329e-12	14.0279	IRAK1//CXCR4//INSR//IL1B//THBS1//LRRK2//C5AR1//IKBKG//NOD1//EFNA1//PRKAA1//TAB1//SHC1//MAPK14//PTPN11//MAPKAPK3//CHRNA7//TAB3//MAPK10//MAP2K2//PPP2R1A//RGS4//IL17RD//DUSP10//RGS3//SPRED2//DUSP1//PXDN//AGPAT1//ADM//PLD2//ADRBK1//JUP//CD3E//PTK2B//APP//TLR1//TLR6//CHI3L1//TRAF2//NFKBIA//PSMD10//FAF1//G3BP2//PTPLAD1//GAB1//MUL1//MAP4K2//RIPK1//MAP3K2//RAMP2//GIT2//ECE2//GLI2//DTX4//LDLRAP1//CDKN2AIP…
GO:0043170	macromolecule metabolic process	Biological process	1231	6997	2442	16161	1.16431	1.00726e-14	1.34563e-12	13.9969	APTX//KPNA1//IL7R//SMARCAD1//MRE11A//MYST2//CHEK1//RAD9A//SET//MCM9//NASP//LIG3//MCM3AP//CCNG1//CDC37//CCNC//BCCIP//CCNK//CDK7//POLA1//BACH1//CDT1//BRD4//ABL1//VDR//HOPX//GATA2//IFNG//ENG//RARG//PLK3//TP53//PPARD//XPO1//PKIA//JUP//CTNNB1//RUNX3//CAV1//EDNRB//SPI1//EPC1//DNMT1//ID2//FOXN3//TXNIP//NFKB1//TFAP2A//EHMT2//KDM1A//EFNA1//ID4//TFAP2C//PER1//ZBTB10//MYB//SEMA4D//TBX18//NR2F2//IGBP1//MXI1/…
GO:0051171	regulation of nitrogen compound metabolic process	Biological process	593	3000	2442	16161	1.30815	1.04711e-14	1.34843e-12	13.98	KPNA1//IL7R//SMARCAD1//MRE11A//POLA1//BACH1//CDT1//BRD4//ABL1//VDR//HOPX//GATA2//IFNG//ENG//RARG//PLK3//TP53//PPARD//XPO1//PKIA//JUP//CTNNB1//RUNX3//CAV1//EDNRB//SPI1//EPC1//DNMT1//ID2//FOXN3//TXNIP//NFKB1//TFAP2A//EHMT2//KDM1A//EFNA1//ID4//TFAP2C//PER1//ZBTB10//MYB//SEMA4D//TBX18//NR2F2//IGBP1//MXI1//PER2//SATB1//PSMD10//SIX1//LIN52//LPIN1//DNMT3B//CALR//HDAC3//FOXM1//CBX4//KAT5//MEIS2//ATF7IP//…
GO:0019219	regulation of nucleobase-containing compound metabolic process	Biological process	579	2917	2442	16161	1.3136	1.07244e-14	1.34843e-12	13.9696	KPNA1//IL7R//SMARCAD1//MRE11A//POLA1//BACH1//CDT1//BRD4//ABL1//VDR//HOPX//GATA2//IFNG//ENG//RARG//PLK3//TP53//PPARD//XPO1//PKIA//JUP//CTNNB1//RUNX3//CAV1//EDNRB//SPI1//EPC1//DNMT1//ID2//FOXN3//TXNIP//NFKB1//TFAP2A//EHMT2//KDM1A//EFNA1//ID4//TFAP2C//PER1//ZBTB10//MYB//SEMA4D//TBX18//NR2F2//IGBP1//MXI1//PER2//SATB1//PSMD10//SIX1//LIN52//LPIN1//DNMT3B//CALR//HDAC3//FOXM1//CBX4//KAT5//MEIS2//ATF7IP//…
GO:0042221	response to chemical stimulus	Biological process	524	2593	2442	16161	1.33737	1.15609e-14	1.41208e-12	13.937	PLK3//PRDX6//PTPRN//USF1//FOXA2//NCOA1//LGMN//SOD2//TAS1R3//IRAK1//PXDN//AGPAT1//PPP3CB//HPRT1//ADORA2A//IL10//BCL10//MYD88//CCL5//CXCR4//PIK3CG//CCR5//HMGB1//CCL3L1//PTPRO//PIK3CD//RAC1//VEGFA//HSPCB//HSPH1//ERP44//DNAJA1//HSPA4//DNAJB5//RYR2//KCNIP1//STIM1//SYT1//STIM2//AHR//UGP2//CYP27B1//GGT1//FMO1//NR1I2//MTR//PTGS1//CYP2C42//MAOB//HNF4A//CYP2R1//PTGIS//GSS//SMOX//GSTA4//ACSS2//MAT1A//TPMT//…
GO:0031326	regulation of cellular biosynthetic process	Biological process	558	2815	2442	16161	1.31183	5.30166e-14	6.29572e-12	13.2756	POLA1//BACH1//CDT1//BRD4//ABL1//VDR//HOPX//GATA2//IFNG//ENG//RARG//PLK3//TP53//PPARD//XPO1//PKIA//JUP//CTNNB1//RUNX3//CAV1//EDNRB//SPI1//EPC1//DNMT1//ID2//FOXN3//TXNIP//NFKB1//TFAP2A//EHMT2//KDM1A//EFNA1//ID4//TFAP2C//PER1//ZBTB10//MYB//SEMA4D//TBX18//NR2F2//IGBP1//MXI1//PER2//SATB1//PSMD10//SIX1//LIN52//LPIN1//DNMT3B//CALR//HDAC3//FOXM1//CBX4//KAT5//MEIS2//ATF7IP//HCFC2//CBX2//SMO//NR2F6//PHF21A…
GO:0009889	regulation of biosynthetic process	Biological process	563	2846	2442	16161	1.30917	5.79708e-14	6.69798e-12	13.2368	POLA1//BACH1//CDT1//BRD4//ABL1//VDR//HOPX//GATA2//IFNG//ENG//RARG//PLK3//TP53//PPARD//XPO1//PKIA//JUP//CTNNB1//RUNX3//CAV1//EDNRB//SPI1//EPC1//DNMT1//ID2//FOXN3//TXNIP//NFKB1//TFAP2A//EHMT2//KDM1A//EFNA1//ID4//TFAP2C//PER1//ZBTB10//MYB//SEMA4D//TBX18//NR2F2//IGBP1//MXI1//PER2//SATB1//PSMD10//SIX1//LIN52//LPIN1//DNMT3B//CALR//HDAC3//FOXM1//CBX4//KAT5//MEIS2//ATF7IP//HCFC2//CBX2//SMO//NR2F6//PHF21A…
GO:0010557	positive regulation of macromolecule biosynthetic process	Biological process	245	1050	2442	16161	1.54419	2.39266e-13	2.69174e-11	12.6211	USF1//FOXA2//NCOA1//ARID1B//CHEK1//BAZ1B//RBPJ//INO80//SRF//CTNNB1//RHOA//THBS1//EIF4A3//ABCF1//CDK4//RHOB//SAMD4A//PTK2B//SAMD4B//BCL3//PPP3CB//MAPK9//ARNT//AHR//TGFBR1//PGR//IFNG//IL10//NR1I2//EPO//PPARD//RAN//MAGED1//BAMBI//BMP7//HNF1A//AGTR2//NFKB1//IKBKB//BCL10//CTCFL//NFATC2//ZNF711//SEC14L2//TRERF1//ACVRL1//SMAD9//HMBOX1//RREB1//NR2F2//ILF2//BRPF1//RNF111//RUNX2//SOX7//ZXDC//LHX2//ZKSCAN4/…
GO:0048519	negative regulation of biological process	Biological process	589	3023	2442	16161	1.28944	2.50906e-13	2.7327e-11	12.6005	RFC5//MCM3//MCM4//XPC//WEE1//RBBP8//POLA1//RAD9A//CDT1//FOXN3//MAPK14//PTPN11//FBXO6//CLOCK//VDR//HOPX//GATA2//IFNG//ENG//RARG//PLK3//TP53//PPARD//XPO1//PKIA//JUP//CTNNB1//RUNX3//CAV1//EDNRB//SPI1//EPC1//DNMT1//ID2//TXNIP//NFKB1//TFAP2A//EHMT2//KDM1A//EFNA1//ID4//TFAP2C//PER1//ZBTB10//MYB//SEMA4D//TBX18//NR2F2//IGBP1//MXI1//PER2//SATB1//PSMD10//SIX1//LIN52//LPIN1//DNMT3B//CALR//HDAC3//FOXM1//CBX4…
GO:0009058	biosynthetic process	Biological process	824	4461	2442	16161	1.22241	2.55692e-13	2.7327e-11	12.5923	ARG1//NAGS//CPS1//MYST2//CHEK1//RAD9A//SET//MCM9//NASP//LIG3//MCM3AP//POLA1//BACH1//CDT1//BRD4//ABL1//VDR//HOPX//GATA2//IFNG//ENG//RARG//PLK3//TP53//PPARD//XPO1//PKIA//JUP//CTNNB1//RUNX3//CAV1//EDNRB//SPI1//EPC1//DNMT1//ID2//FOXN3//TXNIP//NFKB1//TFAP2A//EHMT2//KDM1A//EFNA1//ID4//TFAP2C//PER1//ZBTB10//MYB//SEMA4D//TBX18//NR2F2//IGBP1//MXI1//PER2//SATB1//PSMD10//SIX1//LIN52//LPIN1//DNMT3B//CALR//HD…
GO:0048523	negative regulation of cellular process	Biological process	547	2778	2442	16161	1.3031	3.72825e-13	3.88738e-11	12.4285	RFC5//MCM3//MCM4//XPC//WEE1//RBBP8//POLA1//RAD9A//CDT1//FOXN3//MAPK14//PTPN11//FBXO6//CLOCK//VDR//HOPX//GATA2//IFNG//ENG//RARG//PLK3//TP53//PPARD//XPO1//PKIA//JUP//CTNNB1//RUNX3//CAV1//EDNRB//SPI1//EPC1//DNMT1//ID2//TXNIP//NFKB1//TFAP2A//EHMT2//KDM1A//EFNA1//ID4//TFAP2C//PER1//ZBTB10//MYB//SEMA4D//TBX18//NR2F2//IGBP1//MXI1//PER2//SATB1//PSMD10//SIX1//LIN52//LPIN1//DNMT3B//CALR//HDAC3//FOXM1//CBX4…
GO:0051128	regulation of cellular component organization	Biological process	268	1180	2442	16161	1.50306	4.38444e-13	4.46273e-11	12.3581	IGFBP5//SOCS2//CDH13//IGFBP4//CYR61//BAP1//IL17RB//HTRA4//POT1//HTRA3//FOXM1//CDK11B//FAM107A//SGK3//HSD3B7//KAZALD1//RASGRP2//TLK1//TLK2//MTMR2//DLG4//GH1//SCYL2//AHI1//IFNG//MTRF1//MAP2//GAS2L1//KATNB1//MAP1B//MID1//CLASP1//CDC42//PRMT5//PIN1//CDK13//RCC1//PIN1//BORA//CDC20//ATM//ANAPC7//CDC23//ANAPC1//CDC16//RBM8A//CXCL12//H3F3A//VEGFA//KDR//MRLC2//BAMBI//CCL3L1//FYN//SEMA4D//TBCCD1//RHOJ//ANX…
GO:0044249	cellular biosynthetic process	Biological process	803	4346	2442	16161	1.22278	6.15041e-13	6.11465e-11	12.2111	ARG1//NAGS//CPS1//MYST2//CHEK1//RAD9A//SET//MCM9//NASP//LIG3//MCM3AP//POLA1//BACH1//CDT1//BRD4//ABL1//VDR//HOPX//GATA2//IFNG//ENG//RARG//PLK3//TP53//PPARD//XPO1//PKIA//JUP//CTNNB1//RUNX3//CAV1//EDNRB//SPI1//EPC1//DNMT1//ID2//FOXN3//TXNIP//NFKB1//TFAP2A//EHMT2//KDM1A//EFNA1//ID4//TFAP2C//PER1//ZBTB10//MYB//SEMA4D//TBX18//NR2F2//IGBP1//MXI1//PER2//SATB1//PSMD10//SIX1//LIN52//LPIN1//DNMT3B//CALR//HD…
GO:0051173	positive regulation of nitrogen compound metabolic process	Biological process	254	1110	2442	16161	1.51437	8.19169e-13	7.95898e-11	12.0866	USF1//FOXA2//NCOA1//SUPV3L1//ARID1B//CHEK1//BAZ1B//EDNRA//ADORA2A//CAP2//P2RY11//RBPJ//SUPT16H//ELL3//INO80//SRF//PPP3CB//MAPK9//ARNT//AHR//TGFBR1//PGR//IFNG//IL10//NR1I2//EPO//PPARD//RAN//MAGED1//BAMBI//BMP7//HNF1A//AGTR2//NFKB1//IKBKB//BCL10//CTCFL//NFATC2//ZNF711//SEC14L2//TRERF1//ACVRL1//SMAD9//HMBOX1//RREB1//NR2F2//ILF2//BRPF1//RNF111//RUNX2//SOX7//ZXDC//LHX2//ZKSCAN4//CAMKK2//TADA3//MMS19//…
GO:0010646	regulation of cell communication	Biological process	305	1393	2442	16161	1.44901	1.07625e-12	1.02244e-10	11.9681	PPP2R1A//RGS4//IL17RD//DUSP10//RGS3//SPRED2//DUSP1//SNCA//PXDN//AGPAT1//ADM//PLD2//ADRBK1//JUP//CTNNB1//NFKBIA//PSMD10//FAF1//G3BP2//IFNG//IL1B//SLC2A1//PRKACA//CPT1A//HNF4A//ITPR3//IQGAP1//CACNA2D2//CACNA1A//LDLRAP1//PTPN11//CDKN2AIP//IHH//MAGI3//MAGI1//CCL5//GH1//IL23RA//SLC9A3R1//INPPL1//PTPRJ//NLGN1//THBS1//NAPA//TGFBR1//TGFB1//ENG//BMP7//BMPR2//ACVR1B//BMP6//ADORA2A//CHRNA3//SNCG//PN-1//SLC9…
GO:0045935	positive regulation of nucleobase-containing compound metabolic process	Biological process	250	1092	2442	16161	1.5151	1.20106e-12	1.1162e-10	11.9204	USF1//FOXA2//NCOA1//SUPV3L1//ARID1B//CHEK1//BAZ1B//EDNRA//ADORA2A//CAP2//P2RY11//RBPJ//SUPT16H//ELL3//INO80//SRF//PPP3CB//MAPK9//ARNT//AHR//TGFBR1//PGR//IFNG//IL10//NR1I2//EPO//PPARD//RAN//MAGED1//BAMBI//BMP7//HNF1A//AGTR2//NFKB1//IKBKB//BCL10//CTCFL//NFATC2//ZNF711//SEC14L2//TRERF1//ACVRL1//SMAD9//HMBOX1//RREB1//NR2F2//ILF2//BRPF1//RNF111//RUNX2//SOX7//ZXDC//LHX2//ZKSCAN4//CAMKK2//TADA3//MMS19//…
GO:0050790	regulation of catalytic activity	Biological process	324	1509	2442	16161	1.42095	2.56018e-12	2.32867e-10	11.5917	CCNG1//CDC37//CCNC//BCCIP//CCNK//CDK7//GADD45G//TAB1//TRAF7//MAP3K1//TGFBR1//ADAM-9//GNAI2//LRRK2//YWHAB//RAPGEF1//MAP3K3//KIDINS220//MAP2K2//IRAK1//CXCR4//INSR//IL1B//THBS1//C5AR1//IKBKG//NOD1//EFNA1//PRKAA1//SHC1//MAPK14//PTPN11//MAPKAPK3//CHRNA7//TAB3//MAPK10//PPP2R1A//RGS4//IL17RD//DUSP10//RGS3//SPRED2//DUSP1//ADORA2A//SFN//THY1//TSC2//SH3BP5//TARBP2//TRIB3//WWTR1//MAPK9//COL4A3//TNFSF10//FAD…
GO:0071840	cellular component organization or biogenesis	Biological process	764	4131	2442	16161	1.22394	2.76803e-12	2.42144e-10	11.5578	AKT3//ABCF1//RRN3//RPS13//KIF23//RPS15//RPS17//PIK3C3//ULK1//ATG12//ATG4C//MAP1LC3B//WIPI2//ATG13//INO80//GORASP1//PES1//TFB1M//RRNAD1//DIMT1//RBM8A//CNP//NDEL1//CCDC88A//NEFL//DOCK7//CCDC88B//XPO1//CDC20//MAPRE1//PMF1//DSN1//RANGAP1//CENPM//NUDC//KIF2C//CENPI//CKAP5//RCC2//STAG1//CLASP1//KIF2A//SRSF10//SMN1//SCAF11//USP39//LPIN1//MUL1//NCBP2//PRMT5//SART1//SRSF1//NOL9//SKIV2L2//RAD23B//XPC//RFC5…
GO:0044093	positive regulation of molecular function	Biological process	252	1111	2442	16161	1.5011	2.77545e-12	2.42144e-10	11.5567	GADD45G//TAB1//TRAF7//MAP3K1//TGFBR1//ADAM-9//GNAI2//LRRK2//YWHAB//RAPGEF1//MAP3K3//KIDINS220//MAP2K2//IRAK1//CXCR4//INSR//IL1B//THBS1//C5AR1//IKBKG//NOD1//EFNA1//PRKAA1//SHC1//MAPK14//PTPN11//MAPKAPK3//CHRNA7//TAB3//MAPK10//MAPK9//COL4A3//TNFSF10//FADD//SNCA//MTCH1//TRAF2//MUL1//F2R//HIP1//AIFM1//RIPK1//IGFBP1//EXTL3//TLN1//DDIT3//WIPI1//ERN1//SEC31A//SRPR//SYVN1//KDELR3//FKBP14//YIF1B//MBTPS1//…
GO:0070887	cellular response to chemical stimulus	Biological process	316	1469	2442	16161	1.4236	3.94989e-12	3.35256e-10	11.4034	USF1//FOXA2//NCOA1//IRAK1//PXDN//AGPAT1//CCL5//CXCR4//PIK3CG//CCR5//HMGB1//CCL3L1//PTPRO//PIK3CD//RAC1//VEGFA//AHR//UGP2//CYP27B1//GGT1//FMO1//NR1I2//MTR//PTGS1//CYP2C42//MAOB//HNF4A//CYP2R1//PTGIS//GSS//SMOX//GSTA4//ACSS2//MAT1A//TPMT//CNDP2//ACSM2B//GCLC//IGFBP1//EXTL3//SHC1//TLN1//DDIT3//WIPI1//ERN1//SEC31A//SRPR//SYVN1//KDELR3//FKBP14//YIF1B//MBTPS1//HYOU1//PREB//TATDN2//ZBTB17//INSR//FOXO1//…
GO:0010468	regulation of gene expression	Biological process	550	2832	2442	16161	1.28526	3.99955e-12	3.35256e-10	11.398	POLA1//BACH1//CDT1//BRD4//ABL1//VDR//HOPX//GATA2//IFNG//ENG//RARG//PLK3//TP53//PPARD//XPO1//PKIA//JUP//CTNNB1//RUNX3//CAV1//EDNRB//SPI1//EPC1//DNMT1//ID2//FOXN3//TXNIP//NFKB1//TFAP2A//EHMT2//KDM1A//EFNA1//ID4//TFAP2C//PER1//ZBTB10//MYB//SEMA4D//TBX18//NR2F2//IGBP1//MXI1//PER2//SATB1//PSMD10//SIX1//LIN52//LPIN1//DNMT3B//CALR//HDAC3//FOXM1//CBX4//KAT5//MEIS2//ATF7IP//HCFC2//CBX2//SMO//NR2F6//PHF21A…
GO:0010628	positive regulation of gene expression	Biological process	228	985	2442	16161	1.53187	4.14756e-12	3.40977e-10	11.3822	USF1//FOXA2//NCOA1//ARID1B//CHEK1//BAZ1B//RBPJ//SRF//PPP3CB//MAPK9//ARNT//AHR//TGFBR1//PGR//IFNG//IL10//NR1I2//EPO//PPARD//RAN//MAGED1//BAMBI//BMP7//HNF1A//AGTR2//NFKB1//IKBKB//BCL10//CTCFL//NFATC2//ZNF711//SEC14L2//TRERF1//ACVRL1//SMAD9//HMBOX1//RREB1//NR2F2//ILF2//BRPF1//RNF111//RUNX2//SOX7//ZXDC//LHX2//ZKSCAN4//CAMKK2//TADA3//MMS19//KDM5A//SMAD5//WNT4//GHRH//MYSM1//CD38//ATXN7L3//UBE2V1//RNF14…
GO:2000112	regulation of cellular macromolecule biosynthetic process	Biological process	517	2637	2442	16161	1.29749	4.56634e-12	3.68323e-10	11.3404	POLA1//BACH1//CDT1//BRD4//ABL1//VDR//HOPX//GATA2//IFNG//ENG//RARG//PLK3//TP53//PPARD//XPO1//PKIA//JUP//CTNNB1//RUNX3//CAV1//EDNRB//SPI1//EPC1//DNMT1//ID2//FOXN3//TXNIP//NFKB1//TFAP2A//EHMT2//KDM1A//EFNA1//ID4//TFAP2C//PER1//ZBTB10//MYB//SEMA4D//TBX18//NR2F2//IGBP1//MXI1//PER2//SATB1//PSMD10//SIX1//LIN52//LPIN1//DNMT3B//CALR//HDAC3//FOXM1//CBX4//KAT5//MEIS2//ATF7IP//HCFC2//CBX2//SMO//NR2F6//PHF21A…
GO:0016192	vesicle-mediated transport	Biological process	216	923	2442	16161	1.54873	5.3292e-12	4.21895e-10	11.2733	GCC2//GCC1//RAB6A//ADM//PLD2//ADRBK1//MTMR2//DLG4//GH1//SCYL2//AHI1//YWHAZ//FCER1G//SYK//PI4K2A//PECAM1//VCL//TGFB1//VEGFA//CALU//APP//APOA1//FGG//THBS1//SERPING1//PSAP//F13A1//LAMP2//SCG3//BRPF3//TLN1//ACTN2//ACTN1//SYNJ1//CAV2//EEA1//STX6//MAP4K2//EXOC4//STX5//NLGN1//CCL5//CCL8//ARFGEF2//SAR1A//RAB1A//RAB2A//ATL3//TRAPPC2//VAMP7//LMAN2L//COPZ1//PICK1//ARF4//KIF1C//COPG2//SCYL1//COG2//NAPA//CUX1…
GO:0019538	protein metabolic process	Biological process	747	4040	2442	16161	1.22366	6.08026e-12	4.64383e-10	11.2161	CCNG1//CDC37//CCNC//BCCIP//CCNK//CDK7//GADD45G//TAB1//TRAF7//MAP3K1//TGFBR1//ADAM-9//GNAI2//LRRK2//YWHAB//RAPGEF1//MAP3K3//KIDINS220//MAP2K2//IRAK1//CXCR4//INSR//IL1B//THBS1//C5AR1//IKBKG//NOD1//EFNA1//PRKAA1//SHC1//MAPK14//PTPN11//MAPKAPK3//CHRNA7//TAB3//MAPK10//PPP2R1A//RGS4//IL17RD//DUSP10//RGS3//SPRED2//DUSP1//PSMA4//LNPEP//PSMC6//CHFR//RNF111//PSMD10//MARCH5//MARCH8//PSMC3//PSMC2//DTL//SMURF…
GO:0010556	regulation of macromolecule biosynthetic process	Biological process	527	2701	2442	16161	1.29124	6.08315e-12	4.64383e-10	11.2159	POLA1//BACH1//CDT1//BRD4//ABL1//VDR//HOPX//GATA2//IFNG//ENG//RARG//PLK3//TP53//PPARD//XPO1//PKIA//JUP//CTNNB1//RUNX3//CAV1//EDNRB//SPI1//EPC1//DNMT1//ID2//FOXN3//TXNIP//NFKB1//TFAP2A//EHMT2//KDM1A//EFNA1//ID4//TFAP2C//PER1//ZBTB10//MYB//SEMA4D//TBX18//NR2F2//IGBP1//MXI1//PER2//SATB1//PSMD10//SIX1//LIN52//LPIN1//DNMT3B//CALR//HDAC3//FOXM1//CBX4//KAT5//MEIS2//ATF7IP//HCFC2//CBX2//SMO//NR2F6//PHF21A…
GO:0051254	positive regulation of RNA metabolic process	Biological process	225	976	2442	16161	1.52565	8.87909e-12	6.65932e-10	11.0516	USF1//FOXA2//NCOA1//SUPV3L1//ARID1B//CHEK1//BAZ1B//RBPJ//SUPT16H//ELL3//SRF//PPP3CB//MAPK9//ARNT//AHR//TGFBR1//PGR//IFNG//IL10//NR1I2//EPO//PPARD//RAN//MAGED1//BAMBI//BMP7//HNF1A//AGTR2//NFKB1//IKBKB//BCL10//CTCFL//NFATC2//ZNF711//SEC14L2//TRERF1//ACVRL1//SMAD9//HMBOX1//RREB1//NR2F2//ILF2//BRPF1//RNF111//RUNX2//SOX7//ZXDC//LHX2//ZKSCAN4//CAMKK2//TADA3//MMS19//KDM5A//SMAD5//WNT4//GHRH//MYSM1//CD38…
GO:0002376	immune system process	Biological process	352	1684	2442	16161	1.38332	9.89484e-12	7.29318e-10	11.0046	CCL21//HMGB1//C-JUN//SNCA//MEN1//ID2//PIK3CD//FOXP3//IKBKB//ELF4//FCER1G//TXK//MBL1//KRT1//MASP2//SERPING1//ICAM-1//PPP3CB//IL23RA//ABCB9//TNFAIP3//MAVS//TMEM173//TLR1//BCL10//DDX58//IL12RB1//TGFB1//PLEK//CDK6//PIK3CG//IFNG//SYK//FCGR2B//AHR//FYB//TLR7//LCP1//ITGAL//ADA//PTK2B//BCL3//FLT3//LRRC8A//FOXP1//ATM//IL7//GALNT2//CCL5//CXCR4//CCR5//PRF1//C5AR1//CCR2//RBPJ//ADAM17//ACE//LYST//SERPINB9//GN…
GO:0045893	positive regulation of transcription, DNA-dependent	Biological process	212	913	2442	16161	1.53669	1.84896e-11	1.33971e-09	10.7331	USF1//FOXA2//NCOA1//ARID1B//CHEK1//BAZ1B//RBPJ//SRF//INSIG1//HMGA1//MUC1//CAND1//PHF8//VDR//MYD88//CD3D//DDX58//SOX9//GATA2//C-JUN//TNFRSF1A//FOXO1//TGFB1//MYO6//ENG//VEGFA//IHH//RARG//CD40//NOR-1//POU2F3//AR//CTNNB1//APP//HYAL2//NFKBIA//MYOD1//PAX3//SPI1//FOXP3//HMGB1//EPC1//IL17A//KLF13//HNF1A//IL22//FADD//PLAGL1//HNF4A//FOXO4//EPAS1//ARNTL//MAVS//EGR2//BTG2//TFAP2A//WNT2//KDM1A//IRAK4//NR1H2//…
GO:0009611	response to wounding	Biological process	223	973	2442	16161	1.51675	2.01118e-11	1.43297e-09	10.6965	IL1B//FCER1G//SERPING1//TGFB1//F2R//CCR5//CCR2//HMGB1//RBPJ//ALOX5//KL//SLC7A2//ALOX5AP//F12//ANO6//THBS1//YWHAZ//SYK//PIK3CG//CCL5//FOXP3//FCGR2B//CRP//APCS//IL22//TSC2//SAAL1//TREM1//IRF1//CD2//TEK//ANGPT2//GATA2//H3F3A//ITGA2//PRKACA//ADORA2A//RAB27A//HNF4A//ITGAL//CDK5//ATP2B4//CDC42//CAPZB//SLC7A7//HPS1//LYST//SERPINC1//F11R//SELL//KDM1A//CAPZB//SLC3A2//SLC8A3//ITPK1//MYB//KIF4A//SH2B3//ORAI…
GO:0016043	cellular component organization	Biological process	742	4045	2442	16161	1.21397	4.18798e-11	2.93502e-09	10.378	AKT3//RPS13//KIF23//RPS15//RPS17//PIK3C3//ULK1//ATG12//ATG4C//MAP1LC3B//WIPI2//ATG13//INO80//GORASP1//PES1//RBM8A//CNP//NDEL1//CCDC88A//NEFL//DOCK7//CCDC88B//XPO1//CDC20//MAPRE1//PMF1//DSN1//RANGAP1//CENPM//NUDC//KIF2C//CENPI//CKAP5//RCC2//STAG1//CLASP1//KIF2A//SRSF10//SMN1//SCAF11//USP39//LPIN1//MUL1//NCBP2//PRMT5//SART1//SRSF1//RAD23B//XPC//RFC5//POLA1//XRCC6//VDR//JUP//HMGB1//MAPK14//SHROOM3//…
GO:0010467	gene expression	Biological process	745	4078	2442	16161	1.20901	8.82747e-11	6.06114e-09	10.0542	POLA1//BACH1//CDT1//BRD4//ABL1//VDR//HOPX//GATA2//IFNG//ENG//RARG//PLK3//TP53//PPARD//XPO1//PKIA//JUP//CTNNB1//RUNX3//CAV1//EDNRB//SPI1//EPC1//DNMT1//ID2//FOXN3//TXNIP//NFKB1//TFAP2A//EHMT2//KDM1A//EFNA1//ID4//TFAP2C//PER1//ZBTB10//MYB//SEMA4D//TBX18//NR2F2//IGBP1//MXI1//PER2//SATB1//PSMD10//SIX1//LIN52//LPIN1//DNMT3B//CALR//HDAC3//FOXM1//CBX4//KAT5//MEIS2//ATF7IP//HCFC2//CBX2//SMO//NR2F6//PHF21A…
GO:0006955	immune response	Biological process	226	1004	2442	16161	1.48969	8.93221e-11	6.06114e-09	10.049	FCER1G//MBL1//KRT1//MASP2//SERPING1//PPP3CB//IL23RA//ABCB9//MAVS//TMEM173//TLR1//BCL10//PIK3CG//IFNG//TXK//SYK//PIK3CD//TLR7//LCP1//ICAM-1//ITGAL//IL12RB1//ADA//PTK2B//BCL3//PRF1//C5AR1//CCR5//CCR2//HMGB1//RBPJ//LYST//GNL1//ADAM17//KLHL6//YWHAZ//PI4K2A//TNFAIP3//IL1B//BTK//FOXP3//TRAF2//JAK3//IL10//APOA1//IRAK1//MAPK9//MAP3K1//TLR6//MYD88//C-JUN//NFKBIA//IKBKB//IRAK4//IKBKG//NOD1//CHUK//RELA//TLR…
GO:0051252	regulation of RNA metabolic process	Biological process	484	2487	2442	16161	1.28793	9.1582e-11	6.11739e-09	10.0382	POLA1//BACH1//CDT1//BRD4//ABL1//VDR//HOPX//GATA2//IFNG//ENG//RARG//PLK3//TP53//PPARD//XPO1//PKIA//JUP//CTNNB1//RUNX3//CAV1//EDNRB//SPI1//EPC1//DNMT1//ID2//FOXN3//TXNIP//NFKB1//TFAP2A//EHMT2//KDM1A//EFNA1//ID4//TFAP2C//PER1//ZBTB10//MYB//SEMA4D//TBX18//NR2F2//IGBP1//MXI1//PER2//SATB1//PSMD10//SIX1//LIN52//LPIN1//DNMT3B//CALR//HDAC3//FOXM1//CBX4//KAT5//MEIS2//ATF7IP//HCFC2//CBX2//SMO//NR2F6//PHF21A…
GO:0051246	regulation of protein metabolic process	Biological process	281	1309	2442	16161	1.42066	9.33048e-11	6.13659e-09	10.0301	CCNG1//CDC37//CCNC//BCCIP//CCNK//CDK7//GADD45G//TAB1//TRAF7//MAP3K1//TGFBR1//ADAM-9//GNAI2//LRRK2//YWHAB//RAPGEF1//MAP3K3//KIDINS220//MAP2K2//IRAK1//CXCR4//INSR//IL1B//THBS1//C5AR1//IKBKG//NOD1//EFNA1//PRKAA1//SHC1//MAPK14//PTPN11//MAPKAPK3//CHRNA7//TAB3//MAPK10//PPP2R1A//RGS4//IL17RD//DUSP10//RGS3//SPRED2//DUSP1//SECISBP2//SERPING1//TGFB1//IMPACT//SNCA//LRP6//WWTR1//DNAJC10//MEN1//MAPK9//TEK//SO…
GO:0006807	nitrogen compound metabolic process	Biological process	903	5074	2442	16161	1.17777	1.05437e-10	6.82945e-09	9.97701	APTX//KPNA1//IL7R//SMARCAD1//MRE11A//ARG1//NAGS//CPS1//MYST2//CHEK1//RAD9A//SET//MCM9//NASP//LIG3//MCM3AP//POLA1//BACH1//CDT1//BRD4//ABL1//VDR//HOPX//GATA2//IFNG//ENG//RARG//PLK3//TP53//PPARD//XPO1//PKIA//JUP//CTNNB1//RUNX3//CAV1//EDNRB//SPI1//EPC1//DNMT1//ID2//FOXN3//TXNIP//NFKB1//TFAP2A//EHMT2//KDM1A//EFNA1//ID4//TFAP2C//PER1//ZBTB10//MYB//SEMA4D//TBX18//NR2F2//IGBP1//MXI1//PER2//SATB1//PSMD10/…
GO:0080134	regulation of response to stress	Biological process	153	618	2442	16161	1.63842	1.15627e-10	7.37771e-09	9.93694	FCER1G//SERPING1//MAVS//TMEM173//TLR1//BCL10//DDX58//IL23RA//IL12RB1//F12//ANO6//PIK3CG//CCL5//FOXP3//IRAK1//MAPK9//MAP3K1//TLR6//MYD88//C-JUN//NFKBIA//IKBKB//IRAK4//IKBKG//NOD1//CHUK//RELA//TLR5//PELI2//TAB1//MAPK14//MAPKAPK3//UBE2V1//TAB3//PELI3//TICAM2//MAPK10//ELK1//RPS6KA3//MAP2K2//PRR2//FCGR2B//PTPLAD1//GAB1//MUL1//MAP4K2//RIPK1//MAP3K2//PN-1//NOS3//THBD//CHEK1//TERF2IP//PLEK//FOXA2//F2R//V…
GO:0034641	cellular nitrogen compound metabolic process	Biological process	893	5018	2442	16161	1.17772	1.49556e-10	9.40223e-09	9.8252	APTX//KPNA1//IL7R//SMARCAD1//MRE11A//ARG1//NAGS//CPS1//MYST2//CHEK1//RAD9A//SET//MCM9//NASP//LIG3//MCM3AP//POLA1//BACH1//CDT1//BRD4//ABL1//VDR//HOPX//GATA2//IFNG//ENG//RARG//PLK3//TP53//PPARD//XPO1//PKIA//JUP//CTNNB1//RUNX3//CAV1//EDNRB//SPI1//EPC1//DNMT1//ID2//FOXN3//TXNIP//NFKB1//TFAP2A//EHMT2//KDM1A//EFNA1//ID4//TFAP2C//PER1//ZBTB10//MYB//SEMA4D//TBX18//NR2F2//IGBP1//MXI1//PER2//SATB1//PSMD10/…
GO:2001141	regulation of RNA biosynthetic process	Biological process	472	2426	2442	16161	1.28758	1.77225e-10	1.09802e-08	9.75148	POLA1//BACH1//CDT1//BRD4//ABL1//VDR//HOPX//GATA2//IFNG//ENG//RARG//PLK3//TP53//PPARD//XPO1//PKIA//JUP//CTNNB1//RUNX3//CAV1//EDNRB//SPI1//EPC1//DNMT1//ID2//FOXN3//TXNIP//NFKB1//TFAP2A//EHMT2//KDM1A//EFNA1//ID4//TFAP2C//PER1//ZBTB10//MYB//SEMA4D//TBX18//NR2F2//IGBP1//MXI1//PER2//SATB1//PSMD10//SIX1//LIN52//LPIN1//DNMT3B//CALR//HDAC3//FOXM1//CBX4//KAT5//MEIS2//ATF7IP//HCFC2//CBX2//SMO//NR2F6//PHF21A…
GO:0006355	regulation of transcription, DNA-dependent	Biological process	467	2399	2442	16161	1.28828	2.10899e-10	1.28799e-08	9.67593	POLA1//BACH1//CDT1//BRD4//ABL1//VDR//HOPX//GATA2//IFNG//ENG//RARG//PLK3//TP53//PPARD//XPO1//PKIA//JUP//CTNNB1//RUNX3//CAV1//EDNRB//SPI1//EPC1//DNMT1//ID2//FOXN3//TXNIP//NFKB1//TFAP2A//EHMT2//KDM1A//EFNA1//ID4//TFAP2C//PER1//ZBTB10//MYB//SEMA4D//TBX18//NR2F2//IGBP1//MXI1//PER2//SATB1//PSMD10//SIX1//LIN52//LPIN1//DNMT3B//CALR//HDAC3//FOXM1//CBX4//KAT5//MEIS2//ATF7IP//HCFC2//CBX2//SMO//NR2F6//PHF21A…
GO:0032268	regulation of cellular protein metabolic process	Biological process	257	1187	2442	16161	1.43286	2.7108e-10	1.63221e-08	9.5669	CCNG1//CDC37//CCNC//BCCIP//CCNK//CDK7//GADD45G//TAB1//TRAF7//MAP3K1//TGFBR1//ADAM-9//GNAI2//LRRK2//YWHAB//RAPGEF1//MAP3K3//KIDINS220//MAP2K2//IRAK1//CXCR4//INSR//IL1B//THBS1//C5AR1//IKBKG//NOD1//EFNA1//PRKAA1//SHC1//MAPK14//PTPN11//MAPKAPK3//CHRNA7//TAB3//MAPK10//PPP2R1A//RGS4//IL17RD//DUSP10//RGS3//SPRED2//DUSP1//SECISBP2//TGFB1//IMPACT//SNCA//LRP6//WWTR1//DNAJC10//MEN1//MAPK9//TEK//SOX9//ADAM17…
GO:0071310	cellular response to organic substance	Biological process	247	1132	2442	16161	1.44402	2.87214e-10	1.70533e-08	9.54179	IRAK1//PXDN//AGPAT1//IGFBP1//EXTL3//SHC1//TLN1//DDIT3//WIPI1//ERN1//SEC31A//SRPR//SYVN1//KDELR3//FKBP14//YIF1B//MBTPS1//HYOU1//PREB//TATDN2//ZBTB17//INSR//FOXO1//IGF1R//EIF4G1//PIK3C3//FOXO4//SLC2A8//FGFR4//PRKAA1//YWHAB//TSC1//ATP6V1C1//PRKAB1//ATP6V1D//CAB39//PTPN11//PIK3R1//GAB1//PIK3R3//PDE3B//TRIB3//ATP6V0A4//KL//EEF2K//MAP2K2//EIF4EBP1//PPP2R1A//PPP2CB//PRKACA//RAB14//CHUK//ITPR3//SHOC2//AD…
GO:0006351	transcription, DNA-dependent	Biological process	495	2577	2442	16161	1.2712	4.05959e-10	2.37736e-08	9.39152	POLA1//BACH1//CDT1//BRD4//ABL1//VDR//HOPX//GATA2//IFNG//ENG//RARG//PLK3//TP53//PPARD//XPO1//PKIA//JUP//CTNNB1//RUNX3//CAV1//EDNRB//SPI1//EPC1//DNMT1//ID2//FOXN3//TXNIP//NFKB1//TFAP2A//EHMT2//KDM1A//EFNA1//ID4//TFAP2C//PER1//ZBTB10//MYB//SEMA4D//TBX18//NR2F2//IGBP1//MXI1//PER2//SATB1//PSMD10//SIX1//LIN52//LPIN1//DNMT3B//CALR//HDAC3//FOXM1//CBX4//KAT5//MEIS2//ATF7IP//HCFC2//CBX2//SMO//NR2F6//PHF21A…
GO:0007167	enzyme linked receptor protein signaling pathway	Biological process	200	879	2442	16161	1.50579	4.57055e-10	2.64042e-08	9.34003	CD3E//MPZL1//AHI1//ABI1//ROR1//DOK4//CNKSR1//NPPC//NPR1//NPR2//CHRNA3//SOX9//FOXO1//TGFB1//HBEGF//PRKACA//ARF4//FOXO4//CHUK//YWHAB//CSK//ITPR3//ADCY5//RBM8A//PTK2B//PTPN11//TSC2//GAB1//ADRBK1//TRIB3//ADCY6//MAP2K2//APP//SHC1//TGFBR1//FSHB//C-JUN//SMAD1//ADAM-9//TGFBR3//ACVRL1//SMAD9//PTPRK//TAB1//AMHR2//DYNLRB1//SMAD5//NLK//ZFYVE9//DCP1A//FMOD//SMAD2//PTPRE//PTPRU//INSR//IGFBP1//IGF1R//EIF4G1//PI…
GO:0042060	wound healing	Biological process	150	614	2442	16161	1.61676	4.88536e-10	2.75668e-08	9.3111	TGFB1//F2R//ANO6//TREM1//IRF1//CD2//TEK//ANGPT2//GATA2//H3F3A//ITGA2//PRKACA//ADORA2A//RAB27A//HNF4A//ITGAL//CDK5//ATP2B4//CDC42//CAPZB//SLC7A7//HPS1//LYST//SERPINC1//F11R//SELL//KDM1A//CAPZB//SLC3A2//SLC8A3//ITPK1//MYB//KIF4A//SH2B3//ORAI1//ITGA5//AK3L1//KIFAP3//LRRC16A//PTPN11//STIM1//PRKG2//AMICA1//PABPC4//PDE3B//KIF2C//PHF21A//RAD51C//KIF5A//NOS1//ITGA4//WEE1//GUCY1A2//KIF23//DOCK9//ABL1//SCU…
GO:0031399	regulation of protein modification process	Biological process	214	956	2442	16161	1.48142	4.95731e-10	2.75668e-08	9.30475	CCNG1//CDC37//CCNC//BCCIP//CCNK//CDK7//GADD45G//TAB1//TRAF7//MAP3K1//TGFBR1//ADAM-9//GNAI2//LRRK2//YWHAB//RAPGEF1//MAP3K3//KIDINS220//MAP2K2//IRAK1//CXCR4//INSR//IL1B//THBS1//C5AR1//IKBKG//NOD1//EFNA1//PRKAA1//SHC1//MAPK14//PTPN11//MAPKAPK3//CHRNA7//TAB3//MAPK10//PPP2R1A//RGS4//IL17RD//DUSP10//RGS3//SPRED2//DUSP1//TGFB1//IMPACT//SNCA//LRP6//WWTR1//DNAJC10//MEN1//MAPK9//TEK//SOX9//ADAM17//HMGB1//C…
GO:0006357	regulation of transcription from RNA polymerase II promoter	Biological process	234	1066	2442	16161	1.45272	4.96524e-10	2.75668e-08	9.30406	POLA1//BACH1//CDT1//BRD4//ABL1//VDR//HOPX//GATA2//IFNG//ENG//RARG//PLK3//TP53//PPARD//XPO1//PKIA//JUP//CTNNB1//RUNX3//CAV1//EDNRB//SPI1//EPC1//DNMT1//ID2//FOXN3//TXNIP//NFKB1//TFAP2A//EHMT2//KDM1A//EFNA1//ID4//TFAP2C//PER1//ZBTB10//MYB//SEMA4D//TBX18//NR2F2//IGBP1//MXI1//PER2//SATB1//PSMD10//SIX1//LIN52//LPIN1//DNMT3B//CALR//HDAC3//FOXM1//CBX4//KAT5//MEIS2//ATF7IP//HCFC2//CBX2//SMO//NR2F6//PHF21A…
GO:0032879	regulation of localization	Biological process	276	1302	2442	16161	1.40288	5.52534e-10	3.02831e-08	9.25764	SNCA//MTMR2//DLG4//GH1//SCYL2//AHI1//ADA//PECAM1//ICAM-1//IL10//APOA1//ADORA2A//AGTR2//NPR1//KEAP1//MXI1//PTK2B//NFKBIA//PSMD10//FAF1//G3BP2//RBM8A//IFNG//IL1B//SLC2A1//PRKACA//CPT1A//HNF4A//ITPR3//IQGAP1//CACNA2D2//CACNA1A//NOS1//TEK//SCARB1//KDR//BMPR2//NRP1//ACVRL1//NR2F2//KRIT1//MACF1//SOX9//P2RY1//ACSL6//THBS1//CCL5//RARRES2//TGFB1//CNKSR3//AKT3//SGK1//EPO//PN-1//NEDD4L//NAPA//ADAM17//CCR2//…
GO:0050878	regulation of body fluid levels	Biological process	143	579	2442	16161	1.63448	5.70477e-10	3.08708e-08	9.24376	ANO6//ADORA2A//NPR1//PTPRO//TREM1//IRF1//CD2//TEK//ANGPT2//GATA2//H3F3A//ITGA2//PRKACA//RAB27A//HNF4A//ITGAL//CDK5//ATP2B4//CDC42//CAPZB//SLC7A7//HPS1//LYST//SERPINC1//F11R//SELL//KDM1A//CAPZB//SLC3A2//SLC8A3//ITPK1//MYB//KIF4A//SH2B3//ORAI1//ITGA5//AK3L1//KIFAP3//LRRC16A//PTPN11//STIM1//PRKG2//AMICA1//PABPC4//PDE3B//KIF2C//PHF21A//RAD51C//KIF5A//NOS1//ITGA4//WEE1//GUCY1A2//KIF23//DOCK9//ABL1//SC…
GO:0043085	positive regulation of catalytic activity	Biological process	208	927	2442	16161	1.48493	7.152e-10	3.82185e-08	9.14557	GADD45G//TAB1//TRAF7//MAP3K1//TGFBR1//ADAM-9//GNAI2//LRRK2//YWHAB//RAPGEF1//MAP3K3//KIDINS220//MAP2K2//IRAK1//CXCR4//INSR//IL1B//THBS1//C5AR1//IKBKG//NOD1//EFNA1//PRKAA1//SHC1//MAPK14//PTPN11//MAPKAPK3//CHRNA7//TAB3//MAPK10//MAPK9//COL4A3//TNFSF10//FADD//SNCA//MTCH1//TRAF2//MUL1//F2R//HIP1//AIFM1//RIPK1//IGFBP1//EXTL3//TLN1//DDIT3//WIPI1//ERN1//SEC31A//SRPR//SYVN1//KDELR3//FKBP14//YIF1B//MBTPS1//…
GO:0007243	intracellular protein kinase cascade	Biological process	183	792	2442	16161	1.52914	7.38874e-10	3.89961e-08	9.13143	CCL5//MAP3K1//TGFB1//IL1B//CCR5//CCL3L1//MAPK12//LRRK2//YWHAB//SHC1//CAMKK2//RASGRP3//MAP3K3//MAPK4//DOK4//TAB1//TAB3//TNIP2//TLR7//IKBKB//CHUK//IKBKAP//NFKBIA//PSMD10//FAF1//G3BP2//IRAK1//MYD88//IRAK4//IKBKG//NOD1//SH2D3C//SH3BP5//SH2D3A//MAPKBP1//PTPLAD1//GAB1//MUL1//MAP4K2//RIPK1//MAP3K2//MAPK9//MAGED1//MAPK10//IL15RA//STAMBP//PIAS1//F2R//JAK3//GH1//IL23RA//NLGN1//RHOA//RHOB//MAP2K2//FOXO1//IG…
GO:0007264	small GTPase mediated signal transduction	Biological process	164	693	2442	16161	1.56615	9.43573e-10	4.91924e-08	9.02522	MAPK12//ULK1//YWHAB//RREB1//SHC1//MAPK14//MAPKAPK3//KSR1//RALGDS//RAPGEF6//MAP2K2//G3BP2//RASGRP2//DHCR24//RHOA//CDH13//RHOB//ARHGDIB//RHOJ//ROPN1//SYNJ2BP//CNKSR1//ARHGEF3//PTPLAD1//HACE1//NISCH//RAC1//CYTH2//IQSEC2//ARFGEF2//IQSEC1//RAB1A//RAB3A//RAB2A//RAB6A//PLK2//APOA1//ABCA1//OGT//RASGRF1//NF1//AKAP13//VAV2//DNMBP//TIAM2//PLEKHG3//BCR//FARP1//ARHGEF9//PLEKHG5//MCF2L//VAV1//PLEKHG6//ARHGEF12…
GO:0051179	localization	Biological process	781	4355	2442	16161	1.18682	1.1454e-09	5.89949e-08	8.94104	GCC2//GCC1//RAB6A//RPS15//IFNG//TGFB1//NFKBIA//ARNTL//RBM22//BCL3//PHEROC//SV2B//CXCL12//CAP1//CCKAR//SEMA3F//LEF1//SMO//CDK5//FYN//DAB1//NR2F2//SRF//NDEL1//APBB2//GJA1//CD2//ADA//SNCA//ADM//PLD2//ADRBK1//EPHB4//MTMR2//DLG4//GH1//SCYL2//AHI1//CNTNAP1//CCL5//CXCR4//PIK3CG//CCR5//HMGB1//CCL3L1//PTPRO//PIK3CD//RAC1//YWHAZ//FCER1G//SYK//PI4K2A//VEGFA//PECAM1//VCL//CALU//APP//APOA1//FGG//THBS1//SERPIN…
GO:0051247	positive regulation of protein metabolic process	Biological process	183	798	2442	16161	1.51765	1.38417e-09	7.04445e-08	8.85881	GADD45G//TAB1//TRAF7//MAP3K1//TGFBR1//ADAM-9//GNAI2//LRRK2//YWHAB//RAPGEF1//MAP3K3//KIDINS220//MAP2K2//IRAK1//CXCR4//INSR//IL1B//THBS1//C5AR1//IKBKG//NOD1//EFNA1//PRKAA1//SHC1//MAPK14//PTPN11//MAPKAPK3//CHRNA7//TAB3//MAPK10//MAPK9//TEK//SOX9//ADAM17//HMGB1//CCND3//MAVS//PELI2//CYR61//NPTN//CAMKK2//CAB39//PELI3//DVL3//AKTIP//F12//IGFBP1//EXTL3//TLN1//DDIT3//WIPI1//ERN1//SEC31A//SRPR//SYVN1//KDELR3…
GO:0007599	hemostasis	Biological process	127	504	2442	16161	1.66761	1.42792e-09	7.18161e-08	8.8453	ANO6//TREM1//IRF1//CD2//TEK//ANGPT2//GATA2//H3F3A//ITGA2//PRKACA//ADORA2A//RAB27A//HNF4A//ITGAL//CDK5//ATP2B4//CDC42//CAPZB//SLC7A7//HPS1//LYST//SERPINC1//F11R//SELL//KDM1A//CAPZB//SLC3A2//SLC8A3//ITPK1//MYB//KIF4A//SH2B3//ORAI1//ITGA5//AK3L1//KIFAP3//LRRC16A//PTPN11//STIM1//PRKG2//AMICA1//PABPC4//PDE3B//KIF2C//PHF21A//RAD51C//KIF5A//NOS1//ITGA4//WEE1//GUCY1A2//KIF23//DOCK9//ABL1//SCUBE1//KIF3A//…
GO:0007265	Ras protein signal transduction	Biological process	109	414	2442	16161	1.7424	1.56504e-09	7.77969e-08	8.80548	RHOA//CDH13//RHOB//ARHGDIB//RHOJ//ROPN1//SYNJ2BP//CNKSR1//ARHGEF3//PTPLAD1//HACE1//NISCH//RAC1//CYTH2//IQSEC2//ARFGEF2//IQSEC1//RAB1A//RAB3A//RAB2A//RAB6A//PLK2//APOA1//ABCA1//OGT//RASGRF1//NF1//AKAP13//VAV2//DNMBP//TIAM2//PLEKHG3//BCR//FARP1//ARHGEF9//PLEKHG5//MCF2L//VAV1//PLEKHG6//ARHGEF12//ARHGEF33//ARHGEF15//ARAP3//TNFAIP1//F2R//FOXM1//EPO//SHOC2//FBP1//PPP2CB//DGKZ//RASAL1//RASA1//MAPK12//UL…
GO:0002682	regulation of immune system process	Biological process	189	834	2442	16161	1.49975	1.99042e-09	9.78049e-08	8.70106	FCER1G//MBL1//KRT1//MASP2//SERPING1//ICAM-1//PPP3CB//IL23RA//ABCB9//MAVS//TMEM173//TLR1//BCL10//DDX58//IL12RB1//C5AR1//THBS1//NOD1//TNFAIP3//ADA//FOXP1//FOXP3//CBLB//SOX9//FCGR2B//PECAM1//IL1B//BTK//TRAF2//JAK3//IL10//APOA1//IRAK1//MAPK9//MAP3K1//TLR6//MYD88//C-JUN//NFKBIA//IKBKB//IRAK4//IKBKG//CHUK//RELA//TLR5//PELI2//TAB1//MAPK14//MAPKAPK3//UBE2V1//TAB3//PELI3//TICAM2//MAPK10//ELK1//RPS6KA3//MA…
GO:0016070	RNA metabolic process	Biological process	622	3386	2442	16161	1.2157	2.99458e-09	1.45475e-07	8.52366	POLA1//BACH1//CDT1//BRD4//ABL1//VDR//HOPX//GATA2//IFNG//ENG//RARG//PLK3//TP53//PPARD//XPO1//PKIA//JUP//CTNNB1//RUNX3//CAV1//EDNRB//SPI1//EPC1//DNMT1//ID2//FOXN3//TXNIP//NFKB1//TFAP2A//EHMT2//KDM1A//EFNA1//ID4//TFAP2C//PER1//ZBTB10//MYB//SEMA4D//TBX18//NR2F2//IGBP1//MXI1//PER2//SATB1//PSMD10//SIX1//LIN52//LPIN1//DNMT3B//CALR//HDAC3//FOXM1//CBX4//KAT5//MEIS2//ATF7IP//HCFC2//CBX2//SMO//NR2F6//PHF21A…
GO:0001775	cell activation	Biological process	159	677	2442	16161	1.55429	3.0465e-09	1.46335e-07	8.5162	CCL21//HMGB1//C-JUN//SNCA//ID2//PIK3CD//ELF4//TXK//BCL3//FYB//SYK//TLR1//TLR7//FCER1G//IFNG//LCP1//ICAM-1//ITGAL//IL12RB1//ADA//PTK2B//LRRC8A//FOXP1//ATM//IL7//YWHAZ//PI4K2A//PN-1//NOS3//THBD//PLEK//RHOA//PIK3R5//PECAM1//VCL//TGFB1//VEGFA//CALU//F8//GNAI1//GNAI2//APP//APOA1//FGG//THBS1//P2RY1//FYN//SERPING1//RHOB//VAV2//PSAP//F13A1//CSK//LAMP2//SCG3//ITPR3//BRPF3//SRF//SHC1//MAPK14//TLN1//ACTN2//…
GO:0007596	blood coagulation	Biological process	125	500	2442	16161	1.65448	3.23307e-09	1.53571e-07	8.49039	ANO6//F12//SERPING1//FCER1G//PN-1//NOS3//THBD//PLEK//RHOA//PIK3R5//PECAM1//VCL//TGFB1//VEGFA//CALU//F8//GNAI1//GNAI2//APP//APOA1//FGG//THBS1//P2RY1//YWHAZ//FYN//RHOB//VAV2//PSAP//F13A1//CSK//LAMP2//SCG3//ITPR3//BRPF3//SRF//SHC1//MAPK14//TLN1//ACTN2//MGLL//TRPM2//PIK3R3//ACTN1//APBB1IP//GNA15//DGKZ//VAV1//DAGLA//F2R//RASGRP2//RAC1//FOXA2//VTN//KRT1//USF1//PIK3CG//TYRO3//STXBP3//SYK//PRKG1//TREM1//…
GO:0032270	positive regulation of cellular protein metabolic process	Biological process	170	739	2442	16161	1.52239	4.31071e-09	2.01615e-07	8.36545	GADD45G//TAB1//TRAF7//MAP3K1//TGFBR1//ADAM-9//GNAI2//LRRK2//YWHAB//RAPGEF1//MAP3K3//KIDINS220//MAP2K2//IRAK1//CXCR4//INSR//IL1B//THBS1//C5AR1//IKBKG//NOD1//EFNA1//PRKAA1//SHC1//MAPK14//PTPN11//MAPKAPK3//CHRNA7//TAB3//MAPK10//MAPK9//TEK//SOX9//ADAM17//HMGB1//CCND3//MAVS//PELI2//CYR61//NPTN//CAMKK2//CAB39//PELI3//DVL3//AKTIP//IGFBP1//EXTL3//TLN1//DDIT3//WIPI1//ERN1//SEC31A//SRPR//SYVN1//KDELR3//FKB…
GO:0006366	transcription from RNA polymerase II promoter	Biological process	266	1271	2442	16161	1.38503	4.33885e-09	2.01615e-07	8.36263	POLA1//BACH1//CDT1//BRD4//ABL1//VDR//HOPX//GATA2//IFNG//ENG//RARG//PLK3//TP53//PPARD//XPO1//PKIA//JUP//CTNNB1//RUNX3//CAV1//EDNRB//SPI1//EPC1//DNMT1//ID2//FOXN3//TXNIP//NFKB1//TFAP2A//EHMT2//KDM1A//EFNA1//ID4//TFAP2C//PER1//ZBTB10//MYB//SEMA4D//TBX18//NR2F2//IGBP1//MXI1//PER2//SATB1//PSMD10//SIX1//LIN52//LPIN1//DNMT3B//CALR//HDAC3//FOXM1//CBX4//KAT5//MEIS2//ATF7IP//HCFC2//CBX2//SMO//NR2F6//PHF21A…
GO:0050817	coagulation	Biological process	125	503	2442	16161	1.64462	4.76174e-09	2.18886e-07	8.32223	ANO6//TREM1//IRF1//CD2//TEK//ANGPT2//GATA2//H3F3A//ITGA2//PRKACA//ADORA2A//RAB27A//HNF4A//ITGAL//CDK5//ATP2B4//CDC42//CAPZB//SLC7A7//HPS1//LYST//SERPINC1//F11R//SELL//KDM1A//CAPZB//SLC3A2//SLC8A3//ITPK1//MYB//KIF4A//SH2B3//ORAI1//ITGA5//AK3L1//KIFAP3//LRRC16A//PTPN11//STIM1//PRKG2//AMICA1//PABPC4//PDE3B//KIF2C//PHF21A//RAD51C//KIF5A//NOS1//ITGA4//WEE1//GUCY1A2//KIF23//DOCK9//ABL1//SCUBE1//KIF3A//…
GO:0031401	positive regulation of protein modification process	Biological process	155	660	2442	16161	1.55421	4.86312e-09	2.21169e-07	8.31308	GADD45G//TAB1//TRAF7//MAP3K1//TGFBR1//ADAM-9//GNAI2//LRRK2//YWHAB//RAPGEF1//MAP3K3//KIDINS220//MAP2K2//IRAK1//CXCR4//INSR//IL1B//THBS1//C5AR1//IKBKG//NOD1//EFNA1//PRKAA1//SHC1//MAPK14//PTPN11//MAPKAPK3//CHRNA7//TAB3//MAPK10//MAPK9//TEK//SOX9//ADAM17//HMGB1//CCND3//MAVS//PELI2//CYR61//NPTN//CAMKK2//CAB39//PELI3//DVL3//AKTIP//IGFBP1//EXTL3//TLN1//DDIT3//WIPI1//ERN1//SEC31A//SRPR//SYVN1//KDELR3//FKB…
GO:0042592	homeostatic process	Biological process	232	1083	2442	16161	1.41769	5.89228e-09	2.65152e-07	8.22972	RFC5//POLA1//XRCC6//TERF2//ACADL//CCKAR//IL1B//MEN1//FOXP3//IKBKB//HOXA13//BBS4//TNFAIP3//AHR//BCL10//ADA//ADORA2A//AGTR2//NPR1//TXNRD1//SEPW1//TXNRD2//TXN2//ERP44//DDIT3//SELT//KRIT1//TMX3//GCLC//DNAJC10//AIFM1//AIFM3//TMX4//HEXB//SLC4A1//CCL5//CD40//CCR2//CXCL12//ATP2B4//STC1//ANXA7//CCL8//CCL1//CHRNA7//TRPM8//STIM2//SLC24A2//GPR12//ATP7A//APP//ARF4//ATOX1//FTH1//HAMP//LTF//CP//CYBRD1//ATP6V1C1…
GO:0051641	cellular localization	Biological process	411	2121	2442	16161	1.2824	6.3285e-09	2.81816e-07	8.1987	GCC2//GCC1//RAB6A//RPS15//IFNG//TGFB1//NFKBIA//ARNTL//RBM22//BCL3//PHEROC//CD2//SNCA//CNTNAP1//YWHAZ//FCER1G//SYK//PI4K2A//PECAM1//VCL//VEGFA//CALU//APP//APOA1//FGG//THBS1//SERPING1//PSAP//F13A1//LAMP2//SCG3//BRPF3//TLN1//ACTN2//ACTN1//IL10//KEAP1//MXI1//RAN//TXNIP//TSC2//IPO7//MCM3AP//EEA1//MAP4K2//EXOC4//STX5//NLGN1//NCBP2//SRSF1//SRSF6//SRSF2//RAE1//RBM8A//CDC40//SRSF10//TSC1//RAB27A//HPS4//CD…
GO:0032501	multicellular organismal process	Biological process	931	5347	2442	16161	1.15229	7.22002e-09	3.18202e-07	8.14146	CTNNB1//ANXA2//BMP7//AEBP1//HEXA//IGFBP4//HOXD13//UFD1L//WDR5//HOXA13//BMP3//TRAPPC2//RPS6KA3//WWTR1//CDH11//BMPR1B//SOX9//BMP1//STC1//ATP6V0A4//SV2B//SLC22A2//NOS1//LEPR//C-JUN//ENG//MEOX2//POFUT1//RAB11A//EPAS1//DLL4//ITGA5//MAPK14//JAG1//HEY1//THY1//HDAC3//VEZF1//RBPJ//EPHB2//HOXA3//PLCD3//PNPLA6//ROBO4//ELK3//AHR//FSHB//VEGFA//KDR//PGR//ADAMTS1//PTK2B//FOXO1//ATP7A//IHH//CXCL12//PLXND1//SRF//…
GO:0045321	leukocyte activation	Biological process	117	466	2442	16161	1.66158	7.97437e-09	3.47861e-07	8.0983	CCL21//HMGB1//C-JUN//SNCA//ID2//PIK3CD//ELF4//TXK//FYB//SYK//TLR1//TLR7//FCER1G//IFNG//LCP1//ICAM-1//ITGAL//IL12RB1//ADA//PTK2B//BCL3//LRRC8A//FOXP1//ATM//IL7//YWHAZ//PI4K2A//ADAM17//TPD52//KLF6//CD79A//POLM//RBPJ//JAK3//ITGA4//PPP3CB//CD3D//CD4//IL7R//AHR//IL10//NFATC2//CD38//CHRNB2//CD3E//CAV1//SLA-DMA//CD3G//ICOS//CDC42//FYN//CSK//PTPN11//PIK3R3//VAV1//MAP3K14//RAC1//HPS1//LYST//IL23RA//IL15RA…
GO:0006810	transport	Biological process	643	3538	2442	16161	1.20275	8.97244e-09	3.87446e-07	8.04709	GCC2//GCC1//RAB6A//RPS15//IFNG//TGFB1//NFKBIA//ARNTL//RBM22//BCL3//PHEROC//SV2B//CCKAR//ADA//SNCA//ADM//PLD2//ADRBK1//MTMR2//DLG4//GH1//SCYL2//AHI1//YWHAZ//FCER1G//SYK//PI4K2A//PECAM1//VCL//VEGFA//CALU//APP//APOA1//FGG//THBS1//SERPING1//PSAP//F13A1//LAMP2//SCG3//BRPF3//TLN1//ACTN2//ACTN1//IL10//ABCA1//ADORA2A//AGTR2//NPR1//SLC6A14//SLC7A1//SLC6A19//SLC7A2//SLC7A7//SLC3A1//SLC38A3//KEAP1//MXI1//SY…
GO:0009605	response to external stimulus	Biological process	252	1201	2442	16161	1.38861	9.10876e-09	3.89399e-07	8.04054	PIK3C3//ULK1//ATG12//ATG4C//MAP1LC3B//WIPI2//ATG13//USF1//FOXA2//NCOA1//FCER1G//SERPING1//CCL5//CXCR4//PIK3CG//CCR5//HMGB1//F12//ANO6//CCL3L1//PTPRO//PIK3CD//RAC1//VEGFA//FOXP3//FCGR2B//CXCR3//C5AR1//AIMP1//MAPK14//AMOT//PLP2//MAPK9//RHOA//CHI3L1//C-JUN//THBS1//CXCL12//P2RY1//TXNIP//BTG2//RELA//RHOB//ACTA1//PTK2B//RCAN1//MAP1B//GLI2//HSPCB//NOR-1//ITGA2//COL4A3//MRLC2//ST8SIA4//UNC5B//CDC42//FYN/…
GO:0051239	regulation of multicellular organismal process	Biological process	325	1621	2442	16161	1.32685	9.39888e-09	3.97824e-07	8.02692	FGFR4//SIX1//TLR4//RPS6KA4//CD34//AGPAT1//SNCA//ADRA1D//CHRNA7//CCKAR//IFNG//ADM//EPAS1//VEGFA//SMO//GLS//PBX3//NLGN1//ANO6//FOXP3//CBLB//BTK//TRAF2//JAK3//IL10//APOA1//NME1//ADORA2A//AGTR2//NPR1//PTPRO//ADRBK1//JUP//CTNNB1//CNN1//CHRNA3//RBM8A//LRRK2//NF1//HOPX//GNAI2//HBEGF//GJA1//KDR//NOS3//NPPC//CPS1//NOS1//RHOA//RHOB//SRF//ADA//HNF4A//FCER1G//PN-1//THBD//PLEK//CCR2//ARNT//IL1B//GFAP//RNF10//…
GO:0006139	nucleobase-containing compound metabolic process	Biological process	846	4814	2442	16161	1.16302	1.02625e-08	4.30121e-07	7.98875	APTX//KPNA1//IL7R//SMARCAD1//MRE11A//MYST2//CHEK1//RAD9A//SET//MCM9//NASP//LIG3//MCM3AP//POLA1//BACH1//CDT1//BRD4//ABL1//VDR//HOPX//GATA2//IFNG//ENG//RARG//PLK3//TP53//PPARD//XPO1//PKIA//JUP//CTNNB1//RUNX3//CAV1//EDNRB//SPI1//EPC1//DNMT1//ID2//FOXN3//TXNIP//NFKB1//TFAP2A//EHMT2//KDM1A//EFNA1//ID4//TFAP2C//PER1//ZBTB10//MYB//SEMA4D//TBX18//NR2F2//IGBP1//MXI1//PER2//SATB1//PSMD10//SIX1//LIN52//LPIN…
GO:0032774	RNA biosynthetic process	Biological process	510	2726	2442	16161	1.23813	1.10145e-08	4.57155e-07	7.95804	POLA1//BACH1//CDT1//BRD4//ABL1//VDR//HOPX//GATA2//IFNG//ENG//RARG//PLK3//TP53//PPARD//XPO1//PKIA//JUP//CTNNB1//RUNX3//CAV1//EDNRB//SPI1//EPC1//DNMT1//ID2//FOXN3//TXNIP//NFKB1//TFAP2A//EHMT2//KDM1A//EFNA1//ID4//TFAP2C//PER1//ZBTB10//MYB//SEMA4D//TBX18//NR2F2//IGBP1//MXI1//PER2//SATB1//PSMD10//SIX1//LIN52//LPIN1//DNMT3B//CALR//HDAC3//FOXM1//CBX4//KAT5//MEIS2//ATF7IP//HCFC2//CBX2//SMO//NR2F6//PHF21A…
GO:0009725	response to hormone stimulus	Biological process	167	733	2442	16161	1.50777	1.22433e-08	5.03268e-07	7.9121	INSR//FOXO1//IGFBP1//IGF1R//EIF4G1//PIK3C3//FOXO4//SLC2A8//FGFR4//PRKAA1//YWHAB//TSC1//ATP6V1C1//SHC1//PRKAB1//ATP6V1D//CAB39//PTPN11//PIK3R1//GAB1//PIK3R3//PDE3B//TRIB3//ATP6V0A4//KL//EEF2K//MAP2K2//EIF4EBP1//CRHR1//ADIPOR1//KDM3A//ENG//TGFBR3//AHR//GH1//TGFB1//NPY1R//CTNNB1//INSIG1//AURKA//SLC34A2//TXNIP//SOCS2//NR2F2//CALR//CD38//RNF14//LSAMP//MMP15//WFDC1//MAP1B//DUSP1//THBS1//RELA//CYP27B1//…
GO:0042325	regulation of phosphorylation	Biological process	183	821	2442	16161	1.47513	1.35601e-08	5.52092e-07	7.86774	CCNG1//CDC37//CCNC//BCCIP//CCNK//CDK7//GADD45G//TAB1//TRAF7//MAP3K1//TGFBR1//ADAM-9//GNAI2//LRRK2//YWHAB//RAPGEF1//MAP3K3//KIDINS220//MAP2K2//IRAK1//CXCR4//INSR//IL1B//THBS1//C5AR1//IKBKG//NOD1//EFNA1//PRKAA1//SHC1//MAPK14//PTPN11//MAPKAPK3//CHRNA7//TAB3//MAPK10//PPP2R1A//RGS4//IL17RD//DUSP10//RGS3//SPRED2//DUSP1//TGFB1//IMPACT//SNCA//LRP6//WWTR1//DNAJC10//MEN1//MAPK9//TEK//SOX9//ADAM17//HMGB1//C…
GO:0006629	lipid metabolic process	Biological process	221	1033	2442	16161	1.41584	1.56422e-08	6.30853e-07	7.8057	HSD17B4//ACOT4//PTGES//PTGIS//RARRES2//BCMO1//HAO1//CLN6//ST8SIA4//CPT1A//ACSL6//NCBP2//ACSL4//FABP2//MECR//SCD//SCD5//PPARD//ACADSB//SNCA//INSIG1//PTPN11//LPIN1//LYST//PLCB2//PLAA//PLA2G2D//PLA2G2F//CLN8//PLCD1//CHKB//MOGAT2//ABHD5//AGPAT1//APOA1//PCYT1A//PI4K2A//CDIPT//ST6GALNAC2//GBA//PSAP//SGPP1//PPP2R1A//NSMAF//ASAH2//SGPL1//UGCG//GALC//SMPD4//SMPD1//SGMS1//SAMD8//SPTLC2//SGMS2//HEXB//STS//G…
GO:0051649	establishment of localization in cell	Biological process	371	1899	2442	16161	1.29292	1.59585e-08	6.37596e-07	7.79701	GCC2//GCC1//RAB6A//RPS15//IFNG//TGFB1//NFKBIA//ARNTL//RBM22//BCL3//PHEROC//SNCA//YWHAZ//FCER1G//SYK//PI4K2A//PECAM1//VCL//VEGFA//CALU//APP//APOA1//FGG//THBS1//SERPING1//PSAP//F13A1//LAMP2//SCG3//BRPF3//TLN1//ACTN2//ACTN1//IL10//KEAP1//MXI1//RAN//TXNIP//TSC2//IPO7//MCM3AP//EEA1//MAP4K2//EXOC4//STX5//NLGN1//NCBP2//SRSF1//SRSF6//SRSF2//RAE1//RBM8A//CDC40//SRSF10//TSC1//RAB27A//HPS4//CDC37//YWHAB//KI…
GO:0051234	establishment of localization	Biological process	650	3594	2442	16161	1.1969	1.63098e-08	6.45598e-07	7.78755	GCC2//GCC1//RAB6A//RPS15//IFNG//TGFB1//NFKBIA//ARNTL//RBM22//BCL3//PHEROC//SV2B//CCKAR//ADA//SNCA//ADM//PLD2//ADRBK1//MTMR2//DLG4//GH1//SCYL2//AHI1//YWHAZ//FCER1G//SYK//PI4K2A//PECAM1//VCL//VEGFA//CALU//APP//APOA1//FGG//THBS1//SERPING1//PSAP//F13A1//LAMP2//SCG3//BRPF3//TLN1//ACTN2//ACTN1//IL10//ABCA1//ADORA2A//AGTR2//NPR1//SLC6A14//SLC7A1//SLC6A19//SLC7A2//SLC7A7//SLC3A1//SLC38A3//KEAP1//MXI1//SY…
GO:0001932	regulation of protein phosphorylation	Biological process	170	754	2442	16161	1.49211	1.96691e-08	7.71424e-07	7.70622	CCNG1//CDC37//CCNC//BCCIP//CCNK//CDK7//GADD45G//TAB1//TRAF7//MAP3K1//TGFBR1//ADAM-9//GNAI2//LRRK2//YWHAB//RAPGEF1//MAP3K3//KIDINS220//MAP2K2//IRAK1//CXCR4//INSR//IL1B//THBS1//C5AR1//IKBKG//NOD1//EFNA1//PRKAA1//SHC1//MAPK14//PTPN11//MAPKAPK3//CHRNA7//TAB3//MAPK10//PPP2R1A//RGS4//IL17RD//DUSP10//RGS3//SPRED2//DUSP1//TGFB1//IMPACT//SNCA//LRP6//WWTR1//DNAJC10//MEN1//MAPK9//TEK//SOX9//ADAM17//HMGB1//C…
GO:0019220	regulation of phosphate metabolic process	Biological process	198	915	2442	16161	1.43208	3.77669e-08	1.45453e-06	7.42289	CCNG1//CDC37//CCNC//BCCIP//CCNK//CDK7//GADD45G//TAB1//TRAF7//MAP3K1//TGFBR1//ADAM-9//GNAI2//LRRK2//YWHAB//RAPGEF1//MAP3K3//KIDINS220//MAP2K2//IRAK1//CXCR4//INSR//IL1B//THBS1//C5AR1//IKBKG//NOD1//EFNA1//PRKAA1//SHC1//MAPK14//PTPN11//MAPKAPK3//CHRNA7//TAB3//MAPK10//PPP2R1A//RGS4//IL17RD//DUSP10//RGS3//SPRED2//DUSP1//TGFB1//IMPACT//SNCA//LRP6//WWTR1//DNAJC10//MEN1//MAPK9//TEK//SOX9//ADAM17//HMGB1//C…
GO:0051174	regulation of phosphorus metabolic process	Biological process	198	915	2442	16161	1.43208	3.77669e-08	1.45453e-06	7.42289	CCNG1//CDC37//CCNC//BCCIP//CCNK//CDK7//GADD45G//TAB1//TRAF7//MAP3K1//TGFBR1//ADAM-9//GNAI2//LRRK2//YWHAB//RAPGEF1//MAP3K3//KIDINS220//MAP2K2//IRAK1//CXCR4//INSR//IL1B//THBS1//C5AR1//IKBKG//NOD1//EFNA1//PRKAA1//SHC1//MAPK14//PTPN11//MAPKAPK3//CHRNA7//TAB3//MAPK10//PPP2R1A//RGS4//IL17RD//DUSP10//RGS3//SPRED2//DUSP1//TGFB1//IMPACT//SNCA//LRP6//WWTR1//DNAJC10//MEN1//MAPK9//TEK//SOX9//ADAM17//HMGB1//C…
GO:0043067	regulation of programmed cell death	Biological process	246	1187	2442	16161	1.37154	4.30875e-08	1.64463e-06	7.36565	PPP3CB//IL23RA//ABCB9//PRR2//BTK//IL10//BCL10//ADA//IRAK1//MYD88//FOXO1//IL1B//VEGFA//IL7//ADAM17//IGF1R//MUC1//NOS3//NFKBIA//THBS1//SNCA//PSEN2//PSEN1//YWHAZ//XIAP//SOCS2//IKBKB//SERPINB9//RELA//SEMA4D//SOD2//SUPV3L1//GLO1//ANXA4//HDAC3//CBX4//BAG1//HIPK3//STAMBP//TSC22D3//GCLC//TNFAIP3//BFAR//DHCR24//CD2//TGFBR1//TGFB1//PPP2R1A//MX1//COL4A3//LALBA//APP//RUNX3//TNFRSF8//OGT//PLAGL1//IKBKG//SMNDC…
GO:0032502	developmental process	Biological process	752	4254	2442	16161	1.16988	4.38793e-08	1.66003e-06	7.35774	CTNNB1//VDR//JUP//HMGB1//MAPK14//SHROOM3//CAP1//TFCP2L1//NOX4//LAMC3//ENG//CLN8//TERF2//SOD2//ANXA2//BMP7//AEBP1//HEXA//IGFBP4//HOXD13//UFD1L//WDR5//HOXA13//BMP3//TRAPPC2//RPS6KA3//WWTR1//CDH11//BMPR1B//SOX9//BMP1//LEPR//C-JUN//MEOX2//POFUT1//RAB11A//EPAS1//DLL4//ITGA5//JAG1//HEY1//THY1//HDAC3//VEZF1//RBPJ//EPHB2//HOXA3//PLCD3//PNPLA6//ROBO4//ELK3//AHR//FSHB//VEGFA//KDR//PGR//ADAMTS1//PTK2B//FOXO…
GO:0007169	transmembrane receptor protein tyrosine kinase signaling pathway	Biological process	153	671	2442	16161	1.50901	4.83138e-08	1.81177e-06	7.31593	CHRNA3//SOX9//FOXO1//TGFB1//HBEGF//PRKACA//ARF4//FOXO4//CHUK//YWHAB//CSK//ITPR3//ADCY5//RBM8A//PTK2B//PTPN11//TSC2//GAB1//ADRBK1//TRIB3//ADCY6//MAP2K2//APP//SHC1//INSR//IGFBP1//IGF1R//EIF4G1//PIK3C3//SLC2A8//FGFR4//PRKAA1//TSC1//ATP6V1C1//PRKAB1//ATP6V1D//CAB39//PIK3R1//PIK3R3//PDE3B//ATP6V0A4//KL//EEF2K//EIF4EBP1//PPP2R1A//PPP2CB//RAB14//SHOC2//FIBP//SNCA//SLC9A3R1//INPPL1//PTPRJ//FZD4//ARNT//IL…
GO:0007275	multicellular organismal development	Biological process	662	3694	2442	16161	1.186	5.20372e-08	1.93443e-06	7.28369	CTNNB1//ANXA2//BMP7//AEBP1//HEXA//IGFBP4//HOXD13//UFD1L//WDR5//HOXA13//BMP3//TRAPPC2//RPS6KA3//WWTR1//CDH11//BMPR1B//SOX9//BMP1//LEPR//C-JUN//ENG//MEOX2//POFUT1//RAB11A//EPAS1//DLL4//ITGA5//MAPK14//JAG1//HEY1//THY1//HDAC3//VEZF1//RBPJ//EPHB2//HOXA3//PLCD3//PNPLA6//ROBO4//ELK3//AHR//FSHB//VEGFA//KDR//PGR//ADAMTS1//FOXO1//ATP7A//IHH//CXCL12//PLXND1//SRF//LEF1//NRP1//SFRP2//RAMP2//ADM//ZMIZ1//MYO1E/…
GO:0043549	regulation of kinase activity	Biological process	141	608	2442	16161	1.53475	5.59017e-08	2.06017e-06	7.25258	CCNG1//CDC37//CCNC//BCCIP//CCNK//CDK7//GADD45G//TAB1//TRAF7//MAP3K1//TGFBR1//ADAM-9//GNAI2//LRRK2//YWHAB//RAPGEF1//MAP3K3//KIDINS220//MAP2K2//IRAK1//CXCR4//INSR//IL1B//THBS1//C5AR1//IKBKG//NOD1//EFNA1//PRKAA1//SHC1//MAPK14//PTPN11//MAPKAPK3//CHRNA7//TAB3//MAPK10//PPP2R1A//RGS4//IL17RD//DUSP10//RGS3//SPRED2//DUSP1//ADORA2A//SFN//THY1//TSC2//SH3BP5//TARBP2//TRIB3//WWTR1//IGFBP1//EXTL3//TLN1//DDIT3/…
GO:0050793	regulation of developmental process	Biological process	262	1283	2442	16161	1.35144	5.96779e-08	2.18054e-06	7.22419	FGFR4//SIX1//VEGFA//SMO//FOXP3//CBLB//NME1//JUP//CTNNB1//IFNG//RBM8A//LRRK2//NF1//H3F3A//KDR//MRLC2//BAMBI//CCL3L1//FYN//SEMA4D//TBCCD1//RHOJ//ANXA7//PTK2B//PRPF40A//ARAP3//ARAP1//SH3KBP1//EPB41L2//RASA1//HNF4A//GFAP//RNF10//TGFB1//SMAD2//LEF1//BCL9L//WWTR1//EFNA1//FOXA2//SFRP2//SMAD7//KDM1A//MAPK9//CRP//NFKBIA//NR1H2//ABCA1//MAML1//HDAC3//BHLHE41//CCDC88A//PN-1//HMGB1//PTK7//NPTN//CBFA2T2//CAMK1…
GO:0034645	cellular macromolecule biosynthetic process	Biological process	644	3588	2442	16161	1.18783	6.8432e-08	2.47921e-06	7.16474	MYST2//CHEK1//RAD9A//SET//MCM9//NASP//LIG3//MCM3AP//POLA1//BACH1//CDT1//BRD4//ABL1//VDR//HOPX//GATA2//IFNG//ENG//RARG//PLK3//TP53//PPARD//XPO1//PKIA//JUP//CTNNB1//RUNX3//CAV1//EDNRB//SPI1//EPC1//DNMT1//ID2//FOXN3//TXNIP//NFKB1//TFAP2A//EHMT2//KDM1A//EFNA1//ID4//TFAP2C//PER1//ZBTB10//MYB//SEMA4D//TBX18//NR2F2//IGBP1//MXI1//PER2//SATB1//PSMD10//SIX1//LIN52//LPIN1//DNMT3B//CALR//HDAC3//FOXM1//CBX4//…
GO:0042981	regulation of apoptotic process	Biological process	244	1182	2442	16161	1.36614	6.97068e-08	2.50417e-06	7.15672	PPP3CB//IL23RA//ABCB9//PRR2//BTK//IL10//BCL10//ADA//IRAK1//MYD88//FOXO1//IL1B//VEGFA//IL7//ADAM17//IGF1R//MUC1//NOS3//NFKBIA//THBS1//SNCA//PSEN2//PSEN1//YWHAZ//XIAP//SOCS2//IKBKB//SERPINB9//RELA//SEMA4D//SOD2//SUPV3L1//GLO1//ANXA4//HDAC3//CBX4//BAG1//HIPK3//STAMBP//TSC22D3//GCLC//TNFAIP3//BFAR//DHCR24//CD2//TGFBR1//TGFB1//PPP2R1A//MX1//COL4A3//LALBA//APP//RUNX3//TNFRSF8//OGT//PLAGL1//IKBKG//SMNDC…
GO:0009059	macromolecule biosynthetic process	Biological process	656	3668	2442	16161	1.18358	8.63385e-08	3.07581e-06	7.0638	MYST2//CHEK1//RAD9A//SET//MCM9//NASP//LIG3//MCM3AP//POLA1//BACH1//CDT1//BRD4//ABL1//VDR//HOPX//GATA2//IFNG//ENG//RARG//PLK3//TP53//PPARD//XPO1//PKIA//JUP//CTNNB1//RUNX3//CAV1//EDNRB//SPI1//EPC1//DNMT1//ID2//FOXN3//TXNIP//NFKB1//TFAP2A//EHMT2//KDM1A//EFNA1//ID4//TFAP2C//PER1//ZBTB10//MYB//SEMA4D//TBX18//NR2F2//IGBP1//MXI1//PER2//SATB1//PSMD10//SIX1//LIN52//LPIN1//DNMT3B//CALR//HDAC3//FOXM1//CBX4//…
GO:0051338	regulation of transferase activity	Biological process	143	623	2442	16161	1.51904	8.76058e-08	3.09516e-06	7.05747	CCNG1//CDC37//CCNC//BCCIP//CCNK//CDK7//GADD45G//TAB1//TRAF7//MAP3K1//TGFBR1//ADAM-9//GNAI2//LRRK2//YWHAB//RAPGEF1//MAP3K3//KIDINS220//MAP2K2//IRAK1//CXCR4//INSR//IL1B//THBS1//C5AR1//IKBKG//NOD1//EFNA1//PRKAA1//SHC1//MAPK14//PTPN11//MAPKAPK3//CHRNA7//TAB3//MAPK10//PPP2R1A//RGS4//IL17RD//DUSP10//RGS3//SPRED2//DUSP1//ADORA2A//SFN//THY1//TSC2//SH3BP5//TARBP2//TRIB3//WWTR1//IGFBP1//EXTL3//TLN1//DDIT3/…
GO:0040007	growth	Biological process	156	694	2442	16161	1.48761	9.44692e-08	3.31029e-06	7.02471	BMPR1B//TGFBR3//CCNG1//SGMS1//SLC3A2//ACTA1//ENOX2//EMP3//NUBP1//IGFBP5//SOCS2//CDH13//IGFBP4//CYR61//BAP1//IL17RB//HTRA4//POT1//HTRA3//FOXM1//CDK11B//FAM107A//SGK3//HSD3B7//KAZALD1//RASGRP2//NDEL1//SBDS//BRD4//SOX9//THBS1//NPPC//RARG//TGFBR1//RHOA//IGFBP1//ADAM17//HBEGF//ACSL4//RHOB//EXTL3//SUPV3L1//PSMD10//PTK2B//LEF1//CD38//SFRP2//INO80//USP47//RPS6KA3//SGK1//FBP1//CYP27B1//TGFB1//PPP2R1A//TP5…
GO:0012501	programmed cell death	Biological process	285	1423	2442	16161	1.32545	9.75061e-08	3.38893e-06	7.01097	MAPK9//C-JUN//ATP7A//SFN//SOD2//BTK//IL10//BCL10//ADA//PRF1//AHR//CXCR4//IL2RA//FAS//PPARD//PAX3//IL17A//ADORA2A//SFRP5//MAGI3//ACTA1//SLC9A3R1//RBM25//CDK11B//PHF17//NDUFS1//MAP1S//GJA1//CSRNP1//GLI2//SEMA6A//SGPL1//YARS//SGPP1//TNFAIP1//KPNA1//HMGB1//APAF1//AIFM1//IRAK1//MYD88//FOXO1//IL1B//VEGFA//IL7//ADAM17//IGF1R//MUC1//NOS3//NFKBIA//THBS1//SNCA//PSEN2//PSEN1//YWHAZ//XIAP//SOCS2//IKBKB//SERP…
GO:0010941	regulation of cell death	Biological process	250	1222	2442	16161	1.35391	1.05528e-07	3.63659e-06	6.97663	PPP3CB//IL23RA//ABCB9//PRR2//BTK//IL10//BCL10//ADA//IRAK1//MYD88//FOXO1//IL1B//VEGFA//IL7//ADAM17//IGF1R//MUC1//NOS3//NFKBIA//THBS1//SNCA//PSEN2//PSEN1//YWHAZ//XIAP//SOCS2//IKBKB//SERPINB9//RELA//SEMA4D//SOD2//SUPV3L1//GLO1//ANXA4//HDAC3//CBX4//BAG1//HIPK3//STAMBP//TSC22D3//GCLC//TNFAIP3//BFAR//DHCR24//CD2//TGFBR1//TGFB1//PPP2R1A//MX1//COL4A3//LALBA//APP//RUNX3//TNFRSF8//OGT//PLAGL1//IKBKG//SMNDC…
GO:0009719	response to endogenous stimulus	Biological process	196	916	2442	16161	1.41606	1.06333e-07	3.63659e-06	6.97333	PPP3CB//HPRT1//ADORA2A//INSR//FOXO1//IGFBP1//IGF1R//EIF4G1//PIK3C3//FOXO4//SLC2A8//FGFR4//PRKAA1//YWHAB//TSC1//ATP6V1C1//SHC1//PRKAB1//ATP6V1D//CAB39//PTPN11//PIK3R1//GAB1//PIK3R3//PDE3B//TRIB3//ATP6V0A4//KL//EEF2K//MAP2K2//EIF4EBP1//PPP2R1A//PPP2CB//PRKACA//RAB14//CHUK//ITPR3//SHOC2//ADCY5//TSC2//ADRBK1//ADCY6//FIBP//H3F3A//OXCT1//IL1B//ME1//LNPEP//RERG//SRF//PTK2B//MMS19//TXN2//APOA5//PIAS3//GC…
GO:0048878	chemical homeostasis	Biological process	170	772	2442	16161	1.45732	1.08294e-07	3.67426e-06	6.9654	ADORA2A//AGTR2//NPR1//HEXB//SLC4A1//CCL5//CD40//CCR2//CXCL12//ATP2B4//STC1//ANXA7//CCL8//CCL1//CHRNA7//TRPM8//STIM2//SLC24A2//GPR12//ATP7A//APP//ARF4//ATOX1//FTH1//HAMP//LTF//CP//CYBRD1//ATP6V1C1//ATP6V1D//MFI2//FLVCR1//ATP6V0A4//SCARA5//STEAP3//MON1A//SLC46A1//NUBP1//SLC39A14//NEDD4L//SGK1//SLC9A1//SLC4A4//SLC4A10//SLC9A9//CLN6//CXCR4//ADM//KDR//CRHR1//EDNRA//CALCR//XCR1//CXCR3//P2RY1//LPAR2//C5…
GO:0048167	regulation of synaptic plasticity	Biological process	35	94	2442	16161	2.46413	1.14658e-07	3.85954e-06	6.9406	CDK5//RGS14//CDC20//STAR//EGR2//BHLHE41//PLK3//RAB11A//SNCA//LNPEP//RIMS1//RAB8A//SYP//RAB11B//NF1//SYNGR1//DLG4//KDR//NPTN//EPHB2//MAP1B//GFAP//PLK2//CRHR1//PN-1//SLC24A2//SRF//MGLL//CD38//PPP3CB//ADORA2A//CALB1//RASGRF1//SIPA1L1//NTF4
GO:0051094	positive regulation of developmental process	Biological process	132	568	2442	16161	1.53797	1.31462e-07	4.39062e-06	6.8812	FGFR4//SIX1//VEGFA//SMO//JUP//CTNNB1//GFAP//TGFB1//BAMBI//SMAD2//LEF1//BCL9L//WWTR1//MAPK9//MAML1//SYNJ1//RELA//BMPR1B//BMP7//TFAP2A//BMPR2//BMP6//WNT4//KL//OGT//SOX9//AHI1//NUMB//IHH//IL15RA//FOXP3//GLI2//ADA//ADAM-9//RBM19//AMOT//NR2C2//FOXA2//IL23RA//HOPX//MYOD1//BTK//IL7//SLA-DMA//SART1//SMAD9//SRF//IL12RB1//WNT9A//RPS6KA3//PPARD//ID2//FNDC3B//SFRP2//BTG1//VDR//CYP27B1//NCOA3//MYB//HMGB1//JAG…
GO:0048584	positive regulation of response to stimulus	Biological process	212	1009	2442	16161	1.39049	1.36467e-07	4.52244e-06	6.86497	FCER1G//MBL1//KRT1//MASP2//SERPING1//IL23RA//ABCB9//AGPAT1//MAVS//TMEM173//TLR1//BCL10//C5AR1//ADA//PIK3CG//IL1B//TRAF2//IRAK1//MAPK9//MAP3K1//TLR6//MYD88//C-JUN//NFKBIA//IKBKB//IRAK4//IKBKG//NOD1//CHUK//RELA//TLR5//PELI2//TAB1//MAPK14//MAPKAPK3//UBE2V1//TAB3//PELI3//TICAM2//MAPK10//ELK1//RPS6KA3//MAP2K2//CCR2//IL12RB1//IL27RA//FOXP3//PRR2//C2//C8B//CFP//CRP//C1QC//C1QA//LDLRAP1//PTPN11//CDKN2AIP…
GO:0051056	regulation of small GTPase mediated signal transduction	Biological process	107	437	2442	16161	1.62041	1.37907e-07	4.53502e-06	6.86041	CYTH2//IQSEC2//ARFGEF2//IQSEC1//GIT2//ADAP2//ARAP3//ARAP1//ARFGAP2//ARAP2//ACAP3//AGAP3//ACAP2//SGSM1//RABGAP1//TBC1D10A//TBC1D2B//TBC1D10C//TBC1D22B//TBC1D8B//EVI5L//TBC1D9B//TBC1D4//TBC1D14//RASAL1//NF1//RASA1//C-JUN//SEMA4D//THY1//PIN1//ARHGAP1//PIN1//RAP1GDS1//TBC1D15//TSC2//TBC1D10B//RANGAP1//RASGRP3//SIPA1//CD40//ARHGAP27//SIPA1L1//CCL21//TSC1//SYDE1//RASGRF1//PTK2B//DOCK7//PIP5K1A//NDEL1//…
GO:0051049	regulation of transport	Biological process	203	959	2442	16161	1.40088	1.44653e-07	4.72054e-06	6.83967	SNCA//MTMR2//DLG4//GH1//SCYL2//AHI1//IL10//APOA1//ADORA2A//AGTR2//NPR1//KEAP1//MXI1//PTK2B//NFKBIA//PSMD10//FAF1//G3BP2//IFNG//IL1B//SLC2A1//PRKACA//CPT1A//HNF4A//ITPR3//IQGAP1//CACNA2D2//CACNA1A//NOS1//P2RY1//ACSL6//THBS1//CNKSR3//AKT3//SGK1//EPO//PN-1//NEDD4L//NAPA//RAE1//NUP153//AAAS//NUP214//NUP54//NUP210//TRIB3//NR1H2//ABCA1//PTCH1//RYR2//CHRNA3//SNCG//CHRNA7//INSR//PTH//PRKAA1//PIK3R1//PTPN…
GO:0051704	multi-organism process	Biological process	145	639	2442	16161	1.50172	1.48892e-07	4.82207e-06	6.82713	APP//DDX58//IL23RA//MAVS//TMEM173//IL12RB1//IL10//BCL10//MYD88//TLR1//TLR6//FCER1G//LALBA//CCR5//LYST//SYK//NOD1//S100A14//BPI//RBPJ//CFP//BCL3//HMGB1//CCL5//CXCR4//IFNG//DUOX2//NPC2//FOXP3//CXCL12//IKBKB//IKBKG//CHUK//IFIT2//PRKRA//HMGA1//CCL8//CCL22//CDK6//ABCE1//IFI44//XPR1//HNRNPUL1//LEPR//GH1//FSHB//PTHLH//OVGP1//ADM//FCGRT//CRHR1//AMBP//LNPEP//CD38//TFCP2L1//NOS1//SLC19A1//TROP//TGFBR1//IL1…
GO:0040008	regulation of growth	Biological process	109	449	2442	16161	1.60658	1.68089e-07	5.40287e-06	6.77446	IGFBP5//SOCS2//CDH13//IGFBP4//CYR61//BAP1//IL17RB//HTRA4//POT1//HTRA3//FOXM1//CDK11B//FAM107A//SGK3//HSD3B7//KAZALD1//RASGRP2//CCKAR//TGFBR1//RHOA//IGFBP1//ADAM17//HBEGF//ACSL4//RHOB//EXTL3//SUPV3L1//PSMD10//PTK2B//LEF1//CD38//SFRP2//INO80//USP47//RPS6KA3//SGK1//FBP1//CYP27B1//TGFB1//PPP2R1A//TP53//PN-1//ADIPOR1//AGTR2//HNF4A//BTG1//BMPR2//ACVR1B//ACVRL1//NPR1//PRDM4//RERG//ZC3H12D//OSGIN2//NDUFS…
GO:0006915	apoptotic process	Biological process	282	1414	2442	16161	1.31984	1.71067e-07	5.45754e-06	6.76683	MAPK9//C-JUN//ATP7A//SFN//SOD2//BTK//IL10//BCL10//ADA//KPNA1//HMGB1//APAF1//AIFM1//IRAK1//MYD88//FOXO1//IL1B//VEGFA//IL7//ADAM17//IGF1R//MUC1//NOS3//NFKBIA//THBS1//SNCA//PSEN2//PSEN1//YWHAZ//XIAP//SOCS2//IKBKB//SERPINB9//RELA//SEMA4D//SUPV3L1//GLO1//ANXA4//HDAC3//CBX4//BAG1//HIPK3//STAMBP//TSC22D3//GCLC//TNFAIP3//BFAR//DHCR24//CD2//TGFBR1//TGFB1//PPP2R1A//MX1//COL4A3//LALBA//APP//RUNX3//TNFRSF8//…
GO:0009056	catabolic process	Biological process	408	2162	2442	16161	1.2489	1.83617e-07	5.81454e-06	6.73609	PIK3C3//ULK1//ATG12//ATG4C//MAP1LC3B//WIPI2//ATG13//PPP2R1A//PPP2R2A//RPL35//RPS15//RPS17//RPS16//RPL7//RPL32//EIF4G1//RPL27//EIF4A3//CTIF//RPL8//RBM8A//NCBP2//RPL26L1//RPS13//RPS11//RPL9//RPL13//RPL31//CHFR//UBE2L6//MYLIP//HACE1//UBE3B//NEDD4L//HERC3//RBBP6//LNX1//SMURF1//SMURF2//CNOT1//CNOT6L//CNOT6//TNKS1BP1//PATL1//RAD23B//CDK7//XPC//ERCC4//SUPV3L1//HAO1//ACE//PGM1//CPS1//PHKA2//PGM2//LYVE1//…
GO:0031347	regulation of defense response	Biological process	92	363	2442	16161	1.67727	1.99505e-07	6.2712e-06	6.70005	FCER1G//SERPING1//MAVS//TMEM173//TLR1//BCL10//DDX58//IL23RA//IL12RB1//F12//PIK3CG//CCL5//FOXP3//IRAK1//MAPK9//MAP3K1//TLR6//MYD88//C-JUN//NFKBIA//IKBKB//IRAK4//IKBKG//NOD1//CHUK//RELA//TLR5//PELI2//TAB1//MAPK14//MAPKAPK3//UBE2V1//TAB3//PELI3//TICAM2//MAPK10//ELK1//RPS6KA3//MAP2K2//PRR2//FCGR2B//CCR5//TYRO3//TNFAIP3//IKBKE//RIPK1//S100A14//TLR7//SAMHD1//POLR3D//TRAFD1//CD59//TGFB1//TARBP2//CD8B//B…
GO:0019637	organophosphate metabolic process	Biological process	234	1140	2442	16161	1.35842	2.1313e-07	6.65058e-06	6.67136	FBP1//PFKFB1//PRPS2//GK//OAS1//NME1//RP2//ADSS//ADSL//ATP5E//NPR2//RHOA//GNAI1//GNAI2//RND3//RAN//GEM//ARF4//RAB14//ARL1//ARL3//SAR1A//RAB1A//RAB11A//RAB27A//CDC42//TUBB1//RAB34//RAB32//RAB3A//RHOF//RHOB//RAB22A//RAB2A//SRP54//RHOJ//RERG//RIT1//ADCY5//ARF4//ARF5//RAB8A//ATL3//SRPR//RAB11B//GNA15//GTPBP1//ADCY6//RAB5C//RAB10//TUBAL3//EIF2S3//RAB6A//RAC1//XDH//PDE4A//PDE3B//PDE2A//ATP5L//ATP7A//PEX…
GO:0008285	negative regulation of cell proliferation	Biological process	112	468	2442	16161	1.58378	2.49292e-07	7.72264e-06	6.60329	ENG//THBS1//CAV2//AIMP1//NR2F2//VASH1//KRIT1//NF1//LRRK2//RNF10//VDR//CASK//PTPRK//IL10//ATM//IHH//FOXP3//CBLB//SOD2//B4GALT7//PARP10//IFNG//IGFBP5//NPR1//TNFAIP3//SOX9//TGFB1//TGFBR3//RUNX3//MAGED1//TSC2//WFDC1//LRP6//SFRP2//MAGED2//CDK6//PTCH1//RBP4//GATA2//BMP7//CCR5//ID2//BTG2//C-JUN//PTHLH//FTH1//CYP27B1//IL1B//ADM//RARG//GAL//COL4A3//PN-1//NOS3//CTNNB1//NPPC//SST//KLF13//ADAMTS1//ADORA2A//H…
GO:0002252	immune effector process	Biological process	90	355	2442	16161	1.67779	2.66158e-07	8.18579e-06	6.57486	FCER1G//MBL1//KRT1//MASP2//SERPING1//ICAM-1//PPP3CB//IL23RA//ABCB9//DDX58//MAVS//TMEM173//IL12RB1//SYK//TLR1//TLR7//IFNG//LCP1//ITGAL//ADA//PTK2B//BCL3//ADAM17//ACE//LYST//SERPINB9//GNL1//YWHAZ//PI4K2A//FOXP1//PIK3CG//PIK3CD//FCGR2B//IL1B//BTK//FOXP3//TRAF2//JAK3//IL10//APOA1//PRR2//C2//C8B//CFP//CRP//C1QC//C1QA//FCN1//TGFB1//MYD88//SLA-DMA//BCL10//ATP7A//S100A12//MS4A2//CRHR1//PLD2//CCL3L1//VAMP…
GO:0050776	regulation of immune response	Biological process	120	511	2442	16161	1.55411	2.74089e-07	8.3695e-06	6.56211	FCER1G//MBL1//KRT1//MASP2//SERPING1//PPP3CB//IL23RA//ABCB9//MAVS//TMEM173//TLR1//BCL10//C5AR1//TNFAIP3//ADA//IL1B//BTK//FOXP3//TRAF2//JAK3//IL10//APOA1//IRAK1//MAPK9//MAP3K1//TLR6//MYD88//C-JUN//NFKBIA//IKBKB//IRAK4//IKBKG//NOD1//CHUK//RELA//TLR5//PELI2//TAB1//MAPK14//MAPKAPK3//UBE2V1//TAB3//PELI3//TICAM2//MAPK10//ELK1//RPS6KA3//MAP2K2//VAV1//DUSP10//CCR2//IL12RB1//IL27RA//PRR2//FCGR2B//C2//C8B//…
GO:0045859	regulation of protein kinase activity	Biological process	132	576	2442	16161	1.51661	3.03888e-07	9.21362e-06	6.51729	CCNG1//CDC37//CCNC//BCCIP//CCNK//CDK7//GADD45G//TAB1//TRAF7//MAP3K1//TGFBR1//ADAM-9//GNAI2//LRRK2//YWHAB//RAPGEF1//MAP3K3//KIDINS220//MAP2K2//IRAK1//CXCR4//INSR//IL1B//THBS1//C5AR1//IKBKG//NOD1//EFNA1//PRKAA1//SHC1//MAPK14//PTPN11//MAPKAPK3//CHRNA7//TAB3//MAPK10//PPP2R1A//RGS4//IL17RD//DUSP10//RGS3//SPRED2//DUSP1//ADORA2A//SFN//THY1//TSC2//SH3BP5//TARBP2//TRIB3//WWTR1//IGFBP1//EXTL3//TLN1//DDIT3/…
GO:0008219	cell death	Biological process	292	1482	2442	16161	1.30394	3.17437e-07	9.55664e-06	6.49834	MAPK9//C-JUN//ATP7A//SFN//SOD2//BTK//IL10//BCL10//ADA//PRF1//AHR//CXCR4//IL2RA//FAS//PPARD//PAX3//IL17A//ADORA2A//SFRP5//MAGI3//ACTA1//SLC9A3R1//RBM25//CDK11B//PHF17//NDUFS1//MAP1S//GJA1//CSRNP1//GLI2//SEMA6A//SGPL1//YARS//SGPP1//TNFAIP1//KPNA1//HMGB1//APAF1//AIFM1//IRAK1//MYD88//FOXO1//IL1B//VEGFA//IL7//ADAM17//IGF1R//MUC1//NOS3//NFKBIA//THBS1//SNCA//PSEN2//PSEN1//YWHAZ//XIAP//SOCS2//IKBKB//SERP…
GO:0010627	regulation of intracellular protein kinase cascade	Biological process	127	550	2442	16161	1.52814	3.30237e-07	9.87246e-06	6.48117	PPP2R1A//RGS4//IL17RD//DUSP10//RGS3//SPRED2//DUSP1//NFKBIA//PSMD10//FAF1//G3BP2//PTPLAD1//GAB1//MUL1//MAP4K2//RIPK1//MAP3K2//CCL5//GH1//IL23RA//NLGN1//MAP2K2//FOXO1//IGBP1//FOXM1//MID1//CDK5//NLK//IFNG//TNFRSF1A//CD40//IL22//EPO//HNF4A//FLT3//PTK2B//IL1B//IRAK1//TRAF5//TLR6//MYD88//RHOA//LGALS9//PLK2//CTNNB1//TNFSF10//CCL21//FADD//MAVS//IKBKB//BCL10//IKBKG//NOD1//CHUK//RELA//RHOB//PELI2//GOLT1B//…
GO:0050804	regulation of synaptic transmission	Biological process	56	191	2442	16161	1.94034	3.7572e-07	1.11542e-05	6.42514	SNCA//NAPA//CHRNA3//ADORA2A//NF1//RAB3A//CDK5//RGS14//CDC20//IFNG//CHRNA7//CHRNB2//NISCH//USP46//SNCG//KCNC3//ACTN1//SYT12//PPP3CB//CALB1//RASGRF1//SIPA1L1//NTF4//STAR//EGR2//BHLHE41//PLK3//RAB11A//LNPEP//RIMS1//RAB8A//SYP//RAB11B//SYNGR1//DLG4//KDR//NPTN//EPHB2//GNAI1//GNAI2//LGI4//GFAP//MAP1B//PN-1//PRKACA//NLGN1//GRIA4//NLGN3//CACNA2D2//PLK2//CRHR1//SLC24A2//SRF//MGLL//CD38//PXK
GO:0016265	death	Biological process	292	1485	2442	16161	1.3013	3.83153e-07	1.12964e-05	6.41663	MAPK9//C-JUN//ATP7A//SFN//SOD2//BTK//IL10//BCL10//ADA//PRF1//AHR//CXCR4//IL2RA//FAS//PPARD//PAX3//IL17A//ADORA2A//SFRP5//MAGI3//ACTA1//SLC9A3R1//RBM25//CDK11B//PHF17//NDUFS1//MAP1S//GJA1//CSRNP1//GLI2//SEMA6A//SGPL1//YARS//SGPP1//TNFAIP1//KPNA1//HMGB1//APAF1//AIFM1//IRAK1//MYD88//FOXO1//IL1B//VEGFA//IL7//ADAM17//IGF1R//MUC1//NOS3//NFKBIA//THBS1//SNCA//PSEN2//PSEN1//YWHAZ//XIAP//SOCS2//IKBKB//SERP…
GO:0008283	cell proliferation	Biological process	278	1404	2442	16161	1.31039	4.06792e-07	1.19112e-05	6.39063	ELF4//NDEL1//SBDS//BRD4//ACVRL1//ENG//THBS1//CAV2//AIMP1//NR2F2//VASH1//KRIT1//NF1//ARNT//TEK//C-JUN//VEGFA//KDR//CXCL12//CDH13//BMPR2//BMP6//NRP1//AGGF1//SMO//SOX9//IFNG//IHH//CTNNB1//FOXP3//HMGB1//WNT2//FBXW4//LRP6//FOXP1//NPPC//GH1//ID4//ACSL6//LRRK2//TGFBR1//INSR//CSF3//TGFB1//CHRM1//GHRHR//EPO//ADAM17//IGF1R//CDC20//LIFR//GNAI2//AR//CAPNS1//CPR2//STS//BAMBI//CXCL10//ADRA1D//CCND3//FGFR4//REL…
GO:0010562	positive regulation of phosphorus metabolic process	Biological process	124	537	2442	16161	1.52816	4.54444e-07	1.31267e-05	6.34252	GADD45G//TAB1//TRAF7//MAP3K1//TGFBR1//ADAM-9//GNAI2//LRRK2//YWHAB//RAPGEF1//MAP3K3//KIDINS220//MAP2K2//IRAK1//CXCR4//INSR//IL1B//THBS1//C5AR1//IKBKG//NOD1//EFNA1//PRKAA1//SHC1//MAPK14//PTPN11//MAPKAPK3//CHRNA7//TAB3//MAPK10//MAPK9//TEK//SOX9//ADAM17//HMGB1//CCND3//MAVS//PELI2//CYR61//NPTN//CAMKK2//CAB39//PELI3//DVL3//AKTIP//IGFBP1//EXTL3//TLN1//DDIT3//WIPI1//ERN1//SEC31A//SRPR//SYVN1//KDELR3//FKB…
GO:0045937	positive regulation of phosphate metabolic process	Biological process	124	537	2442	16161	1.52816	4.54444e-07	1.31267e-05	6.34252	GADD45G//TAB1//TRAF7//MAP3K1//TGFBR1//ADAM-9//GNAI2//LRRK2//YWHAB//RAPGEF1//MAP3K3//KIDINS220//MAP2K2//IRAK1//CXCR4//INSR//IL1B//THBS1//C5AR1//IKBKG//NOD1//EFNA1//PRKAA1//SHC1//MAPK14//PTPN11//MAPKAPK3//CHRNA7//TAB3//MAPK10//MAPK9//TEK//SOX9//ADAM17//HMGB1//CCND3//MAVS//PELI2//CYR61//NPTN//CAMKK2//CAB39//PELI3//DVL3//AKTIP//IGFBP1//EXTL3//TLN1//DDIT3//WIPI1//ERN1//SEC31A//SRPR//SYVN1//KDELR3//FKB…
GO:0046907	intracellular transport	Biological process	260	1301	2442	16161	1.32257	4.58951e-07	1.31679e-05	6.33823	GCC2//GCC1//RAB6A//RPS15//IFNG//TGFB1//NFKBIA//ARNTL//RBM22//BCL3//KEAP1//MXI1//RAN//TXNIP//TSC2//IPO7//MCM3AP//EEA1//NCBP2//SRSF1//SRSF6//SRSF2//RAE1//RBM8A//CDC40//SRSF10//TSC1//RAB27A//HPS4//CDC37//YWHAB//KIF13B//TRAK2//NUP54//KATNB1//SYNJ2BP//NLGN1//TRAK1//SYNGR1//KPNA5//KPNA1//IPO5//FYB//CBLB//EGR2//XPO7//NUP214//CALR//SMURF1//SEC63//ATG4C//ICMT//EXOC4//RPL35//RPS17//RPS16//RPL7//RPL32//RPL2…
GO:0031644	regulation of neurological system process	Biological process	60	211	2442	16161	1.88188	4.67069e-07	1.33115e-05	6.33062	SNCA//NAPA//CHRNA3//ADORA2A//NF1//RAB3A//CTNNB1//RNF10//CDK5//RGS14//CDC20//IFNG//CHRNA7//CHRNB2//NISCH//USP46//SNCG//KCNC3//ACTN1//SYT12//PPP3CB//CALB1//RASGRF1//SIPA1L1//NTF4//STAR//EGR2//BHLHE41//PLK3//RAB11A//LNPEP//RIMS1//RAB8A//SYP//RAB11B//SYNGR1//DLG4//KDR//NPTN//EPHB2//PXK//GNAI1//GNAI2//LGI4//GFAP//MAP1B//CCL3L1//MGLL//NOS1//PN-1//PRKACA//NLGN1//GRIA4//NLGN3//CACNA2D2//PLK2//CRHR1//SLC2…
GO:0001934	positive regulation of protein phosphorylation	Biological process	120	516	2442	16161	1.53905	4.71468e-07	1.33478e-05	6.32655	GADD45G//TAB1//TRAF7//MAP3K1//TGFBR1//ADAM-9//GNAI2//LRRK2//YWHAB//RAPGEF1//MAP3K3//KIDINS220//MAP2K2//IRAK1//CXCR4//INSR//IL1B//THBS1//C5AR1//IKBKG//NOD1//EFNA1//PRKAA1//SHC1//MAPK14//PTPN11//MAPKAPK3//CHRNA7//TAB3//MAPK10//IGFBP1//EXTL3//TLN1//DDIT3//WIPI1//ERN1//SEC31A//SRPR//SYVN1//KDELR3//FKBP14//YIF1B//MBTPS1//HYOU1//PREB//TATDN2//ZBTB17//CHRNA3//TLR1//TLR6//CHI3L1//TRAF2//MAPKBP1//PTPLAD1/…
GO:0001558	regulation of cell growth	Biological process	75	284	2442	16161	1.74769	4.82296e-07	1.35646e-05	6.31669	TGFBR1//RHOA//IGFBP1//ADAM17//HBEGF//ACSL4//RHOB//EXTL3//SUPV3L1//PSMD10//PTK2B//LEF1//CD38//SFRP2//INO80//USP47//RPS6KA3//SGK1//FBP1//CYP27B1//TGFB1//PPP2R1A//TP53//PN-1//ADIPOR1//AGTR2//HNF4A//BTG1//BMPR2//ACVR1B//ACVRL1//NPR1//PRDM4//RERG//ZC3H12D//OSGIN2//NDUFS3//EI24//GAS2L1//CDKN2AIP//WFDC1//APBB2//MUL1//CDA//PHF17//SIPA1//PTPRJ//SERTAD3//SMURF1//CCR5//SEMA4F//NDEL1//MAP1B//ULK1//SEMA4D//CX…
GO:0045944	positive regulation of transcription from RNA polymerase II promoter	Biological process	132	581	2442	16161	1.50356	5.04461e-07	1.40262e-05	6.29717	USF1//FOXA2//NCOA1//RBPJ//SRF//INSIG1//MUC1//CAND1//ID2//VDR//MYD88//CD3D//DDX58//SOX9//GATA2//C-JUN//TNFRSF1A//FOXO1//TGFB1//MYO6//ENG//VEGFA//IHH//RARG//CD40//NOR-1//POU2F3//AR//CTNNB1//APP//HYAL2//NFKBIA//MYOD1//PAX3//SPI1//FOXP3//HMGB1//EPC1//IL17A//KLF13//HNF1A//IL22//FADD//PLAGL1//HNF4A//FOXO4//EPAS1//ARNTL//MAVS//EGR2//BTG2//TFAP2A//WNT2//KDM1A//IRAK4//NR1H2//NFATC2//NCOA3//RELA//ID4//TFAP…
GO:0051969	regulation of transmission of nerve impulse	Biological process	58	202	2442	16161	1.9002	5.07177e-07	1.40262e-05	6.29484	SNCA//NAPA//CHRNA3//ADORA2A//NF1//RAB3A//CTNNB1//RNF10//CDK5//RGS14//CDC20//IFNG//CHRNA7//CHRNB2//NISCH//USP46//SNCG//KCNC3//ACTN1//SYT12//PPP3CB//CALB1//RASGRF1//SIPA1L1//NTF4//STAR//EGR2//BHLHE41//PLK3//RAB11A//LNPEP//RIMS1//RAB8A//SYP//RAB11B//SYNGR1//DLG4//KDR//NPTN//EPHB2//PXK//GNAI1//GNAI2//LGI4//GFAP//MAP1B//PN-1//PRKACA//NLGN1//GRIA4//NLGN3//CACNA2D2//PLK2//CRHR1//SLC24A2//SRF//MGLL//CD38
GO:0042127	regulation of cell proliferation	Biological process	216	1049	2442	16161	1.3627	5.08551e-07	1.40262e-05	6.29367	ACVRL1//ENG//THBS1//CAV2//AIMP1//NR2F2//VASH1//KRIT1//NF1//ARNT//TEK//C-JUN//VEGFA//KDR//CXCL12//CDH13//BMPR2//BMP6//NRP1//AGGF1//SMO//SOX9//IFNG//IHH//CTNNB1//FOXP3//HMGB1//WNT2//FBXW4//LRP6//FOXP1//LRRK2//TGFBR1//INSR//CSF3//TGFB1//CHRM1//GHRHR//EPO//ADAM17//IGF1R//CDC20//LIFR//GNAI2//AR//CAPNS1//CPR2//STS//BAMBI//CXCL10//ADRA1D//CCND3//FGFR4//RELA//ID4//PRKAA1//EAPP//VPAC1//SHC1//HIPK1//PTK2B/…
GO:0006928	cellular component movement	Biological process	225	1102	2442	16161	1.35121	5.66788e-07	1.55322e-05	6.24658	CXCL12//CAP1//SEMA3F//LEF1//SMO//CDK5//FYN//DAB1//NR2F2//SRF//CCKAR//NDEL1//APBB2//GJA1//EPHB4//CCL5//CXCR4//PIK3CG//CCR5//HMGB1//CCL3L1//PTPRO//PIK3CD//RAC1//VEGFA//ADA//PECAM1//ICAM-1//AMOT//EPHA8//TUBB1//KIF13B//KIF1C//KIFC3//KIF2C//KIF5A//DNAL4//KIF23//KIF24//KIF3A//KIF11//KIF5C//TUBAL3//KIF2A//APP//APBA1//CNTNAP1//KIF4A//NEFL//KIF3B//DYNLRB1//DYNC1LI2//VCAN//TGFBR1//HMGCR//MYO6//MYO5A//MYO1E…
GO:0042327	positive regulation of phosphorylation	Biological process	123	534	2442	16161	1.52436	5.81003e-07	1.58203e-05	6.23582	GADD45G//TAB1//TRAF7//MAP3K1//TGFBR1//ADAM-9//GNAI2//LRRK2//YWHAB//RAPGEF1//MAP3K3//KIDINS220//MAP2K2//IRAK1//CXCR4//INSR//IL1B//THBS1//C5AR1//IKBKG//NOD1//EFNA1//PRKAA1//SHC1//MAPK14//PTPN11//MAPKAPK3//CHRNA7//TAB3//MAPK10//MAPK9//TEK//SOX9//ADAM17//HMGB1//CCND3//MAVS//PELI2//CYR61//NPTN//CAMKK2//CAB39//PELI3//DVL3//AKTIP//IGFBP1//EXTL3//TLN1//DDIT3//WIPI1//ERN1//SEC31A//SRPR//SYVN1//KDELR3//FKB…
GO:0090304	nucleic acid metabolic process	Biological process	686	3904	2442	16161	1.16289	6.50413e-07	1.7489e-05	6.18681	APTX//KPNA1//IL7R//SMARCAD1//MRE11A//MYST2//CHEK1//RAD9A//SET//MCM9//NASP//LIG3//MCM3AP//POLA1//BACH1//CDT1//BRD4//ABL1//VDR//HOPX//GATA2//IFNG//ENG//RARG//PLK3//TP53//PPARD//XPO1//PKIA//JUP//CTNNB1//RUNX3//CAV1//EDNRB//SPI1//EPC1//DNMT1//ID2//FOXN3//TXNIP//NFKB1//TFAP2A//EHMT2//KDM1A//EFNA1//ID4//TFAP2C//PER1//ZBTB10//MYB//SEMA4D//TBX18//NR2F2//IGBP1//MXI1//PER2//SATB1//PSMD10//SIX1//LIN52//LPIN…
GO:0048856	anatomical structure development	Biological process	679	3860	2442	16161	1.16414	6.50468e-07	1.7489e-05	6.18677	CTNNB1//VDR//JUP//HMGB1//MAPK14//SHROOM3//CAP1//TFCP2L1//NOX4//LAMC3//ANXA2//BMP7//AEBP1//HEXA//IGFBP4//HOXD13//UFD1L//WDR5//HOXA13//BMP3//TRAPPC2//RPS6KA3//WWTR1//CDH11//BMPR1B//SOX9//BMP1//LEPR//C-JUN//ENG//MEOX2//POFUT1//RAB11A//EPAS1//DLL4//ITGA5//JAG1//HEY1//THY1//HDAC3//VEZF1//RBPJ//EPHB2//HOXA3//PLCD3//PNPLA6//ROBO4//ELK3//AHR//FSHB//VEGFA//KDR//PGR//ADAMTS1//PTK2B//FOXO1//ATP7A//IHH//CXCL…
GO:2000026	regulation of multicellular organismal development	Biological process	204	985	2442	16161	1.37062	7.03756e-07	1.88035e-05	6.15258	FGFR4//SIX1//VEGFA//SMO//FOXP3//CBLB//NME1//JUP//CTNNB1//IFNG//RBM8A//LRRK2//NF1//HNF4A//GFAP//RNF10//TGFB1//BAMBI//SMAD2//LEF1//BCL9L//WWTR1//EFNA1//FOXA2//SFRP2//SMAD7//KDM1A//MAML1//HDAC3//BHLHE41//CCDC88A//PN-1//HMGB1//PTK7//NPTN//CBFA2T2//PTK2B//CAMK1D//KATNB1//ACSL6//IL15RA//ITM2C//INPPL1//LSAMP//PTPRO//SYNJ1//RELA//EDNRB//TEK//COL4A3//CCR2//THBS1//FOXO4//COL4A2//NPR1//AMOT//VASH1//GTF2I//K…
GO:0000165	MAPK cascade	Biological process	102	426	2442	16161	1.58458	8.3098e-07	2.20648e-05	6.08041	IRAK1//MYD88//IRAK4//IKBKG//NOD1//SH2D3C//TAB1//TAB3//SH3BP5//SH2D3A//MAPKBP1//PTPLAD1//GAB1//MUL1//MAP4K2//RIPK1//MAP3K2//MAPK9//MAGED1//MAPK10//MAP2K2//FOXO1//IGBP1//FOXM1//MID1//PSMD10//NF1//INSR//LEPR//IGF1R//CTNNB1//CCR2//PELI2//FLT3//TRAF7//EPHA8//PELI3//WWC2//TLR6//MAGI3//PTK2B//TRAF2//FZD4//DVL3//SFRP5//HIPK3//DUSP10//DIXDC1//AMBP//HDAC3//FKTN//MEN1//CCL21//CDC42//TRAF4//HIPK2//C-JUN//RBM…
GO:0043068	positive regulation of programmed cell death	Biological process	133	592	2442	16161	1.4868	8.74338e-07	2.30728e-05	6.05832	PPP3CB//IL23RA//ABCB9//PRR2//IL10//CD2//TGFBR1//TGFB1//PPP2R1A//MX1//COL4A3//LALBA//APP//RUNX3//THBS1//TNFRSF8//OGT//PLAGL1//BCL10//IKBKG//SMNDC1//NOD1//ACVR1B//BNIP3L//TRIM35//PDCD7//NSMAF//DAPK2//PRKRA//DRAM2//FEM1B//LEF1//USP7//NDUFS3//ERN1//EI24//IKBIP//UTP11L//MUL1//TP53BP2//PPP1R13B//HIP1//NACC1//AIFM3//STEAP3//LYST//TNFRSF1A//AKAP13//TNFSF10//MAGED1//PSEN2//PSEN1//VAV2//CASP10//TIAM2//NCST…
GO:0002684	positive regulation of immune system process	Biological process	122	534	2442	16161	1.51196	1.00925e-06	2.64695e-05	5.996	FCER1G//MBL1//KRT1//MASP2//SERPING1//IL23RA//ABCB9//MAVS//TMEM173//TLR1//BCL10//C5AR1//NOD1//ADA//FOXP1//FOXP3//CBLB//PECAM1//ICAM-1//IL12RB1//IL1B//TRAF2//IRAK1//MAPK9//MAP3K1//TLR6//MYD88//C-JUN//NFKBIA//IKBKB//IRAK4//IKBKG//CHUK//RELA//TLR5//PELI2//TAB1//MAPK14//MAPKAPK3//UBE2V1//TAB3//PELI3//TICAM2//MAPK10//ELK1//RPS6KA3//MAP2K2//CCR2//IL27RA//PRR2//C2//C8B//CFP//CRP//C1QC//C1QA//CCL5//THBS1/…
GO:0033674	positive regulation of kinase activity	Biological process	98	407	2442	16161	1.59351	1.03917e-06	2.69603e-05	5.98332	GADD45G//TAB1//TRAF7//MAP3K1//TGFBR1//ADAM-9//GNAI2//LRRK2//YWHAB//RAPGEF1//MAP3K3//KIDINS220//MAP2K2//IRAK1//CXCR4//INSR//IL1B//THBS1//C5AR1//IKBKG//NOD1//EFNA1//PRKAA1//SHC1//MAPK14//PTPN11//MAPKAPK3//CHRNA7//TAB3//MAPK10//IGFBP1//EXTL3//TLN1//DDIT3//WIPI1//ERN1//SEC31A//SRPR//SYVN1//KDELR3//FKBP14//YIF1B//MBTPS1//HYOU1//PREB//TATDN2//ZBTB17//CHRNA3//TLR1//TLR6//CHI3L1//TRAF2//MAPKBP1//PTPLAD1/…
GO:0018193	peptidyl-amino acid modification	Biological process	140	632	2442	16161	1.466	1.0409e-06	2.69603e-05	5.98259	FKBP7//PIN1//FKBP14//FKBP8//PPIH//PIN1//FKBP9//TPST1//F2R//CCL5//GH1//IL23RA//CHI3L1//TGFB1//SMAD7//NCOA3//DPH3//DPH5//PLOD1//SETD7//EHMT2//TSGA14//TGFBR1//PRKACA//MAPK12//LRRK2//ATM//MAPK14//MAPKAPK3//MKNK1//ADRBK1//NEK6//HIPK3//SBK1//LMTK2//SGK1//HIPK2//PDK3//PDK4//PDK2//BCKDK//ACVR1B//NLK//TEK//INSR//KDR//FYN//PDGFRB//FGFR4//CLK3//IL12RB1//ABI1//EPHB2//ABL1//RAB6A//MOCS3//ATP7A//GALNT2//ST3GAL…
GO:0033554	cellular response to stress	Biological process	216	1059	2442	16161	1.34983	1.04688e-06	2.69603e-05	5.9801	APTX//PIK3C3//ULK1//ATG12//ATG4C//MAP1LC3B//WIPI2//ATG13//FOXN3//MAPK14//PTPN11//RAD9A//FBXO6//CLOCK//MSH3//ERCC4//RAD23B//XPC//CDK7//ATM//ZFYVE26//SLX4//MRE11A//INO80//POLA1//BTG2//FANCE//GADD45G//CHD1L//RRM2B//MUS81//RAD51C//MEN1//PARP3//TOPBP1//ZBTB32//TNFAIP1//UBE2V1//POLR2B//RFC5//XAB2//NEIL1//HMGA1//USP47//LIG3//HMGB1//TP53//SLK//MMS19//ABL1//TDP2//KAT5//EYA3//PAPD7//BAZ1B//XRCC6//H3F3A//FO…
GO:0044248	cellular catabolic process	Biological process	360	1907	2442	16161	1.24932	1.09664e-06	2.80727e-05	5.95994	PIK3C3//ULK1//ATG12//ATG4C//MAP1LC3B//WIPI2//ATG13//PPP2R1A//PPP2R2A//RPL35//RPS15//RPS17//RPS16//RPL7//RPL32//EIF4G1//RPL27//EIF4A3//CTIF//RPL8//RBM8A//NCBP2//RPL26L1//RPS13//RPS11//RPL9//RPL13//RPL31//CHFR//UBE2L6//MYLIP//HACE1//UBE3B//NEDD4L//HERC3//RBBP6//LNX1//SMURF1//SMURF2//CNOT1//CNOT6L//CNOT6//TNKS1BP1//PATL1//RAD23B//CDK7//XPC//ERCC4//SUPV3L1//HAO1//ACO2//SUCLG2//DLST//SDHD//IDH3A//OGDH…
GO:0010605	negative regulation of macromolecule metabolic process	Biological process	253	1276	2442	16161	1.31218	1.27891e-06	3.25436e-05	5.89316	VDR//HOPX//GATA2//IFNG//ENG//RARG//PLK3//TP53//PPARD//XPO1//PKIA//JUP//CTNNB1//RUNX3//CAV1//EDNRB//SPI1//EPC1//DNMT1//ID2//FOXN3//TXNIP//NFKB1//TFAP2A//EHMT2//KDM1A//EFNA1//ID4//TFAP2C//PER1//ZBTB10//MYB//SEMA4D//TBX18//NR2F2//IGBP1//MXI1//PER2//SATB1//PSMD10//SIX1//LIN52//LPIN1//DNMT3B//CALR//HDAC3//FOXM1//CBX4//KAT5//MEIS2//ATF7IP//HCFC2//CBX2//SMO//NR2F6//PHF21A//TSC22D3//TFCP2L1//ZNF366//SALL…
GO:0002263	cell activation involved in immune response	Biological process	36	107	2442	16161	2.2266	1.34135e-06	3.37311e-05	5.87246	SYK//TLR1//TLR7//FCER1G//IFNG//LCP1//ICAM-1//ITGAL//IL12RB1//ADA//PTK2B//BCL3//YWHAZ//PI4K2A//ATP7A//PIK3CG//S100A12//PIK3CD//MS4A2//CRHR1//PLD2//CCL3L1//VAMP7//CCR2//STXBP3//BCR//RAB27A//IL23RA//LEF1//EXOSC3//MYB//JAK3//FOXP3//TGFB1//IL27RA//RORC
GO:0002366	leukocyte activation involved in immune response	Biological process	36	107	2442	16161	2.2266	1.34135e-06	3.37311e-05	5.87246	SYK//TLR1//TLR7//FCER1G//IFNG//LCP1//ICAM-1//ITGAL//IL12RB1//ADA//PTK2B//BCL3//YWHAZ//PI4K2A//ATP7A//PIK3CG//S100A12//PIK3CD//MS4A2//CRHR1//PLD2//CCL3L1//VAMP7//CCR2//STXBP3//BCR//RAB27A//IL23RA//LEF1//EXOSC3//MYB//JAK3//FOXP3//TGFB1//IL27RA//RORC
GO:0030182	neuron differentiation	Biological process	201	977	2442	16161	1.36152	1.3786e-06	3.44649e-05	5.86056	BCMO1//RAC1//IGF1R//RAB3A//NTNG2//CCKAR//DSCAML1//CNP//CNTN3//SLITRK2//NUMB//DOCK7//CTNNA2//HSPCB//RHOA//NOR-1//ITGA2//COL4A3//MRLC2//ST8SIA4//UNC5B//CDC42//FYN//CD72//RHOB//VAV2//PLXND1//SEMA4D//KIF4A//YWHAB//RANBP9//COL4A2//SPTB//ITGA5//ARHGAP39//RGMA//NEO1//TRPC1//TLN1//PTPN11//TRPM2//AP2S1//PLXNA2//APBB2//DLG3//EPHA8//PLXNC1//AP2A1//GLI2//CNTNAP1//PIP5K1C//SEMA6A//RPS6KA3//CAP2//ARHGEF12//CAC…
GO:0016049	cell growth	Biological process	90	368	2442	16161	1.61852	1.41599e-06	3.51939e-05	5.84894	IGFBP5//SOCS2//CDH13//IGFBP4//CYR61//BAP1//IL17RB//HTRA4//POT1//HTRA3//FOXM1//CDK11B//FAM107A//SGK3//HSD3B7//KAZALD1//RASGRP2//SOX9//RARG//TGFBR1//RHOA//IGFBP1//ADAM17//HBEGF//ACSL4//RHOB//EXTL3//SUPV3L1//PSMD10//PTK2B//LEF1//CD38//SFRP2//INO80//USP47//RPS6KA3//SGK1//FBP1//CYP27B1//TGFB1//PPP2R1A//TP53//PN-1//ADIPOR1//AGTR2//HNF4A//BTG1//BMPR2//ACVR1B//ACVRL1//NPR1//PRDM4//RERG//ZC3H12D//OSGIN2//…
GO:0051336	regulation of hydrolase activity	Biological process	170	802	2442	16161	1.4028	1.42858e-06	3.52188e-05	5.84509	MAPK9//COL4A3//TNFSF10//FADD//SNCA//NOD1//MTCH1//TRAF2//MUL1//F2R//HIP1//AIFM1//RIPK1//IGFBP1//EXTL3//SHC1//TLN1//DDIT3//WIPI1//ERN1//SEC31A//SRPR//SYVN1//KDELR3//FKBP14//YIF1B//MBTPS1//HYOU1//PREB//TATDN2//ZBTB17//MS4A2//EDNRA//CALCR//PRKACA//TXK//LPAR2//C5AR1//ITPR3//ADCY5//PLCB2//ADRBK1//ADCY6//TP53//APAF1//AIFM3//SEMA4D//PDGFRB//WNK1//PCIF1//ZFYVE1//FARP1//GPATCH2//DLG3//FKBP15//TMEM132B//SYT…
GO:0051347	positive regulation of transferase activity	Biological process	99	415	2442	16161	1.57874	1.43347e-06	3.52188e-05	5.84361	GADD45G//TAB1//TRAF7//MAP3K1//TGFBR1//ADAM-9//GNAI2//LRRK2//YWHAB//RAPGEF1//MAP3K3//KIDINS220//MAP2K2//IRAK1//CXCR4//INSR//IL1B//THBS1//C5AR1//IKBKG//NOD1//EFNA1//PRKAA1//SHC1//MAPK14//PTPN11//MAPKAPK3//CHRNA7//TAB3//MAPK10//IGFBP1//EXTL3//TLN1//DDIT3//WIPI1//ERN1//SEC31A//SRPR//SYVN1//KDELR3//FKBP14//YIF1B//MBTPS1//HYOU1//PREB//TATDN2//ZBTB17//CHRNA3//TLR1//TLR6//CHI3L1//TRAF2//MAPKBP1//PTPLAD1/…
GO:0071841	cellular component organization or biogenesis at cellular level	Biological process	595	3355	2442	16161	1.17367	1.51943e-06	3.71176e-05	5.81832	AKT3//ABCF1//RRN3//RPS13//KIF23//RPS15//RPS17//PIK3C3//ULK1//ATG12//ATG4C//MAP1LC3B//WIPI2//ATG13//INO80//GORASP1//PES1//TFB1M//RRNAD1//DIMT1//RBM8A//CNP//NDEL1//CCDC88A//NEFL//DOCK7//CCDC88B//XPO1//CDC20//MAPRE1//PMF1//DSN1//RANGAP1//CENPM//NUDC//KIF2C//CENPI//CKAP5//RCC2//STAG1//CLASP1//KIF2A//SRSF10//SMN1//SCAF11//USP39//LPIN1//MUL1//NCBP2//PRMT5//SART1//SRSF1//NOL9//SKIV2L2//RAD23B//XPC//RFC5…
GO:0043065	positive regulation of apoptotic process	Biological process	131	587	2442	16161	1.47692	1.53592e-06	3.73071e-05	5.81363	PPP3CB//IL23RA//ABCB9//PRR2//IL10//CD2//TGFBR1//TGFB1//PPP2R1A//MX1//COL4A3//LALBA//APP//RUNX3//THBS1//TNFRSF8//OGT//PLAGL1//BCL10//IKBKG//SMNDC1//NOD1//ACVR1B//BNIP3L//TRIM35//PDCD7//NSMAF//DAPK2//PRKRA//DRAM2//FEM1B//LEF1//USP7//NDUFS3//ERN1//EI24//IKBIP//UTP11L//MUL1//TP53BP2//PPP1R13B//HIP1//NACC1//AIFM3//STEAP3//LYST//TNFRSF1A//AKAP13//TNFSF10//MAGED1//PSEN2//PSEN1//VAV2//CASP10//TIAM2//NCST…
GO:0048731	system development	Biological process	585	3294	2442	16161	1.17532	1.60609e-06	3.87912e-05	5.79423	ANXA2//BMP7//AEBP1//HEXA//IGFBP4//HOXD13//UFD1L//WDR5//HOXA13//BMP3//TRAPPC2//RPS6KA3//WWTR1//CDH11//BMPR1B//SOX9//BMP1//LEPR//C-JUN//ENG//MEOX2//POFUT1//RAB11A//EPAS1//DLL4//ITGA5//MAPK14//JAG1//HEY1//THY1//HDAC3//VEZF1//RBPJ//EPHB2//HOXA3//PLCD3//PNPLA6//ROBO4//ELK3//AHR//FSHB//VEGFA//KDR//PGR//ADAMTS1//FOXO1//ATP7A//IHH//CTNNB1//CXCL12//PLXND1//SRF//LEF1//NRP1//SFRP2//RAMP2//ADM//ZMIZ1//MYO1E/…
GO:0022603	regulation of anatomical structure morphogenesis	Biological process	121	536	2442	16161	1.49397	2.11315e-06	5.07512e-05	5.67507	FGFR4//SIX1//JUP//CTNNB1//IFNG//H3F3A//VEGFA//KDR//MRLC2//BAMBI//CCL3L1//FYN//SEMA4D//TBCCD1//RHOJ//ANXA7//PTK2B//PRPF40A//ARAP3//ARAP1//SH3KBP1//EPB41L2//RASA1//HNF4A//TGFB1//SMAD2//LEF1//BCL9L//WWTR1//EFNA1//FOXA2//SFRP2//SMAD7//MAPK9//TEK//COL4A3//CCR2//THBS1//FOXO4//COL4A2//NPR1//AMOT//VASH1//GTF2I//KRIT1//NF1//CAPZB//CAPZB//FITM2//CAMSAP1//LARP4//SMURF1//CCR5//SEMA4F//AHI1//NUMB//NEFL//ADAM-…
GO:1901135	carbohydrate derivative metabolic process	Biological process	233	1169	2442	16161	1.31906	2.3446e-06	5.59667e-05	5.62993	IHH//B4GALT7//CLN6//ST8SIA4//PGM1//FBP1//PFKFB1//PRPS2//LYVE1//HYAL2//CHI3L1//OVGP1//RENBP//HEXB//GNPNAT1//ADA//HPRT1//NME1//RP2//RHOA//GNAI1//GNAI2//RND3//RAN//GEM//ARF4//RAB14//ARL1//ARL3//SAR1A//RAB1A//RAB11A//RAB27A//CDC42//ADSS//TUBB1//RAB34//RAB32//RAB3A//RHOF//RHOB//RAB22A//RAB2A//SRP54//RHOJ//RERG//RIT1//ADCY5//ARF4//ARF5//RAB8A//ATL3//SRPR//RAB11B//GNA15//GTPBP1//ADCY6//RAB5C//RAB10//TUB…
GO:0010942	positive regulation of cell death	Biological process	134	608	2442	16161	1.45856	2.35649e-06	5.59667e-05	5.62773	PPP3CB//IL23RA//ABCB9//PRR2//IL10//CD2//TGFBR1//TGFB1//PPP2R1A//MX1//COL4A3//LALBA//APP//RUNX3//THBS1//TNFRSF8//OGT//PLAGL1//BCL10//IKBKG//SMNDC1//NOD1//ACVR1B//BNIP3L//TRIM35//PDCD7//NSMAF//DAPK2//PRKRA//DRAM2//FEM1B//LEF1//USP7//NDUFS3//ERN1//EI24//IKBIP//UTP11L//MUL1//TP53BP2//PPP1R13B//HIP1//NACC1//AIFM3//STEAP3//LYST//TNFRSF1A//AKAP13//TNFSF10//MAGED1//PSEN2//PSEN1//VAV2//CASP10//TIAM2//NCST…
GO:0044281	small molecule metabolic process	Biological process	432	2359	2442	16161	1.21193	2.42056e-06	5.71706e-05	5.61608	HSD17B4//ACOT4//ARG1//NAGS//CPS1//MAT1A//CNDP2//PTGES//PTGIS//HAO1//CPT1A//ACSL6//IP6K1//GNPNAT1//UGP2//ACSS2//GDPD5//FMO1//ACO2//L2HGDH//TAT//ME1//FBP1//GSTA4//GSTT1//SOD2//GLO1//GSTZ1//ADSS//GMPR//ADSL//ATIC//DPYD//UOX//ADA//OAS1//NME1//RP2//HPRT1//PRPS2//ATP5E//NPR2//RHOA//GNAI1//GNAI2//RND3//RAN//GEM//ARF4//RAB14//ARL1//ARL3//SAR1A//RAB1A//RAB11A//RAB27A//CDC42//TUBB1//RAB34//RAB32//RAB3A//RH…
GO:0048699	generation of neurons	Biological process	213	1054	2442	16161	1.3374	2.45928e-06	5.7354e-05	5.60919	BCMO1//CXCL12//CDK5//FYN//DAB1//NR2F2//SRF//CCKAR//NDEL1//APBB2//GJA1//VEGFA//SMO//RAC1//GH1//ID4//ACSL6//LRRK2//NF1//IGF1R//RAB3A//NTNG2//DSCAML1//CNP//CNTN3//SLITRK2//NUMB//DOCK7//CTNNA2//HSPCB//RHOA//NOR-1//ITGA2//COL4A3//MRLC2//ST8SIA4//UNC5B//CDC42//CD72//RHOB//VAV2//PLXND1//SEMA4D//KIF4A//YWHAB//RANBP9//COL4A2//SPTB//ITGA5//ARHGAP39//RGMA//NEO1//TRPC1//TLN1//PTPN11//TRPM2//AP2S1//PLXNA2//DL…
GO:0010648	negative regulation of cell communication	Biological process	135	614	2442	16161	1.45508	2.46857e-06	5.7354e-05	5.60755	PPP2R1A//RGS4//IL17RD//DUSP10//RGS3//SPRED2//DUSP1//PXDN//ADM//PLD2//ADRBK1//JUP//CTNNB1//NFKBIA//PSMD10//FAF1//G3BP2//IHH//MAGI3//MAGI1//SNCA//SLC9A3R1//INPPL1//PTPRJ//THBS1//PN-1//SLC9A3R2//TSC2//CCL5//SMPD1//MED12//GRB10//NLK//TLE1//ENG//BAMBI//PIN1//BCL9L//SMAD7//SMURF1//PIN1//SKIL//HIPK2//PRKAA1//TSC1//UBR1//FOXO1//IGBP1//FOXM1//RHOA//RHOB//CALR//ZNF366//TYRO3//TNFAIP3//NF1//ARAP3//TNFAIP1//…
GO:0023057	negative regulation of signaling	Biological process	135	614	2442	16161	1.45508	2.46857e-06	5.7354e-05	5.60755	PPP2R1A//RGS4//IL17RD//DUSP10//RGS3//SPRED2//DUSP1//PXDN//ADM//PLD2//ADRBK1//JUP//CTNNB1//NFKBIA//PSMD10//FAF1//G3BP2//IHH//MAGI3//MAGI1//SNCA//SLC9A3R1//INPPL1//PTPRJ//THBS1//PN-1//SLC9A3R2//TSC2//CCL5//SMPD1//MED12//GRB10//NLK//TLE1//ENG//BAMBI//PIN1//BCL9L//SMAD7//SMURF1//PIN1//SKIL//HIPK2//PRKAA1//TSC1//UBR1//FOXO1//IGBP1//FOXM1//RHOA//RHOB//CALR//ZNF366//TYRO3//TNFAIP3//NF1//ARAP3//TNFAIP1//…
GO:0010647	positive regulation of cell communication	Biological process	149	692	2442	16161	1.42496	2.60926e-06	6.02951e-05	5.58348	AGPAT1//LDLRAP1//PTPN11//CDKN2AIP//CCL5//GH1//IL23RA//NLGN1//TGFBR1//TGFB1//ENG//BMP7//BMPR2//ACVR1B//BMP6//TEK//SOX9//KDR//PLD2//PDGFRB//SEMA4D//FLT3//F2R//LRRK2//CAV2//KCNN4//ADA//MACF1//SALL1//ADAM17//THBS1//RNF111//MEN1//HIPK2//ACVRL1//CYR61//FKBP8//ARNT//IL1B//VEGFA//VTN//ITGA5//GRB10//IFNG//CHRNB2//ADORA2A//MID1//TLR5//RAC1//TNFRSF1A//CD40//EPO//PTK2B//IRAK1//TRAF5//TLR6//MYD88//RHOA//LGALS…
GO:0009653	anatomical structure morphogenesis	Biological process	371	1992	2442	16161	1.23256	2.88135e-06	6.62245e-05	5.5404	VDR//JUP//HMGB1//MAPK14//SHROOM3//CAP1//TFCP2L1//NOX4//LAMC3//BMPR1B//SOX9//BMP1//LEPR//C-JUN//ENG//MEOX2//POFUT1//ANXA2//RAB11A//EPAS1//DLL4//ITGA5//JAG1//HEY1//THY1//HDAC3//VEZF1//RBPJ//EPHB2//HOXA3//PLCD3//PNPLA6//ROBO4//ELK3//VEGFA//IHH//CTNNB1//CXCL12//PLXND1//SRF//LEF1//NRP1//SFRP2//RAMP2//ADM//KDR//ZMIZ1//MYO1E//AMOT//HOXA13//FOXM1//SMO//AGGF1//FZD4//RASA1//WNT4//SALL1//TIMELESS//PTCH1//PR…
GO:0002757	immune response-activating signal transduction	Biological process	62	232	2442	16161	1.76859	3.02252e-06	6.90978e-05	5.51963	TLR1//BCL10//C5AR1//FCER1G//IRAK1//MAPK9//MAP3K1//TLR6//MYD88//C-JUN//NFKBIA//IKBKB//IRAK4//IKBKG//NOD1//CHUK//RELA//TLR5//PELI2//TAB1//MAPK14//MAPKAPK3//UBE2V1//TAB3//PELI3//TICAM2//MAPK10//ELK1//RPS6KA3//MAP2K2//CD3D//CD3E//TXK//FOXP3//SLA-DMA//CD3G//FYN//CSK//PIK3CD//FYB//CACNB3//KCNN4//ADA//TYRO3//TNFAIP3//IKBKE//RIPK1//S100A14//TLR7//SPG21//CD19//SYK//NFATC2//CD79A//CD38//KLHL6//BTK//LAT2//T…
GO:0044255	cellular lipid metabolic process	Biological process	158	745	2442	16161	1.40354	3.28013e-06	7.44679e-05	5.48411	HSD17B4//ACOT4//PTGES//PTGIS//RARRES2//BCMO1//HAO1//CLN6//ST8SIA4//CPT1A//ACSL6//NCBP2//ACSL4//FABP2//MECR//SCD//SCD5//PPARD//ACADSB//SNCA//INSIG1//PTPN11//LPIN1//LYST//PLCB2//PLAA//PLA2G2D//PLA2G2F//CLN8//PLCD1//CHKB//MOGAT2//ABHD5//AGPAT1//APOA1//PCYT1A//PI4K2A//CDIPT//ST6GALNAC2//GBA//PSAP//SGPP1//PPP2R1A//NSMAF//ASAH2//SGPL1//UGCG//GALC//SMPD4//SMPD1//SGMS1//SAMD8//SPTLC2//SGMS2//HEXB//STS//G…
GO:0033036	macromolecule localization	Biological process	320	1688	2442	16161	1.25459	3.29226e-06	7.44679e-05	5.48251	GCC2//GCC1//RAB6A//IFNG//TGFB1//NFKBIA//ARNTL//RBM22//BCL3//CNTNAP1//IL10//APOA1//KEAP1//MXI1//RAN//TXNIP//TSC2//IPO7//MCM3AP//CEP250//ULK1//CLIC5//DDX42//DHCR24//IGF2BP1//NCBP2//SRSF1//SRSF6//SRSF2//RAE1//RBM8A//CDC40//SRSF10//TSC1//RAB27A//HPS4//CDC37//YWHAB//KIF13B//TRAK2//NUP54//KATNB1//SYNJ2BP//NLGN1//TRAK1//SYNGR1//KPNA5//KPNA1//IPO5//FYB//CBLB//EGR2//XPO7//NUP214//CALR//SMURF1//SEC63//ATG4…
GO:0048585	negative regulation of response to stimulus	Biological process	149	695	2442	16161	1.41881	3.36003e-06	7.56007e-05	5.47366	PPP2R1A//RGS4//IL17RD//DUSP10//RGS3//SPRED2//DUSP1//SERPING1//PPP3CB//PXDN//ADM//PLD2//ADRBK1//FOXP3//CCR2//IL27RA//FCGR2B//JUP//NFKBIA//PSMD10//FAF1//G3BP2//IHH//MAGI3//MAGI1//SNCA//SLC9A3R1//INPPL1//PTPRJ//THBS1//PN-1//SLC9A3R2//TSC2//CCL5//SMPD1//MED12//GRB10//NLK//TLE1//ENG//BAMBI//PIN1//BCL9L//SMAD7//SMURF1//PIN1//SKIL//HIPK2//PRKAA1//TSC1//UBR1//CRHR1//BBS4//FOXO1//IGBP1//FOXM1//RHOA//RHOB/…
GO:0040011	locomotion	Biological process	233	1176	2442	16161	1.31121	3.68039e-06	8.23752e-05	5.43411	CXCL12//CAP1//SEMA3F//LEF1//SMO//CDK5//FYN//DAB1//NR2F2//SRF//CCKAR//NDEL1//APBB2//GJA1//EPHB4//CCL5//CXCR4//PIK3CG//CCR5//HMGB1//CCL3L1//PTPRO//PIK3CD//RAC1//VEGFA//ADA//PECAM1//ICAM-1//AMOT//EPHA8//CXCR3//C5AR1//AIMP1//MAPK14//PLP2//HSPCB//RHOA//NOR-1//ITGA2//COL4A3//MRLC2//ST8SIA4//UNC5B//CDC42//CD72//RHOB//VAV2//PLXND1//SEMA4D//KIF4A//YWHAB//RANBP9//COL4A2//SPTB//ITGA5//ARHGAP39//RGMA//NEO1//…
GO:0009892	negative regulation of metabolic process	Biological process	263	1352	2442	16161	1.28736	3.74321e-06	8.31498e-05	5.42676	VDR//HOPX//GATA2//IFNG//ENG//RARG//PLK3//TP53//PPARD//XPO1//PKIA//JUP//CTNNB1//RUNX3//CAV1//EDNRB//SPI1//EPC1//DNMT1//ID2//FOXN3//TXNIP//NFKB1//TFAP2A//EHMT2//KDM1A//EFNA1//ID4//TFAP2C//PER1//ZBTB10//MYB//SEMA4D//TBX18//NR2F2//IGBP1//MXI1//PER2//SATB1//PSMD10//SIX1//LIN52//LPIN1//DNMT3B//CALR//HDAC3//FOXM1//CBX4//KAT5//MEIS2//ATF7IP//HCFC2//CBX2//SMO//NR2F6//PHF21A//TSC22D3//TFCP2L1//ZNF366//SALL…
GO:0043299	leukocyte degranulation	Biological process	16	32	2442	16161	3.30897	3.7539e-06	8.31498e-05	5.42552	YWHAZ//PI4K2A//PIK3CG//S100A12//PIK3CD//MS4A2//FCER1G//CRHR1//PLD2//CCL3L1//VAMP7//CCR2//STXBP3//SYK//BCR//RAB27A
GO:0046777	protein autophosphorylation	Biological process	52	185	2442	16161	1.86018	3.84984e-06	8.48353e-05	5.41456	EPHA7//EEF2K//C-JUN//ENG//VEGFA//MRE11A//IRAK1//TGFBR1//TEK//INSR//KDR//IGF1R//PRKACA//TXK//AURKA//CDK5//LRRK2//FYN//ATM//SYK//PDGFRB//FGFR4//ULK1//ACVR1B//GRK5//STK16//CSK//STK24//DAPK2//CLK3//MAPK14//SLK//CAMKK2//PTK2B//PIM1//BCR//TRPM7//ERN1//NLK//CSNK1G3//MAP3K3//NEK6//FLT3//TYRO3//BMX//EPHB4//EPHA8//JAK3//ULK3//LMTK2//RIPK1//CSNK1G2
GO:0045860	positive regulation of protein kinase activity	Biological process	92	387	2442	16161	1.57326	3.89945e-06	8.54878e-05	5.409	GADD45G//TAB1//TRAF7//MAP3K1//TGFBR1//ADAM-9//GNAI2//LRRK2//YWHAB//RAPGEF1//MAP3K3//KIDINS220//MAP2K2//IRAK1//CXCR4//INSR//IL1B//THBS1//C5AR1//IKBKG//NOD1//EFNA1//PRKAA1//SHC1//MAPK14//PTPN11//MAPKAPK3//CHRNA7//TAB3//MAPK10//IGFBP1//EXTL3//TLN1//DDIT3//WIPI1//ERN1//SEC31A//SRPR//SYVN1//KDELR3//FKBP14//YIF1B//MBTPS1//HYOU1//PREB//TATDN2//ZBTB17//CHRNA3//TLR1//TLR6//CHI3L1//TRAF2//MAPKBP1//PTPLAD1/…
GO:0043405	regulation of MAP kinase activity	Biological process	59	219	2442	16161	1.78291	3.94262e-06	8.59933e-05	5.40422	IRAK1//CXCR4//INSR//IL1B//THBS1//LRRK2//C5AR1//IKBKG//NOD1//EFNA1//PRKAA1//TAB1//SHC1//MAPK14//PTPN11//MAPKAPK3//CHRNA7//TAB3//MAPK10//MAP2K2//PPP2R1A//RGS4//IL17RD//DUSP10//RGS3//SPRED2//DUSP1//PTPLAD1//GAB1//MUL1//MAP4K2//RIPK1//MAP3K2//MAPK9//TGFB1//VEGFA//CD40//MAGED1//PDGFRB//CSK//FLT3//NOX4//BMP7//STK38//INPPL1//TSC2//SMPD1//RGS14//PTPRJ//NF1//TLR6//MAGI3//PTK2B//TRAF2//FZD4//DVL3//SFRP5//H…
GO:0045055	regulated secretory pathway	Biological process	18	39	2442	16161	3.05443	4.03709e-06	8.76069e-05	5.39393	YWHAZ//PI4K2A//PIK3CG//S100A12//PIK3CD//MS4A2//FCER1G//CRHR1//PLD2//CCL3L1//VAMP7//CCR2//STXBP3//SYK//BCR//RAB27A//CDK5//RIMS1
GO:0051240	positive regulation of multicellular organismal process	Biological process	94	398	2442	16161	1.56303	4.11197e-06	8.87812e-05	5.38595	CD34//AGPAT1//CHRNA7//ANO6//TRAF2//ADORA2A//AGTR2//NPR1//ADM//KDR//NOS3//NPPC//CPS1//NOS1//RHOA//RHOB//SRF//ADA//ARNT//IL1B//APOA5//LIPG//F12//F2R//BMPR1B//TGFB1//BMP7//TFAP2A//BMPR2//BMP6//WNT4//KL//ATP2A1//CCR5//RNF10//IFNG//CHRNB2//MAPK9//ADAM17//TLR7//IL23RA//DDX58//MAVS//POLR3D//CCR2//TXK//IL12RB1//IL27RA//BCL3//FCER1G//MYD88//IL17A//FADD//TLR5//RIPK1//CCL3L1//BCL10//FOXP3//THBS1//IHH//GH1//…
GO:0023056	positive regulation of signaling	Biological process	149	699	2442	16161	1.41069	4.68148e-06	0.000100569	5.32962	SNCA//AGPAT1//LDLRAP1//PTPN11//CDKN2AIP//CCL5//GH1//IL23RA//NLGN1//TGFBR1//TGFB1//ENG//BMP7//BMPR2//ACVR1B//BMP6//TEK//SOX9//KDR//PLD2//PDGFRB//SEMA4D//FLT3//F2R//LRRK2//CAV2//KCNN4//ADA//MACF1//SALL1//ADAM17//THBS1//RNF111//MEN1//HIPK2//ACVRL1//CYR61//FKBP8//ARNT//IL1B//VEGFA//VTN//ITGA5//GRB10//IFNG//CHRNB2//ADORA2A//MID1//TLR5//RAC1//TNFRSF1A//CD40//EPO//PTK2B//IRAK1//TRAF5//TLR6//MYD88//RHOA/…
GO:0071900	regulation of protein serine/threonine kinase activity	Biological process	79	321	2442	16161	1.62871	4.75927e-06	0.000101729	5.32246	CCNG1//CDC37//CCNC//BCCIP//CCNK//CDK7//IRAK1//CXCR4//INSR//IL1B//THBS1//LRRK2//C5AR1//IKBKG//NOD1//EFNA1//PRKAA1//TAB1//SHC1//MAPK14//PTPN11//MAPKAPK3//CHRNA7//TAB3//MAPK10//MAP2K2//PPP2R1A//RGS4//IL17RD//DUSP10//RGS3//SPRED2//DUSP1//TLR1//TLR6//CHI3L1//TRAF2//PTPLAD1//GAB1//MUL1//MAP4K2//RIPK1//MAP3K2//ADAM17//PIM1//MAPK9//TRIB3//TGFB1//VEGFA//CD40//MAGED1//PDGFRB//CSK//FLT3//NOX4//BMP7//STK38//…
GO:0002764	immune response-regulating signaling pathway	Biological process	63	240	2442	16161	1.73721	4.78384e-06	0.000101746	5.32022	TLR1//BCL10//C5AR1//FCER1G//IRAK1//MAPK9//MAP3K1//TLR6//MYD88//C-JUN//NFKBIA//IKBKB//IRAK4//IKBKG//NOD1//CHUK//RELA//TLR5//PELI2//TAB1//MAPK14//MAPKAPK3//UBE2V1//TAB3//PELI3//TICAM2//MAPK10//ELK1//RPS6KA3//MAP2K2//VAV1//CD3D//CD3E//TXK//FOXP3//SLA-DMA//CD3G//FYN//CSK//PIK3CD//FYB//CACNB3//KCNN4//ADA//TYRO3//TNFAIP3//IKBKE//RIPK1//S100A14//TLR7//SPG21//CD19//SYK//NFATC2//CD79A//CD38//KLHL6//BTK//L…
GO:0002444	myeloid leukocyte mediated immunity	Biological process	19	43	2442	16161	2.9242	4.87811e-06	0.000103237	5.31175	FCER1G//ADAM17//ACE//LYST//SERPINB9//YWHAZ//PI4K2A//PIK3CG//S100A12//PIK3CD//MS4A2//CRHR1//PLD2//CCL3L1//VAMP7//CCR2//STXBP3//SYK//BCR
GO:0045184	establishment of protein localization	Biological process	226	1141	2442	16161	1.31083	5.31351e-06	0.000111898	5.27462	GCC2//GCC1//RAB6A//IFNG//TGFB1//NFKBIA//ARNTL//RBM22//BCL3//IL10//APOA1//KEAP1//MXI1//RAN//TXNIP//TSC2//IPO7//MCM3AP//RAB27A//HPS4//CDC37//YWHAB//KIF13B//TRAK2//NUP54//KATNB1//SYNJ2BP//NLGN1//TRAK1//SYNGR1//KPNA5//KPNA1//IPO5//FYB//CBLB//EGR2//XPO7//NUP214//CALR//SMURF1//SEC63//ATG4C//ICMT//EXOC4//RPL35//RPS15//RPS17//RPS16//RPL7//RPL32//RPL27//RPL8//RPL26L1//SRPR//RPS13//RPS11//SSR3//RPL9//RPL13…
GO:0051270	regulation of cellular component movement	Biological process	96	411	2442	16161	1.5458	5.36591e-06	0.000112447	5.27036	ADA//PECAM1//ICAM-1//TEK//SCARB1//KDR//BMPR2//NRP1//ACVRL1//NR2F2//KRIT1//MACF1//SOX9//PTK2B//CCL5//THBS1//RARRES2//TGFB1//ADAM17//CCR2//ACE//VTN//HMGB1//PDGFRB//NOX4//IGFBP5//PN-1//SST//CDK5//PLXND1//TBCCD1//HACE1//JAG1//GAB1//PLXNA2//SGK3//SGK1//RAC1//INSR//RHOA//IGF1R//PLD2//TFAP2A//CDH13//RHOB//SEMA4D//CYR61//ITGA5//LEF1//F2R//VCL//CCR5//MAGI3//PTPRK//STK24//SRF//NISCH//BCR//THY1//ARAP3//PTPR…
GO:0045088	regulation of innate immune response	Biological process	54	197	2442	16161	1.81405	5.73659e-06	0.000119629	5.24135	SERPING1//MAVS//TMEM173//TLR1//BCL10//IRAK1//MAPK9//MAP3K1//TLR6//MYD88//C-JUN//NFKBIA//IKBKB//IRAK4//IKBKG//NOD1//CHUK//RELA//TLR5//PELI2//TAB1//MAPK14//MAPKAPK3//UBE2V1//TAB3//PELI3//TICAM2//MAPK10//ELK1//RPS6KA3//MAP2K2//PRR2//TYRO3//TNFAIP3//IKBKE//RIPK1//S100A14//TLR7//CCL5//POLR3D//TRAFD1//DUSP10//PARP9//HSPCB//IFNG//CDC37//PTPN11//PIAS1//TXK//NR1H2//USP18//FADD//XIAP//SAMHD1
GO:0015031	protein transport	Biological process	219	1102	2442	16161	1.31518	5.93485e-06	0.000123163	5.22659	GCC2//GCC1//RAB6A//IFNG//TGFB1//NFKBIA//ARNTL//RBM22//BCL3//IL10//APOA1//KEAP1//MXI1//RAN//TXNIP//TSC2//IPO7//MCM3AP//RAB27A//HPS4//CDC37//YWHAB//KIF13B//TRAK2//NUP54//KATNB1//SYNJ2BP//NLGN1//TRAK1//SYNGR1//KPNA5//KPNA1//IPO5//FYB//CBLB//EGR2//XPO7//NUP214//CALR//SMURF1//SEC63//ATG4C//ICMT//EXOC4//RPL35//RPS15//RPS17//RPS16//RPL7//RPL32//RPL27//RPL8//RPL26L1//SRPR//RPS13//RPS11//SSR3//RPL9//RPL13…
GO:0071842	cellular component organization at cellular level	Biological process	578	3284	2442	16161	1.16479	6.17609e-06	0.00012755	5.20929	AKT3//RPS13//KIF23//RPS15//RPS17//PIK3C3//ULK1//ATG12//ATG4C//MAP1LC3B//WIPI2//ATG13//INO80//GORASP1//PES1//RBM8A//CNP//NDEL1//CCDC88A//NEFL//DOCK7//CCDC88B//XPO1//CDC20//MAPRE1//PMF1//DSN1//RANGAP1//CENPM//NUDC//KIF2C//CENPI//CKAP5//RCC2//STAG1//CLASP1//KIF2A//SRSF10//SMN1//SCAF11//USP39//LPIN1//MUL1//NCBP2//PRMT5//SART1//SRSF1//RAD23B//XPC//RFC5//POLA1//XRCC6//SUPV3L1//TERF2//GAS2L1//MAP1S//MAP…
GO:0071704	organic substance metabolic process	Biological process	238	1214	2442	16161	1.29742	6.36624e-06	0.000130845	5.19612	IHH//B4GALT7//CLN6//ST8SIA4//PGM1//FBP1//PFKFB1//PRPS2//LYVE1//HYAL2//CHI3L1//OVGP1//RENBP//HEXB//GNPNAT1//ADA//HPRT1//NME1//RP2//RHOA//GNAI1//GNAI2//RND3//RAN//GEM//ARF4//RAB14//ARL1//ARL3//SAR1A//RAB1A//RAB11A//RAB27A//CDC42//ADSS//TUBB1//RAB34//RAB32//RAB3A//RHOF//RHOB//RAB22A//RAB2A//SRP54//RHOJ//RERG//RIT1//ADCY5//ARF4//ARF5//RAB8A//ATL3//SRPR//RAB11B//GNA15//GTPBP1//ADCY6//RAB5C//RAB10//TUB…
GO:0009968	negative regulation of signal transduction	Biological process	127	581	2442	16161	1.44661	6.63256e-06	0.000135666	5.17832	PPP2R1A//RGS4//IL17RD//DUSP10//RGS3//SPRED2//DUSP1//PXDN//ADM//PLD2//ADRBK1//JUP//NFKBIA//PSMD10//FAF1//G3BP2//SNCA//SLC9A3R1//INPPL1//PTPRJ//THBS1//PN-1//SLC9A3R2//TSC2//CCL5//SMPD1//MED12//GRB10//NLK//TLE1//ENG//BAMBI//PIN1//BCL9L//SMAD7//SMURF1//PIN1//SKIL//HIPK2//PRKAA1//TSC1//UBR1//FOXO1//IGBP1//FOXM1//RHOA//RHOB//CALR//ZNF366//TYRO3//TNFAIP3//NF1//ARAP3//TNFAIP1//GRK7//RGS5//GRK5//ARHGEF12/…
GO:0046649	lymphocyte activation	Biological process	91	387	2442	16161	1.55616	7.04051e-06	0.000143325	5.1524	CCL21//ID2//PIK3CD//ELF4//TXK//IFNG//LCP1//ICAM-1//ITGAL//IL12RB1//ADA//PTK2B//BCL3//LRRC8A//FOXP1//ATM//IL7//ADAM17//TPD52//KLF6//CD79A//POLM//RBPJ//JAK3//ITGA4//PPP3CB//CD3D//CD4//IL7R//AHR//IL10//NFATC2//CD38//CHRNB2//CD3E//CAV1//SLA-DMA//CD3G//ICOS//CDC42//FYN//CSK//PTPN11//PIK3R3//VAV1//MAP3K14//RAC1//HPS1//LYST//IL23RA//IL15RA//FOXP3//CTNNB1//WNT4//CDK6//RORC//IHH//GLI2//ATP7A//PIK3CG//CXCL…
GO:0051707	response to other organism	Biological process	97	420	2442	16161	1.52843	7.9421e-06	0.000160912	5.10006	DDX58//IL23RA//MAVS//TMEM173//IL12RB1//IL10//BCL10//MYD88//TLR1//TLR6//FCER1G//LALBA//CCR5//LYST//SYK//NOD1//S100A14//BPI//RBPJ//CFP//BCL3//HMGB1//CCL5//CXCR4//IFNG//DUOX2//NPC2//FOXP3//CXCL12//IKBKB//IKBKG//CHUK//IFIT2//PRKRA//HMGA1//CCL8//CCL22//CDK6//ABCE1//IFI44//XPR1//HNRNPUL1//SCD//MBL1//C5AR1//IL27RA//PGLYRP4//TGFB1//IRAK1//SCARB1//IL1B//TLR4//NFKBIA//MAPK14//RELA//JAG1//C-JUN//CYP27B1//FM…
GO:0006897	endocytosis	Biological process	81	336	2442	16161	1.5954	8.35918e-06	0.000168564	5.07784	ADM//PLD2//ADRBK1//MTMR2//DLG4//GH1//SCYL2//AHI1//SYNJ1//EEA1//IGF2R//HIP1R//M6PR//NLGN3//CAP1//PIKFYVE//SORL1//ARHGAP27//EHD4//PECAM1//ADORA2A//FCGR2B//CORO1C//VAV1//PIP5K1C//ELMO2//PIP5K1A//FCER1G//ABCA1//VAMP7//CRP//FCN1//AP2S1//RAB3A//SYP//CDH13//TSC2//SYNJ2BP//RAB5C//ABL1//RAMP2//CALCR//SNCA//LDLRAP1//ULK1//TYRO3//THBS1//RAC1//SCARB1//PEAR1//MAPKAPK3//NEDD4L//VTN//APOA5//HIP1//CDK5//NR1H2//S…
GO:0040012	regulation of locomotion	Biological process	98	426	2442	16161	1.52244	8.50353e-06	0.000170669	5.0704	ADA//PECAM1//ICAM-1//TEK//SCARB1//KDR//BMPR2//NRP1//ACVRL1//NR2F2//KRIT1//MACF1//SOX9//PTK2B//CCL5//THBS1//RARRES2//TGFB1//ADAM17//CCR2//ACE//VTN//HMGB1//PDGFRB//NOX4//IGFBP5//PN-1//SST//CDK5//PLXND1//TBCCD1//HACE1//JAG1//GAB1//PLXNA2//SGK3//SGK1//RAC1//INSR//RHOA//IGF1R//PLD2//TFAP2A//CDH13//RHOB//SEMA4D//CYR61//ITGA5//LEF1//F2R//VCL//CCR5//MAGI3//PTPRK//STK24//SRF//NISCH//BCR//THY1//ARAP3//PTPR…
GO:0010741	negative regulation of intracellular protein kinase cascade	Biological process	37	120	2442	16161	2.04053	9.76157e-06	0.000195003	5.01048	PPP2R1A//RGS4//IL17RD//DUSP10//RGS3//SPRED2//DUSP1//NFKBIA//PSMD10//FAF1//G3BP2//FOXO1//IGBP1//FOXM1//HNF4A//RHOA//RHOB//OTUD7B//TLE1//TNFAIP3//NF1//AMBP//HDAC3//FKTN//MEN1//DAB1//SOCS2//IGF1R//SFRP5//SLC9A3R1//TSC2//PTPRJ//CSK//PIN1//CNKSR3//RGS14//PIN1
GO:0046578	regulation of Ras protein signal transduction	Biological process	77	317	2442	16161	1.60751	1.03711e-05	0.000205681	4.98418	CYTH2//IQSEC2//ARFGEF2//IQSEC1//GIT2//ADAP2//ARAP3//ARAP1//ARFGAP2//ARAP2//ACAP3//AGAP3//ACAP2//SGSM1//RABGAP1//TBC1D10A//TBC1D2B//TBC1D10C//TBC1D22B//TBC1D8B//EVI5L//TBC1D9B//TBC1D4//TBC1D14//RASAL1//NF1//RASA1//C-JUN//SEMA4D//THY1//PIN1//ARHGAP1//PIN1//RAP1GDS1//TBC1D15//TSC2//TBC1D10B//RANGAP1//RASGRP3//SIPA1//CD40//ARHGAP27//SIPA1L1//CCL21//TSC1//SYDE1//RASGRF1//PTK2B//DOCK7//PIP5K1A//NDEL1//…
GO:0046513	ceramide biosynthetic process	Biological process	11	18	2442	16161	4.04429	1.03923e-05	0.000205681	4.98329	UGCG//SGMS1//SAMD8//SPTLC2//SGMS2//PRKAA1//LASS4//SMPD4//AGK//SMPD1//CLN8
GO:0032844	regulation of homeostatic process	Biological process	54	201	2442	16161	1.77795	1.08467e-05	0.000213685	4.9647	BCL10//ADA//ADORA2A//AGTR2//NPR1//NOS1//KDM1A//RYR2//CCR5//CCL3L1//CTNNB1//RNF10//ERCC4//TERF2IP//POT1//TERF2//ADAM17//FCER1G//PPP3CB//NF1//SPI1//CDK6//KLF13//LMO2//GAS2L1//ARNT//GATA2//ID2//ACVR1B//MAPK14//VEGFA//CSK//CD38//TNFAIP3//SYK//LRP6//CCL21//TPCN2//MS4A2//PTK2B//SNCA//TRPC1//THY1//F2R//GCLC//MLLT11//SMAD7//SLC30A8//SLC30A2//HMGN3//FOXA2//FGFR4//HNF4A//PRKAA1
GO:0009607	response to biotic stimulus	Biological process	102	450	2442	16161	1.50007	1.09678e-05	0.00021508	4.95988	DDX58//IL23RA//MAVS//TMEM173//IL12RB1//IL10//BCL10//MYD88//PRF1//PRR2//TLR1//TLR6//FCER1G//LALBA//CCR5//LYST//SYK//NOD1//S100A14//BPI//RBPJ//CFP//BCL3//HMGB1//CCL5//CXCR4//IFNG//DUOX2//NPC2//FOXP3//CXCL12//IKBKB//IKBKG//CHUK//IFIT2//PRKRA//HMGA1//CCL8//CCL22//CDK6//ABCE1//IFI44//XPR1//HNRNPUL1//SCD//MBL1//C5AR1//IL27RA//PGLYRP4//TGFB1//IRAK1//SCARB1//IL1B//TLR4//NFKBIA//MAPK14//RELA//JAG1//C-JUN/…
GO:0050801	ion homeostasis	Biological process	132	615	2442	16161	1.42044	1.14561e-05	0.000223629	4.94096	ADORA2A//AGTR2//NPR1//HEXB//SLC4A1//CCL5//CD40//CCR2//CXCL12//ATP2B4//STC1//ANXA7//CCL8//CCL1//CHRNA7//TRPM8//STIM2//SLC24A2//GPR12//ATP7A//APP//ARF4//ATOX1//FTH1//HAMP//LTF//CP//CYBRD1//ATP6V1C1//ATP6V1D//MFI2//FLVCR1//ATP6V0A4//SCARA5//STEAP3//MON1A//SLC46A1//NUBP1//SLC39A14//NEDD4L//SGK1//SLC9A1//SLC4A4//SLC4A10//SLC9A9//CLN6//CXCR4//ADM//KDR//CRHR1//EDNRA//CALCR//XCR1//CXCR3//P2RY1//LPAR2//C5…
GO:0009967	positive regulation of signal transduction	Biological process	138	649	2442	16161	1.4072	1.19755e-05	0.000230912	4.92171	AGPAT1//CCL5//GH1//IL23RA//NLGN1//TGFBR1//TGFB1//ENG//BMP7//BMPR2//ACVR1B//BMP6//TEK//SOX9//KDR//PLD2//PDGFRB//SEMA4D//FLT3//F2R//LRRK2//CAV2//KCNN4//ADA//MACF1//SALL1//ADAM17//THBS1//RNF111//MEN1//HIPK2//ACVRL1//CYR61//FKBP8//ARNT//IL1B//VEGFA//VTN//ITGA5//GRB10//MID1//TLR5//RAC1//IFNG//TNFRSF1A//CD40//EPO//PTK2B//IRAK1//TRAF5//TLR6//MYD88//RHOA//LGALS9//PLK2//CTNNB1//TNFSF10//CCL21//FADD//MAVS/…
GO:0007267	cell-cell signaling	Biological process	220	1119	2442	16161	1.30111	1.19869e-05	0.000230912	4.92129	PHEROC//SV2B//SLC22A2//NOS1//FGFR4//SIX1//SNCA//ADORA2A//CDK5//YWHAZ//FCER1G//SYK//JUP//CTNNB1//SYNJ1//EEA1//NLGN1//HCRTR1//KCNJ3//SLC1A1//PLP1//KCNN4//MYO6//KCNJ5//NPY1R//SST//P2RY1//KCNIP1//KCNAB1//CBLN3//KCNG1//GABBR1//KCNJ9//KCNQ5//VPAC1//ADCY5//NCALD//CLSTN2//ACTN2//PLCB2//PICK1//CHRNA7//GABBR2//CNP//ARHGEF9//LRP6//DLG3//GABRG2//KIF5A//AP2A1//NEFL//KCNJ14//RPS6KA3//ADCY6//KCNAB3//CACNB3//PLC…
GO:0031324	negative regulation of cellular metabolic process	Biological process	243	1254	2442	16161	1.28242	1.19912e-05	0.000230912	4.92114	VDR//HOPX//GATA2//IFNG//ENG//RARG//PLK3//TP53//PPARD//XPO1//PKIA//JUP//CTNNB1//RUNX3//CAV1//EDNRB//SPI1//EPC1//DNMT1//ID2//FOXN3//TXNIP//NFKB1//TFAP2A//EHMT2//KDM1A//EFNA1//ID4//TFAP2C//PER1//ZBTB10//MYB//SEMA4D//TBX18//NR2F2//IGBP1//MXI1//PER2//SATB1//PSMD10//SIX1//LIN52//LPIN1//DNMT3B//CALR//HDAC3//FOXM1//CBX4//KAT5//MEIS2//ATF7IP//HCFC2//CBX2//SMO//NR2F6//PHF21A//TSC22D3//TFCP2L1//ZNF366//SALL…
GO:0007155	cell adhesion	Biological process	163	792	2442	16161	1.36202	1.38322e-05	0.000265169	4.85911	BMPR1B//SOX9//BMP1//ICAM-1//ITGAL//CD164//ITGA5//AMICA1//ITGA4//NLGN1//CASK//NF1//RASA1//CCL21//CDH13//PTK2B//CDK6//UTRN//TROP//PRR2//FAT1//NPTN//CDH7//CLSTN2//PCDH17//DSCAML1//MPZL2//CDHR5//CDH11//PCDHAC2//DSC2//NLGN3//CCL5//MSN//SYK//RHOA//VCL//ITGB1//ADAM-9//ITGA2//COL5A3//LYVE1//CTNNB1//COL17A1//CDK5//RHOB//SRF//ITGA8//RAC1//ST8SIA4//DAB1//ARHGDIB//ADAM22//SIPA1//THBS1//HSD17B12//CCDC80//TBCD…
GO:0032101	regulation of response to external stimulus	Biological process	72	294	2442	16161	1.62072	1.4757e-05	0.000281635	4.831	FCER1G//SERPING1//F12//ANO6//PIK3CG//CCL5//FOXP3//FCGR2B//PN-1//NOS3//THBD//PLEK//PTK2B//THBS1//RARRES2//ADAM17//CCR2//FOXA2//F2R//VTN//CCR5//CRHR1//BBS4//KRT1//HOPX//MYOD1//CD59//STK24//NDEL1//CXCL12//SEMA3F//NRP1//MYD88//GGT1//HMGB1//PARK7//SLC7A2//XIAP//RELA//MGLL//TEK//ADORA2A//BCR//CHRNA7//TYRO3//TNFAIP3//ADA//TNFRSF1A//CCL3L1//ACE//TLR7//PDE2A//CXCR4//GPR124//TGFB1//PDGFRB//KDR//CDH13//ANGP…
GO:0051345	positive regulation of hydrolase activity	Biological process	108	486	2442	16161	1.47065	1.52962e-05	0.000290628	4.81542	MAPK9//COL4A3//TNFSF10//FADD//SNCA//NOD1//MTCH1//TRAF2//MUL1//F2R//HIP1//AIFM1//RIPK1//IGFBP1//EXTL3//SHC1//TLN1//DDIT3//WIPI1//ERN1//SEC31A//SRPR//SYVN1//KDELR3//FKBP14//YIF1B//MBTPS1//HYOU1//PREB//TATDN2//ZBTB17//MS4A2//EDNRA//CALCR//PRKACA//TXK//LPAR2//C5AR1//ITPR3//ADCY5//PLCB2//ADRBK1//ADCY6//TP53//APAF1//AIFM3//PDGFRB//PLEK//APP//CCL5//ARL1//RASAL1//NF1//RASA1//C-JUN//SEMA4D//THY1//ARAP3//P…
GO:0022610	biological adhesion	Biological process	163	794	2442	16161	1.35859	1.59914e-05	0.000302493	4.79611	BMPR1B//SOX9//BMP1//ICAM-1//ITGAL//CD164//ITGA5//AMICA1//ITGA4//NLGN1//CASK//NF1//RASA1//CCL21//CDH13//PTK2B//CDK6//UTRN//H3F3A//SCARB1//SELP//CD34//VCAN//F8//SELE//COL5A3//MFGE8//RND3//AMBP//CD4//SCARB2//CXCR3//CXCL12//AEBP1//DAB1//CD72//F11R//SELL//DCBLD1//TLN1//FERMT1//HABP2//NRP1//INPPL1//CD151//COL15A1//APBA1//PPFIBP1//EPHB4//PLXNC1//CTNND1//ITGAE//AGGF1//CHST10//MAGI1//CNTNAP1//NLGN4X//TROP…
GO:0009894	regulation of catabolic process	Biological process	117	536	2442	16161	1.44459	1.62415e-05	0.000305869	4.78937	SUPV3L1//PRKACA//DLGAP1//DAPK2//ABL1//LRRK2//PRKAA1//ULK1//ABHD5//APOA5//SCARB1//AMOT//TYSND1//CPT1A//GIT2//ADAP2//ARAP3//ARAP1//ARFGAP2//ARAP2//ACAP3//AGAP3//ACAP2//SGSM1//RABGAP1//TBC1D10A//TBC1D2B//TBC1D10C//TBC1D22B//TBC1D8B//EVI5L//TBC1D9B//TBC1D4//TBC1D14//RASAL1//NF1//RASA1//C-JUN//SEMA4D//THY1//PIN1//ARHGAP1//PIN1//RAP1GDS1//RAD23B//UBQLN4//HSPCB//N4BP1//CLU//PSMD10//SMAD7//GCLC//PXK//RAB…
GO:0019725	cellular homeostasis	Biological process	143	681	2442	16161	1.38967	1.64025e-05	0.000307546	4.78509	TXNRD1//SEPW1//TXNRD2//TXN2//ERP44//DDIT3//SELT//KRIT1//TMX3//GCLC//DNAJC10//AIFM1//AIFM3//TMX4//HEXB//SLC4A1//CCL5//CD40//CCR2//CXCL12//ATP2B4//STC1//ANXA7//CCL8//CCL1//CHRNA7//TRPM8//STIM2//SLC24A2//GPR12//ATP7A//APP//ARF4//ATOX1//FTH1//HAMP//LTF//CP//CYBRD1//ATP6V1C1//ATP6V1D//MFI2//FLVCR1//ATP6V0A4//SCARA5//STEAP3//MON1A//SLC46A1//NUBP1//SLC39A14//AGTR2//NEDD4L//SGK1//CLN6//CXCR4//ADM//KDR//C…
GO:0072358	cardiovascular system development	Biological process	147	704	2442	16161	1.38187	1.69769e-05	0.000315549	4.77014	LEPR//C-JUN//ENG//MEOX2//POFUT1//ANXA2//RAB11A//EPAS1//DLL4//ITGA5//MAPK14//JAG1//HEY1//THY1//HDAC3//VEZF1//RBPJ//EPHB2//HOXA3//PLCD3//PNPLA6//ROBO4//ELK3//AHR//FOXO1//ATP7A//VEGFA//IHH//CTNNB1//CXCL12//PLXND1//SRF//LEF1//NRP1//SFRP2//RAMP2//ADM//KDR//ZMIZ1//MYO1E//AMOT//HOXA13//FOXM1//SMO//AGGF1//FZD4//RASA1//ZFAND5//SFRP5//SYK//CAB39L//BBS4//AHI1//LRP6//GJA1//ACVRL1//TEK//THBS1//CDH13//HSPA12A/…
GO:0072359	circulatory system development	Biological process	147	704	2442	16161	1.38187	1.69769e-05	0.000315549	4.77014	LEPR//C-JUN//ENG//MEOX2//POFUT1//ANXA2//RAB11A//EPAS1//DLL4//ITGA5//MAPK14//JAG1//HEY1//THY1//HDAC3//VEZF1//RBPJ//EPHB2//HOXA3//PLCD3//PNPLA6//ROBO4//ELK3//AHR//FOXO1//ATP7A//VEGFA//IHH//CTNNB1//CXCL12//PLXND1//SRF//LEF1//NRP1//SFRP2//RAMP2//ADM//KDR//ZMIZ1//MYO1E//AMOT//HOXA13//FOXM1//SMO//AGGF1//FZD4//RASA1//ZFAND5//SFRP5//SYK//CAB39L//BBS4//AHI1//LRP6//GJA1//ACVRL1//TEK//THBS1//CDH13//HSPA12A/…
GO:0012502	induction of programmed cell death	Biological process	93	406	2442	16161	1.51593	1.71249e-05	0.000316922	4.76637	PPP3CB//IL23RA//ABCB9//PRR2//CD2//TGFBR1//TGFB1//PPP2R1A//MX1//COL4A3//LALBA//APP//RUNX3//THBS1//TNFRSF8//OGT//PLAGL1//BCL10//IKBKG//SMNDC1//NOD1//ACVR1B//BNIP3L//TRIM35//PDCD7//NSMAF//DAPK2//PRKRA//DRAM2//FEM1B//LEF1//USP7//NDUFS3//ERN1//EI24//IKBIP//UTP11L//MUL1//TP53BP2//PPP1R13B//HIP1//NACC1//AIFM3//STEAP3//LYST//TNFRSF1A//AKAP13//TNFSF10//MAGED1//PSEN2//PSEN1//VAV2//CASP10//TIAM2//NCSTN//RAS…
GO:0006644	phospholipid metabolic process	Biological process	59	229	2442	16161	1.70506	1.73869e-05	0.000320383	4.75978	NCBP2//CHKB//ABHD5//AGPAT1//APOA1//PCYT1A//PI4K2A//CDIPT//SGPP1//SMPD4//SMPD1//SGMS1//SAMD8//SPTLC2//SGMS2//GPAT//FADS1//ACSL6//PIP5K1A//PRDX6//PLD2//LIPG//PLCB3//SCARB1//PIGV//PIGS//PMVK//PIK3CG//PIK3C3//ATM//PIK3R3//PIK3CD//PNPLA6//PDGFRB//PLEK//PIP4K2A//PIKFYVE//PITPNM3//PIK3R1//INPPL1//INPP5B//INPP5A//PIK3C2B//IP6K1//PIP5K1C//OCRL//SYNJ1//MTMR3//MTMR7//MTM1//LPCAT1//SNCA//LYST//PLCB2//PLAA//P…
GO:0045597	positive regulation of cell differentiation	Biological process	95	417	2442	16161	1.50768	1.75811e-05	0.000322571	4.75495	VEGFA//SMO//GFAP//TGFB1//BAMBI//SMAD2//LEF1//BCL9L//WWTR1//MAPK9//MAML1//SYNJ1//RELA//OGT//SOX9//AHI1//NUMB//IHH//IL15RA//FOXP3//GLI2//ADA//IL23RA//CTNNB1//BTK//IL7//SLA-DMA//SART1//PPARD//ID2//FNDC3B//SFRP2//BTG1//BMP6//VDR//CYP27B1//NCOA3//MYB//HMGB1//JAG1//ARNT//GATA2//KDM1A//ACVR1B//MAPK14//SCIN//C-JUN//RHOA//IFNG//CCR5//CXCL12//DAB1//SOCS2//RHOB//DNMT3B//FOXA2//MAP1B//BMPR1B//BMP7//NPPC//BMP…
GO:0050778	positive regulation of immune response	Biological process	86	370	2442	16161	1.53822	1.98035e-05	0.000361794	4.70326	FCER1G//MBL1//KRT1//MASP2//SERPING1//IL23RA//ABCB9//MAVS//TMEM173//TLR1//BCL10//C5AR1//ADA//IL1B//TRAF2//IRAK1//MAPK9//MAP3K1//TLR6//MYD88//C-JUN//NFKBIA//IKBKB//IRAK4//IKBKG//NOD1//CHUK//RELA//TLR5//PELI2//TAB1//MAPK14//MAPKAPK3//UBE2V1//TAB3//PELI3//TICAM2//MAPK10//ELK1//RPS6KA3//MAP2K2//CCR2//IL12RB1//IL27RA//FOXP3//PRR2//C2//C8B//CFP//CRP//C1QC//C1QA//CD3D//CD3E//TXK//SLA-DMA//CD3G//FYN//CSK/…
GO:0006873	cellular ion homeostasis	Biological process	121	561	2442	16161	1.4274	2.08817e-05	0.000379869	4.68023	CCL5//CD40//CCR2//CXCL12//ATP2B4//STC1//ANXA7//CCL8//CCL1//CHRNA7//TRPM8//STIM2//SLC24A2//GPR12//ATP7A//APP//ARF4//ATOX1//FTH1//HAMP//LTF//CP//CYBRD1//ATP6V1C1//ATP6V1D//MFI2//FLVCR1//ATP6V0A4//SCARA5//STEAP3//MON1A//SLC46A1//NUBP1//SLC39A14//AGTR2//NEDD4L//SGK1//CLN6//CXCR4//ADM//KDR//CRHR1//EDNRA//CALCR//XCR1//CXCR3//P2RY1//LPAR2//C5AR1//NPTN//CCKAR//GHRH//CD38//GPR3//LRP6//GNA15//JAK3//CACNA1A…
GO:0030154	cell differentiation	Biological process	411	2279	2442	16161	1.19349	2.11792e-05	0.000382092	4.67409	LAMC3//PTK2B//RAMP2//VEGFA//ADM//KDR//ZMIZ1//MYO1E//AMOT//HOXA13//FOXM1//SMO//AGGF1//FZD4//RASA1//IHH//CCL3L1//RAD21//RUNX2//MEF2D//LEF1//GLI1//WWTR1//NF1//PRR2//SOX9//FKBP8//GATA2//JAG1//DSCAML1//DLL1//CTNNB1//BCMO1//SEMA3F//FGFR4//SIX1//CXCL12//CDK5//FYN//DAB1//NR2F2//SRF//CCKAR//NDEL1//APBB2//GJA1//ID2//PIK3CD//NLE1//HOPX//ADA//TGFBR1//BMP7//WNT4//RBPJ//TXK//VEZF1//MEN1//TGFB1//MAPK14//WNT2B//…
GO:0070727	cellular macromolecule localization	Biological process	209	1064	2442	16161	1.29995	2.12058e-05	0.000382092	4.67355	GCC2//GCC1//RAB6A//IFNG//TGFB1//NFKBIA//ARNTL//RBM22//BCL3//CNTNAP1//KEAP1//MXI1//RAN//TXNIP//TSC2//IPO7//MCM3AP//RAB27A//HPS4//CDC37//YWHAB//KIF13B//TRAK2//NUP54//KATNB1//SYNJ2BP//NLGN1//TRAK1//SYNGR1//KPNA5//KPNA1//IPO5//FYB//CBLB//EGR2//XPO7//NUP214//CALR//SMURF1//SEC63//ATG4C//ICMT//EXOC4//RPL35//RPS15//RPS17//RPS16//RPL7//RPL32//RPL27//RPL8//RPL26L1//SRPR//RPS13//RPS11//SSR3//RPL9//RPL13//RP…
GO:0009628	response to abiotic stimulus	Biological process	150	724	2442	16161	1.37112	2.13315e-05	0.000382092	4.67098	ARNT//CXCR4//TGFBR1//LEPR//CRP//RHOA//RYR2//ADM//KDR//ADAM17//CAPN2//CRHR1//SFTPA1//CCR2//PLD2//THBS1//NPPC//CXCL12//ACE//EPAS1//ATM//SLC2A8//PTGIS//RHOB//EGLN1//SMAD9//SOD2//USF1//PTK2B//TXN2//PKM//CHRNA7//TSC2//CD38//APAF1//CHRNB2//HYOU1//NOS1//ACSL6//NOX4//PLOD1//NF1//ADA//MAPK9//CHI3L1//C-JUN//P2RY1//TXNIP//BTG2//RELA//ACTA1//RCAN1//MAP1B//GLI2//FMO1//PLK3//AQP9//TSC22D3//RAC1//DYNLRB1//APP//…
GO:0009615	response to virus	Biological process	48	176	2442	16161	1.80489	2.13863e-05	0.000382092	4.66986	DDX58//IL23RA//MAVS//TMEM173//IL12RB1//TARBP2//CD8B//B2M//FYN//ARF4//DOCK2//AP2S1//AP1G1//AP2A1//AP2B1//AP2M1//RAC1//TNFAIP3//PRF1//OAS1//FADD//TLR7//LYST//RELA//BNIP3L//SAMHD1//CCL5//MYD88//CXCR4//IFNG//DUOX2//NPC2//FOXP3//CXCL12//IKBKB//IKBKG//CHUK//IFIT2//PRKRA//HMGA1//CCL8//CCL22//CDK6//ABCE1//IFI44//XPR1//HNRNPUL1//BCL3
GO:0006886	intracellular protein transport	Biological process	167	821	2442	16161	1.34616	2.14508e-05	0.000382092	4.66856	GCC2//GCC1//RAB6A//IFNG//TGFB1//NFKBIA//ARNTL//RBM22//BCL3//KEAP1//MXI1//RAN//TXNIP//TSC2//IPO7//MCM3AP//RAB27A//HPS4//CDC37//YWHAB//KIF13B//TRAK2//NUP54//KATNB1//SYNJ2BP//NLGN1//TRAK1//SYNGR1//KPNA5//KPNA1//IPO5//FYB//CBLB//EGR2//XPO7//NUP214//CALR//SMURF1//SEC63//ATG4C//ICMT//EXOC4//RPL35//RPS15//RPS17//RPS16//RPL7//RPL32//RPL27//RPL8//RPL26L1//SRPR//RPS13//RPS11//SSR3//RPL9//RPL13//RPL31//SRP5…
GO:0043967	histone H4 acetylation	Biological process	19	47	2442	16161	2.67534	2.31393e-05	0.000410459	4.63565	OGT//WDR5//MYST2//PHF15//PHF17//PHF16//MYST1//HCFC1//PHF20//BRD4//MSL1//MUC1//SPI1//EPC1//LEF1//KAT5//BRD8//ACTL6A//DMAP1
GO:0022008	neurogenesis	Biological process	223	1148	2442	16161	1.28554	2.3798e-05	0.000420399	4.62346	BCMO1//CXCL12//CDK5//FYN//DAB1//NR2F2//SRF//CCKAR//NDEL1//APBB2//GJA1//VEGFA//SMO//RAC1//CTNNB1//GH1//ID4//ACSL6//LRRK2//NF1//IGF1R//RAB3A//NTNG2//DSCAML1//CNP//CNTN3//SLITRK2//NUMB//DOCK7//CTNNA2//HSPCB//RHOA//NOR-1//ITGA2//COL4A3//MRLC2//ST8SIA4//UNC5B//CDC42//CD72//RHOB//VAV2//PLXND1//SEMA4D//KIF4A//YWHAB//RANBP9//COL4A2//SPTB//ITGA5//ARHGAP39//RGMA//NEO1//TRPC1//TLN1//PTPN11//TRPM2//AP2S1//PL…
GO:0071702	organic substance transport	Biological process	114	524	2442	16161	1.43978	2.42384e-05	0.000426416	4.6155	ADA//YWHAZ//FCER1G//SYK//SLC6A14//SLC7A1//SLC6A19//SLC7A2//SLC7A7//SLC3A1//SLC38A3//SLC1A1//OMC//SLC16A7//CPT1A//SLC6A12//DBI//MTTP//APOA1//PSAP//APOA5//STARD7//CLN8//P2RY1//ACSL6//THBS1//RAE1//NUP153//AAAS//NUP214//NUP54//NUP210//TRIB3//NFKBIA//NR1H2//ABCA1//PTCH1//APBA1//CHRNA3//ADORA2A//SNCA//SNCG//CHRNA7//SLC22A3//SLC16A5//SLCO1A2//SLCO1B3//AQP9//SLC22A12//GH1//PPARD//EDNRA//SLC2A8//STXBP3//S…
GO:0055082	cellular chemical homeostasis	Biological process	128	602	2442	16161	1.40714	2.47247e-05	0.000433189	4.60687	HEXB//SLC4A1//CCL5//CD40//CCR2//CXCL12//ATP2B4//STC1//ANXA7//CCL8//CCL1//CHRNA7//TRPM8//STIM2//SLC24A2//GPR12//ATP7A//APP//ARF4//ATOX1//FTH1//HAMP//LTF//CP//CYBRD1//ATP6V1C1//ATP6V1D//MFI2//FLVCR1//ATP6V0A4//SCARA5//STEAP3//MON1A//SLC46A1//NUBP1//SLC39A14//AGTR2//NEDD4L//SGK1//CLN6//CXCR4//ADM//KDR//CRHR1//EDNRA//CALCR//XCR1//CXCR3//P2RY1//LPAR2//C5AR1//NPTN//CCKAR//GHRH//CD38//GPR3//LRP6//GNA15/…
GO:0034613	cellular protein localization	Biological process	207	1056	2442	16161	1.29727	2.65656e-05	0.000463542	4.57568	GCC2//GCC1//RAB6A//IFNG//TGFB1//NFKBIA//ARNTL//RBM22//BCL3//CNTNAP1//KEAP1//MXI1//RAN//TXNIP//TSC2//IPO7//MCM3AP//RAB27A//HPS4//CDC37//YWHAB//KIF13B//TRAK2//NUP54//KATNB1//SYNJ2BP//NLGN1//TRAK1//SYNGR1//KPNA5//KPNA1//IPO5//FYB//CBLB//EGR2//XPO7//NUP214//CALR//SMURF1//SEC63//ATG4C//ICMT//EXOC4//RPL35//RPS15//RPS17//RPS16//RPL7//RPL32//RPL27//RPL8//RPL26L1//SRPR//RPS13//RPS11//SSR3//RPL9//RPL13//RP…
GO:0034142	toll-like receptor 4 signaling pathway	Biological process	29	89	2442	16161	2.15641	2.76509e-05	0.000480519	4.55829	TNFAIP3//IRAK1//MAPK9//MAP3K1//TLR6//MYD88//C-JUN//NFKBIA//IKBKB//IRAK4//IKBKG//NOD1//CHUK//RELA//PELI2//TAB1//S100A14//MAPK14//MAPKAPK3//UBE2V1//TAB3//PELI3//IKBKE//TICAM2//MAPK10//ELK1//RPS6KA3//RIPK1//MAP2K2
GO:0007610	behavior	Biological process	104	471	2442	16161	1.46129	2.8893e-05	0.000500071	4.53921	CHRNB2//APP//CCKAR//STS//EGR2//CALB1//GRPR//PPP3CB//C-JUN//FYN//AAAS//EPHB2//SYNJ1//SLC24A2//DLG4//PLK2//CRHR1//ITGA5//TRPM7//CHRNA7//SRF//RASGRF1//NTF4//SHANK1//RGS14//SGK1//HPRT1//ATP7A//NPY1R//ADORA2A//MCOLN3//CHRNA3//SOD2//ADCY5//APBA1//STRN//DAB1//EFNB3//HEXA//ATG7//CLN8//HCRTR1//PYY//ADM2//DYNLRB1//NOR-1//BBS4//GABRG2//BTG2//SNCA//CDK5//CXCL12//PARK7//SNCG//PBX3//CNP//FOXA2//LGI4//TANC1//NF…
GO:2000145	regulation of cell motility	Biological process	89	390	2442	16161	1.51025	2.99282e-05	0.0005159	4.52392	ADA//PECAM1//ICAM-1//TEK//SCARB1//KDR//BMPR2//NRP1//ACVRL1//NR2F2//KRIT1//MACF1//SOX9//PTK2B//CCL5//THBS1//RARRES2//TGFB1//ADAM17//CCR2//ACE//VTN//HMGB1//PDGFRB//NOX4//IGFBP5//PN-1//SST//CDK5//PLXND1//TBCCD1//HACE1//JAG1//GAB1//PLXNA2//SGK3//SGK1//RAC1//INSR//RHOA//IGF1R//PLD2//TFAP2A//CDH13//RHOB//SEMA4D//CYR61//ITGA5//LEF1//F2R//VCL//CCR5//MAGI3//PTPRK//STK24//SRF//NISCH//BCR//THY1//ARAP3//PTPR…
GO:0002253	activation of immune response	Biological process	75	316	2442	16161	1.57071	3.13577e-05	0.000538371	4.50366	MBL1//KRT1//MASP2//SERPING1//MAVS//TMEM173//TLR1//BCL10//C5AR1//FCER1G//IRAK1//MAPK9//MAP3K1//TLR6//MYD88//C-JUN//NFKBIA//IKBKB//IRAK4//IKBKG//NOD1//CHUK//RELA//TLR5//PELI2//TAB1//MAPK14//MAPKAPK3//UBE2V1//TAB3//PELI3//TICAM2//MAPK10//ELK1//RPS6KA3//MAP2K2//C2//C8B//CFP//CRP//C1QC//C1QA//CD3D//CD3E//TXK//FOXP3//SLA-DMA//CD3G//FYN//CSK//PIK3CD//FYB//CACNB3//KCNN4//ADA//TYRO3//TNFAIP3//IKBKE//RIPK1…
GO:0002274	myeloid leukocyte activation	Biological process	30	94	2442	16161	2.11211	3.17223e-05	0.000542451	4.49864	HMGB1//C-JUN//SNCA//SYK//TLR1//TLR7//FCER1G//YWHAZ//PI4K2A//PTPRE//PRR2//TLR4//ADAM-9//CCL5//SLC7A2//BPI//THBS1//PIK3CG//S100A12//PIK3CD//MS4A2//CRHR1//PLD2//CCL3L1//VAMP7//CCR2//STXBP3//BCR//CD48//FYB
GO:0048870	cell motility	Biological process	169	839	2442	16161	1.33305	3.35261e-05	0.000568746	4.47462	CXCL12//CAP1//SEMA3F//LEF1//SMO//CDK5//FYN//DAB1//NR2F2//SRF//CCKAR//NDEL1//APBB2//GJA1//EPHB4//CCL5//CXCR4//PIK3CG//CCR5//HMGB1//CCL3L1//PTPRO//PIK3CD//RAC1//VEGFA//ADA//PECAM1//ICAM-1//AMOT//EPHA8//VCAN//TGFBR1//HMGCR//TEK//SCARB1//KDR//BMPR2//NRP1//ACVRL1//KRIT1//PKN2//PKN3//MACF1//SOX9//PTK2B//THBS1//RARRES2//ZFAND5//TGFB1//ADAM17//CCR2//EAF1//ACE//VTN//PDGFRB//NOX4//IGFBP5//MMP14//TGFBR3//JU…
GO:0051674	localization of cell	Biological process	169	839	2442	16161	1.33305	3.35261e-05	0.000568746	4.47462	CXCL12//CAP1//SEMA3F//LEF1//SMO//CDK5//FYN//DAB1//NR2F2//SRF//CCKAR//NDEL1//APBB2//GJA1//EPHB4//CCL5//CXCR4//PIK3CG//CCR5//HMGB1//CCL3L1//PTPRO//PIK3CD//RAC1//VEGFA//ADA//PECAM1//ICAM-1//AMOT//EPHA8//VCAN//TGFBR1//HMGCR//TEK//SCARB1//KDR//BMPR2//NRP1//ACVRL1//KRIT1//PKN2//PKN3//MACF1//SOX9//PTK2B//THBS1//RARRES2//ZFAND5//TGFB1//ADAM17//CCR2//EAF1//ACE//VTN//PDGFRB//NOX4//IGFBP5//MMP14//TGFBR3//JU…
GO:0006917	induction of apoptosis	Biological process	91	402	2442	16161	1.49809	3.38608e-05	0.000572153	4.4703	PPP3CB//IL23RA//ABCB9//PRR2//LYST//TNFRSF1A//AKAP13//TNFSF10//MAGED1//PSEN2//PSEN1//VAV2//CASP10//TIAM2//NCSTN//RASGRF1//ARHGEF9//DPF2//TRAF2//PLEKHG5//MAGED2//VAV1//ARHGEF12//RIPK1//RAC1//BTK//ARHGEF3//BID//FADD//RYR2//SST//XIAP//YWHAB//CUL2//APAF1//NMT1//SART1//SFN//ATM//CIDE-B//IKBKE//ABL1//STK24//MAPK9//ADORA2A//TP53//HIPK1//HIPK2//BCL3//RAB27A//RRP8//CD2//TGFBR1//TGFB1//PPP2R1A//MX1//COL4A3/…
GO:0009612	response to mechanical stimulus	Biological process	38	131	2442	16161	1.91971	3.46713e-05	0.000583542	4.46003	IRF1//MAP3K1//MYD88//SOX9//TNFRSF1A//IL1B//CD40//SFTPA1//FADD//TLR7//BCL10//TLR5//CHEK1//MAP3K14//MAP3K2//PDE2A//FOXP3//FYN//TRPA1//PN-1//JUP//TCAP//MAPK9//RHOA//CHI3L1//C-JUN//THBS1//CXCL12//P2RY1//TXNIP//BTG2//RELA//RHOB//ACTA1//PTK2B//RCAN1//MAP1B//GLI2
GO:0034134	toll-like receptor 2 signaling pathway	Biological process	26	77	2442	16161	2.23463	3.54658e-05	0.000594573	4.45019	TNFAIP3//IRAK1//MAPK9//MAP3K1//TLR6//MYD88//C-JUN//NFKBIA//IKBKB//IRAK4//IKBKG//NOD1//CHUK//RELA//PELI2//TAB1//MAPK14//MAPKAPK3//UBE2V1//TAB3//PELI3//TICAM2//MAPK10//ELK1//RPS6KA3//MAP2K2
GO:0031175	neuron projection development	Biological process	147	714	2442	16161	1.36252	3.58461e-05	0.000598602	4.44556	IGF1R//RAB3A//NTNG2//CCKAR//DSCAML1//CNP//CNTN3//SLITRK2//NUMB//DOCK7//CTNNA2//HSPCB//RHOA//NOR-1//ITGA2//COL4A3//MRLC2//ST8SIA4//UNC5B//CDC42//FYN//CD72//RHOB//VAV2//PLXND1//SEMA4D//KIF4A//YWHAB//RANBP9//COL4A2//SPTB//ITGA5//ARHGAP39//RGMA//NEO1//TRPC1//TLN1//PTPN11//TRPM2//AP2S1//PLXNA2//APBB2//DLG3//EPHA8//PLXNC1//AP2A1//GLI2//CNTNAP1//PIP5K1C//SEMA6A//RPS6KA3//CAP2//ARHGEF12//CACNB3//CACNB2//…
GO:0065007	biological regulation	Biological process	1607	10055	2442	16161	1.05769	3.62048e-05	0.000602239	4.44123	KPNA1//IL7R//SMARCAD1//MRE11A//RFC5//MCM3//MCM4//XPC//WEE1//RBBP8//POLA1//RAD9A//CDT1//FOXN3//MAPK14//PTPN11//FBXO6//CLOCK//CCNG1//CDC37//CCNC//BCCIP//CCNK//CDK7//BACH1//BRD4//ABL1//VDR//HOPX//GATA2//IFNG//ENG//RARG//PLK3//TP53//PPARD//XPO1//PKIA//JUP//CTNNB1//RUNX3//CAV1//EDNRB//SPI1//EPC1//DNMT1//ID2//TXNIP//NFKB1//TFAP2A//EHMT2//KDM1A//EFNA1//ID4//TFAP2C//PER1//ZBTB10//MYB//SEMA4D//TBX18//NR2F…
GO:0048869	cellular developmental process	Biological process	437	2453	2442	16161	1.17898	3.73682e-05	0.000619182	4.4275	VDR//JUP//HMGB1//MAPK14//SHROOM3//CAP1//TFCP2L1//NOX4//LAMC3//PTK2B//RAMP2//VEGFA//ADM//KDR//ZMIZ1//MYO1E//AMOT//HOXA13//FOXM1//SMO//AGGF1//FZD4//RASA1//IHH//CCL3L1//RAD21//RUNX2//MEF2D//LEF1//GLI1//WWTR1//NF1//PRR2//SOX9//FKBP8//GATA2//JAG1//DSCAML1//DLL1//CTNNB1//BCMO1//SEMA3F//FGFR4//SIX1//CXCL12//CDK5//FYN//DAB1//NR2F2//SRF//CCKAR//NDEL1//APBB2//GJA1//ID2//PIK3CD//NLE1//HOPX//ADA//TGFBR1//BMP…
GO:0048666	neuron development	Biological process	164	812	2442	16161	1.33663	3.78018e-05	0.000623948	4.42249	RAC1//IGF1R//RAB3A//NTNG2//CCKAR//DSCAML1//CNP//CNTN3//SLITRK2//NUMB//DOCK7//CTNNA2//HSPCB//RHOA//NOR-1//ITGA2//COL4A3//MRLC2//ST8SIA4//UNC5B//CDC42//FYN//CD72//RHOB//VAV2//PLXND1//SEMA4D//KIF4A//YWHAB//RANBP9//COL4A2//SPTB//ITGA5//ARHGAP39//RGMA//NEO1//TRPC1//TLN1//PTPN11//TRPM2//AP2S1//PLXNA2//APBB2//DLG3//EPHA8//PLXNC1//AP2A1//GLI2//CNTNAP1//PIP5K1C//SEMA6A//RPS6KA3//CAP2//ARHGEF12//CACNB3//CA…
GO:0048545	response to steroid hormone stimulus	Biological process	78	334	2442	16161	1.54551	3.98558e-05	0.000655321	4.39951	ENG//AHR//GH1//TGFB1//NPY1R//CTNNB1//INSIG1//AURKA//SLC34A2//TXNIP//SOCS2//NR2F2//CALR//CD38//RNF14//LSAMP//MMP15//WFDC1//MAP1B//DUSP1//THBS1//RELA//NME1//CDK4//VDR//PGR//RARG//NR1I2//PPARD//NR3C2//NOR-1//AR//BMP7//HNF4A//PGRMC2//NR1H2//NR2E1//RORA//ESRRA//NR2C2//NR2F6//NR5A2//RORC//NR3C1//SGK1//STAR//TGFBR1//LEPR//CYP27B1//GHRHR//STS//RCAN1//ZNF366//NOS1//RHOA//IL10//ADM//ADAM-9//SFTPA1//CALCR//…
GO:0031327	negative regulation of cellular biosynthetic process	Biological process	183	923	2442	16161	1.31212	4.08153e-05	0.000668526	4.38918	VDR//HOPX//GATA2//IFNG//ENG//RARG//PLK3//TP53//PPARD//XPO1//PKIA//JUP//CTNNB1//RUNX3//CAV1//EDNRB//SPI1//EPC1//DNMT1//ID2//FOXN3//TXNIP//NFKB1//TFAP2A//EHMT2//KDM1A//EFNA1//ID4//TFAP2C//PER1//ZBTB10//MYB//SEMA4D//TBX18//NR2F2//IGBP1//MXI1//PER2//SATB1//PSMD10//SIX1//LIN52//LPIN1//DNMT3B//CALR//HDAC3//FOXM1//CBX4//KAT5//MEIS2//ATF7IP//HCFC2//CBX2//SMO//NR2F6//PHF21A//TSC22D3//TFCP2L1//ZNF366//SALL…
GO:0045087	innate immune response	Biological process	100	453	2442	16161	1.46091	4.13033e-05	0.000673938	4.38401	MBL1//KRT1//MASP2//SERPING1//MAVS//TMEM173//TLR1//BCL10//IRAK1//MAPK9//MAP3K1//TLR6//MYD88//C-JUN//NFKBIA//IKBKB//IRAK4//IKBKG//NOD1//CHUK//RELA//TLR5//PELI2//TAB1//MAPK14//MAPKAPK3//UBE2V1//TAB3//PELI3//TICAM2//MAPK10//ELK1//RPS6KA3//MAP2K2//PRR2//CFP//LYST//IKBKE//RIPK1//S100A14//TLR7//CYP27B1//HMGB1//SNCA//IL23RA//SLC30A8//RAB27A//SAMHD1//CCL5//POLR3D//TRAFD1//TYRO3//DUSP10//PARP9//IRF1//ICAM-…
GO:0002275	myeloid cell activation involved in immune response	Biological process	17	41	2442	16161	2.74402	4.20151e-05	0.000682945	4.37659	SYK//TLR1//TLR7//FCER1G//YWHAZ//PI4K2A//PIK3CG//S100A12//PIK3CD//MS4A2//CRHR1//PLD2//CCL3L1//VAMP7//CCR2//STXBP3//BCR
GO:0006700	C21-steroid hormone biosynthetic process	Biological process	10	17	2442	16161	3.8929	4.25805e-05	0.000689513	4.37079	STAR//FSHB//ADM//STARD3//HSD3B1//DKK3//REST//BMP6//WNT4//AKR1B1
GO:0043401	steroid hormone mediated signaling pathway	Biological process	22	61	2442	16161	2.3868	4.45868e-05	0.000719277	4.35079	NR3C1//SGK1//VDR//PGR//RARG//NR1I2//PPARD//NR3C2//NOR-1//AR//BMP7//HNF4A//PGRMC2//NR1H2//NR2F2//NR2E1//RORA//ESRRA//NR2C2//NR2F6//NR5A2//RORC
GO:0007033	vacuole organization	Biological process	21	57	2442	16161	2.43819	4.59017e-05	0.000737706	4.33817	PIK3C3//ULK1//ATG12//ATG4C//MAP1LC3B//WIPI2//ATG13//GBA//HPS1//HPS4//LYST//HEXA//ABCA1//VPS18//CLVS2//NAGPA//HOOK1//CLN8//AKTIP//CLN6//MTM1
GO:0051960	regulation of nervous system development	Biological process	93	416	2442	16161	1.47949	4.60961e-05	0.000738056	4.33634	VEGFA//SMO//LRRK2//NF1//GFAP//RNF10//CCDC88A//PN-1//HMGB1//NME1//PTK7//NPTN//CBFA2T2//PTK2B//CAMK1D//KATNB1//ACSL6//IL15RA//ITM2C//INPPL1//LSAMP//PTPRO//SYNJ1//RELA//EDNRB//GLI2//GLI1//SMURF1//CCR5//SEMA4F//NEFL//CTNNB1//DLL1//DAB1//TFAP2A//S1PR5//CDK5RAP1//SIX1//RHOA//APP//BMP7//ID2//RHOB//ID4//JAG1//CALR//CNTN3//FOXA2//DTX4//REST//IFNG//CXCL12//SOCS2//BMP6//DNMT3B//MAP1B//NDEL1//SOX9//KDR//EPHB…
GO:0007399	nervous system development	Biological process	315	1712	2442	16161	1.21767	4.91616e-05	0.000783459	4.30837	BCMO1//CXCL12//CDK5//FYN//DAB1//NR2F2//SRF//CCKAR//NDEL1//APBB2//GJA1//BCL10//TSC1//RGMA//TSC2//DEAF1//IFT122//BBS4//APAF1//LRP6//PTCH1//VEGFA//SMO//RAC1//CTNNB1//GH1//ID4//ACSL6//LRRK2//NF1//IGF1R//RAB3A//NTNG2//DSCAML1//CNP//CNTN3//SLITRK2//NUMB//DOCK7//CTNNA2//HSPCB//RHOA//NOR-1//ITGA2//COL4A3//MRLC2//ST8SIA4//UNC5B//CDC42//CD72//RHOB//VAV2//PLXND1//SEMA4D//KIF4A//YWHAB//RANBP9//COL4A2//SPTB//…
GO:0046903	secretion	Biological process	152	747	2442	16161	1.34662	4.92984e-05	0.000783459	4.30717	PHEROC//CCKAR//ADA//SNCA//YWHAZ//FCER1G//SYK//PI4K2A//PECAM1//VCL//TGFB1//VEGFA//CALU//APP//APOA1//FGG//THBS1//SERPING1//PSAP//F13A1//LAMP2//SCG3//BRPF3//TLN1//ACTN2//ACTN1//IL10//ABCA1//ADORA2A//AGTR2//NPR1//NLGN1//CCL5//CCL8//ARFGEF2//VPS33A//RAB8A//PLEK//STXBP3//EXOC6//SYTL2//GAD2//SLC22A2//GLS//RAB14//SLC6A12//AP2S1//AP3M2//ROPN1//TSC22D3//SLC29A1//CYP27B1//ATP7A//SOCS2//NME1//IFNG//IL1B//SLC…
GO:0050767	regulation of neurogenesis	Biological process	86	379	2442	16161	1.5017	5.02362e-05	0.000795406	4.29898	VEGFA//SMO//LRRK2//NF1//GFAP//RNF10//CCDC88A//PN-1//HMGB1//NME1//PTK7//NPTN//CBFA2T2//PTK2B//CAMK1D//KATNB1//ACSL6//IL15RA//ITM2C//INPPL1//LSAMP//PTPRO//SYNJ1//RELA//EDNRB//SMURF1//CCR5//SEMA4F//NEFL//DLL1//DAB1//TFAP2A//S1PR5//CDK5RAP1//SIX1//RHOA//APP//BMP7//ID2//RHOB//ID4//JAG1//CALR//CNTN3//FOXA2//DTX4//REST//IFNG//CXCL12//SOCS2//BMP6//DNMT3B//MAP1B//GLI2//NDEL1//SOX9//KDR//EPHB2//ULK1//SEMA4…
GO:0009890	negative regulation of biosynthetic process	Biological process	185	939	2442	16161	1.30385	5.364e-05	0.000846166	4.27051	VDR//HOPX//GATA2//IFNG//ENG//RARG//PLK3//TP53//PPARD//XPO1//PKIA//JUP//CTNNB1//RUNX3//CAV1//EDNRB//SPI1//EPC1//DNMT1//ID2//FOXN3//TXNIP//NFKB1//TFAP2A//EHMT2//KDM1A//EFNA1//ID4//TFAP2C//PER1//ZBTB10//MYB//SEMA4D//TBX18//NR2F2//IGBP1//MXI1//PER2//SATB1//PSMD10//SIX1//LIN52//LPIN1//DNMT3B//CALR//HDAC3//FOXM1//CBX4//KAT5//MEIS2//ATF7IP//HCFC2//CBX2//SMO//NR2F6//PHF21A//TSC22D3//TFCP2L1//ZNF366//SALL…
GO:0060627	regulation of vesicle-mediated transport	Biological process	53	207	2442	16161	1.69445	5.44502e-05	0.000855789	4.264	MTMR2//DLG4//GH1//SCYL2//AHI1//NAPA//CDC42//SNAP23//SYT1//CDH13//TSC2//AP2S1//SYNJ2BP//RAB5C//ABL1//EHD4//ANXA2//RAB3A//MS4A2//FCER1G//CRHR1//PLD2//CCR2//SYK//BCR//SNCA//NEDD4L//RAB27A//STXBP5//STXBP3//REST//CDK5//VTN//LDLRAP1//APOA5//HIP1//SYNJ1//RAC1//NR1H2//SCARB1//CSK//GATA2//SFTPA1//MBL1//CALR//CAMK1D//RNF139//TNK2//HMGB1//MAP2K2//PRKAA1//SLC30A8//NRP1
GO:0030155	regulation of cell adhesion	Biological process	61	248	2442	16161	1.6278	5.61218e-05	0.000877734	4.25087	CASK//NF1//RASA1//CCL21//CDH13//PTK2B//CDK6//UTRN//ST8SIA4//DAB1//ARHGDIB//ADAM22//SIPA1//THBS1//ITGA5//HSD17B12//CCDC80//TBCD//FZD4//PTPRO//EPHA7//WNT4//TGFB1//LEF1//CCR5//TBX18//SMAD7//PIK3CG//EFNA1//PTPN11//EPHA8//PDE3B//ADAM-9//SYK//SFRP2//ADA//CCL5//RHOA//IFNG//VEGFA//PLD2//RHOB//VAV1//MACF1//TEK//KDR//TSC1//PTPRJ//ACVRL1//PN-1//PRKG1//FOXA2//PPP2R1A//ENG//NPTN//SRF//CYTH2//FAF1//NUAK1//ABL1…
GO:0042446	hormone biosynthetic process	Biological process	16	38	2442	16161	2.7865	5.62571e-05	0.000877734	4.24982	AKR1B1//STAR//FSHB//ADM//STARD3//HSD3B1//HSD17B8//ARNT//KDM1A//DKK3//REST//BMP6//WNT4//TRERF1//GH1//IGF1R
GO:0002218	activation of innate immune response	Biological process	37	129	2442	16161	1.89817	5.70022e-05	0.000886126	4.24411	TLR1//BCL10//IRAK1//MAPK9//MAP3K1//TLR6//MYD88//C-JUN//NFKBIA//IKBKB//IRAK4//IKBKG//NOD1//CHUK//RELA//TLR5//PELI2//TAB1//MAPK14//MAPKAPK3//UBE2V1//TAB3//PELI3//TICAM2//MAPK10//ELK1//RPS6KA3//MAP2K2//TYRO3//TNFAIP3//IKBKE//RIPK1//S100A14//TLR7//XIAP//MAVS//TMEM173
GO:0032269	negative regulation of cellular protein metabolic process	Biological process	90	402	2442	16161	1.48163	5.74179e-05	0.000889353	4.24095	PPP2R1A//RGS4//IL17RD//DUSP10//RGS3//SPRED2//DUSP1//TGFB1//IMPACT//SNCA//LRP6//WWTR1//DNAJC10//MEN1//ADORA2A//SFN//GADD45G//THY1//TSC2//SH3BP5//TARBP2//TRIB3//SMAD7//PTGFRN//IGFBP5//EIF4A3//PRKAA1//TSC1//SAMD4A//RNF139//RFC4//CALR//CAPRIN1//SAMD4B//IGF2BP1//FOXP3//CDK5//VPS28//N4BP1//GCLC//TNFAIP3//C-JUN//ENG//RBM4B//HSPCB//CNKSR3//SET//EIF2C4//YWHAB//HNF4A//BMP7//STK38//INPPL1//SMPD1//RGS14//PTP…
GO:0007507	heart development	Biological process	78	338	2442	16161	1.52722	6.10967e-05	0.000939598	4.21398	IHH//SRF//CAB39L//BBS4//AHI1//SMO//LRP6//GJA1//INSR//ENG//VEGFA//TAB1//ZMIZ1//EPHB4//TBX2//BAZ1B//PTCH1//JUP//CTNNB1//RYR2//DVL3//C-JUN//NPY1R//TFAP2A//SIX1//SFRP2//TBX18//ID2//SOX9//EFNA1//HEY1//AHR//HOXA13//SALL1//MEF2D//TCAP//SCUBE1//ECE2//ACTA1//IFT122//NOX4//PDGFRB//TSC1//CALR//FOXP1//WNT2//TGFBR3//SMAD7//ATG7//SMAD2//RBP4//TEK//ADAMTS1//REST//PPP3CB//TGFBR1//HOPX//OXCT1//RAMP2//CASQ2//POFUT…
GO:0048468	cell development	Biological process	260	1385	2442	16161	1.24236	6.11014e-05	0.000939598	4.21395	LAMC3//PTK2B//PRR2//SEMA3F//LEF1//SMO//TGFBR1//SOX9//BMP7//WNT4//RBPJ//VEZF1//HOXA13//VEGFA//PGR//GJA1//TFCP2L1//GLI2//MEN1//RAC1//HEY1//EFNA1//CDK6//CDC42//TFAP2A//CTNNB1//SALL1//IFNG//IHH//RARG//CXCL12//OSGIN2//DEAF1//RAN//BTG1//EHMT2//ODF2//BBS4//HOOK1//VPS28//RBM8A//LRRK2//NF1//IGF1R//RAB3A//NTNG2//CCKAR//DSCAML1//CNP//CNTN3//SLITRK2//NUMB//DOCK7//CTNNA2//HSPCB//RHOA//NOR-1//ITGA2//COL4A3//MR…
GO:0006996	organelle organization	Biological process	365	2022	2442	16161	1.19463	6.18684e-05	0.000947983	4.20853	AKT3//RPS13//KIF23//RPS15//RPS17//PIK3C3//ULK1//ATG12//ATG4C//MAP1LC3B//WIPI2//ATG13//INO80//GORASP1//PES1//RBM8A//CNP//NDEL1//CCDC88A//NEFL//DOCK7//CCDC88B//XPO1//CDC20//MAPRE1//PMF1//DSN1//RANGAP1//CENPM//NUDC//KIF2C//CENPI//CKAP5//RCC2//STAG1//CLASP1//KIF2A//LPIN1//MUL1//RAD23B//XPC//RFC5//POLA1//XRCC6//SUPV3L1//TERF2//GAS2L1//MAP1S//MAP1B//CAPN6//TLK1//TLK2//MAPK9//C-JUN//ATP7A//SFN//SOD2//SO…
GO:0043122	regulation of I-kappaB kinase/NF-kappaB cascade	Biological process	48	183	2442	16161	1.73585	6.29904e-05	0.000961728	4.20073	NFKBIA//PSMD10//FAF1//G3BP2//IRAK1//TRAF5//TLR6//MYD88//RHOA//LGALS9//TNFRSF1A//PLK2//CD40//CTNNB1//TNFSF10//CCL21//FADD//MAVS//IKBKB//BCL10//IKBKG//NOD1//CHUK//RELA//RHOB//PELI2//GOLT1B//CASP10//CC2D1A//UBE2V1//MAP3K3//NEK6//ZDHHC17//MUL1//SLC35B2//PLEKHG5//GJA1//PELI3//IKBKE//MAP3K14//TICAM2//F2R//TERF2IP//RIPK1//OTUD7B//TLE1//TNFAIP3//IL1B
GO:0034130	toll-like receptor 1 signaling pathway	Biological process	25	75	2442	16161	2.20598	6.34595e-05	0.000965443	4.1975	IRAK1//MAPK9//MAP3K1//TLR6//MYD88//C-JUN//NFKBIA//IKBKB//IRAK4//IKBKG//NOD1//CHUK//RELA//PELI2//TAB1//MAPK14//MAPKAPK3//UBE2V1//TAB3//PELI3//TICAM2//MAPK10//ELK1//RPS6KA3//MAP2K2
GO:0008610	lipid biosynthetic process	Biological process	96	436	2442	16161	1.45716	6.46931e-05	0.000980719	4.18914	PTGES//PTGIS//ST8SIA4//NCBP2//SCD//SCD5//CHKB//MOGAT2//ABHD5//AGPAT1//APOA1//PCYT1A//PI4K2A//CDIPT//UGCG//SGMS1//SAMD8//SPTLC2//SGMS2//TRERF1//TFCP2L1//SDR42E2//INSIG1//HMGCR//PMVK//NSDHL//NPC1L1//HMGCS1//DHCR24//STAR//HSD17B4//ACOT8//HSD3B7//AKR1B1//FSHB//ADM//STARD3//HSD3B1//HSD17B8//FAR1//GPAT//FADS1//ACSL6//PIP5K1A//B3GNT5//FITM2//SCARB1//NR1H2//PIGV//PIGS//ELOVL3//ELOVL1//GGT1//ALOX5AP//ALOX…
GO:0048513	organ development	Biological process	398	2226	2442	16161	1.18326	6.4959e-05	0.000981271	4.18736	BMPR1B//SOX9//BMP1//AHR//FSHB//VEGFA//KDR//PGR//LEPR//ADAMTS1//HMGB1//BMP6//HIPK2//BMP7//ID2//APH1A//NF1//BCMO1//SEMA3F//LEF1//SMO//FGFR4//SIX1//PIK3CD//TGFBR1//ARL3//ACE//TFAP2A//TSC1//RRM2B//PYGO2//MME//GLI2//TIMELESS//WNT4//RBPJ//TXK//C-JUN//TGFBR3//QDPR//CTNNB1//AK3L1//RELA//SOD2//PKM//KLF6//FSCN1//ATG7//HDAC3//FOXM1//ADA//HSPCB//GATA2//ADM//EPAS1//STOX2//ACVR1B//NSDHL//IHH//SRF//CAB39L//BBS4…
GO:0003018	vascular process in circulatory system	Biological process	34	116	2442	16161	1.93974	6.96908e-05	0.00104904	4.15682	ADRA1D//AGTR2//SOD2//ADM//KDR//NOS3//NPPC//CPS1//NOS1//EDNRA//EDNRB//RAP1GDS1//EDN1//ACE//EDN3//KEL//ECE2//ADORA2A//P2RY1//NPR1//TEK//RAMP2//AMOT//PTPRJ//PDE2A//VEGFA//BMPR2//RHOA//NPY1R//RHOB//ALOX5//CD38//AHR//GCLC
GO:0007249	I-kappaB kinase/NF-kappaB cascade	Biological process	55	219	2442	16161	1.66204	7.01592e-05	0.00105239	4.15392	TLR7//IKBKB//CHUK//IKBKAP//NFKBIA//PSMD10//FAF1//G3BP2//BCL3//RHOA//IL1B//BMP7//IRAK1//TRAF5//TLR6//MYD88//LGALS9//TNFRSF1A//PLK2//CD40//CTNNB1//TNFSF10//CCL21//FADD//MAVS//BCL10//IKBKG//NOD1//RELA//RHOB//PELI2//GOLT1B//CASP10//CC2D1A//UBE2V1//MAP3K3//NEK6//ZDHHC17//MUL1//SLC35B2//PLEKHG5//GJA1//PELI3//IKBKE//MAP3K14//TICAM2//F2R//TERF2IP//RIPK1//OTUD7B//TLE1//TNFAIP3//TAB1//TAB3//TNIP2
GO:2000113	negative regulation of cellular macromolecule biosynthetic process	Biological process	171	862	2442	16161	1.31284	7.08428e-05	0.00105893	4.1497	VDR//HOPX//GATA2//IFNG//ENG//RARG//PLK3//TP53//PPARD//XPO1//PKIA//JUP//CTNNB1//RUNX3//CAV1//EDNRB//SPI1//EPC1//DNMT1//ID2//FOXN3//TXNIP//NFKB1//TFAP2A//EHMT2//KDM1A//EFNA1//ID4//TFAP2C//PER1//ZBTB10//MYB//SEMA4D//TBX18//NR2F2//IGBP1//MXI1//PER2//SATB1//PSMD10//SIX1//LIN52//LPIN1//DNMT3B//CALR//HDAC3//FOXM1//CBX4//KAT5//MEIS2//ATF7IP//HCFC2//CBX2//SMO//NR2F6//PHF21A//TSC22D3//TFCP2L1//ZNF366//SALL…
GO:0070271	protein complex biogenesis	Biological process	146	718	2442	16161	1.34571	7.16201e-05	0.00106508	4.14497	CALR//SOX9//PPP2R1A//OCLN//CD40//SLA-DMA//SLC7A7//CASK//RANBP9//KCNQ5//IKBKAP//RIMS1//KIFAP3//HMGA1//SLC9A3R2//SLC9A3R1//SHANK1//SNAP23//CHAF1B//APBA1//MAGI1//PPIH//CLGN//DLG4//APCS//HSPA4//SRP54//TBCD//RP2//CHRNA3//CD3E//PTK2B//FMOD//SMAD1//TGFB1//SMAD2//ZFYVE9//NAPA//SYNJ1//HMGB1//TCAP//ARPC1A//ARPC5//RASA1//KANK1//RHOA//CCL21//RHOB//RAC1//RAP1GDS1//SNCA//MAPRE1//SGK1//MAP1B//CDC42//EIF4EBP1//F…
GO:0006952	defense response	Biological process	190	973	2442	16161	1.2923	7.17525e-05	0.00106508	4.14416	IL1B//FCER1G//MBL1//KRT1//MASP2//SERPING1//MAVS//TMEM173//TLR1//BCL10//DDX58//IL23RA//IL12RB1//TGFB1//F2R//PRF1//CCR5//CCR2//HMGB1//RBPJ//ALOX5//KL//SLC7A2//ALOX5AP//F12//ANO6//THBS1//YWHAZ//SYK//PIK3CG//CCL5//FOXP3//PIK3CD//IRAK1//MAPK9//MAP3K1//TLR6//MYD88//C-JUN//NFKBIA//IKBKB//IRAK4//IKBKG//NOD1//CHUK//RELA//TLR5//PELI2//TAB1//MAPK14//MAPKAPK3//UBE2V1//TAB3//PELI3//TICAM2//MAPK10//ELK1//RPS6K…
GO:0006954	inflammatory response	Biological process	79	345	2442	16161	1.51541	7.25231e-05	0.00107279	4.13952	IL1B//FCER1G//SERPING1//TGFB1//F2R//CCR5//CCR2//HMGB1//RBPJ//ALOX5//KL//SLC7A2//ALOX5AP//F12//ANO6//THBS1//YWHAZ//SYK//PIK3CG//CCL5//FOXP3//FCGR2B//CRP//APCS//IL22//TSC2//SAAL1//CD59//MYD88//GGT1//PARK7//XIAP//RELA//MGLL//TEK//ADORA2A//BCR//CHRNA7//TYRO3//TNFAIP3//ADA//TNFRSF1A//CCL3L1//ACE//TLR7//PDE2A//DUSP10//CXCR4//IL13//CHI3L1//IL1A//IL10//MS4A2//PRDX5//CD40//XCR1//IL17A//LY75//AGTR2//ITGAL/…
GO:0000902	cell morphogenesis	Biological process	181	921	2442	16161	1.30059	7.44583e-05	0.00109762	4.12809	LAMC3//TGFBR1//SOX9//BMP7//WNT4//RBPJ//HOXA13//RAC1//HEY1//EFNA1//CTNNB1//SALL1//IFNG//GJA1//IHH//IGF1R//RAB3A//NTNG2//CCKAR//DSCAML1//CNP//CNTN3//SLITRK2//NUMB//DOCK7//CTNNA2//HSPCB//RHOA//NOR-1//ITGA2//COL4A3//MRLC2//ST8SIA4//UNC5B//CDC42//FYN//CD72//RHOB//VAV2//PLXND1//SEMA4D//KIF4A//YWHAB//RANBP9//COL4A2//SPTB//ITGA5//ARHGAP39//RGMA//NEO1//TRPC1//TLN1//PTPN11//TRPM2//AP2S1//PLXNA2//APBB2//DLG…
GO:0016477	cell migration	Biological process	156	777	2442	16161	1.3287	7.95484e-05	0.00116862	4.09937	CXCL12//CAP1//SEMA3F//LEF1//SMO//CDK5//FYN//DAB1//NR2F2//SRF//CCKAR//NDEL1//APBB2//GJA1//EPHB4//CCL5//CXCR4//PIK3CG//CCR5//HMGB1//CCL3L1//PTPRO//PIK3CD//RAC1//VEGFA//ADA//PECAM1//ICAM-1//AMOT//EPHA8//VCAN//TGFBR1//HMGCR//TEK//SCARB1//KDR//BMPR2//NRP1//ACVRL1//KRIT1//PKN2//PKN3//MACF1//SOX9//PTK2B//THBS1//RARRES2//ZFAND5//TGFB1//ADAM17//CCR2//EAF1//ACE//VTN//PDGFRB//NOX4//IGFBP5//LRP6//TYRO3//ULK1…
GO:0001666	response to hypoxia	Biological process	52	205	2442	16161	1.6787	8.27725e-05	0.00121182	4.08211	BACH1//ENG//SLC29A1//VEGFA//BMP7//STC2//PRKAA1//HIPK2//PLK3//ARNT//CXCR4//TGFBR1//LEPR//CRP//RHOA//RYR2//ADM//KDR//ADAM17//CAPN2//CRHR1//SFTPA1//CCR2//PLD2//THBS1//NPPC//CXCL12//ACE//EPAS1//ATM//SLC2A8//PTGIS//RHOB//EGLN1//SMAD9//SOD2//USF1//PTK2B//TXN2//PKM//CHRNA7//TSC2//CD38//APAF1//CHRNB2//HYOU1//NOS1//ACSL6//NOX4//PLOD1//NF1//ADA
GO:0043981	histone H4-K5 acetylation	Biological process	9	15	2442	16161	3.97076	8.5007e-05	0.00123188	4.07055	OGT//WDR5//MYST2//PHF15//PHF17//PHF16//MYST1//HCFC1//PHF20
GO:0043982	histone H4-K8 acetylation	Biological process	9	15	2442	16161	3.97076	8.5007e-05	0.00123188	4.07055	OGT//WDR5//MYST2//PHF15//PHF17//PHF16//MYST1//HCFC1//PHF20
GO:0046885	regulation of hormone biosynthetic process	Biological process	9	15	2442	16161	3.97076	8.5007e-05	0.00123188	4.07055	ARNT//KDM1A//DKK3//REST//BMP6//WNT4//GH1//IGF1R//TRERF1
GO:0006672	ceramide metabolic process	Biological process	19	51	2442	16161	2.46551	8.76937e-05	0.00126652	4.05703	CLN6//ST8SIA4//UGCG//GALC//SGMS1//SAMD8//SPTLC2//SGMS2//HEXA//PRKAA1//LASS4//SMPD4//AGK//SMPD1//CLN8//PPP2R1A//NSMAF//ASAH2//SGPL1
GO:0009888	tissue development	Biological process	209	1089	2442	16161	1.27011	9.13204e-05	0.00130917	4.03943	BMPR1B//SOX9//BMP1//VEGFA//IHH//CTNNB1//CXCL12//PLXND1//SRF//LEF1//NRP1//SFRP2//WNT4//SALL1//TIMELESS//PTCH1//FOXA2//SOX7//DUSP1//NOR-1//PRKACA//BMPR2//SMAD2//SEMA3F//SMO//TGFBR1//BMP7//RBPJ//BCL10//TSC1//RGMA//TSC2//DEAF1//IFT122//BBS4//APAF1//LRP6//VEZF1//HOXA13//RELA//ACVR1B//NSDHL//CAB39L//AHI1//GJA1//VCL//ENG//ADM//SERPINB5//FRAS1//JAG1//TGFB1//RUNX2//MAPK14//MEF2D//WNT2B//PGR//TFCP2L1//RYR2…
GO:0034097	response to cytokine stimulus	Biological process	102	473	2442	16161	1.42712	9.15651e-05	0.00130917	4.03827	IRAK1//PXDN//AGPAT1//HIPK1//MYD88//CSF3//DUOX2//IL1B//KPNA5//KPNA1//CCR5//CXCR6//EIF4G1//IL15RA//EIF4A3//RAE1//IRAK4//RELA//NUP153//AAAS//NUP214//IL17RB//KLF6//NUP54//PLP2//PIN1//UBE2L6//FLT3//NUP210//JAK3//PIN1//TNFRSF1A//PTK2B//TRAF2//RIPK1//LEPR//ADIPOR1//BBS4//CYP27B1//HMGB1//SNCA//IL23RA//SLC30A8//ADAM-9//GSS//IGBP1//AFF3//STAR//OAS1//IFIT2//IL12RB2//IL12RB1//PDE2A//CSF2RB//PARP9//IRF1//ICAM…
GO:0060284	regulation of cell development	Biological process	102	473	2442	16161	1.42712	9.15651e-05	0.00130917	4.03827	VEGFA//SMO//IFNG//RBM8A//LRRK2//NF1//GFAP//RNF10//TGFB1//BAMBI//SMAD2//LEF1//BCL9L//WWTR1//EFNA1//FOXA2//SFRP2//SMAD7//MAPK9//MAML1//HDAC3//BHLHE41//CCDC88A//PN-1//HMGB1//NME1//PTK7//NPTN//CBFA2T2//PTK2B//CAMK1D//KATNB1//ACSL6//IL15RA//ITM2C//INPPL1//LSAMP//PTPRO//SYNJ1//RELA//EDNRB//SMURF1//CCR5//SEMA4F//NEFL//CTNNB1//DLL1//SOX9//BTG1//DAB1//TFAP2A//S1PR5//CDK5RAP1//SIX1//RHOA//APP//BMP7//ID2//R…
GO:0006461	protein complex assembly	Biological process	145	716	2442	16161	1.34022	9.27176e-05	0.00132123	4.03284	CALR//APCS//HSPA4//SRP54//CHRNA3//CD3E//PTK2B//FMOD//SMAD1//TGFB1//SMAD2//ZFYVE9//NAPA//SYNJ1//HMGB1//TCAP//ARPC1A//ARPC5//RASA1//KANK1//RHOA//CCL21//RHOB//RAC1//RAP1GDS1//SNCA//MAPRE1//TBCD//SGK1//MAP1B//CDC42//EIF4EBP1//FAF1//BID//NDUFS5//PLEK//PANX1//PRF1//CPT1A//PRNP//BCL10//ITPR3//IVD//TYSND1//TSC2//ATL3//APAF1//SYT1//SMARCAD1//NLGN1//PEX14//LNX1//SCUBE1//NACC1//LGI4//TNFAIP1//EHD4//HCFC1//C…
GO:0006140	regulation of nucleotide metabolic process	Biological process	84	375	2442	16161	1.48242	9.80232e-05	0.00139219	4.00867	EDNRA//ADORA2A//CAP2//P2RY11//EDNRB//GABBR2//AMOT//PDE2A//RAMP2//ADM//MC2R//ABCA1//NPPC//NPR1//GUCY1A2//NOS3//GIT2//ADAP2//ARAP3//ARAP1//ARFGAP2//ARAP2//ACAP3//AGAP3//ACAP2//SGSM1//RABGAP1//TBC1D10A//TBC1D2B//TBC1D10C//TBC1D22B//TBC1D8B//EVI5L//TBC1D9B//TBC1D4//TBC1D14//RASAL1//NF1//RASA1//C-JUN//SEMA4D//THY1//PIN1//ARHGAP1//PIN1//RAP1GDS1//PXK//RAB3A//DNAJC10//RAB6A//TBC1D15//TSC2//TBC1D10B//RAN…
GO:1901136	carbohydrate derivative catabolic process	Biological process	141	694	2442	16161	1.34457	9.88548e-05	0.00139935	4.005	CHI3L1//OVGP1//ADA//RHOA//GNAI1//GNAI2//RND3//RAN//GEM//ARF4//RAB14//ARL1//ARL3//SAR1A//RAB1A//RAB11A//RAB27A//CDC42//ADSS//TUBB1//RAB34//RAB32//RAB3A//RHOF//RHOB//RAB22A//RAB2A//SRP54//RHOJ//RERG//RIT1//ADCY5//ARF4//ARF5//RAB8A//ATL3//SRPR//RAB11B//GNA15//GTPBP1//ADCY6//RAB5C//RAB10//TUBAL3//EIF2S3//RAB6A//RAC1//ATP5L//ATP7A//PEX6//ATP5E//PSMC6//CHD1L//ACTA1//ATP6V1C1//IDE//PICK1//ATF7IP//MACF1/…
GO:0002224	toll-like receptor signaling pathway	Biological process	34	118	2442	16161	1.90686	0.000101312	0.0014219	3.99434	IRAK1//MAPK9//MAP3K1//TLR6//MYD88//C-JUN//NFKBIA//IKBKB//IRAK4//IKBKG//NOD1//CHUK//RELA//TLR5//PELI2//TAB1//MAPK14//MAPKAPK3//UBE2V1//TAB3//PELI3//TICAM2//MAPK10//ELK1//RPS6KA3//MAP2K2//TYRO3//TNFAIP3//IKBKE//RIPK1//S100A14//TLR7//TLR1//BCL10
GO:0032870	cellular response to hormone stimulus	Biological process	94	430	2442	16161	1.44671	0.000101374	0.0014219	3.99407	INSR//FOXO1//IGFBP1//IGF1R//EIF4G1//PIK3C3//FOXO4//SLC2A8//FGFR4//PRKAA1//YWHAB//TSC1//ATP6V1C1//SHC1//PRKAB1//ATP6V1D//CAB39//PTPN11//PIK3R1//GAB1//PIK3R3//PDE3B//TRIB3//ATP6V0A4//KL//EEF2K//MAP2K2//EIF4EBP1//CRHR1//ADIPOR1//KDM3A//STAR//GH1//HPRT1//INSIG1//USF1//LPIN1//AKT3//ACSL6//SGK1//LEPR//BBS4//VDR//PGR//RARG//NR1I2//PPARD//NR3C2//NOR-1//AR//BMP7//HNF4A//PGRMC2//NR1H2//NR2F2//NR2E1//RORA//…
GO:0032989	cellular component morphogenesis	Biological process	189	973	2442	16161	1.2855	0.000101445	0.0014219	3.99377	VDR//JUP//HMGB1//MAPK14//SHROOM3//CAP1//TFCP2L1//NOX4//LAMC3//PRR2//TGFBR1//SOX9//BMP7//WNT4//RBPJ//HOXA13//RAC1//HEY1//EFNA1//CTNNB1//SALL1//IFNG//GJA1//IHH//IGF1R//RAB3A//NTNG2//CCKAR//DSCAML1//CNP//CNTN3//SLITRK2//NUMB//DOCK7//CTNNA2//HSPCB//RHOA//NOR-1//ITGA2//COL4A3//MRLC2//ST8SIA4//UNC5B//CDC42//FYN//CD72//RHOB//VAV2//PLXND1//SEMA4D//KIF4A//YWHAB//RANBP9//COL4A2//SPTB//ITGA5//ARHGAP39//RGMA…
GO:0043551	regulation of phosphatidylinositol 3-kinase activity	Biological process	12	25	2442	16161	3.17661	0.000104332	0.00145758	3.98158	TEK//TGFB1//CCL21//CDC42//PDGFRB//VAV2//PTK2B//FLT3//EPHA8//RAC1//PIK3R5//PIK3R1
GO:0008063	Toll signaling pathway	Biological process	27	86	2442	16161	2.07772	0.000105958	0.00147547	3.97487	IRAK1//MAPK9//MAP3K1//TLR6//MYD88//C-JUN//NFKBIA//IKBKB//IRAK4//IKBKG//NOD1//CHUK//RELA//PELI2//TAB1//MAPK14//MAPKAPK3//UBE2V1//TAB3//PELI3//IKBKE//TICAM2//MAPK10//ELK1//RPS6KA3//RIPK1//MAP2K2
GO:0036293	response to decreased oxygen levels	Biological process	52	207	2442	16161	1.66248	0.000108246	0.00150245	3.96559	ARNT//CXCR4//TGFBR1//LEPR//CRP//RHOA//RYR2//ADM//KDR//ADAM17//CAPN2//CRHR1//SFTPA1//CCR2//PLD2//THBS1//NPPC//CXCL12//ACE//EPAS1//ATM//SLC2A8//PTGIS//RHOB//EGLN1//SMAD9//SOD2//USF1//PTK2B//TXN2//PKM//CHRNA7//TSC2//CD38//APAF1//CHRNB2//HYOU1//NOS1//ACSL6//NOX4//PLOD1//NF1//ADA//BACH1//ENG//SLC29A1//VEGFA//BMP7//STC2//PRKAA1//HIPK2//PLK3
GO:0002053	positive regulation of mesenchymal cell proliferation	Biological process	15	36	2442	16161	2.75747	0.000110553	0.00152301	3.95643	TBX18//SIX1//SOX9//IFNG//VEGFA//IHH//KDR//CTNNB1//FOXP3//HMGB1//WNT2//FBXW4//SMO//LRP6//FOXP1
GO:0033627	cell adhesion mediated by integrin	Biological process	15	36	2442	16161	2.75747	0.000110553	0.00152301	3.95643	PIK3CG//EFNA1//PTPN11//EPHA8//PDE3B//ADAM-9//CCL21//SYK//SFRP2//ITGA5//ADA//CCL5//FOXA2//VTN//ADAM17
GO:0006913	nucleocytoplasmic transport	Biological process	92	420	2442	16161	1.44964	0.000110797	0.00152301	3.95547	RPS15//IFNG//TGFB1//NFKBIA//ARNTL//RBM22//BCL3//KEAP1//MXI1//RAN//TXNIP//TSC2//IPO7//MCM3AP//NCBP2//SRSF1//SRSF6//SRSF2//RAE1//RBM8A//CDC40//SRSF10//TSC1//KPNA5//KPNA1//IPO5//FYB//CBLB//EGR2//XPO7//NUP214//CALR//SMURF1//C-JUN//ZFYVE9//PSMD10//FAF1//G3BP2//JAK3//F2R//NXF1//THOC2//HNF4A//PDE2A//HSPCB//MAVS//TMEM173//BAMBI//SFRP5//WWTR1//JUP//HYAL2//SMO//PKIA//RHOA//IL1B//TLR7//BMP7//AGTR2//MBTPS1//…
GO:1900542	regulation of purine nucleotide metabolic process	Biological process	83	371	2442	16161	1.48056	0.000112439	0.00154062	3.94908	EDNRA//ADORA2A//CAP2//P2RY11//EDNRB//GABBR2//AMOT//PDE2A//RAMP2//ADM//MC2R//ABCA1//NPPC//NPR1//GUCY1A2//NOS3//GIT2//ADAP2//ARAP3//ARAP1//ARFGAP2//ARAP2//ACAP3//AGAP3//ACAP2//SGSM1//RABGAP1//TBC1D10A//TBC1D2B//TBC1D10C//TBC1D22B//TBC1D8B//EVI5L//TBC1D9B//TBC1D4//TBC1D14//RASAL1//NF1//RASA1//C-JUN//SEMA4D//THY1//PIN1//ARHGAP1//PIN1//RAP1GDS1//PXK//RAB3A//DNAJC10//RAB6A//TBC1D15//TSC2//TBC1D10B//RAN…
GO:0021700	developmental maturation	Biological process	37	133	2442	16161	1.84108	0.000115049	0.00157136	3.93912	PTK2B//ACVRL1//PGR//GJA1//TFCP2L1//RBM8A//EDNRB//LRRK2//RAB3A//SYP//DLG4//APP//EPHA8//LGI4//RHOA//RHOB//SEMA4D//MTCH1//PICK1//NLGN1//ACRBP//PRKACA//GATA2//PLP1//VEGFA//IHH//KDR//CTNNB1//ID2//EPAS1//RBPJ//SHANK1//FEM1B//GH1//CDC20//ARHGEF15//MAP1B
GO:0002755	MyD88-dependent toll-like receptor signaling pathway	Biological process	26	82	2442	16161	2.09837	0.00011768	0.00159363	3.9293	IRAK1//MAPK9//MAP3K1//TLR6//MYD88//C-JUN//NFKBIA//IKBKB//IRAK4//IKBKG//NOD1//CHUK//RELA//TLR5//PELI2//TAB1//MAPK14//MAPKAPK3//UBE2V1//TAB3//PELI3//TICAM2//MAPK10//ELK1//RPS6KA3//MAP2K2
GO:0009755	hormone-mediated signaling pathway	Biological process	26	82	2442	16161	2.09837	0.00011768	0.00159363	3.9293	VDR//PGR//RARG//NR1I2//PPARD//NR3C2//NOR-1//AR//BMP7//HNF4A//PGRMC2//NR1H2//NR2F2//NR2E1//RORA//ESRRA//NR2C2//NR2F6//NR5A2//RORC//NR3C1//SGK1//CRHR1//ADIPOR1//PTPN11//KDM3A
GO:0033044	regulation of chromosome organization	Biological process	28	91	2442	16161	2.03629	0.000117798	0.00159363	3.92886	TLK1//TLK2//PARP10//IL1B//MEN1//FOXP3//TP53//LPIN1//ERCC4//TERF2IP//POT1//TERF2//RPS6KA4//GATA2//SNCA//SET//WAPAL//CTCFL//PYGO2//DNMT1//OGT//MYB//DNMT3B//KDM1A//CTNNB1//MUC1//SPI1//CHEK1
GO:0070482	response to oxygen levels	Biological process	54	218	2442	16161	1.63931	0.00011977	0.00161519	3.92165	ARNT//CXCR4//TGFBR1//LEPR//CRP//RHOA//RYR2//ADM//KDR//ADAM17//CAPN2//CRHR1//SFTPA1//CCR2//PLD2//THBS1//NPPC//CXCL12//ACE//EPAS1//ATM//SLC2A8//PTGIS//RHOB//EGLN1//SMAD9//SOD2//USF1//PTK2B//TXN2//PKM//CHRNA7//TSC2//CD38//APAF1//CHRNB2//HYOU1//NOS1//ACSL6//NOX4//PLOD1//NF1//ADA//CDK4//ALOX5//BACH1//ENG//SLC29A1//VEGFA//BMP7//STC2//PRKAA1//HIPK2//PLK3
GO:0051248	negative regulation of protein metabolic process	Biological process	96	443	2442	16161	1.43414	0.00012062	0.00162155	3.91858	PPP2R1A//RGS4//IL17RD//DUSP10//RGS3//SPRED2//DUSP1//SERPING1//TGFB1//IMPACT//SNCA//LRP6//WWTR1//DNAJC10//MEN1//ADORA2A//SFN//GADD45G//THY1//TSC2//SH3BP5//TARBP2//TRIB3//PN-1//THBS1//SMAD7//PTGFRN//IGFBP5//EIF4A3//PRKAA1//TSC1//SAMD4A//RNF139//RFC4//CALR//CAPRIN1//SAMD4B//IGF2BP1//FOXP3//CDK5//VPS28//N4BP1//GCLC//TNFAIP3//C-JUN//ENG//RBM4B//EDNRB//HSPCB//CNKSR3//SET//EIF2C4//YWHAB//FYN//RELA//HNF4…
GO:0045926	negative regulation of growth	Biological process	45	173	2442	16161	1.72143	0.000129694	0.00173807	3.88708	FBP1//CYP27B1//TGFB1//PPP2R1A//TP53//PN-1//ADIPOR1//AGTR2//HNF4A//BTG1//BMPR2//ACVR1B//ACVRL1//NPR1//PRDM4//RERG//ZC3H12D//OSGIN2//NDUFS3//EI24//GAS2L1//CDKN2AIP//WFDC1//APBB2//MUL1//CDA//SFRP2//PHF17//SIPA1//PTPRJ//SERTAD3//CCR5//SEMA4F//MYD88//SCD//MBL1//VPS28//SOCS2//LGMN//PTCH1//IFNG//MEN1//ULK1//SEMA3F//NRP1
GO:0008104	protein localization	Biological process	266	1438	2442	16161	1.22418	0.000139828	0.00186801	3.85441	GCC2//GCC1//RAB6A//IFNG//TGFB1//NFKBIA//ARNTL//RBM22//BCL3//CNTNAP1//IL10//APOA1//KEAP1//MXI1//RAN//TXNIP//TSC2//IPO7//MCM3AP//RAB27A//HPS4//CDC37//YWHAB//KIF13B//TRAK2//NUP54//KATNB1//SYNJ2BP//NLGN1//TRAK1//SYNGR1//KPNA5//KPNA1//IPO5//FYB//CBLB//EGR2//XPO7//NUP214//CALR//SMURF1//SEC63//ATG4C//ICMT//EXOC4//RPL35//RPS15//RPS17//RPS16//RPL7//RPL32//RPL27//RPL8//RPL26L1//SRPR//RPS13//RPS11//SSR3//RP…
GO:0061041	regulation of wound healing	Biological process	21	61	2442	16161	2.27831	0.000142667	0.0018944	3.84568	ANO6//FCER1G//PN-1//NOS3//THBD//PLEK//FOXA2//F12//F2R//VTN//KRT1//HOPX//MYOD1//FAP//THBS1//USF1//TNFAIP3//CASK//HBEGF//SYK//PRKG1
GO:0006887	exocytosis	Biological process	62	261	2442	16161	1.57208	0.00014269	0.0018944	3.84561	YWHAZ//FCER1G//SYK//PI4K2A//PECAM1//VCL//TGFB1//VEGFA//CALU//APP//APOA1//FGG//THBS1//SERPING1//PSAP//F13A1//LAMP2//SCG3//BRPF3//TLN1//ACTN2//ACTN1//NLGN1//VPS33A//RAB8A//PLEK//STXBP3//EXOC6//SYTL2//ROPN1//NAPA//CDK5//RIMS1//SYT3//SYT2//SYT1//APBA1//PIP5K1C//SNPH//SYNJ1//PPP3CB//SCIN//VAMP7//CDC42//SNAP23//RAB3A//PIK3CG//S100A12//PIK3CD//MS4A2//CRHR1//PLD2//CCL3L1//CCR2//BCR//RAB27A//SNCA//STXBP5/…
GO:0019216	regulation of lipid metabolic process	Biological process	50	199	2442	16161	1.6628	0.000144585	0.00191154	3.83988	STAR//SNCA//FITM2//SCARB1//NR1H2//ACSL6//APOA1//INSIG1//ABHD5//APOA5//NPC2//MAPK9//TYSND1//CPT1A//DKK3//REST//BMP6//WNT4//PIK3R5//PIK3R1//TEK//TGFB1//CCL21//CDC42//PDGFRB//VAV2//PTK2B//FLT3//EPHA8//RAC1//SEC14L2//PRKAA1//ACADL//TRIB3//HNF4A//PRKAB1//CAB39//MLXIP//IL1B//PDE3B//IFNG//FGFR4//GH1//IGF1R//ARV1//LDLRAP1//LPCAT1//ID2//BBS4//MBF1
GO:0045089	positive regulation of innate immune response	Biological process	40	149	2442	16161	1.77663	0.000145201	0.00191154	3.83803	MAVS//TMEM173//TLR1//BCL10//IRAK1//MAPK9//MAP3K1//TLR6//MYD88//C-JUN//NFKBIA//IKBKB//IRAK4//IKBKG//NOD1//CHUK//RELA//TLR5//PELI2//TAB1//MAPK14//MAPKAPK3//UBE2V1//TAB3//PELI3//TICAM2//MAPK10//ELK1//RPS6KA3//MAP2K2//PRR2//TYRO3//TNFAIP3//IKBKE//RIPK1//S100A14//TLR7//XIAP//CCL5//POLR3D
GO:0030100	regulation of endocytosis	Biological process	34	120	2442	16161	1.87508	0.000145321	0.00191154	3.83767	MTMR2//DLG4//GH1//SCYL2//AHI1//SNCA//NEDD4L//VTN//PLD2//LDLRAP1//APOA5//HIP1//SYNJ1//RAC1//NR1H2//SCARB1//SYK//CSK//GATA2//FCER1G//SFTPA1//MBL1//BCR//CALR//CAMK1D//TNK2//HMGB1//CDH13//TSC2//AP2S1//SYNJ2BP//RAB5C//ABL1//EHD4
GO:0071902	positive regulation of protein serine/threonine kinase activity	Biological process	49	194	2442	16161	1.67154	0.000146205	0.00191726	3.83504	IRAK1//CXCR4//INSR//IL1B//THBS1//LRRK2//C5AR1//IKBKG//NOD1//EFNA1//PRKAA1//TAB1//SHC1//MAPK14//PTPN11//MAPKAPK3//CHRNA7//TAB3//MAPK10//MAP2K2//TLR1//TLR6//CHI3L1//TRAF2//PTPLAD1//GAB1//MUL1//MAP4K2//RIPK1//MAP3K2//ADAM17//PIM1//MAPK9//TGFB1//VEGFA//CD40//MAGED1//PDGFRB//CSK//FLT3//NOX4//MAGI3//PTK2B//FZD4//DVL3//CCND3//PSMD10//HSPCB//SNCA
GO:0048169	regulation of long-term neuronal synaptic plasticity	Biological process	14	33	2442	16161	2.80761	0.000148111	0.00193632	3.82941	KDR//NPTN//EPHB2//PLK3//RAB11A//SNCA//LNPEP//RIMS1//RAB8A//SYP//RAB11B//NF1//SYNGR1//DLG4
GO:0002697	regulation of immune effector process	Biological process	46	179	2442	16161	1.7007	0.000149367	0.00194678	3.82575	FCER1G//SERPING1//ICAM-1//PPP3CB//IL23RA//ABCB9//DDX58//MAVS//TMEM173//IL12RB1//FOXP1//FCGR2B//IL1B//BTK//FOXP3//TRAF2//JAK3//IL10//APOA1//PRR2//TGFB1//BCL10//MS4A2//CRHR1//PLD2//CCR2//SYK//BCR//MYB//CD59//IL27RA//TARBP2//CD8B//B2M//FYN//ARF4//DOCK2//AP2S1//AP1G1//AP2A1//AP2B1//AP2M1//RAC1//TNFAIP3//RBP4//DUSP10
GO:0043984	histone H4-K16 acetylation	Biological process	10	19	2442	16161	3.48312	0.000151163	0.0019642	3.82055	OGT//WDR5//MYST2//PHF15//PHF17//PHF16//MYST1//HCFC1//MSL1//PHF20
GO:0051090	regulation of sequence-specific DNA binding transcription factor activity	Biological process	70	304	2442	16161	1.52387	0.000152488	0.00197542	3.81676	SMO//STK36//IRAK1//NFKBIA//FOXP3//BMP7//PSMD10//TNFAIP3//VEGFA//CAMK1D//CRTC1//RPS6KA4//HR//ID2//HNF4A//KDM1A//SFRP5//EGLN1//BTRC//PIM1//DDIT3//FOXA2//SMAD7//PEX14//MEN1//GLIS2//PTCH1//DDX58//IL10//JUP//MAVS//SMARCB1//HMGN3//LRP6//FZD4//HIPK2//TRAF5//MYD88//CLU//IL1B//CD40//AR//IKBKB//BCL10//IKBKG//NOD1//CHUK//RELA//TAB1//UBE2V1//TRAF2//TAB3//TERF2IP//RIPK1//BTK//MAPK9//C-JUN//FOXO1//FOXN3//FOXO4…
GO:0046700	heterocycle catabolic process	Biological process	147	735	2442	16161	1.32359	0.000153232	0.00197906	3.81465	DPYD//UOX//ADA//RHOA//GNAI1//GNAI2//RND3//RAN//GEM//ARF4//RAB14//ARL1//ARL3//SAR1A//RAB1A//RAB11A//RAB27A//CDC42//ADSS//TUBB1//RAB34//RAB32//RAB3A//RHOF//RHOB//RAB22A//RAB2A//SRP54//RHOJ//RERG//RIT1//ADCY5//ARF4//ARF5//RAB8A//ATL3//SRPR//RAB11B//GNA15//GTPBP1//ADCY6//RAB5C//RAB10//TUBAL3//EIF2S3//RAB6A//RAC1//XDH//PDE4A//PDE3B//PDE2A//ATP5L//ATP7A//PEX6//ATP5E//PSMC6//CHD1L//ACTA1//ATP6V1C1//IDE/…
GO:0031098	stress-activated protein kinase signaling cascade	Biological process	52	210	2442	16161	1.63873	0.000159976	0.0020556	3.79594	IRAK1//MYD88//IRAK4//IKBKG//NOD1//SH2D3C//TAB1//TAB3//SH3BP5//SH2D3A//MAPKBP1//PTPLAD1//GAB1//MUL1//MAP4K2//RIPK1//MAP3K2//MAPK9//MAGED1//MAPK10//MAP2K2//FOXO1//IGBP1//FOXM1//MID1//TLR6//MAGI3//PTK2B//TRAF2//FZD4//DVL3//SFRP5//HIPK3//DUSP10//IGF1R//DIXDC1//AMBP//HDAC3//FKTN//MEN1//CCL21//CDC42//TRAF4//HIPK2//C-JUN//RBM4B//MAPK14//MAPKAPK3//ELK1//RPS6KA3//RHOA//RHOB
GO:0046834	lipid phosphorylation	Biological process	15	37	2442	16161	2.68295	0.00016012	0.0020556	3.79555	PIK3CG//PIK3C3//PI4K2A//PIK3R1//INPPL1//INPP5B//INPP5A//PIK3C2B//IP6K1//PIK3CD//PIP5K1C//OCRL//SYNJ1//AGK//DGKZ
GO:0030334	regulation of cell migration	Biological process	81	364	2442	16161	1.47267	0.000162593	0.0020811	3.7889	ADA//PECAM1//ICAM-1//TEK//SCARB1//KDR//BMPR2//NRP1//ACVRL1//NR2F2//KRIT1//MACF1//SOX9//PTK2B//CCL5//THBS1//RARRES2//TGFB1//ADAM17//CCR2//ACE//VTN//HMGB1//PDGFRB//NOX4//IGFBP5//INSR//RHOA//IGF1R//PLD2//TFAP2A//CDH13//RHOB//SEMA4D//CYR61//ITGA5//LEF1//F2R//VCL//CCR5//MAGI3//PTPRK//STK24//SRF//NISCH//BCR//THY1//ARAP3//PTPRU//SFRP2//SMAD7//ROBO4//PTPRJ//NF1//EFNA1//AMOT//ANGPT2//AGTR2//DLL4//VASH1//A…
GO:0043066	negative regulation of apoptotic process	Biological process	119	576	2442	16161	1.36725	0.000167954	0.00214329	3.77481	BCL10//ADA//IRAK1//MYD88//FOXO1//IL1B//VEGFA//IL7//ADAM17//IGF1R//MUC1//NOS3//NFKBIA//THBS1//SNCA//PSEN2//PSEN1//YWHAZ//XIAP//SOCS2//IKBKB//SERPINB9//RELA//SEMA4D//SOD2//SUPV3L1//GLO1//ANXA4//HDAC3//CBX4//BAG1//HIPK3//STAMBP//TSC22D3//GCLC//TNFAIP3//BFAR//DHCR24//BNIP3L//BMP7//GHRH//FCER1G//TRAF2//LRP6//HSPCB//RHOA//C-JUN//NOR-1//ADORA2A//AGTR2//C5AR1//RHOB//LGMN//SIX1//SET//TYRO3//NEFL//RASA1//C…
GO:0010558	negative regulation of macromolecule biosynthetic process	Biological process	174	894	2442	16161	1.28805	0.000171958	0.00217816	3.76458	VDR//HOPX//GATA2//IFNG//ENG//RARG//PLK3//TP53//PPARD//XPO1//PKIA//JUP//CTNNB1//RUNX3//CAV1//EDNRB//SPI1//EPC1//DNMT1//ID2//FOXN3//TXNIP//NFKB1//TFAP2A//EHMT2//KDM1A//EFNA1//ID4//TFAP2C//PER1//ZBTB10//MYB//SEMA4D//TBX18//NR2F2//IGBP1//MXI1//PER2//SATB1//PSMD10//SIX1//LIN52//LPIN1//DNMT3B//CALR//HDAC3//FOXM1//CBX4//KAT5//MEIS2//ATF7IP//HCFC2//CBX2//SMO//NR2F6//PHF21A//TSC22D3//TFCP2L1//ZNF366//SALL…
GO:0051169	nuclear transport	Biological process	92	425	2442	16161	1.43259	0.000172215	0.00217816	3.76393	RPS15//IFNG//TGFB1//NFKBIA//ARNTL//RBM22//BCL3//KEAP1//MXI1//RAN//TXNIP//TSC2//IPO7//MCM3AP//NCBP2//SRSF1//SRSF6//SRSF2//RAE1//RBM8A//CDC40//SRSF10//TSC1//KPNA5//KPNA1//IPO5//FYB//CBLB//EGR2//XPO7//NUP214//CALR//SMURF1//RAB14//RAB1A//RAB11A//RAB27A//RAB34//RAB32//RAB3A//RHOF//RAB22A//RAB2A//RIT1//MLXIP//RAB8A//NUP54//RAB11B//SET//ZNF384//RAB5C//RGS14//RAB10//RAB6A//C-JUN//ZFYVE9//PSMD10//FAF1//G3…
GO:0055080	cation homeostasis	Biological process	92	425	2442	16161	1.43259	0.000172215	0.00217816	3.76393	ADORA2A//AGTR2//NPR1//CCL5//CD40//CCR2//CXCL12//ATP2B4//STC1//ANXA7//CCL8//CCL1//CHRNA7//TRPM8//STIM2//SLC24A2//GPR12//ATP7A//APP//ARF4//ATOX1//FTH1//HAMP//LTF//CP//CYBRD1//ATP6V1C1//ATP6V1D//MFI2//FLVCR1//ATP6V0A4//SCARA5//STEAP3//MON1A//SLC46A1//NUBP1//SLC39A14//NEDD4L//SGK1//SLC9A1//SLC4A4//SLC4A10//SLC9A9//CLN6//CXCR4//ADM//KDR//CRHR1//EDNRA//CALCR//XCR1//CXCR3//P2RY1//LPAR2//C5AR1//NPTN//CCK…
GO:0051130	positive regulation of cellular component organization	Biological process	97	453	2442	16161	1.41709	0.000176314	0.00222343	3.75371	GH1//SCYL2//AHI1//RAC1//TGFB1//BAMBI//SMAD2//LEF1//BCL9L//WWTR1//MAPK9//APOA5//PN-1//HMGB1//NME1//PTK7//NPTN//CBFA2T2//PTK2B//CAMK1D//KATNB1//ACSL6//PLEK//RHOA//CCL21//RHOB//IL1B//MEN1//TP53//LPIN1//MAP1B//CDC42//FAF1//ANXA2//POT1//BID//RPS6KA4//ADAM-9//FOXP3//CTNNB1//SCIN//BBS4//NDEL1//SNCA//NEDD4L//TP44//INSR//AURKA//PDGFRB//HOXA13//CAND1//VTN//PLD2//LDLRAP1//HIP1//SYNJ1//SEMA4D//STK24//CXCL12/…
GO:0002221	pattern recognition receptor signaling pathway	Biological process	35	126	2442	16161	1.83832	0.00017937	0.0022487	3.74625	TLR1//BCL10//IRAK1//MAPK9//MAP3K1//TLR6//MYD88//C-JUN//NFKBIA//IKBKB//IRAK4//IKBKG//NOD1//CHUK//RELA//TLR5//PELI2//TAB1//MAPK14//MAPKAPK3//UBE2V1//TAB3//PELI3//TICAM2//MAPK10//ELK1//RPS6KA3//MAP2K2//TYRO3//TNFAIP3//IKBKE//RIPK1//S100A14//TLR7//XIAP
GO:0002758	innate immune response-activating signal transduction	Biological process	35	126	2442	16161	1.83832	0.00017937	0.0022487	3.74625	TLR1//BCL10//IRAK1//MAPK9//MAP3K1//TLR6//MYD88//C-JUN//NFKBIA//IKBKB//IRAK4//IKBKG//NOD1//CHUK//RELA//TLR5//PELI2//TAB1//MAPK14//MAPKAPK3//UBE2V1//TAB3//PELI3//TICAM2//MAPK10//ELK1//RPS6KA3//MAP2K2//TYRO3//TNFAIP3//IKBKE//RIPK1//S100A14//TLR7//XIAP
GO:0048514	blood vessel morphogenesis	Biological process	87	398	2442	16161	1.44663	0.000181011	0.00226264	3.74229	LEPR//C-JUN//ENG//MEOX2//POFUT1//ANXA2//RAB11A//EPAS1//DLL4//ITGA5//MAPK14//JAG1//HEY1//THY1//HDAC3//VEZF1//RBPJ//EPHB2//HOXA3//PLCD3//PNPLA6//ROBO4//ELK3//VEGFA//IHH//CTNNB1//CXCL12//PLXND1//SRF//LEF1//NRP1//SFRP2//RAMP2//ADM//KDR//ZMIZ1//MYO1E//AMOT//HOXA13//FOXM1//SMO//AGGF1//FZD4//RASA1//TEK//THBS1//CDH13//HSPA12A//PTK2B//GPR124//EPHB4//ACVRL1//COL4A3//CCR2//FOXO4//COL4A2//NPR1//VASH1//GTF2I/…
GO:0016570	histone modification	Biological process	68	295	2442	16161	1.52549	0.000181916	0.00226732	3.74013	PAF1//SATB1//CDK5//BAZ1B//NCOA3//HOPX//BAZ2A//HDAC3//SALL1//EYA3//MYSM1//ATXN7L3//IL1B//MEN1//FOXP3//TP53//LPIN1//RPS6KA4//KDM1A//KDM3A//PHF8//KDM5B//EHMT2//SETDB1//SETD7//PRMT8//GATA2//SNCA//SET//ATM//PRKAA1//CHEK1//BAP1//SPI1//BRPF1//BRPF3//TAF5L//WDR5//TADA3//LEF1//MYST2//PHF15//PHF17//SUPT7L//PHF16//EPC1//KAT5//BRD8//ACTL6A//DMAP1//OGT//MYST1//HCFC1//PHF20//BRD4//MSL1//PRMT5//CAB39L//KDM6A//S…
GO:0045834	positive regulation of lipid metabolic process	Biological process	26	84	2442	16161	2.04841	0.000182711	0.00227061	3.73823	SCARB1//NR1H2//ACSL6//APOA1//ABHD5//APOA5//MAPK9//CPT1A//BMP6//WNT4//TEK//TGFB1//CCL21//CDC42//PDGFRB//VAV2//PTK2B//FLT3//EPHA8//RAC1//PRKAA1//HNF4A//IFNG//GH1//IGF1R//LDLRAP1
GO:0010629	negative regulation of gene expression	Biological process	163	831	2442	16161	1.2981	0.00018632	0.00230875	3.72974	VDR//HOPX//GATA2//IFNG//ENG//RARG//PLK3//TP53//PPARD//XPO1//PKIA//JUP//CTNNB1//RUNX3//CAV1//EDNRB//SPI1//EPC1//DNMT1//ID2//FOXN3//TXNIP//NFKB1//TFAP2A//EHMT2//KDM1A//EFNA1//ID4//TFAP2C//PER1//ZBTB10//MYB//SEMA4D//TBX18//NR2F2//IGBP1//MXI1//PER2//SATB1//PSMD10//SIX1//LIN52//LPIN1//DNMT3B//CALR//HDAC3//FOXM1//CBX4//KAT5//MEIS2//ATF7IP//HCFC2//CBX2//SMO//NR2F6//PHF21A//TSC22D3//TFCP2L1//ZNF366//SALL…
GO:0071496	cellular response to external stimulus	Biological process	49	196	2442	16161	1.65448	0.000190709	0.00235631	3.71963	PIK3C3//ULK1//ATG12//ATG4C//MAP1LC3B//WIPI2//ATG13//USF1//FOXA2//NCOA1//FADS1//BMPR2//GAS2L1//WIPI1//IRF1//MAP3K1//MYD88//SOX9//TNFRSF1A//IL1B//CD40//SFTPA1//FADD//TLR7//BCL10//TLR5//CHEK1//MAP3K14//MAP3K2//PDE2A//TXN2//PRKAA1//RRP8//NUAK2//SIPA1//CHMP1A//SRF//C-JUN//VDR//CYP27B1//CDA//RARG//OGT//ABCA1//PTK7//PTK2B//WNT9A//FZD4//FSCN1
GO:0043069	negative regulation of programmed cell death	Biological process	119	578	2442	16161	1.36252	0.000194527	0.00239181	3.71102	BCL10//ADA//IRAK1//MYD88//FOXO1//IL1B//VEGFA//IL7//ADAM17//IGF1R//MUC1//NOS3//NFKBIA//THBS1//SNCA//PSEN2//PSEN1//YWHAZ//XIAP//SOCS2//IKBKB//SERPINB9//RELA//SEMA4D//SOD2//SUPV3L1//GLO1//ANXA4//HDAC3//CBX4//BAG1//HIPK3//STAMBP//TSC22D3//GCLC//TNFAIP3//BFAR//DHCR24//BNIP3L//BMP7//GHRH//FCER1G//TRAF2//LRP6//TGFBR1//SOX9//TMBIM6//PIK3CG//PPP2CB//IHH//EPO//PLK3//PLK2//PRDX5//AR//ARAF//CCNG1//SGMS1//TFA…
GO:0016569	covalent chromatin modification	Biological process	69	301	2442	16161	1.51707	0.000194702	0.00239181	3.71063	HELLS//PAF1//SATB1//CDK5//BAZ1B//NCOA3//HOPX//BAZ2A//HDAC3//SALL1//EYA3//MYSM1//ATXN7L3//IL1B//MEN1//FOXP3//TP53//LPIN1//RPS6KA4//KDM1A//KDM3A//PHF8//KDM5B//EHMT2//SETDB1//SETD7//PRMT8//GATA2//SNCA//SET//ATM//PRKAA1//CHEK1//BAP1//SPI1//BRPF1//BRPF3//TAF5L//WDR5//TADA3//LEF1//MYST2//PHF15//PHF17//SUPT7L//PHF16//EPC1//KAT5//BRD8//ACTL6A//DMAP1//OGT//MYST1//HCFC1//PHF20//BRD4//MSL1//PRMT5//CAB39L//K…
GO:0045453	bone resorption	Biological process	13	30	2442	16161	2.86777	0.000197067	0.00241307	3.70539	NF1//VEGFA//CSK//CD38//TNFAIP3//SYK//LRP6//IHH//IL7//CTNNB1//PTK2B//NOX4//RAC1
GO:0043123	positive regulation of I-kappaB kinase/NF-kappaB cascade	Biological process	40	151	2442	16161	1.7531	0.000197561	0.00241307	3.7043	IRAK1//TRAF5//TLR6//MYD88//RHOA//LGALS9//TNFRSF1A//PLK2//CD40//CTNNB1//TNFSF10//CCL21//FADD//MAVS//IKBKB//BCL10//IKBKG//NOD1//CHUK//RELA//RHOB//PELI2//GOLT1B//CASP10//CC2D1A//UBE2V1//MAP3K3//NEK6//ZDHHC17//MUL1//SLC35B2//PLEKHG5//GJA1//PELI3//IKBKE//MAP3K14//TICAM2//F2R//TERF2IP//RIPK1
GO:0043087	regulation of GTPase activity	Biological process	62	264	2442	16161	1.55421	0.000200005	0.00243596	3.69896	AMOT//GIT2//ADAP2//ARAP3//ARAP1//ARFGAP2//ARAP2//ACAP3//AGAP3//ACAP2//SGSM1//RABGAP1//TBC1D10A//TBC1D2B//TBC1D10C//TBC1D22B//TBC1D8B//EVI5L//TBC1D9B//TBC1D4//TBC1D14//RASAL1//NF1//RASA1//C-JUN//SEMA4D//THY1//PIN1//ARHGAP1//PIN1//RAP1GDS1//TBC1D15//TSC2//TBC1D10B//RANGAP1//RASGRP3//SIPA1//CD40//ARHGAP27//SIPA1L1//CCL21//TSC1//SYDE1//RASGRF1//PTK2B//DOCK7//PIP5K1A//NDEL1//RGS5//RGS10//LRRK2//PTPLAD…
GO:0006979	response to oxidative stress	Biological process	58	243	2442	16161	1.57959	0.000201098	0.00244231	3.69659	PLK3//PRDX6//PTPRN//CLN8//SOD2//ATP7A//CD38//SNCA//ETV5//PRDX5//PTPRK//APTX//STAR//C-JUN//PPP2CB//ADAM-9//PLD2//TXNIP//RELA//TRPA1//PTK2B//SDC1//DUSP1//ADA//PXDN//ARNT//EPAS1//PARK7//RHOB//PRKAA1//BMP7//GPX5//DUOX2//SLC23A2//PTGS1//CAT//TPM4//GPX2//LRRK2//BTG3//KRT1//ATRN//BTG1//GATM//GSS//OXR1//NEIL1//RRM2B//TXN2//ATOX1//GAB1//TAT//EPX//GCLC//RGS14//HAO1//SCARA3//DHCR24
GO:0045664	regulation of neuron differentiation	Biological process	73	323	2442	16161	1.49569	0.000204605	0.00247786	3.68908	CCDC88A//PN-1//HMGB1//NME1//PTK7//NPTN//CBFA2T2//PTK2B//CAMK1D//KATNB1//ACSL6//GFAP//IL15RA//ITM2C//INPPL1//LSAMP//PTPRO//EDNRB//LRRK2//SMURF1//CCR5//SEMA4F//NEFL//DLL1//RHOA//APP//BMP7//ID2//RHOB//ID4//JAG1//CALR//CNTN3//FOXA2//DTX4//REST//IFNG//CXCL12//DAB1//SOCS2//BMP6//DNMT3B//MAP1B//GLI2//NDEL1//SOX9//ULK1//SEMA4D//STK24//CHRNA3//CHRNB2//SEMA3F//NRP1//EFNA1//KIF13B//SIPA1L1//THY1//EPHB2//DIX…
GO:0032940	secretion by cell	Biological process	136	676	2442	16161	1.33142	0.000205279	0.00247901	3.68765	PHEROC//SNCA//YWHAZ//FCER1G//SYK//PI4K2A//PECAM1//VCL//TGFB1//VEGFA//CALU//APP//APOA1//FGG//THBS1//SERPING1//PSAP//F13A1//LAMP2//SCG3//BRPF3//TLN1//ACTN2//ACTN1//IL10//NLGN1//CCL5//CCL8//ARFGEF2//VPS33A//RAB8A//PLEK//STXBP3//EXOC6//SYTL2//GAD2//SLC22A2//GLS//RAB14//SLC6A12//AP2S1//AP3M2//ROPN1//IFNG//IL1B//SLC2A1//PRKACA//CPT1A//HNF4A//ITPR3//IQGAP1//CACNA2D2//CACNA1A//CBLN2//CANX//STEAP3//MON1A/…
GO:0097061	dendritic spine organization	Biological process	11	23	2442	16161	3.1651	0.000211924	0.00255204	3.67382	SHANK1//EPHB2//DLG4//CDK5//SIPA1L1//PDLIM5//LRRK2//EFNA1//CAPRIN1//MTMR2//TANC1
GO:0051726	regulation of cell cycle	Biological process	153	775	2442	16161	1.30651	0.000214053	0.00257044	3.66948	RFC5//MCM3//MCM4//XPC//WEE1//RBBP8//POLA1//RAD9A//CDT1//FOXN3//MAPK14//PTPN11//FBXO6//CLOCK//CCNG1//CDC37//CCNC//BCCIP//CCNK//CDK7//PSMA4//MUC1//ATM//PSMC6//PSMD10//PSMC3//PSMC2//RFWD2//PSMD2//TGFBR1//IFNG//CPR2//THBS1//MAPK12//PLAGL1//PRKAA1//TSC1//PRKAB1//CAB39//CALR//TSC2//ERN1//CDC123//CUL2//GAS2L1//MACF1//APBB2//CDK6//MEN1//SART1//DHCR24//SKIL//CDC42//PRMT5//PIN1//CDK13//RCC1//PIN1//BORA//CD…
GO:0000904	cell morphogenesis involved in differentiation	Biological process	139	694	2442	16161	1.32549	0.000215278	0.00257791	3.667	TGFBR1//SOX9//BMP7//WNT4//RBPJ//HOXA13//RAC1//HEY1//EFNA1//CTNNB1//SALL1//IFNG//GJA1//IHH//IGF1R//RAB3A//NTNG2//CCKAR//DSCAML1//CNP//CNTN3//SLITRK2//NUMB//DOCK7//CTNNA2//HSPCB//RHOA//NOR-1//ITGA2//COL4A3//MRLC2//ST8SIA4//UNC5B//CDC42//FYN//CD72//RHOB//VAV2//PLXND1//SEMA4D//KIF4A//YWHAB//RANBP9//COL4A2//SPTB//ITGA5//ARHGAP39//RGMA//NEO1//TRPC1//TLN1//PTPN11//TRPM2//AP2S1//PLXNA2//APBB2//DLG3//EPHA…
GO:0035150	regulation of tube size	Biological process	28	94	2442	16161	1.9713	0.000217746	0.00259294	3.66205	ADRA1D//AGTR2//SOD2//ADM//KDR//NOS3//NPPC//CPS1//NOS1//EDNRA//EDNRB//RAP1GDS1//EDN1//ACE//EDN3//KEL//ECE2//ADORA2A//P2RY1//NPR1//BMPR2//RHOA//NPY1R//RHOB//ALOX5//CD38//AHR//GCLC
GO:0050880	regulation of blood vessel size	Biological process	28	94	2442	16161	1.9713	0.000217746	0.00259294	3.66205	ADRA1D//AGTR2//SOD2//ADM//KDR//NOS3//NPPC//CPS1//NOS1//EDNRA//EDNRB//RAP1GDS1//EDN1//ACE//EDN3//KEL//ECE2//ADORA2A//P2RY1//NPR1//BMPR2//RHOA//NPY1R//RHOB//ALOX5//CD38//AHR//GCLC
GO:0051172	negative regulation of nitrogen compound metabolic process	Biological process	168	863	2442	16161	1.28831	0.000219749	0.00260952	3.65807	VDR//HOPX//GATA2//IFNG//ENG//RARG//PLK3//TP53//PPARD//XPO1//PKIA//JUP//CTNNB1//RUNX3//CAV1//EDNRB//SPI1//EPC1//DNMT1//ID2//FOXN3//TXNIP//NFKB1//TFAP2A//EHMT2//KDM1A//EFNA1//ID4//TFAP2C//PER1//ZBTB10//MYB//SEMA4D//TBX18//NR2F2//IGBP1//MXI1//PER2//SATB1//PSMD10//SIX1//LIN52//LPIN1//DNMT3B//CALR//HDAC3//FOXM1//CBX4//KAT5//MEIS2//ATF7IP//HCFC2//CBX2//SMO//NR2F6//PHF21A//TSC22D3//TFCP2L1//ZNF366//SALL…
GO:0043406	positive regulation of MAP kinase activity	Biological process	41	157	2442	16161	1.72825	0.000230591	0.00273068	3.63716	IRAK1//CXCR4//INSR//IL1B//THBS1//LRRK2//C5AR1//IKBKG//NOD1//EFNA1//PRKAA1//TAB1//SHC1//MAPK14//PTPN11//MAPKAPK3//CHRNA7//TAB3//MAPK10//MAP2K2//PTPLAD1//GAB1//MUL1//MAP4K2//RIPK1//MAP3K2//MAPK9//TLR6//MAGI3//PTK2B//TRAF2//FZD4//DVL3//TGFB1//VEGFA//CD40//MAGED1//PDGFRB//CSK//FLT3//NOX4
GO:0051223	regulation of protein transport	Biological process	57	239	2442	16161	1.57834	0.000232149	0.00274154	3.63423	IL10//APOA1//KEAP1//MXI1//NFKBIA//PSMD10//FAF1//G3BP2//LCP1//HNF4A//PDE2A//HSPCB//MAVS//TMEM173//BAMBI//SFRP5//WWTR1//JUP//HYAL2//SMO//PKIA//BCL3//RHOA//IL1B//TLR7//BMP7//AGTR2//MBTPS1//NF1//DDX58//DMAP1//XPO1//PTPN11//CDK5//RANGAP1//PRKACA//PIK3C3//ARFIP1//DPH3//FOXP3//TGFB1//ADAM-9//ADORA2A//ZNF384//PANX1//CCR5//CCL3L1//TRAF2//RBP4//YWHAB//TGFBR1//GCC2//F2R//RAB11A//RAB8A//RAB11B//EXOC4
GO:0051050	positive regulation of transport	Biological process	91	423	2442	16161	1.42372	0.000233245	0.0027469	3.63219	SNCA//GH1//SCYL2//AHI1//ADORA2A//AGTR2//NPR1//ACSL6//CNKSR3//AKT3//SGK1//NFKBIA//NR1H2//ABCA1//PTCH1//INSR//PTH//PRKAA1//PIK3R1//P2RY1//PTPN11//ANXA2//OXCT1//RBP4//NNAT//SLC30A8//CD38//STIM1//STIM2//MAPK9//LIPG//HSPCB//MAVS//TMEM173//CXCL12//CHRNB2//ADRBK1//BAMBI//PPP3CB//JUP//HYAL2//SMO//RHOA//IL1B//TLR7//DDX58//DMAP1//STK39//MS4A2//FCER1G//CRHR1//PLD2//NEDD4L//RAB27A//STXBP5//CDK5//PRKACA//NCBP…
GO:0034330	cell junction organization	Biological process	51	208	2442	16161	1.62267	0.000238067	0.00279598	3.6233	JUP//TLN1//AMOT//ITGA5//GJA1//CNTNAP1//COL17A1//CD151//PRR2//CDH13//CDH7//LIMS1//MLLT4//FLNC//CTNND1//CDH11//CDC42//CSK//NUMB//VCL//RAMP2//CTNNB1//TBCD//SMAD7//PIP5K1C//PTPRO//RHOA//RHOB//PKN2//TGFB1//HNF4A//NLGN4X//RAC1//KIFC3//PTPRK//ACTN2//PTK2B//THY1//ACTN1//PIP5K1A//MACF1//TEK//KDR//TSC1//PTPRJ//THBS1//ACVRL1//F11R//SRF//STRN//PRKACA
GO:0043408	regulation of MAPK cascade	Biological process	68	298	2442	16161	1.51013	0.000248188	0.00290686	3.60522	PPP2R1A//RGS4//IL17RD//DUSP10//RGS3//SPRED2//DUSP1//PTPLAD1//GAB1//MUL1//MAP4K2//RIPK1//MAP3K2//MAP2K2//FOXO1//IGBP1//FOXM1//MID1//PSMD10//NF1//INSR//LEPR//IGF1R//CTNNB1//CCR2//PELI2//FLT3//TRAF7//EPHA8//PELI3//WWC2//TLR6//MAGI3//PTK2B//TRAF2//FZD4//DVL3//SFRP5//HIPK3//MAPK9//DIXDC1//AMBP//HDAC3//FKTN//MEN1//MYD88//CCL21//CDC42//TRAF4//HIPK2//SYK//CYR61//EPHA7//CSK//SLC9A3R1//PIN1//CNKSR3//RGS14/…
GO:0051129	negative regulation of cellular component organization	Biological process	70	309	2442	16161	1.49921	0.000254264	0.00296988	3.59472	MTMR2//DLG4//IFNG//MAP2//GAS2L1//KATNB1//MAP1B//MID1//CLASP1//CDC20//ATM//ANAPC7//CDC23//ANAPC1//CDC16//FAP//EFNA1//FOXA2//SFRP2//SMAD7//APOA1//GFAP//IL15RA//ITM2C//CBFA2T2//INPPL1//LSAMP//PTPRO//HMGB1//CCR5//SEMA4F//KANK1//FOXP3//SNCA//MAPRE1//TBCD//SGK1//CDC42//EIF4EBP1//ERCC4//TERF2IP//POT1//TERF2//SHANK1//SET//SBDS//AR//BMP7//CHEK1//WAPAL//RAC1//NR1H2//ULK1//SEMA3F//NRP1//CSK//RHOA//DAB1//THY…
GO:0030308	negative regulation of cell growth	Biological process	36	133	2442	16161	1.79132	0.00025558	0.00297712	3.59247	CCR5//SEMA4F//ULK1//SEMA3F//NRP1//FBP1//CYP27B1//TGFB1//PPP2R1A//TP53//PN-1//ADIPOR1//AGTR2//HNF4A//BTG1//BMPR2//ACVR1B//ACVRL1//NPR1//PRDM4//RERG//ZC3H12D//OSGIN2//NDUFS3//EI24//GAS2L1//CDKN2AIP//WFDC1//APBB2//MUL1//CDA//SFRP2//PHF17//SIPA1//PTPRJ//SERTAD3
GO:0060548	negative regulation of cell death	Biological process	122	600	2442	16161	1.34565	0.000275925	0.00320538	3.55921	BCL10//ADA//IRAK1//MYD88//FOXO1//IL1B//VEGFA//IL7//ADAM17//IGF1R//MUC1//NOS3//NFKBIA//THBS1//SNCA//PSEN2//PSEN1//YWHAZ//XIAP//SOCS2//IKBKB//SERPINB9//RELA//SEMA4D//SOD2//SUPV3L1//GLO1//ANXA4//HDAC3//CBX4//BAG1//HIPK3//STAMBP//TSC22D3//GCLC//TNFAIP3//BFAR//DHCR24//BNIP3L//BMP7//GHRH//FCER1G//TRAF2//LRP6//TGFBR1//SOX9//TMBIM6//PIK3CG//PPP2CB//IHH//EPO//PLK3//PLK2//PRDX5//AR//ARAF//CCNG1//SGMS1//TFA…
GO:0031667	response to nutrient levels	Biological process	75	337	2442	16161	1.47283	0.000277835	0.00321446	3.55621	PIK3C3//ULK1//ATG12//ATG4C//MAP1LC3B//WIPI2//ATG13//USF1//FOXA2//NCOA1//STAR//LEPR//OXCT1//ENSA//GNAI2//ACSL4//SST//SLC6A19//STC1//GATM//ALOX5//TXN2//PKM//CCKAR//APAF1//ACSL6//FADS1//BMPR2//GAS2L1//WIPI1//GH1//CPS1//CHRNA7//GHRH//CRHR1//BBS4//RBP4//SFTPA1//BMP6//CD38//DUSP1//SYNJ1//MAP1B//IGF1R//NOS1//ADA//STC2//RELA//SOD2//PRKAA1//RRP8//NUAK2//ADM//PFKFB1//ATG7//WDR45L//CHMP1A//SRF//C-JUN//LRP6/…
GO:0007569	cell aging	Biological process	22	68	2442	16161	2.1411	0.00027821	0.00321446	3.55563	ENG//TERF2//MARCH5//FOXM1//ID2//SRF//CALR//ULK3//ATM//MME//CHEK1//MAPK14//HMGA1//NEK6//NUAK1//CDK6//TP53//ZMIZ1//POT1//LIMS1//NOX4//TBX2
GO:0031349	positive regulation of defense response	Biological process	49	199	2442	16161	1.62954	0.000280604	0.00323337	3.55191	FCER1G//MAVS//TMEM173//TLR1//BCL10//PIK3CG//IRAK1//MAPK9//MAP3K1//TLR6//MYD88//C-JUN//NFKBIA//IKBKB//IRAK4//IKBKG//NOD1//CHUK//RELA//TLR5//PELI2//TAB1//MAPK14//MAPKAPK3//UBE2V1//TAB3//PELI3//TICAM2//MAPK10//ELK1//RPS6KA3//MAP2K2//PRR2//CCR5//TYRO3//TNFAIP3//IKBKE//RIPK1//S100A14//TLR7//CCL5//POLR3D//TGFB1//TNFRSF1A//CCR2//CCL3L1//ACE//PDE2A//XIAP
GO:0050688	regulation of defense response to virus	Biological process	18	51	2442	16161	2.33574	0.000294278	0.00338182	3.53124	DDX58//IL23RA//MAVS//TMEM173//IL12RB1//TARBP2//CD8B//B2M//FYN//ARF4//DOCK2//AP2S1//AP1G1//AP2A1//AP2B1//AP2M1//RAC1//TNFAIP3
GO:0043434	response to peptide hormone stimulus	Biological process	83	382	2442	16161	1.43793	0.000308746	0.00353858	3.5104	INSR//FOXO1//IGFBP1//IGF1R//EIF4G1//PIK3C3//FOXO4//SLC2A8//FGFR4//PRKAA1//YWHAB//TSC1//ATP6V1C1//SHC1//PRKAB1//ATP6V1D//CAB39//PTPN11//PIK3R1//GAB1//PIK3R3//PDE3B//TRIB3//ATP6V0A4//KL//EEF2K//MAP2K2//EIF4EBP1//CYP27B1//GHRHR//ADM//FADS1//HMGB1//EGR2//PKM//PFKFB1//FOXA2//STXBP3//STAR//GH1//HPRT1//INSIG1//USF1//LPIN1//AKT3//ACSL6//SGK1//QDPR//OGT//TSC2//RPS6KB1//RELA//PTPRE//GRB10//INPPL1//ADIPOR1/…
GO:0032880	regulation of protein localization	Biological process	70	311	2442	16161	1.48957	0.000309928	0.00354262	3.50874	IL10//APOA1//KEAP1//MXI1//NFKBIA//PSMD10//FAF1//G3BP2//LCP1//HNF4A//PDE2A//HSPCB//MAVS//TMEM173//BAMBI//SFRP5//WWTR1//JUP//HYAL2//SMO//PKIA//BCL3//RHOA//IL1B//TLR7//BMP7//AGTR2//MBTPS1//NF1//DDX58//DMAP1//XPO1//PTPN11//CDK5//RANGAP1//PRKACA//PIK3C3//ARFIP1//DPH3//FOXP3//TGFB1//ADAM-9//ADORA2A//ZNF384//PANX1//CCR5//CCL3L1//TRAF2//RBP4//YWHAB//RAB11A//RAB8A//RAB11B//EXOC4//CDC42//TGFBR1//GCC2//WAPA…
GO:0030030	cell projection organization	Biological process	177	922	2442	16161	1.27047	0.00031083	0.00354346	3.50748	IGF1R//RAB3A//NTNG2//CCKAR//DSCAML1//CNP//CNTN3//SLITRK2//NUMB//DOCK7//CTNNA2//HSPCB//RHOA//NOR-1//ITGA2//COL4A3//MRLC2//ST8SIA4//UNC5B//CDC42//FYN//CD72//RHOB//VAV2//PLXND1//SEMA4D//KIF4A//YWHAB//RANBP9//COL4A2//SPTB//ITGA5//ARHGAP39//RGMA//NEO1//TRPC1//TLN1//PTPN11//TRPM2//AP2S1//PLXNA2//APBB2//DLG3//EPHA8//PLXNC1//AP2A1//GLI2//CNTNAP1//PIP5K1C//SEMA6A//RPS6KA3//CAP2//ARHGEF12//CACNB3//CACNB2//…
GO:0051253	negative regulation of RNA metabolic process	Biological process	154	787	2442	16161	1.295	0.000312361	0.00354431	3.50534	VDR//HOPX//GATA2//IFNG//ENG//RARG//PLK3//TP53//PPARD//XPO1//PKIA//JUP//CTNNB1//RUNX3//CAV1//EDNRB//SPI1//EPC1//DNMT1//ID2//FOXN3//TXNIP//NFKB1//TFAP2A//EHMT2//KDM1A//EFNA1//ID4//TFAP2C//PER1//ZBTB10//MYB//SEMA4D//TBX18//NR2F2//IGBP1//MXI1//PER2//SATB1//PSMD10//SIX1//LIN52//LPIN1//DNMT3B//CALR//HDAC3//FOXM1//CBX4//KAT5//MEIS2//ATF7IP//HCFC2//CBX2//SMO//NR2F6//PHF21A//TSC22D3//TFCP2L1//ZNF366//SALL…
GO:0009146	purine nucleoside triphosphate catabolic process	Biological process	125	619	2442	16161	1.33642	0.000312562	0.00354431	3.50506	RHOA//GNAI1//GNAI2//RND3//RAN//GEM//ARF4//RAB14//ARL1//ARL3//SAR1A//RAB1A//RAB11A//RAB27A//CDC42//ADSS//TUBB1//RAB34//RAB32//RAB3A//RHOF//RHOB//RAB22A//RAB2A//SRP54//RHOJ//RERG//RIT1//ADCY5//ARF4//ARF5//RAB8A//ATL3//SRPR//RAB11B//GNA15//GTPBP1//ADCY6//RAB5C//RAB10//TUBAL3//EIF2S3//RAB6A//RAC1//ATP5L//ATP7A//PEX6//ATP5E//PSMC6//CHD1L//ACTA1//ATP6V1C1//IDE//PICK1//ATF7IP//MACF1//PSMC2//ATP2A1//ATP8…
GO:0043409	negative regulation of MAPK cascade	Biological process	23	73	2442	16161	2.0851	0.00031597	0.00357347	3.50035	PPP2R1A//RGS4//IL17RD//DUSP10//RGS3//SPRED2//DUSP1//FOXO1//IGBP1//FOXM1//AMBP//HDAC3//FKTN//MEN1//IGF1R//CSK//SLC9A3R1//PIN1//CNKSR3//RGS14//PIN1//PSMD10//NF1
GO:0072523	purine-containing compound catabolic process	Biological process	135	677	2442	16161	1.31968	0.000320746	0.00361791	3.49384	DPYD//UOX//ADA//RHOA//GNAI1//GNAI2//RND3//RAN//GEM//ARF4//RAB14//ARL1//ARL3//SAR1A//RAB1A//RAB11A//RAB27A//CDC42//ADSS//TUBB1//RAB34//RAB32//RAB3A//RHOF//RHOB//RAB22A//RAB2A//SRP54//RHOJ//RERG//RIT1//ADCY5//ARF4//ARF5//RAB8A//ATL3//SRPR//RAB11B//GNA15//GTPBP1//ADCY6//RAB5C//RAB10//TUBAL3//EIF2S3//RAB6A//RAC1//XDH//PDE4A//PDE3B//PDE2A//ATP5L//ATP7A//PEX6//ATP5E//PSMC6//CHD1L//ACTA1//ATP6V1C1//IDE/…
GO:0002696	positive regulation of leukocyte activation	Biological process	48	195	2442	16161	1.62903	0.000324431	0.00364677	3.48888	IL7//NFATC2//CD38//CHRNB2//ADA//CD3D//CD3E//CAV1//SLA-DMA//CD3G//ICOS//CDC42//FYN//CSK//PTPN11//PIK3R3//VAV1//MAP3K14//RAC1//HPS1//LYST//IL23RA//IL15RA//FOXP3//PRR2//IHH//GLI2//CCL5//TP44//IL1B//IL12RB1//JAK3//THBS1//MS4A2//FCER1G//CRHR1//PLD2//BTK//SART1//MYB//CCR2//TGFB1//MYD88//BCL10//THY1//TRAF2//HSPH1//IFNG
GO:0031329	regulation of cellular catabolic process	Biological process	101	483	2442	16161	1.38387	0.00032501	0.00364677	3.4881	SUPV3L1//PRKACA//DLGAP1//DAPK2//ABL1//LRRK2//PRKAA1//ULK1//ABHD5//APOA5//SCARB1//AMOT//TYSND1//CPT1A//GIT2//ADAP2//ARAP3//ARAP1//ARFGAP2//ARAP2//ACAP3//AGAP3//ACAP2//SGSM1//RABGAP1//TBC1D10A//TBC1D2B//TBC1D10C//TBC1D22B//TBC1D8B//EVI5L//TBC1D9B//TBC1D4//TBC1D14//RASAL1//NF1//RASA1//C-JUN//SEMA4D//THY1//PIN1//ARHGAP1//PIN1//RAP1GDS1//RAD23B//UBQLN4//HSPCB//N4BP1//CLU//PSMD10//SMAD7//GCLC//PXK//RAB…
GO:0016358	dendrite development	Biological process	34	125	2442	16161	1.80008	0.000338881	0.00379246	3.46995	ATP7A//HPRT1//MAP2//KIDINS220//CTNNA2//CHRNA3//SEMA4D//CHRNB2//RHOA//CDC20//RHOB//CAMK1D//CAPRIN1//NUMB//SGK1//ACSL4//SHANK1//EPHB2//DLG4//NLGN1//CDK5//SIPA1L1//PDLIM5//LRRK2//EFNA1//APP//DAB1//CYTH2//NRP1//BBS4//MAP1B//STRN//IGSF9//RAC1
GO:0033124	regulation of GTP catabolic process	Biological process	62	269	2442	16161	1.52532	0.000343266	0.00383149	3.46437	AMOT//GIT2//ADAP2//ARAP3//ARAP1//ARFGAP2//ARAP2//ACAP3//AGAP3//ACAP2//SGSM1//RABGAP1//TBC1D10A//TBC1D2B//TBC1D10C//TBC1D22B//TBC1D8B//EVI5L//TBC1D9B//TBC1D4//TBC1D14//RASAL1//NF1//RASA1//C-JUN//SEMA4D//THY1//PIN1//ARHGAP1//PIN1//RAP1GDS1//TBC1D15//TSC2//TBC1D10B//RANGAP1//RASGRP3//SIPA1//CD40//ARHGAP27//SIPA1L1//CCL21//TSC1//SYDE1//RASGRF1//PTK2B//DOCK7//PIP5K1A//NDEL1//PRKG1//VAV1//RAPGEF6//RGS5…
GO:0051403	stress-activated MAPK cascade	Biological process	50	206	2442	16161	1.6063	0.000352087	0.00391972	3.45335	IRAK1//MYD88//IRAK4//IKBKG//NOD1//SH2D3C//TAB1//TAB3//SH3BP5//SH2D3A//MAPKBP1//PTPLAD1//GAB1//MUL1//MAP4K2//RIPK1//MAP3K2//MAPK9//MAGED1//MAPK10//MAP2K2//FOXO1//IGBP1//FOXM1//MID1//TLR6//MAGI3//PTK2B//TRAF2//FZD4//DVL3//SFRP5//HIPK3//DUSP10//IGF1R//DIXDC1//AMBP//HDAC3//FKTN//MEN1//CCL21//CDC42//TRAF4//HIPK2//C-JUN//RBM4B//MAPK14//MAPKAPK3//ELK1//RPS6KA3
GO:0050867	positive regulation of cell activation	Biological process	49	201	2442	16161	1.61333	0.000360093	0.00399844	3.44358	PLEK//IL7//NFATC2//CD38//CHRNB2//ADA//CD3D//CD3E//CAV1//SLA-DMA//CD3G//ICOS//CDC42//FYN//CSK//PTPN11//PIK3R3//VAV1//MAP3K14//RAC1//HPS1//LYST//IL23RA//IL15RA//FOXP3//PRR2//IHH//GLI2//CCL5//TP44//IL1B//IL12RB1//JAK3//THBS1//MS4A2//FCER1G//CRHR1//PLD2//BTK//SART1//MYB//CCR2//TGFB1//MYD88//BCL10//THY1//TRAF2//HSPH1//IFNG
GO:0009164	nucleoside catabolic process	Biological process	112	547	2442	16161	1.35504	0.000368326	0.00407816	3.43377	ADA//RHOA//GNAI1//GNAI2//RND3//RAN//GEM//ARF4//RAB14//ARL1//ARL3//SAR1A//RAB1A//RAB11A//RAB27A//CDC42//ADSS//TUBB1//RAB34//RAB32//RAB3A//RHOF//RHOB//RAB22A//RAB2A//SRP54//RHOJ//RERG//RIT1//ADCY5//ARF4//ARF5//RAB8A//ATL3//SRPR//RAB11B//GNA15//GTPBP1//ADCY6//RAB5C//RAB10//TUBAL3//EIF2S3//RAB6A//RAC1//DPYD//CDA//AMOT//GIT2//ADAP2//ARAP3//ARAP1//ARFGAP2//ARAP2//ACAP3//AGAP3//ACAP2//SGSM1//RABGAP1//TB…
GO:0072521	purine-containing compound metabolic process	Biological process	168	872	2442	16161	1.27502	0.000369181	0.00407816	3.43276	ADSS//GMPR//ADSL//ATIC//DPYD//UOX//ADA//OAS1//HPRT1//PRPS2//ATP5E//NPR2//NME1//RP2//RHOA//GNAI1//GNAI2//RND3//RAN//GEM//ARF4//RAB14//ARL1//ARL3//SAR1A//RAB1A//RAB11A//RAB27A//CDC42//TUBB1//RAB34//RAB32//RAB3A//RHOF//RHOB//RAB22A//RAB2A//SRP54//RHOJ//RERG//RIT1//ADCY5//ARF4//ARF5//RAB8A//ATL3//SRPR//RAB11B//GNA15//GTPBP1//ADCY6//RAB5C//RAB10//TUBAL3//EIF2S3//RAB6A//RAC1//XDH//PDE4A//PDE3B//PDE2A//…
GO:0048646	anatomical structure formation involved in morphogenesis	Biological process	138	697	2442	16161	1.31029	0.000379382	0.00418005	3.42092	LEPR//C-JUN//ENG//MEOX2//POFUT1//ANXA2//RAB11A//EPAS1//DLL4//ITGA5//MAPK14//JAG1//HEY1//THY1//HDAC3//VEZF1//RBPJ//EPHB2//HOXA3//PLCD3//PNPLA6//ROBO4//ELK3//VEGFA//IHH//CTNNB1//CXCL12//PLXND1//SRF//LEF1//NRP1//SFRP2//PRR2//FOXA2//SOX7//DUSP1//NOR-1//PRKACA//BMPR2//SMAD2//ATM//TBX18//DLL1//FGFR4//SIX1//NLE1//HOPX//ADA//WNT4//BCL10//TSC1//RGMA//TSC2//DEAF1//IFT122//BBS4//APAF1//LRP6//PTCH1//TEK//RAM…
GO:0016568	chromatin modification	Biological process	84	390	2442	16161	1.4254	0.00038245	0.00420301	3.41743	TERF2//NASP//SOX9//FOXP3//HMGB1//MYB//BAZ2A//CHD1L//SMARCB1//SATB1//CHD6//SMARCD2//INO80//MEN1//ACTL6A//ARID1B//CHEK1//BAZ1B//HELLS//PAF1//CDK5//NCOA3//HOPX//HDAC3//SALL1//EYA3//MYSM1//ATXN7L3//IL1B//TP53//LPIN1//BAHD1//RPS6KA4//KDM1A//KDM3A//PHF8//CENPI//KDM5B//EHMT2//SETDB1//SETD7//PRMT8//GATA2//SNCA//SET//ATM//PRKAA1//BAP1//HMGA1//SPI1//BRPF1//BRPF3//TAF5L//WDR5//TADA3//LEF1//MYST2//PHF15//PHF…
GO:0044057	regulation of system process	Biological process	91	429	2442	16161	1.4038	0.000383895	0.00420808	3.41579	SNCA//ADRA1D//CHRNA7//IFNG//ADM//EPAS1//GLS//PBX3//NLGN1//ADORA2A//AGTR2//NPR1//PTPRO//ADRBK1//CNN1//CHRNA3//HOPX//GNAI2//HBEGF//GJA1//KDR//NOS3//NPPC//CPS1//NOS1//RHOA//RHOB//SRF//ADA//NAPA//RYR2//EDN1//ACE//EDN3//NF1//ATP2A1//RAB3A//CTNNB1//RNF10//CDK5//RGS14//CDC20//CHRNB2//NISCH//USP46//P2RY1//BMPR2//NPY1R//ALOX5//CD38//SNCG//KCNC3//ACTN1//SYT12//PPP3CB//CALB1//RASGRF1//SIPA1L1//NTF4//STAR//E…
GO:0008202	steroid metabolic process	Biological process	55	233	2442	16161	1.56217	0.000388705	0.00424991	3.41038	TRERF1//TFCP2L1//SDR42E2//INSIG1//HMGCR//PMVK//NSDHL//NPC1L1//HMGCS1//DHCR24//STAR//HSD17B4//ACOT8//HSD3B7//AKR1B1//FSHB//ADM//STARD3//HSD3B1//HSD17B8//STS//LEPR//PPARD//LIPE//APOA1//ABCA1//CLN6//CLN8//SOAT1//SLCO1A2//NPC1//ARV1//ACOX3//SLCO1B3//DKK3//REST//BMP6//WNT4//SCD//CYP2R1//CALB1//LGMN//CYP27B1//SEC14L2//PRKAA1//IFNG//FGFR4//GH1//IGF1R//ACADL//LDLRAP1//NR1I2//CYP2C42//BCMO1//LRAT
GO:0090066	regulation of anatomical structure size	Biological process	58	249	2442	16161	1.54153	0.000394369	0.00430084	3.4041	ADRA1D//AGTR2//SOD2//CXCL12//CLN8//ADM//KDR//NOS3//NPPC//CPS1//NOS1//VPS28//EDNRA//EDNRB//RAP1GDS1//EDN1//ACE//EDN3//SMURF1//CCR5//SEMA4F//ARPC1A//ARPC5//RASA1//PLEK//KANK1//RHOA//CCL21//RHOB//PTK2B//RAC1//NEFL//LRRK2//HNF1B//HNF1A//KEL//ECE2//ADORA2A//P2RY1//NPR1//SCIN//NDEL1//MAP1B//TSC1//TSC2//HSPCB//CDK4//AMOT//BMPR2//NPY1R//ALOX5//CD38//ULK1//SEMA4D//SEMA3F//NRP1//AHR//GCLC
GO:0050789	regulation of biological process	Biological process	1520	9561	2442	16161	1.05211	0.000400425	0.00434484	3.39748	KPNA1//IL7R//SMARCAD1//MRE11A//RFC5//MCM3//MCM4//XPC//WEE1//RBBP8//POLA1//RAD9A//CDT1//FOXN3//MAPK14//PTPN11//FBXO6//CLOCK//CCNG1//CDC37//CCNC//BCCIP//CCNK//CDK7//BACH1//BRD4//ABL1//VDR//HOPX//GATA2//IFNG//ENG//RARG//PLK3//TP53//PPARD//XPO1//PKIA//JUP//CTNNB1//RUNX3//CAV1//EDNRB//SPI1//EPC1//DNMT1//ID2//TXNIP//NFKB1//TFAP2A//EHMT2//KDM1A//EFNA1//ID4//TFAP2C//PER1//ZBTB10//MYB//SEMA4D//TBX18//NR2F…
GO:0097285	cell-type specific apoptotic process	Biological process	54	228	2442	16161	1.56741	0.000400571	0.00434484	3.39732	BTK//IL10//BCL10//ADA//RHOB//APAF1//BMP7//GHRH//ADAM17//FCER1G//HMGB1//TRAF2//LRP6//IFNG//SNRK//HSPCB//RHOA//C-JUN//NOR-1//ADORA2A//SNCA//AGTR2//XIAP//C5AR1//SOD2//LGMN//SIX1//SET//TYRO3//NEFL//GCLC//RASA1//TP53//CCL3L1//CDK5//TFAP2A//ATM//EPHA7//BAG1//NF1//APP//BID//AIFM1//CCR5//CCL5//JAK3//CCL21//CXCL12//TEK//RAMP2//KDR//KRIT1//TNFAIP3//CD40
GO:0009203	ribonucleoside triphosphate catabolic process	Biological process	124	617	2442	16161	1.33002	0.000402469	0.00434484	3.39527	RHOA//GNAI1//GNAI2//RND3//RAN//GEM//ARF4//RAB14//ARL1//ARL3//SAR1A//RAB1A//RAB11A//RAB27A//CDC42//ADSS//TUBB1//RAB34//RAB32//RAB3A//RHOF//RHOB//RAB22A//RAB2A//SRP54//RHOJ//RERG//RIT1//ADCY5//ARF4//ARF5//RAB8A//ATL3//SRPR//RAB11B//GNA15//GTPBP1//ADCY6//RAB5C//RAB10//TUBAL3//EIF2S3//RAB6A//RAC1//ATP5L//ATP7A//PEX6//ATP5E//PSMC6//CHD1L//ACTA1//ATP6V1C1//IDE//PICK1//ATF7IP//MACF1//PSMC2//ATP2A1//ATP8…
GO:0009207	purine ribonucleoside triphosphate catabolic process	Biological process	124	617	2442	16161	1.33002	0.000402469	0.00434484	3.39527	RHOA//GNAI1//GNAI2//RND3//RAN//GEM//ARF4//RAB14//ARL1//ARL3//SAR1A//RAB1A//RAB11A//RAB27A//CDC42//ADSS//TUBB1//RAB34//RAB32//RAB3A//RHOF//RHOB//RAB22A//RAB2A//SRP54//RHOJ//RERG//RIT1//ADCY5//ARF4//ARF5//RAB8A//ATL3//SRPR//RAB11B//GNA15//GTPBP1//ADCY6//RAB5C//RAB10//TUBAL3//EIF2S3//RAB6A//RAC1//ATP5L//ATP7A//PEX6//ATP5E//PSMC6//CHD1L//ACTA1//ATP6V1C1//IDE//PICK1//ATF7IP//MACF1//PSMC2//ATP2A1//ATP8…
GO:0045934	negative regulation of nucleobase-containing compound metabolic process	Biological process	165	856	2442	16161	1.27565	0.000405658	0.00436422	3.39184	VDR//HOPX//GATA2//IFNG//ENG//RARG//PLK3//TP53//PPARD//XPO1//PKIA//JUP//CTNNB1//RUNX3//CAV1//EDNRB//SPI1//EPC1//DNMT1//ID2//FOXN3//TXNIP//NFKB1//TFAP2A//EHMT2//KDM1A//EFNA1//ID4//TFAP2C//PER1//ZBTB10//MYB//SEMA4D//TBX18//NR2F2//IGBP1//MXI1//PER2//SATB1//PSMD10//SIX1//LIN52//LPIN1//DNMT3B//CALR//HDAC3//FOXM1//CBX4//KAT5//MEIS2//ATF7IP//HCFC2//CBX2//SMO//NR2F6//PHF21A//TSC22D3//TFCP2L1//ZNF366//SALL…
GO:0071383	cellular response to steroid hormone stimulus	Biological process	29	102	2442	16161	1.88157	0.000406319	0.00436422	3.39113	VDR//PGR//RARG//NR1I2//PPARD//NR3C2//NOR-1//AR//BMP7//HNF4A//PGRMC2//NR1H2//NR2F2//NR2E1//RORA//ESRRA//NR2C2//NR2F6//NR5A2//RORC//NR3C1//SGK1//AHR//UBE2L3//REST//SERPINB9//WNT4//STAR//AGTR2
GO:0048011	nerve growth factor receptor signaling pathway	Biological process	57	244	2442	16161	1.54599	0.000407692	0.00436422	3.38967	ULK1//AGTR2//IRAK1//MYD88//RHOA//FOXO1//ADAM17//AKAP13//PRKACA//NFKBIA//MAGED1//ADORA2A//MAPK12//FOXO4//PSEN2//PSEN1//IKBKB//CHUK//RELA//VAV2//YWHAB//ZFYVE27//TIAM2//ITPR3//PRDM4//RIT1//ADCY5//NCSTN//SHC1//MAPK14//RASGRF1//PTPN11//MAPKAPK3//TSC2//HDAC3//RAPGEF1//ARHGEF9//UTP11L//ADRBK1//RALGDS//KIDINS220//AP2S1//PLEKHG5//MAGED2//TRIB3//VAV1//AP2A1//DNAL4//ELK1//RPS6KA3//ADCY6//ARHGEF12//MAP2K2//A…
GO:0009154	purine ribonucleotide catabolic process	Biological process	125	623	2442	16161	1.32784	0.000409029	0.00436422	3.38825	RHOA//GNAI1//GNAI2//RND3//RAN//GEM//ARF4//RAB14//ARL1//ARL3//SAR1A//RAB1A//RAB11A//RAB27A//CDC42//ADSS//TUBB1//RAB34//RAB32//RAB3A//RHOF//RHOB//RAB22A//RAB2A//SRP54//RHOJ//RERG//RIT1//ADCY5//ARF4//ARF5//RAB8A//ATL3//SRPR//RAB11B//GNA15//GTPBP1//ADCY6//RAB5C//RAB10//TUBAL3//EIF2S3//RAB6A//RAC1//ATP5L//ATP7A//PEX6//ATP5E//PSMC6//CHD1L//ACTA1//ATP6V1C1//IDE//PICK1//ATF7IP//MACF1//PSMC2//ATP2A1//ATP8…
GO:0033043	regulation of organelle organization	Biological process	93	441	2442	16161	1.39562	0.000409617	0.00436422	3.38762	TLK1//TLK2//MAP2//GAS2L1//KATNB1//MAP1B//MID1//CLASP1//CDC42//PRMT5//PIN1//CDK13//RCC1//PIN1//BORA//CDC20//ATM//ANAPC7//CDC23//ANAPC1//CDC16//CXCL12//XPO1//PARP10//NEK6//ARPC1A//ARPC5//RASA1//PLEK//KANK1//RHOA//CCL21//RHOB//PTK2B//RAC1//CTNNB1//CEP250//IL1B//MEN1//FOXP3//TP53//LPIN1//SNCA//MAPRE1//TBCD//SGK1//ANXA2//RAB3A//ERCC4//TERF2IP//POT1//TERF2//SHANK1//PDGFRB//CCDC88A//RPS6KA4//GATA2//SET/…
GO:0033157	regulation of intracellular protein transport	Biological process	37	141	2442	16161	1.73662	0.00041039	0.00436422	3.3868	KEAP1//MXI1//NFKBIA//PSMD10//FAF1//G3BP2//HNF4A//PDE2A//HSPCB//MAVS//TMEM173//BAMBI//SFRP5//WWTR1//JUP//HYAL2//SMO//PKIA//BCL3//RHOA//IL1B//TLR7//BMP7//AGTR2//MBTPS1//NF1//DDX58//DMAP1//XPO1//PTPN11//CDK5//RANGAP1//PRKACA//TGFBR1//TGFB1//GCC2//LCP1
GO:0046822	regulation of nucleocytoplasmic transport	Biological process	38	146	2442	16161	1.72248	0.000411493	0.00436509	3.38564	KEAP1//MXI1//NFKBIA//PSMD10//FAF1//G3BP2//HNF4A//PDE2A//HSPCB//MAVS//TMEM173//BAMBI//SFRP5//WWTR1//JUP//HYAL2//SMO//PKIA//BCL3//RHOA//IL1B//TLR7//BMP7//AGTR2//MBTPS1//NF1//DDX58//DMAP1//XPO1//PTPN11//CDK5//RANGAP1//PRKACA//NCBP2//TGFBR1//TGFB1//RBM4B//AAAS
GO:0051607	defense response to virus	Biological process	26	88	2442	16161	1.9553	0.000414329	0.0043843	3.38265	DDX58//IL23RA//MAVS//TMEM173//IL12RB1//TARBP2//CD8B//B2M//FYN//ARF4//DOCK2//AP2S1//AP1G1//AP2A1//AP2B1//AP2M1//RAC1//TNFAIP3//PRF1//OAS1//FADD//TLR7//LYST//RELA//BNIP3L//SAMHD1
GO:0006152	purine nucleoside catabolic process	Biological process	108	526	2442	16161	1.35882	0.000418397	0.00440554	3.37841	ADA//RHOA//GNAI1//GNAI2//RND3//RAN//GEM//ARF4//RAB14//ARL1//ARL3//SAR1A//RAB1A//RAB11A//RAB27A//CDC42//ADSS//TUBB1//RAB34//RAB32//RAB3A//RHOF//RHOB//RAB22A//RAB2A//SRP54//RHOJ//RERG//RIT1//ADCY5//ARF4//ARF5//RAB8A//ATL3//SRPR//RAB11B//GNA15//GTPBP1//ADCY6//RAB5C//RAB10//TUBAL3//EIF2S3//RAB6A//RAC1//AMOT//GIT2//ADAP2//ARAP3//ARAP1//ARFGAP2//ARAP2//ACAP3//AGAP3//ACAP2//SGSM1//RABGAP1//TBC1D10A//TBC…
GO:0046130	purine ribonucleoside catabolic process	Biological process	108	526	2442	16161	1.35882	0.000418397	0.00440554	3.37841	ADA//RHOA//GNAI1//GNAI2//RND3//RAN//GEM//ARF4//RAB14//ARL1//ARL3//SAR1A//RAB1A//RAB11A//RAB27A//CDC42//ADSS//TUBB1//RAB34//RAB32//RAB3A//RHOF//RHOB//RAB22A//RAB2A//SRP54//RHOJ//RERG//RIT1//ADCY5//ARF4//ARF5//RAB8A//ATL3//SRPR//RAB11B//GNA15//GTPBP1//ADCY6//RAB5C//RAB10//TUBAL3//EIF2S3//RAB6A//RAC1//AMOT//GIT2//ADAP2//ARAP3//ARAP1//ARFGAP2//ARAP2//ACAP3//AGAP3//ACAP2//SGSM1//RABGAP1//TBC1D10A//TBC…
GO:0009987	cellular process	Biological process	2249	14589	2442	16161	1.0202	0.000422431	0.00443709	3.37424	AKT3//ABCF1//RRN3//APTX//KPNA1//IL7R//SMARCAD1//MRE11A//RPS13//KIF23//RPS15//RPS17//HSD17B4//ACOT4//GCC2//GCC1//RAB6A//PIK3C3//ULK1//ATG12//ATG4C//MAP1LC3B//WIPI2//ATG13//ARG1//NAGS//CPS1//IFNG//TGFB1//NFKBIA//ARNTL//RBM22//BCL3//MYST2//CHEK1//RAD9A//SET//MCM9//NASP//LIG3//MCM3AP//PPP2R1A//PMF1//MMS19//CAB39L//NDEL1//NEK6//RGS14//BRD4//RCC1//INO80//RFC5//MCM3//MCM4//XPC//WEE1//RBBP8//POLA1//CDT1/…
GO:0007040	lysosome organization	Biological process	13	32	2442	16161	2.68854	0.000425299	0.00444697	3.37131	CLN6//GBA//HPS1//HPS4//LYST//HEXA//ABCA1//VPS18//CLVS2//NAGPA//HOOK1//CLN8//AKTIP
GO:0051259	protein oligomerization	Biological process	67	298	2442	16161	1.48793	0.000425453	0.00444697	3.37115	BID//PANX1//PRF1//CPT1A//PRNP//BCL10//ITPR3//IVD//TYSND1//TSC2//ATL3//APAF1//SYT1//SMARCAD1//NLGN1//PEX14//LNX1//SCUBE1//NACC1//LGI4//TNFAIP1//EHD4//CCL5//TP53//IGF1R//ME1//CPSF6//ADSL//CPSF7//ACADL//FBP1//HPRT1//APOA1BP//SOD2//IDE//PCBD1//DPYS//ACTN2//TRPM8//CDA//INSR//JUP//HR//CTNNB1//FADD//PRKAA1//YWHAB//MAGI3//TSC1//PRKAB1//CAB39//TRAF2//CHRNB2//STXBP3//RIPK1//TRIM27//TRIM6//ALOX5AP//SCARA5//…
GO:0043552	positive regulation of phosphatidylinositol 3-kinase activity	Biological process	10	21	2442	16161	3.1514	0.000431778	0.00450208	3.36474	TEK//TGFB1//CCL21//CDC42//PDGFRB//VAV2//PTK2B//FLT3//EPHA8//RAC1
GO:0009143	nucleoside triphosphate catabolic process	Biological process	125	624	2442	16161	1.32571	0.000437043	0.00453486	3.35948	RHOA//GNAI1//GNAI2//RND3//RAN//GEM//ARF4//RAB14//ARL1//ARL3//SAR1A//RAB1A//RAB11A//RAB27A//CDC42//ADSS//TUBB1//RAB34//RAB32//RAB3A//RHOF//RHOB//RAB22A//RAB2A//SRP54//RHOJ//RERG//RIT1//ADCY5//ARF4//ARF5//RAB8A//ATL3//SRPR//RAB11B//GNA15//GTPBP1//ADCY6//RAB5C//RAB10//TUBAL3//EIF2S3//RAB6A//RAC1//ATP5L//ATP7A//PEX6//ATP5E//PSMC6//CHD1L//ACTA1//ATP6V1C1//IDE//PICK1//ATF7IP//MACF1//PSMC2//ATP2A1//ATP8…
GO:0009261	ribonucleotide catabolic process	Biological process	125	624	2442	16161	1.32571	0.000437043	0.00453486	3.35948	RHOA//GNAI1//GNAI2//RND3//RAN//GEM//ARF4//RAB14//ARL1//ARL3//SAR1A//RAB1A//RAB11A//RAB27A//CDC42//ADSS//TUBB1//RAB34//RAB32//RAB3A//RHOF//RHOB//RAB22A//RAB2A//SRP54//RHOJ//RERG//RIT1//ADCY5//ARF4//ARF5//RAB8A//ATL3//SRPR//RAB11B//GNA15//GTPBP1//ADCY6//RAB5C//RAB10//TUBAL3//EIF2S3//RAB6A//RAC1//ATP5L//ATP7A//PEX6//ATP5E//PSMC6//CHD1L//ACTA1//ATP6V1C1//IDE//PICK1//ATF7IP//MACF1//PSMC2//ATP2A1//ATP8…
GO:0010464	regulation of mesenchymal cell proliferation	Biological process	15	40	2442	16161	2.48173	0.000439692	0.00455129	3.35685	SOX9//IFNG//VEGFA//IHH//KDR//CTNNB1//FOXP3//HMGB1//WNT2//FBXW4//SMO//LRP6//FOXP1//TBX18//SIX1
GO:0005975	carbohydrate metabolic process	Biological process	141	717	2442	16161	1.30144	0.000444937	0.00459446	3.3517	UGP2//PGM1//GYS1//GYS2//PHKG2//PGM2//CPS1//PHKA2//LALBA//C10ORF125//IGFBP1//PPARD//NPY1R//CPT1A//NISCH//MAPK14//USF1//INPPL1//GALK2//RENBP//IP6K1//B4GALT7//LYVE1//HYAL2//CHI3L1//OVGP1//GDPD5//RBP4//OMC//PRKACA//PGK1//TPI1//PFKFB1//TAT//ALDOC//HKDC1//PKM//PDHA1//FBP1//SIRT4//SIRT5//SIRT6//GNA15//PARP3//IL17A//COG2//GAL3ST1//GANAB//ST8SIA4//OGT//TRAK2//TRAK1//RPIA//PGLYRP4//B4GALT1//IGFBP5//PLEK//C…
GO:0050865	regulation of cell activation	Biological process	68	304	2442	16161	1.48033	0.000450097	0.00463654	3.34669	FCER1G//PN-1//NOS3//THBD//PLEK//AHR//IL10//ATM//IL7//NFATC2//CD38//CHRNB2//ADA//CD3D//CD3E//CAV1//SLA-DMA//CD3G//ICOS//CDC42//FYN//CSK//PTPN11//PIK3R3//VAV1//MAP3K14//RAC1//HPS1//LYST//IL23RA//IL15RA//FOXP3//PTPRE//PRR2//IHH//GLI2//CCL5//TP44//IL1B//IL12RB1//JAK3//CTNNB1//SNCA//SLC7A2//BPI//THBS1//MS4A2//CRHR1//PLD2//CCR2//SYK//BCR//ID2//BTK//SART1//MYB//ADORA2A//CBLB//TGFB1//IL27RA//MYD88//TNFAI…
GO:0034762	regulation of transmembrane transport	Biological process	57	245	2442	16161	1.53968	0.000454608	0.00467175	3.34236	KEAP1//MXI1//NFKBIA//PSMD10//FAF1//G3BP2//ACSL6//THBS1//STIM2//STIM1//EPO//SLC9A3R1//HNF4A//PDE2A//HSPCB//MAVS//TMEM173//BAMBI//SFRP5//WWTR1//JUP//HYAL2//SMO//PKIA//BCL3//RHOA//IL1B//TLR7//BMP7//AGTR2//MBTPS1//NF1//DDX58//DMAP1//CACNA2D1//ADORA2A//CACNG1//CACNA2D2//SESTD1//TPCN2//CACNB3//CACNB2//CACNA1A//GNAI2//RHOB//CXCL12//CCKAR//JPH4//JPH1//TGFBR1//TGFB1//RIPK1//CTNNB1//PDGFRB//PARK7//NLGN1//S…
GO:0006875	cellular metal ion homeostasis	Biological process	74	337	2442	16161	1.4532	0.000461384	0.00473001	3.33594	CCL5//CD40//CCR2//CXCL12//ATP2B4//STC1//ANXA7//CCL8//CCL1//CHRNA7//TRPM8//STIM2//SLC24A2//GPR12//FTH1//HAMP//LTF//CP//CYBRD1//ATP6V1C1//ATP6V1D//MFI2//FLVCR1//ATP6V0A4//SCARA5//STEAP3//MON1A//SLC46A1//NUBP1//AGTR2//NEDD4L//SGK1//CXCR4//ADM//KDR//CRHR1//EDNRA//CALCR//XCR1//CXCR3//P2RY1//LPAR2//C5AR1//NPTN//CCKAR//GHRH//CD38//GPR3//LRP6//GNA15//JAK3//CACNA1A//NOS1//RYR2//TRPM7//CCR5//CCL3L1//CCL21/…
GO:0006163	purine nucleotide metabolic process	Biological process	160	829	2442	16161	1.27729	0.000465562	0.00475106	3.33202	OAS1//ADSS//ADSL//PRPS2//ATP5E//NPR2//NME1//RP2//RHOA//GNAI1//GNAI2//RND3//RAN//GEM//ARF4//RAB14//ARL1//ARL3//SAR1A//RAB1A//RAB11A//RAB27A//CDC42//TUBB1//RAB34//RAB32//RAB3A//RHOF//RHOB//RAB22A//RAB2A//SRP54//RHOJ//RERG//RIT1//ADCY5//ARF4//ARF5//RAB8A//ATL3//SRPR//RAB11B//GNA15//GTPBP1//ADCY6//RAB5C//RAB10//TUBAL3//EIF2S3//RAB6A//RAC1//XDH//PDE4A//PDE3B//PDE2A//ATP5L//ATP7A//PEX6//PSMC6//CHD1L//A…
GO:0031056	regulation of histone modification	Biological process	19	57	2442	16161	2.20598	0.000465659	0.00475106	3.33193	IL1B//MEN1//FOXP3//TP53//LPIN1//RPS6KA4//GATA2//SNCA//SET//CTCFL//PYGO2//DNMT1//OGT//MYB//DNMT3B//KDM1A//MUC1//SPI1//CHEK1
GO:0045595	regulation of cell differentiation	Biological process	175	918	2442	16161	1.26159	0.000477028	0.00485547	3.32146	VEGFA//SMO//NME1//JUP//CTNNB1//IFNG//RBM8A//LRRK2//NF1//GFAP//RNF10//TGFB1//BAMBI//SMAD2//LEF1//BCL9L//WWTR1//EFNA1//FOXA2//SFRP2//SMAD7//KDM1A//MAPK9//CRP//NFKBIA//NR1H2//ABCA1//MAML1//HDAC3//BHLHE41//CCDC88A//PN-1//HMGB1//PTK7//NPTN//CBFA2T2//PTK2B//CAMK1D//KATNB1//ACSL6//IL15RA//ITM2C//INPPL1//LSAMP//PTPRO//SYNJ1//RELA//EDNRB//ZCCHC11//SMURF1//CCR5//SEMA4F//C1QC//OGT//SOX9//AHI1//NUMB//NEFL//S…
GO:0070838	divalent metal ion transport	Biological process	66	294	2442	16161	1.48566	0.000488518	0.0049606	3.31112	ATP2A3//CYP27B1//KCNN4//RAMP2//ATP2B4//PSEN2//FYN//SLC3A2//CCL8//CHRNA7//CHRNB2//ATP2A1//NOS1//RYR2//CCR5//CCL3L1//ZDHHC17//STIM2//STIM1//CCL21//TPCN2//MS4A2//PTK2B//SNCA//TRPC1//THY1//F2R//SLN//GJA1//CACNA2D1//ADORA2A//CACNG1//CACNA2D2//SESTD1//CACNB3//CACNB2//CACNA1A//RHOA//GNAI2//RHOB//CCL5//ORAI1//JAK3//CXCL12//CCKAR//JPH4//JPH1//SLC8A3//ITPR3//MICU1//PSEN1//TRPA1//TRPM7//TRPM2//TRPM8//REST//…
GO:0043900	regulation of multi-organism process	Biological process	26	89	2442	16161	1.93333	0.000502425	0.00508973	3.29893	DDX58//IL23RA//MAVS//TMEM173//IL12RB1//MYD88//SCD//MBL1//VPS28//IFNG//TARBP2//CD8B//B2M//FYN//ARF4//DOCK2//AP2S1//AP1G1//AP2A1//AP2B1//AP2M1//RAC1//TNFAIP3//CCR5//P2RY1//ADA
GO:0055065	metal ion homeostasis	Biological process	78	360	2442	16161	1.43389	0.000503803	0.00509162	3.29774	ADORA2A//AGTR2//NPR1//CCL5//CD40//CCR2//CXCL12//ATP2B4//STC1//ANXA7//CCL8//CCL1//CHRNA7//TRPM8//STIM2//SLC24A2//GPR12//FTH1//HAMP//LTF//CP//CYBRD1//ATP6V1C1//ATP6V1D//MFI2//FLVCR1//ATP6V0A4//SCARA5//STEAP3//MON1A//SLC46A1//NUBP1//NEDD4L//SGK1//CXCR4//ADM//KDR//CRHR1//EDNRA//CALCR//XCR1//CXCR3//P2RY1//LPAR2//C5AR1//NPTN//CCKAR//GHRH//CD38//GPR3//LRP6//GNA15//JAK3//CACNA1A//NOS1//RYR2//TRPM7//CCR5/…
GO:1901069	guanosine-containing compound catabolic process	Biological process	107	523	2442	16161	1.35396	0.000507896	0.00512089	3.29423	RHOA//GNAI1//GNAI2//RND3//RAN//GEM//ARF4//RAB14//ARL1//ARL3//SAR1A//RAB1A//RAB11A//RAB27A//CDC42//ADSS//TUBB1//RAB34//RAB32//RAB3A//RHOF//RHOB//RAB22A//RAB2A//SRP54//RHOJ//RERG//RIT1//ADCY5//ARF4//ARF5//RAB8A//ATL3//SRPR//RAB11B//GNA15//GTPBP1//ADCY6//RAB5C//RAB10//TUBAL3//EIF2S3//RAB6A//RAC1//AMOT//GIT2//ADAP2//ARAP3//ARAP1//ARFGAP2//ARAP2//ACAP3//AGAP3//ACAP2//SGSM1//RABGAP1//TBC1D10A//TBC1D2B/…
GO:0006869	lipid transport	Biological process	44	178	2442	16161	1.63589	0.000511155	0.00514162	3.29145	CPT1A//ACSL6//THBS1//NFKBIA//NR1H2//ABCA1//PTCH1//PPARD//ACSL4//FABP2//ABCD1//SCARB1//NPC2//ATP8B2//HSD17B4//NPC1L1//NPC1//ARV1//AGTR2//MAPK9//STAR//LIPG//APOA1//ABCG4//STX12//SOAT1//VAMP7//RBP4//FZD4//ATP9A//ATP10D//ATP11C//GLTP//PLEKHA8//ACE//LDLRAP1//LRP6//SYK//DBI//MTTP//PSAP//APOA5//STARD7//CLN8
GO:0050794	regulation of cellular process	Biological process	1443	9057	2442	16161	1.0544	0.000520703	0.00521741	3.28341	KPNA1//IL7R//SMARCAD1//MRE11A//RFC5//MCM3//MCM4//XPC//WEE1//RBBP8//POLA1//RAD9A//CDT1//FOXN3//MAPK14//PTPN11//FBXO6//CLOCK//CCNG1//CDC37//CCNC//BCCIP//CCNK//CDK7//BACH1//BRD4//ABL1//VDR//HOPX//GATA2//IFNG//ENG//RARG//PLK3//TP53//PPARD//XPO1//PKIA//JUP//CTNNB1//RUNX3//CAV1//EDNRB//SPI1//EPC1//DNMT1//ID2//TXNIP//NFKB1//TFAP2A//EHMT2//KDM1A//EFNA1//ID4//TFAP2C//PER1//ZBTB10//MYB//SEMA4D//TBX18//NR2F…
GO:0030003	cellular cation homeostasis	Biological process	81	377	2442	16161	1.42189	0.000521131	0.00521741	3.28305	CCL5//CD40//CCR2//CXCL12//ATP2B4//STC1//ANXA7//CCL8//CCL1//CHRNA7//TRPM8//STIM2//SLC24A2//GPR12//ATP7A//APP//ARF4//ATOX1//FTH1//HAMP//LTF//CP//CYBRD1//ATP6V1C1//ATP6V1D//MFI2//FLVCR1//ATP6V0A4//SCARA5//STEAP3//MON1A//SLC46A1//NUBP1//SLC39A14//AGTR2//NEDD4L//SGK1//CLN6//CXCR4//ADM//KDR//CRHR1//EDNRA//CALCR//XCR1//CXCR3//P2RY1//LPAR2//C5AR1//NPTN//CCKAR//GHRH//CD38//GPR3//LRP6//GNA15//JAK3//CACNA1A…
GO:0044270	cellular nitrogen compound catabolic process	Biological process	145	743	2442	16161	1.29152	0.000522539	0.00521929	3.28188	DPYD//UOX//ADA//RHOA//GNAI1//GNAI2//RND3//RAN//GEM//ARF4//RAB14//ARL1//ARL3//SAR1A//RAB1A//RAB11A//RAB27A//CDC42//ADSS//TUBB1//RAB34//RAB32//RAB3A//RHOF//RHOB//RAB22A//RAB2A//SRP54//RHOJ//RERG//RIT1//ADCY5//ARF4//ARF5//RAB8A//ATL3//SRPR//RAB11B//GNA15//GTPBP1//ADCY6//RAB5C//RAB10//TUBAL3//EIF2S3//RAB6A//RAC1//XDH//PDE4A//PDE3B//PDE2A//ATP5L//ATP7A//PEX6//ATP5E//PSMC6//CHD1L//ACTA1//ATP6V1C1//IDE/…
GO:0010740	positive regulation of intracellular protein kinase cascade	Biological process	77	355	2442	16161	1.43544	0.000527276	0.00525433	3.27796	CCL5//GH1//IL23RA//MID1//IFNG//TNFRSF1A//CD40//EPO//FLT3//PTK2B//IRAK1//TRAF5//TLR6//MYD88//RHOA//LGALS9//PLK2//CTNNB1//TNFSF10//CCL21//FADD//MAVS//IKBKB//BCL10//IKBKG//NOD1//CHUK//RELA//RHOB//PELI2//GOLT1B//CASP10//CC2D1A//UBE2V1//MAP3K3//NEK6//ZDHHC17//MUL1//SLC35B2//PLEKHG5//GJA1//PELI3//IKBKE//MAP3K14//TICAM2//F2R//TERF2IP//RIPK1//INSR//LEPR//IGF1R//CCR2//GAB1//TRAF7//EPHA8//WWC2//CDC42//TRAF…
GO:0042454	ribonucleoside catabolic process	Biological process	109	535	2442	16161	1.34833	0.000529652	0.00526572	3.27601	ADA//RHOA//GNAI1//GNAI2//RND3//RAN//GEM//ARF4//RAB14//ARL1//ARL3//SAR1A//RAB1A//RAB11A//RAB27A//CDC42//ADSS//TUBB1//RAB34//RAB32//RAB3A//RHOF//RHOB//RAB22A//RAB2A//SRP54//RHOJ//RERG//RIT1//ADCY5//ARF4//ARF5//RAB8A//ATL3//SRPR//RAB11B//GNA15//GTPBP1//ADCY6//RAB5C//RAB10//TUBAL3//EIF2S3//RAB6A//RAC1//CDA//AMOT//GIT2//ADAP2//ARAP3//ARAP1//ARFGAP2//ARAP2//ACAP3//AGAP3//ACAP2//SGSM1//RABGAP1//TBC1D10A…
GO:0030902	hindbrain development	Biological process	27	94	2442	16161	1.9009	0.000531148	0.00526834	3.27478	GATA2//FOXA2//C5AR1//FOXP3//LSAMP//NR2C2//NLGN4X//LRP6//DAB1//EGR2//ATG7//PN-1//DIXDC1//SMO//GLI2//GLI1//CDK5//ATP7A//ULK1//PLXNA2//CTNNA2//LEF1//FZD4//CTNNB1//SMAD9//BCMO1//AHI1
GO:0070723	response to cholesterol	Biological process	9	18	2442	16161	3.30897	0.000536301	0.00530714	3.27059	ABCA1//SMO//LRP6//PTCH1//TGFBR1//TGFB1//CCR5//PMVK//SMAD2
GO:0072511	divalent inorganic cation transport	Biological process	66	295	2442	16161	1.48062	0.000538289	0.00530798	3.26898	ATP2A3//CYP27B1//KCNN4//RAMP2//ATP2B4//PSEN2//FYN//SLC3A2//CCL8//CHRNA7//CHRNB2//ATP2A1//NOS1//RYR2//CCR5//CCL3L1//ZDHHC17//STIM2//STIM1//CCL21//TPCN2//MS4A2//PTK2B//SNCA//TRPC1//THY1//F2R//SLN//GJA1//CACNA2D1//ADORA2A//CACNG1//CACNA2D2//SESTD1//CACNB3//CACNB2//CACNA1A//RHOA//GNAI2//RHOB//CCL5//ORAI1//JAK3//CXCL12//CCKAR//JPH4//JPH1//SLC8A3//ITPR3//MICU1//PSEN1//TRPA1//TRPM7//TRPM2//TRPM8//REST//…
GO:0006816	calcium ion transport	Biological process	61	268	2442	16161	1.50632	0.000538869	0.00530798	3.26852	NOS1//RYR2//CCR5//CCL3L1//STIM2//STIM1//CCL21//TPCN2//MS4A2//PTK2B//SNCA//TRPC1//THY1//F2R//SLN//GJA1//CACNA2D1//ADORA2A//CACNG1//CACNA2D2//SESTD1//CACNB3//CACNB2//CACNA1A//RHOA//GNAI2//RHOB//CCL5//ORAI1//JAK3//CXCL12//CCKAR//JPH4//JPH1//SLC8A3//ITPR3//MICU1//ATP2B4//PSEN1//TRPA1//TRPM7//TRPM2//TRPM8//REST//TRPV2//SLC24A2//PDE2A//PANX1//CTNNB1//PDGFRB//ATP2A3//CYP27B1//KCNN4//RAMP2//PSEN2//FYN//S…
GO:0042742	defense response to bacterium	Biological process	22	71	2442	16161	2.05063	0.000547365	0.00537927	3.26172	HMGB1//MYD88//SCD//MBL1//C5AR1//IL27RA//PGLYRP4//IL23RA//TLR1//TLR6//FCER1G//LALBA//CCR5//MAVS//LYST//SYK//NOD1//S100A14//BPI//RBPJ//CFP//BCL3
GO:0006195	purine nucleotide catabolic process	Biological process	133	674	2442	16161	1.30591	0.000553823	0.00543026	3.25663	RHOA//GNAI1//GNAI2//RND3//RAN//GEM//ARF4//RAB14//ARL1//ARL3//SAR1A//RAB1A//RAB11A//RAB27A//CDC42//ADSS//TUBB1//RAB34//RAB32//RAB3A//RHOF//RHOB//RAB22A//RAB2A//SRP54//RHOJ//RERG//RIT1//ADCY5//ARF4//ARF5//RAB8A//ATL3//SRPR//RAB11B//GNA15//GTPBP1//ADCY6//RAB5C//RAB10//TUBAL3//EIF2S3//RAB6A//RAC1//PDE4A//PDE3B//PDE2A//ATP5L//ATP7A//PEX6//ATP5E//PSMC6//CHD1L//ACTA1//ATP6V1C1//IDE//PICK1//ATF7IP//MACF1…
GO:0070201	regulation of establishment of protein localization	Biological process	60	263	2442	16161	1.5098	0.000559774	0.00547605	3.25199	IL10//APOA1//KEAP1//MXI1//NFKBIA//PSMD10//FAF1//G3BP2//LCP1//HNF4A//PDE2A//HSPCB//MAVS//TMEM173//BAMBI//SFRP5//WWTR1//JUP//HYAL2//SMO//PKIA//BCL3//RHOA//IL1B//TLR7//BMP7//AGTR2//MBTPS1//NF1//DDX58//DMAP1//XPO1//PTPN11//CDK5//RANGAP1//PRKACA//PIK3C3//ARFIP1//DPH3//FOXP3//TGFB1//ADAM-9//ADORA2A//ZNF384//PANX1//CCR5//CCL3L1//TRAF2//RBP4//YWHAB//RAB11A//RAB8A//RAB11B//EXOC4//TGFBR1//GCC2//AR//LDLRAP1…
GO:0030097	hemopoiesis	Biological process	91	434	2442	16161	1.38763	0.000571719	0.00558013	3.24282	ID2//PIK3CD//TXK//TGFB1//PLEK//CDK6//IL12RB1//ADA//PTK2B//BCL3//FLT3//LRRC8A//FOXP1//ATM//IL7//NME1//KDM1A//MYST1//SNRK//ADAM17//TPD52//KLF6//CD79A//POLM//RBPJ//JAK3//ITGA4//PPP3CB//CD3D//CD4//IL7R//EPAS1//TCEA1//HIPK2//VPS33A//SRF//LEF1//VEGFA//PDE2A//CDC42//MAPK14//CSF3//C1QC//OGT//IL15RA//FOXP3//CTNNB1//WNT4//RORC//IHH//GLI2//KDR//LMO2//MYO1E//GATA2//PIP4K2A//ATP7A//SATB1//IL23RA//SLA-DMA//BTK…
GO:0034332	adherens junction organization	Biological process	16	45	2442	16161	2.35304	0.000573136	0.00558122	3.24174	VCL//RAMP2//CTNNB1//TBCD//SMAD7//PIP5K1C//JUP//CDC42//PRR2//CDH13//CSK//CDH7//MLLT4//CTNND1//NUMB//CDH11
GO:0006605	protein targeting	Biological process	110	542	2442	16161	1.34312	0.000579399	0.00562938	3.23702	GCC2//GCC1//RAB6A//IFNG//TGFB1//NFKBIA//ARNTL//RBM22//BCL3//KEAP1//MXI1//RAN//TXNIP//TSC2//IPO7//MCM3AP//KPNA5//KPNA1//IPO5//FYB//CBLB//EGR2//XPO7//NUP214//CALR//SMURF1//SEC63//ATG4C//ICMT//EXOC4//RPL35//RPS15//RPS17//RPS16//RPL7//RPL32//RPL27//RPL8//RPL26L1//SRPR//RPS13//RPS11//SSR3//RPL9//RPL13//RPL31//SRP54//SCARB2//AP3M1//SNX16//NAGPA//MAPK9//YWHAZ//TOMM20//TRNT1//TOMM34//TIMM23//TIMM44//PDE2…
GO:0071345	cellular response to cytokine stimulus	Biological process	82	384	2442	16161	1.41321	0.000588284	0.00570276	3.23041	IRAK1//PXDN//AGPAT1//HIPK1//MYD88//CSF3//DUOX2//IL1B//KPNA5//KPNA1//CCR5//CXCR6//EIF4G1//IL15RA//EIF4A3//RAE1//IRAK4//RELA//NUP153//AAAS//NUP214//IL17RB//KLF6//NUP54//PLP2//PIN1//UBE2L6//FLT3//NUP210//JAK3//PIN1//TNFRSF1A//PTK2B//TRAF2//RIPK1//LEPR//ADIPOR1//BBS4//STAR//OAS1//IFIT2//IL12RB2//IL12RB1//PDE2A//CSF2RB//IRF1//ICAM-1//B2M//SLA-DMA//SLA-5//IRF2//HSPCB//IFNG//CDC37//PTPN11//PIAS1//TXK//N…
GO:0016573	histone acetylation	Biological process	31	114	2442	16161	1.79961	0.000608858	0.00588884	3.21548	GATA2//FOXP3//RPS6KA4//SNCA//SET//SPI1//BRPF1//BRPF3//TAF5L//WDR5//TADA3//LEF1//MYST2//PHF15//PHF17//SUPT7L//PHF16//EPC1//KAT5//BRD8//ACTL6A//DMAP1//OGT//MYST1//HCFC1//PHF20//BRD4//MSL1//MUC1//CHEK1//NCOA3
GO:0071495	cellular response to endogenous stimulus	Biological process	117	583	2442	16161	1.32813	0.0006125	0.0059107	3.21289	INSR//FOXO1//IGFBP1//IGF1R//EIF4G1//PIK3C3//FOXO4//SLC2A8//FGFR4//PRKAA1//YWHAB//TSC1//ATP6V1C1//SHC1//PRKAB1//ATP6V1D//CAB39//PTPN11//PIK3R1//GAB1//PIK3R3//PDE3B//TRIB3//ATP6V0A4//KL//EEF2K//MAP2K2//EIF4EBP1//PPP2R1A//PPP2CB//PRKACA//RAB14//CHUK//ITPR3//SHOC2//ADCY5//TSC2//ADRBK1//ADCY6//FIBP//CRHR1//ADIPOR1//KDM3A//STAR//GH1//HPRT1//INSIG1//USF1//LPIN1//AKT3//ACSL6//SGK1//CCKAR//DUSP1//PLOD1//L…
GO:0006184	GTP catabolic process	Biological process	106	520	2442	16161	1.34904	0.000615515	0.00592641	3.21076	AMOT//GIT2//ADAP2//ARAP3//ARAP1//ARFGAP2//ARAP2//ACAP3//AGAP3//ACAP2//SGSM1//RABGAP1//TBC1D10A//TBC1D2B//TBC1D10C//TBC1D22B//TBC1D8B//EVI5L//TBC1D9B//TBC1D4//TBC1D14//RASAL1//NF1//RASA1//C-JUN//SEMA4D//THY1//PIN1//ARHGAP1//PIN1//RAP1GDS1//TBC1D15//TSC2//TBC1D10B//RANGAP1//RASGRP3//SIPA1//CD40//ARHGAP27//SIPA1L1//CCL21//TSC1//SYDE1//RASGRF1//PTK2B//DOCK7//PIP5K1A//NDEL1//PRKG1//VAV1//RAPGEF6//RGS5…
GO:0030811	regulation of nucleotide catabolic process	Biological process	67	302	2442	16161	1.46822	0.000624632	0.00597782	3.20438	AMOT//GIT2//ADAP2//ARAP3//ARAP1//ARFGAP2//ARAP2//ACAP3//AGAP3//ACAP2//SGSM1//RABGAP1//TBC1D10A//TBC1D2B//TBC1D10C//TBC1D22B//TBC1D8B//EVI5L//TBC1D9B//TBC1D4//TBC1D14//RASAL1//NF1//RASA1//C-JUN//SEMA4D//THY1//PIN1//ARHGAP1//PIN1//RAP1GDS1//PXK//RAB3A//DNAJC10//RAB6A//TBC1D15//TSC2//TBC1D10B//RANGAP1//RASGRP3//SIPA1//CD40//ARHGAP27//SIPA1L1//CCL21//TSC1//SYDE1//RASGRF1//PTK2B//DOCK7//PIP5K1A//NDEL1…
GO:0033121	regulation of purine nucleotide catabolic process	Biological process	67	302	2442	16161	1.46822	0.000624632	0.00597782	3.20438	AMOT//GIT2//ADAP2//ARAP3//ARAP1//ARFGAP2//ARAP2//ACAP3//AGAP3//ACAP2//SGSM1//RABGAP1//TBC1D10A//TBC1D2B//TBC1D10C//TBC1D22B//TBC1D8B//EVI5L//TBC1D9B//TBC1D4//TBC1D14//RASAL1//NF1//RASA1//C-JUN//SEMA4D//THY1//PIN1//ARHGAP1//PIN1//RAP1GDS1//PXK//RAB3A//DNAJC10//RAB6A//TBC1D15//TSC2//TBC1D10B//RANGAP1//RASGRP3//SIPA1//CD40//ARHGAP27//SIPA1L1//CCL21//TSC1//SYDE1//RASGRF1//PTK2B//DOCK7//PIP5K1A//NDEL1…
GO:0030168	platelet activation	Biological process	54	232	2442	16161	1.54038	0.000625049	0.00597782	3.20409	FCER1G//PN-1//NOS3//THBD//PLEK//PIK3CG//TYRO3//STXBP3//SYK//PRKG1//RHOA//PIK3R5//PECAM1//VCL//TGFB1//VEGFA//CALU//F8//GNAI1//GNAI2//APP//APOA1//FGG//THBS1//P2RY1//YWHAZ//FYN//SERPING1//RHOB//VAV2//PSAP//F13A1//CSK//LAMP2//SCG3//ITPR3//BRPF3//SRF//SHC1//MAPK14//TLN1//ACTN2//MGLL//TRPM2//PIK3R3//ACTN1//APBB1IP//GNA15//DGKZ//VAV1//DAGLA//F2R//RASGRP2//RAC1
GO:0007179	transforming growth factor beta receptor signaling pathway	Biological process	34	129	2442	16161	1.74426	0.000632865	0.00603906	3.19869	FMOD//TGFB1//SMAD2//BCL9//SMURF2//ADAM17//THBS1//RNF111//MEN1//HIPK2//ENG//BAMBI//PIN1//BCL9L//SMAD7//SMURF1//PIN1//SKIL//TGFBR1//FSHB//C-JUN//SMAD1//ADAM-9//TGFBR3//ACVRL1//SMAD9//PTPRK//TAB1//AMHR2//DYNLRB1//SMAD5//NLK//ZFYVE9//DCP1A
GO:0032467	positive regulation of cytokinesis	Biological process	8	15	2442	16161	3.52957	0.000636983	0.00606482	3.19587	RHOA//CDC42//RHOB//CSPP1//PKN2//CDC25B//KIF23//IGF1R
GO:0032482	Rab protein signal transduction	Biological process	18	54	2442	16161	2.20598	0.000651124	0.00618404	3.18634	RAB1A//RAB3A//RAB2A//RAB6A
GO:0001568	blood vessel development	Biological process	93	447	2442	16161	1.37689	0.000653421	0.00618404	3.18481	LEPR//C-JUN//ENG//MEOX2//POFUT1//ANXA2//RAB11A//EPAS1//DLL4//ITGA5//MAPK14//JAG1//HEY1//THY1//HDAC3//VEZF1//RBPJ//EPHB2//HOXA3//PLCD3//PNPLA6//ROBO4//ELK3//VEGFA//IHH//CTNNB1//CXCL12//PLXND1//SRF//LEF1//NRP1//SFRP2//RAMP2//ADM//KDR//ZMIZ1//MYO1E//AMOT//HOXA13//FOXM1//SMO//AGGF1//FZD4//RASA1//ACVRL1//TEK//THBS1//CDH13//HSPA12A//PTK2B//GPR124//EPHB4//COL4A3//CCR2//FOXO4//COL4A2//NPR1//VASH1//GTF2I/…
GO:0010876	lipid localization	Biological process	49	206	2442	16161	1.57417	0.000653844	0.00618404	3.18453	CPT1A//DBI//MTTP//APOA1//PSAP//APOA5//STARD7//CLN8//ACSL6//THBS1//NFKBIA//NR1H2//ABCA1//PTCH1//SOAT1//SCARB1//CRP//FITM2//ABHD5//PPARD//ACSL4//FABP2//ABCD1//NPC2//ATP8B2//HSD17B4//HEXA//NPC1L1//NPC1//ARV1//IL1B//AGTR2//MAPK9//STAR//LIPG//ABCG4//STX12//VAMP7//RBP4//FZD4//ATP9A//ATP10D//ATP11C//GLTP//PLEKHA8//ACE//LDLRAP1//LRP6//SYK
GO:0051262	protein tetramerization	Biological process	20	63	2442	16161	2.10093	0.000681776	0.00643398	3.16636	ACADL//FBP1//HPRT1//APOA1BP//SOD2//IDE//PCBD1//DPYS//ACTN2//TRPM8//CDA//INSR//NLGN1//CCL5//TP53//IGF1R//ME1//CPSF6//ADSL//CPSF7
GO:0090218	positive regulation of lipid kinase activity	Biological process	10	22	2442	16161	3.00815	0.000684927	0.00644518	3.16436	TEK//TGFB1//CCL21//CDC42//PDGFRB//VAV2//PTK2B//FLT3//EPHA8//RAC1
GO:0031400	negative regulation of protein modification process	Biological process	67	303	2442	16161	1.46337	0.000685978	0.00644518	3.16369	PPP2R1A//RGS4//IL17RD//DUSP10//RGS3//SPRED2//DUSP1//TGFB1//IMPACT//SNCA//LRP6//WWTR1//DNAJC10//MEN1//ADORA2A//SFN//GADD45G//THY1//TSC2//SH3BP5//TARBP2//TRIB3//SMAD7//FOXP3//CDK5//VPS28//N4BP1//GCLC//TNFAIP3//C-JUN//ENG//CNKSR3//SET//YWHAB//HNF4A//BMP7//STK38//INPPL1//SMPD1//RGS14//PTPRJ//NF1//SFRP5//HIPK3//CDK5RAP1//NR2F2//SEMA4D//SFRP2//IGF1R//PSMA4//CDC20//FZR1//PSMC6//ANAPC7//PSMD10//PSMC3//PS…
GO:0032318	regulation of Ras GTPase activity	Biological process	47	196	2442	16161	1.58695	0.000691065	0.00647874	3.16048	GIT2//ADAP2//ARAP3//ARAP1//ARFGAP2//ARAP2//ACAP3//AGAP3//ACAP2//SGSM1//RABGAP1//TBC1D10A//TBC1D2B//TBC1D10C//TBC1D22B//TBC1D8B//EVI5L//TBC1D9B//TBC1D4//TBC1D14//RASAL1//NF1//RASA1//C-JUN//SEMA4D//THY1//PIN1//ARHGAP1//PIN1//RAP1GDS1//TBC1D15//TSC2//TBC1D10B//RANGAP1//RASGRP3//SIPA1//CD40//ARHGAP27//SIPA1L1//CCL21//TSC1//SYDE1//RASGRF1//PTK2B//DOCK7//PIP5K1A//NDEL1
GO:0010543	regulation of platelet activation	Biological process	7	12	2442	16161	3.86046	0.000699765	0.00654594	3.15505	PN-1//NOS3//THBD//PLEK//SYK//PRKG1//FCER1G
GO:0060429	epithelium development	Biological process	99	482	2442	16161	1.35929	0.000704213	0.00657317	3.1523	VEGFA//IHH//CTNNB1//CXCL12//PLXND1//SRF//LEF1//NRP1//SFRP2//WNT4//SALL1//TIMELESS//PTCH1//BCL10//TSC1//RGMA//TSC2//DEAF1//IFT122//BBS4//APAF1//LRP6//VEZF1//HOXA13//CAB39L//AHI1//SMO//GJA1//VCL//ENG//ADM//SERPINB5//FRAS1//JAG1//PGR//TFCP2L1//RYR2//CDC42//TFAP2A//IFNG//RAC1//JUP//TBX18//PPP1R7//ADAM-9//SPRP//POU2F3//TXNIP//RBPJ//PIP5K1A//CRHR1//F11R//UPK1B//SIX1//CTNNA2//SOX9//NUMB//ID2//PYGO2//C-J…
GO:0009991	response to extracellular stimulus	Biological process	78	364	2442	16161	1.41813	0.000709862	0.00661146	3.14883	PIK3C3//ULK1//ATG12//ATG4C//MAP1LC3B//WIPI2//ATG13//USF1//FOXA2//NCOA1//STAR//LEPR//OXCT1//ENSA//GNAI2//ACSL4//SST//SLC6A19//STC1//GATM//ALOX5//TXN2//PKM//CCKAR//APAF1//ACSL6//FADS1//BMPR2//GAS2L1//WIPI1//ACE//IL15RA//GSS//CHSY1//GH1//CPS1//CHRNA7//GHRH//CRHR1//BBS4//RBP4//SFTPA1//BMP6//CD38//DUSP1//SYNJ1//MAP1B//IGF1R//NOS1//ADA//STC2//RELA//SOD2//PRKAA1//RRP8//NUAK2//ADM//PFKFB1//ATG7//WDR45L//…
GO:0045892	negative regulation of transcription, DNA-dependent	Biological process	147	760	2442	16161	1.28005	0.000711465	0.00661199	3.14785	VDR//HOPX//GATA2//IFNG//ENG//RARG//PLK3//TP53//PPARD//XPO1//PKIA//JUP//CTNNB1//RUNX3//CAV1//EDNRB//SPI1//EPC1//DNMT1//ID2//FOXN3//TXNIP//NFKB1//TFAP2A//EHMT2//KDM1A//EFNA1//ID4//TFAP2C//PER1//ZBTB10//MYB//SEMA4D//TBX18//NR2F2//IGBP1//MXI1//PER2//SATB1//PSMD10//SIX1//LIN52//LPIN1//DNMT3B//CALR//HDAC3//FOXM1//CBX4//KAT5//MEIS2//ATF7IP//HCFC2//CBX2//SMO//NR2F6//PHF21A//TSC22D3//TFCP2L1//ZNF366//SALL…
GO:0018393	internal peptidyl-lysine acetylation	Biological process	31	115	2442	16161	1.78397	0.000714954	0.00662356	3.14572	NCOA3//GATA2//FOXP3//RPS6KA4//SNCA//SET//SPI1//BRPF1//BRPF3//TAF5L//WDR5//TADA3//LEF1//MYST2//PHF15//PHF17//SUPT7L//PHF16//EPC1//KAT5//BRD8//ACTL6A//DMAP1//OGT//MYST1//HCFC1//PHF20//BRD4//MSL1//MUC1//CHEK1
GO:0009166	nucleotide catabolic process	Biological process	134	684	2442	16161	1.2965	0.000715809	0.00662356	3.1452	RHOA//GNAI1//GNAI2//RND3//RAN//GEM//ARF4//RAB14//ARL1//ARL3//SAR1A//RAB1A//RAB11A//RAB27A//CDC42//ADSS//TUBB1//RAB34//RAB32//RAB3A//RHOF//RHOB//RAB22A//RAB2A//SRP54//RHOJ//RERG//RIT1//ADCY5//ARF4//ARF5//RAB8A//ATL3//SRPR//RAB11B//GNA15//GTPBP1//ADCY6//RAB5C//RAB10//TUBAL3//EIF2S3//RAB6A//RAC1//XDH//PDE4A//PDE3B//PDE2A//ATP5L//ATP7A//PEX6//ATP5E//PSMC6//CHD1L//ACTA1//ATP6V1C1//IDE//PICK1//ATF7IP//…
GO:0006082	organic acid metabolic process	Biological process	158	825	2442	16161	1.26744	0.000719741	0.00664556	3.14282	HSD17B4//ACOT4//MAT1A//CNDP2//PTGES//PTGIS//HAO1//CPT1A//ACSL6//UGP2//ACO2//L2HGDH//TAT//ME1//GSTA4//GSTT1//SOD2//GLO1//GSTZ1//AIMP1//EEF1E1//AIMP2//FDXACB1//SARS//TARSL2//YARS//SLC6A14//SLC7A7//SLC3A1//ATG7//OAZ1//PSMA4//OAZ2//PSMC6//PSMD10//PSMC3//PSMC2//PSMD2//ARG1//NOS3//NOS1//ADSS//DDO//ASPA//GCLC//NAGS//GLS//CPS1//SARDH//IBA57//UROC1//IVD//DLST//MTHFR//MTRR//QDPR//PCBD1//CCBL1//ALDH18A1//AL…
GO:0007420	brain development	Biological process	97	471	2442	16161	1.36293	0.000723054	0.00666176	3.14083	GATA2//FOXA2//C5AR1//SLC8A3//BTG2//LEF1//CDK6//FOXP3//LSAMP//NR2C2//NLGN4X//LRP6//DAB1//EGR2//NUMB//ATG7//PN-1//DIXDC1//SMO//GLI2//GLI1//CDK5//ATP7A//ULK1//HPRT1//BBS4//NOR-1//NME1//ID4//TSC1//SRF//CHRNB2//ID2//NDEL1//RAC1//CRHR1//WNT2B//TFAP2A//TYRO3//SALL1//NF1//PLXNA2//CTNNA2//KDM1A//RBPJ//GHRH//LRRK2//CXCL12//EPHB2//CTNNB1//APP//CCR5//FYN//NR2F2//CCKAR//APAF1//SMAD9//BCMO1//AHI1//LGI4//WNT4//…
GO:0002429	immune response-activating cell surface receptor signaling pathway	Biological process	34	130	2442	16161	1.73084	0.000734758	0.00674054	3.13386	C5AR1//FCER1G//CD3D//CD3E//NFKBIA//TXK//FOXP3//SLA-DMA//CD3G//FYN//IKBKB//IKBKG//CHUK//RELA//CSK//UBE2V1//PIK3CD//FYB//CACNB3//BCL10//KCNN4//ADA//SPG21//CD19//SYK//NFATC2//CD79A//CD38//KLHL6//BTK//LAT2//THY1//PTPRJ//CBLB
GO:0006473	protein acetylation	Biological process	34	130	2442	16161	1.73084	0.000734758	0.00674054	3.13386	NAA50//NAA15//NCOA3//DSCC1//GATA2//FOXP3//RPS6KA4//SNCA//SET//SPI1//BRPF1//BRPF3//TAF5L//WDR5//TADA3//LEF1//MYST2//PHF15//PHF17//SUPT7L//PHF16//EPC1//KAT5//BRD8//ACTL6A//DMAP1//OGT//MYST1//HCFC1//PHF20//BRD4//MSL1//MUC1//CHEK1
GO:0030855	epithelial cell differentiation	Biological process	52	223	2442	16161	1.5432	0.000745506	0.00682449	3.12755	VEZF1//HOXA13//PGR//GJA1//TFCP2L1//CDC42//TFAP2A//CTNNB1//SALL1//IFNG//IHH//RAC1//ENG//ADAM-9//SPRP//POU2F3//TXNIP//JAG1//RBPJ//PIP5K1A//SMO//SOX9//AHI1//NUMB//C-JUN//KDR//SCUBE1//MBF1//TGFBR1//BTG1//BMP6//VDR//CYP27B1//NCOA3//WNT4//FOXA2//AIMP2//PTCH1//FEM1B//NR2F2//PDE2A//ID2//MAGI3//MYO1E//IQGAP1//PTPRO//VEGFA//CRHR1//F11R//UPK1B//SIX1//CTNNA2
GO:0030193	regulation of blood coagulation	Biological process	16	46	2442	16161	2.30189	0.000756955	0.00689975	3.12093	ANO6//FCER1G//PN-1//NOS3//THBD//PLEK//F12//F2R//VTN//KRT1//FAP//THBS1//USF1//SYK//PRKG1//FOXA2
GO:1900046	regulation of hemostasis	Biological process	16	46	2442	16161	2.30189	0.000756955	0.00689975	3.12093	ANO6//FCER1G//PN-1//NOS3//THBD//PLEK//FOXA2//F12//F2R//VTN//KRT1//FAP//THBS1//USF1//SYK//PRKG1
GO:0009150	purine ribonucleotide metabolic process	Biological process	135	691	2442	16161	1.29294	0.000767707	0.00698287	3.1148	ADSS//ADSL//PRPS2//ATP5E//NME1//RP2//RHOA//GNAI1//GNAI2//RND3//RAN//GEM//ARF4//RAB14//ARL1//ARL3//SAR1A//RAB1A//RAB11A//RAB27A//CDC42//TUBB1//RAB34//RAB32//RAB3A//RHOF//RHOB//RAB22A//RAB2A//SRP54//RHOJ//RERG//RIT1//ADCY5//ARF4//ARF5//RAB8A//ATL3//SRPR//RAB11B//GNA15//GTPBP1//ADCY6//RAB5C//RAB10//TUBAL3//EIF2S3//RAB6A//RAC1//ATP5L//ATP7A//PEX6//PSMC6//CHD1L//ACTA1//ATP6V1C1//IDE//PICK1//ATF7IP//MA…
GO:0046039	GTP metabolic process	Biological process	107	529	2442	16161	1.3386	0.000773466	0.00702031	3.11156	NME1//RP2//RHOA//GNAI1//GNAI2//RND3//RAN//GEM//ARF4//RAB14//ARL1//ARL3//SAR1A//RAB1A//RAB11A//RAB27A//CDC42//ADSS//TUBB1//RAB34//RAB32//RAB3A//RHOF//RHOB//RAB22A//RAB2A//SRP54//RHOJ//RERG//RIT1//ADCY5//ARF4//ARF5//RAB8A//ATL3//SRPR//RAB11B//GNA15//GTPBP1//ADCY6//RAB5C//RAB10//TUBAL3//EIF2S3//RAB6A//RAC1//AMOT//GIT2//ADAP2//ARAP3//ARAP1//ARFGAP2//ARAP2//ACAP3//AGAP3//ACAP2//SGSM1//RABGAP1//TBC1D10…
GO:2000177	regulation of neural precursor cell proliferation	Biological process	11	26	2442	16161	2.7999	0.000781599	0.0070791	3.10702	VEGFA//SMO//LRRK2//NF1//GLI2//GLI1//GATA2//CCR5//ID2//BTG2//KDM1A
GO:0072507	divalent inorganic cation homeostasis	Biological process	61	272	2442	16161	1.48417	0.000802536	0.00725337	3.09554	CCL5//CD40//CCR2//CXCL12//ATP2B4//STC1//ANXA7//CCL8//CCL1//CHRNA7//TRPM8//STIM2//SLC24A2//GPR12//SLC39A14//CXCR4//ADM//KDR//CRHR1//EDNRA//CALCR//XCR1//CXCR3//P2RY1//LPAR2//C5AR1//NPTN//CCKAR//GHRH//CD38//GPR3//LRP6//GNA15//JAK3//CACNA1A//NOS1//RYR2//TRPM7//CCR5//CCL3L1//CCL21//TPCN2//MS4A2//PTK2B//SNCA//TRPC1//THY1//F2R//NPY1R//GTF2I//MICU1//APP//PSEN1//CYP27B1//S100A14//SLC8A3//JPH4//ITPR3//JPH1…
GO:0032386	regulation of intracellular transport	Biological process	45	187	2442	16161	1.59255	0.000820094	0.00739642	3.08614	KEAP1//MXI1//NFKBIA//PSMD10//FAF1//G3BP2//RYR2//MAP1B//LCP1//HNF4A//PDE2A//HSPCB//MAVS//TMEM173//BAMBI//SFRP5//WWTR1//JUP//HYAL2//SMO//PKIA//BCL3//RHOA//IL1B//TLR7//BMP7//AGTR2//MBTPS1//NF1//DDX58//DMAP1//RBM4B//AAAS//XPO1//PTPN11//CDK5//RANGAP1//PRKACA//NCBP2//TGFBR1//TGFB1//RNF139//GCC2//MAP2K2//MTMR2
GO:0009259	ribonucleotide metabolic process	Biological process	136	698	2442	16161	1.28945	0.000822327	0.00740094	3.08496	ADSS//ADSL//PRPS2//ATP5E//NME1//RP2//RHOA//GNAI1//GNAI2//RND3//RAN//GEM//ARF4//RAB14//ARL1//ARL3//SAR1A//RAB1A//RAB11A//RAB27A//CDC42//TUBB1//RAB34//RAB32//RAB3A//RHOF//RHOB//RAB22A//RAB2A//SRP54//RHOJ//RERG//RIT1//ADCY5//ARF4//ARF5//RAB8A//ATL3//SRPR//RAB11B//GNA15//GTPBP1//ADCY6//RAB5C//RAB10//TUBAL3//EIF2S3//RAB6A//RAC1//ATP5L//ATP7A//PEX6//PSMC6//CHD1L//ACTA1//ATP6V1C1//IDE//PICK1//ATF7IP//MA…
GO:0043550	regulation of lipid kinase activity	Biological process	12	30	2442	16161	2.64717	0.00083208	0.00747298	3.07984	PIK3R5//PIK3R1//TEK//TGFB1//CCL21//CDC42//PDGFRB//VAV2//PTK2B//FLT3//EPHA8//RAC1
GO:0034655	nucleobase-containing compound catabolic process	Biological process	138	710	2442	16161	1.2863	0.00083662	0.00747614	3.07747	ADA//RHOA//GNAI1//GNAI2//RND3//RAN//GEM//ARF4//RAB14//ARL1//ARL3//SAR1A//RAB1A//RAB11A//RAB27A//CDC42//ADSS//TUBB1//RAB34//RAB32//RAB3A//RHOF//RHOB//RAB22A//RAB2A//SRP54//RHOJ//RERG//RIT1//ADCY5//ARF4//ARF5//RAB8A//ATL3//SRPR//RAB11B//GNA15//GTPBP1//ADCY6//RAB5C//RAB10//TUBAL3//EIF2S3//RAB6A//RAC1//XDH//PDE4A//PDE3B//PDE2A//ATP5L//ATP7A//PEX6//ATP5E//PSMC6//CHD1L//ACTA1//ATP6V1C1//IDE//PICK1//ATF…
GO:0006643	membrane lipid metabolic process	Biological process	31	116	2442	16161	1.76859	0.000836929	0.00747614	3.07731	CLN6//ST8SIA4//ST6GALNAC2//GBA//PSAP//SGPP1//PPP2R1A//NSMAF//ASAH2//SGPL1//UGCG//GALC//SMPD4//SMPD1//SGMS1//SAMD8//SPTLC2//SGMS2//HEXB//STS//GAL3ST1//HEXA//B3GNT5//PPAP2C//ELOVL1//CSNK1G2//PRKAA1//LASS4//AGK//CLN8//SPTLC3
GO:0043543	protein acylation	Biological process	37	146	2442	16161	1.67715	0.000837677	0.00747614	3.07692	NAA50//NAA15//NMT1//NCOA3//WNT4//ZDHHC17//DSCC1//GATA2//FOXP3//RPS6KA4//SNCA//SET//SPI1//BRPF1//BRPF3//TAF5L//WDR5//TADA3//LEF1//MYST2//PHF15//PHF17//SUPT7L//PHF16//EPC1//KAT5//BRD8//ACTL6A//DMAP1//OGT//MYST1//HCFC1//PHF20//BRD4//MSL1//MUC1//CHEK1
GO:0050851	antigen receptor-mediated signaling pathway	Biological process	32	121	2442	16161	1.7502	0.000845107	0.00751863	3.07309	CD3D//CD3E//NFKBIA//TXK//FOXP3//SLA-DMA//CD3G//FYN//IKBKB//IKBKG//CHUK//RELA//CSK//UBE2V1//PIK3CD//FYB//CACNB3//BCL10//KCNN4//ADA//CD19//SYK//NFATC2//CD79A//CD38//KLHL6//BTK//LAT2//THY1//PTPRJ//CBLB//SPG21
GO:0048008	platelet-derived growth factor receptor signaling pathway	Biological process	13	34	2442	16161	2.53039	0.000845956	0.00751863	3.07265	SNCA//SLC9A3R1//INPPL1//PTPRJ//PDGFRB//VEGFA//TXNIP//ZFAND5//MYO1E//BCR//NRP1//GAB1//RGS14
GO:0002768	immune response-regulating cell surface receptor signaling pathway	Biological process	35	136	2442	16161	1.70315	0.000849001	0.00753004	3.07109	C5AR1//FCER1G//CD3D//CD3E//NFKBIA//TXK//FOXP3//SLA-DMA//CD3G//FYN//IKBKB//IKBKG//CHUK//RELA//CSK//UBE2V1//PIK3CD//FYB//CACNB3//BCL10//KCNN4//ADA//SPG21//CD19//SYK//NFATC2//CD79A//CD38//KLHL6//BTK//LAT2//THY1//PTPRJ//CBLB//VAV1
GO:0046486	glycerolipid metabolic process	Biological process	59	262	2442	16161	1.4903	0.000870411	0.00770395	3.06028	NCBP2//CPT1A//INSIG1//ACSL4//PTPN11//LPIN1//CHKB//MOGAT2//ABHD5//AGPAT1//APOA1//PCYT1A//PI4K2A//CDIPT//FAR1//FITM2//SCARB1//NR1H2//ACSL6//APOA5//PIGV//PIGS//GPAT//ELOVL3//ACSL5//ELOVL1//HSD17B12//AGPAT9//LIPE//PRKACA//CPS1//MGLL//PIK3CG//PIK3C3//ATM//PIK3R3//PIK3CD//PNPLA6//SMPD4//TMEM86B//PDGFRB//PLEK//PIP4K2A//PIKFYVE//PITPNM3//PIP5K1A//PIK3R1//INPPL1//INPP5B//INPP5A//PIK3C2B//IP6K1//PIP5K1C//O…
GO:0008088	axon cargo transport	Biological process	9	19	2442	16161	3.13481	0.000882925	0.00779596	3.05408	KIF4A//NEFL//KIF3B//DYNLRB1//NDEL1//DYNC1LI2//APP//APBA1//CNTNAP1
GO:0009205	purine ribonucleoside triphosphate metabolic process	Biological process	131	670	2442	16161	1.29395	0.000884454	0.00779596	3.05332	NME1//RP2//RHOA//GNAI1//GNAI2//RND3//RAN//GEM//ARF4//RAB14//ARL1//ARL3//SAR1A//RAB1A//RAB11A//RAB27A//CDC42//ADSS//TUBB1//RAB34//RAB32//RAB3A//RHOF//RHOB//RAB22A//RAB2A//SRP54//RHOJ//RERG//RIT1//ADCY5//ARF4//ARF5//RAB8A//ATL3//SRPR//RAB11B//GNA15//GTPBP1//ADCY6//RAB5C//RAB10//TUBAL3//EIF2S3//RAB6A//RAC1//ATP5L//ATP7A//PEX6//ATP5E//PSMC6//CHD1L//ACTA1//ATP6V1C1//IDE//PICK1//ATF7IP//MACF1//PSMC2//A…
GO:0009144	purine nucleoside triphosphate metabolic process	Biological process	132	676	2442	16161	1.29226	0.000892951	0.00784959	3.04917	NME1//RP2//RHOA//GNAI1//GNAI2//RND3//RAN//GEM//ARF4//RAB14//ARL1//ARL3//SAR1A//RAB1A//RAB11A//RAB27A//CDC42//ADSS//TUBB1//RAB34//RAB32//RAB3A//RHOF//RHOB//RAB22A//RAB2A//SRP54//RHOJ//RERG//RIT1//ADCY5//ARF4//ARF5//RAB8A//ATL3//SRPR//RAB11B//GNA15//GTPBP1//ADCY6//RAB5C//RAB10//TUBAL3//EIF2S3//RAB6A//RAC1//ATP5L//ATP7A//PEX6//ATP5E//PSMC6//CHD1L//ACTA1//ATP6V1C1//IDE//PICK1//ATF7IP//MACF1//PSMC2//A…
GO:0022604	regulation of cell morphogenesis	Biological process	63	284	2442	16161	1.46806	0.00089421	0.00784959	3.04856	IFNG//H3F3A//VEGFA//KDR//MRLC2//BAMBI//CCL3L1//FYN//SEMA4D//TBCCD1//RHOJ//ANXA7//PTK2B//PRPF40A//ARAP3//ARAP1//SH3KBP1//EPB41L2//RASA1//TGFB1//SMAD2//LEF1//BCL9L//WWTR1//EFNA1//FOXA2//SFRP2//SMAD7//MAPK9//SMURF1//CCR5//SEMA4F//NEFL//CTNNB1//NDEL1//MAP1B//ULK1//STK24//CHRNA3//CHRNB2//CXCL12//SEMA3F//NRP1//KIF13B//SIPA1L1//RHOA//DAB1//THY1//EPHB2//DIXDC1//SKIL//CAPRIN1//NUMB//SGK1//CDK5//PDLIM5//LR…
GO:0046483	heterocycle metabolic process	Biological process	204	1104	2442	16161	1.22288	0.000902571	0.00790675	3.04452	QDPR//ADSS//GMPR//ADSL//ATIC//DPYD//UOX//ADA//OAS1//HPRT1//PRPS2//ATP5E//NPR2//NME1//RP2//RHOA//GNAI1//GNAI2//RND3//RAN//GEM//ARF4//RAB14//ARL1//ARL3//SAR1A//RAB1A//RAB11A//RAB27A//CDC42//TUBB1//RAB34//RAB32//RAB3A//RHOF//RHOB//RAB22A//RAB2A//SRP54//RHOJ//RERG//RIT1//ADCY5//ARF4//ARF5//RAB8A//ATL3//SRPR//RAB11B//GNA15//GTPBP1//ADCY6//RAB5C//RAB10//TUBAL3//EIF2S3//RAB6A//RAC1//XDH//PDE4A//PDE3B//P…
GO:0006909	phagocytosis	Biological process	27	97	2442	16161	1.84211	0.000904712	0.0079093	3.04349	FCER1G//ABCA1//VAMP7//CRP//FCN1//TYRO3//THBS1//RAC1//SCARB1//PEAR1//SYK//CSK//GATA2//SFTPA1//MBL1//BCR//CALR//CAMK1D//HMGB1//PECAM1//ADORA2A//FCGR2B//CORO1C//VAV1//PIP5K1C//ELMO2//PIP5K1A
GO:0002520	immune system development	Biological process	101	497	2442	16161	1.34489	0.000910166	0.00793635	3.04088	ID2//PIK3CD//TXK//TGFB1//PLEK//CDK6//IL12RB1//ADA//PTK2B//BCL3//FLT3//LRRC8A//FOXP1//ATM//IL7//FOXP3//ICOS//CBLB//NME1//RORC//KDM1A//POLM//MSH3//AHR//CD34//SOD2//KIRREL3//CDK13//MEN1//MYST1//SNRK//ADAM17//TPD52//KLF6//CD79A//RBPJ//JAK3//ITGA4//PPP3CB//CD3D//CD4//IL7R//EPAS1//TCEA1//HIPK2//VPS33A//SRF//LEF1//VEGFA//PDE2A//CDC42//MAPK14//CSF3//C1QC//OGT//IL15RA//CTNNB1//WNT4//IHH//GLI2//HMGB1//LIG3…
GO:0048168	regulation of neuronal synaptic plasticity	Biological process	17	51	2442	16161	2.20598	0.00091152	0.00793635	3.04023	PLK3//RAB11A//SNCA//LNPEP//RIMS1//RAB8A//SYP//RAB11B//NF1//SYNGR1//DLG4//KDR//NPTN//EPHB2//STAR//EGR2//BHLHE41
GO:0009199	ribonucleoside triphosphate metabolic process	Biological process	131	671	2442	16161	1.29203	0.000939068	0.00815958	3.0273	NME1//RP2//RHOA//GNAI1//GNAI2//RND3//RAN//GEM//ARF4//RAB14//ARL1//ARL3//SAR1A//RAB1A//RAB11A//RAB27A//CDC42//ADSS//TUBB1//RAB34//RAB32//RAB3A//RHOF//RHOB//RAB22A//RAB2A//SRP54//RHOJ//RERG//RIT1//ADCY5//ARF4//ARF5//RAB8A//ATL3//SRPR//RAB11B//GNA15//GTPBP1//ADCY6//RAB5C//RAB10//TUBAL3//EIF2S3//RAB6A//RAC1//ATP5L//ATP7A//PEX6//ATP5E//PSMC6//CHD1L//ACTA1//ATP6V1C1//IDE//PICK1//ATF7IP//MACF1//PSMC2//A…
GO:0072503	cellular divalent inorganic cation homeostasis	Biological process	59	263	2442	16161	1.48463	0.000960252	0.00832673	3.01761	CCL5//CD40//CCR2//CXCL12//ATP2B4//STC1//ANXA7//CCL8//CCL1//CHRNA7//TRPM8//STIM2//SLC24A2//GPR12//SLC39A14//CXCR4//ADM//KDR//CRHR1//EDNRA//CALCR//XCR1//CXCR3//P2RY1//LPAR2//C5AR1//NPTN//CCKAR//GHRH//CD38//GPR3//LRP6//GNA15//JAK3//CACNA1A//NOS1//RYR2//TRPM7//CCR5//CCL3L1//CCL21//TPCN2//MS4A2//PTK2B//SNCA//TRPC1//THY1//F2R//NPY1R//GTF2I//MICU1//APP//PSEN1//SLC8A3//JPH4//ITPR3//JPH1//SLC30A8//SLC30A2
GO:0018394	peptidyl-lysine acetylation	Biological process	31	117	2442	16161	1.75347	0.00097673	0.00845247	3.01023	NCOA3//GATA2//FOXP3//RPS6KA4//SNCA//SET//SPI1//BRPF1//BRPF3//TAF5L//WDR5//TADA3//LEF1//MYST2//PHF15//PHF17//SUPT7L//PHF16//EPC1//KAT5//BRD8//ACTL6A//DMAP1//OGT//MYST1//HCFC1//PHF20//BRD4//MSL1//MUC1//CHEK1
GO:1901068	guanosine-containing compound metabolic process	Biological process	109	544	2442	16161	1.32602	0.000979997	0.00846361	3.00878	NME1//RP2//RHOA//GNAI1//GNAI2//RND3//RAN//GEM//ARF4//RAB14//ARL1//ARL3//SAR1A//RAB1A//RAB11A//RAB27A//CDC42//ADSS//TUBB1//RAB34//RAB32//RAB3A//RHOF//RHOB//RAB22A//RAB2A//SRP54//RHOJ//RERG//RIT1//ADCY5//ARF4//ARF5//RAB8A//ATL3//SRPR//RAB11B//GNA15//GTPBP1//ADCY6//RAB5C//RAB10//TUBAL3//EIF2S3//RAB6A//RAC1//HDDC3//AMOT//HPRT1//GIT2//ADAP2//ARAP3//ARAP1//ARFGAP2//ARAP2//ACAP3//AGAP3//ACAP2//SGSM1//RA…
GO:0009117	nucleotide metabolic process	Biological process	178	950	2442	16161	1.23999	0.00099374	0.00856499	3.00273	GNPNAT1//OAS1//NME1//RP2//ADSS//ADSL//PRPS2//ATP5E//NPR2//RHOA//GNAI1//GNAI2//RND3//RAN//GEM//ARF4//RAB14//ARL1//ARL3//SAR1A//RAB1A//RAB11A//RAB27A//CDC42//TUBB1//RAB34//RAB32//RAB3A//RHOF//RHOB//RAB22A//RAB2A//SRP54//RHOJ//RERG//RIT1//ADCY5//ARF4//ARF5//RAB8A//ATL3//SRPR//RAB11B//GNA15//GTPBP1//ADCY6//RAB5C//RAB10//TUBAL3//EIF2S3//RAB6A//RAC1//XDH//PDE4A//PDE3B//PDE2A//ATP5L//ATP7A//PEX6//PSMC6/…
GO:0048771	tissue remodeling	Biological process	25	88	2442	16161	1.8801	0.00100017	0.00860304	2.99993	VEGFA//ATP7A//BGN//NOS3//CCR2//ACE//AGTR2//EPAS1//ITGA4//TGFB1//F2R//NF1//IHH//IL7//CTNNB1//PTK2B//NOX4//RAC1//CSK//CD38//TNFAIP3//SYK//LRP6//IGFBP5//GJA1
GO:0009141	nucleoside triphosphate metabolic process	Biological process	133	684	2442	16161	1.28682	0.00101436	0.00870759	2.99381	NME1//RP2//RHOA//GNAI1//GNAI2//RND3//RAN//GEM//ARF4//RAB14//ARL1//ARL3//SAR1A//RAB1A//RAB11A//RAB27A//CDC42//ADSS//TUBB1//RAB34//RAB32//RAB3A//RHOF//RHOB//RAB22A//RAB2A//SRP54//RHOJ//RERG//RIT1//ADCY5//ARF4//ARF5//RAB8A//ATL3//SRPR//RAB11B//GNA15//GTPBP1//ADCY6//RAB5C//RAB10//TUBAL3//EIF2S3//RAB6A//RAC1//ATP5L//ATP7A//PEX6//ATP5E//PSMC6//CHD1L//ACTA1//ATP6V1C1//IDE//PICK1//ATF7IP//MACF1//PSMC2//A…
GO:0001894	tissue homeostasis	Biological process	22	74	2442	16161	1.96749	0.00101912	0.00873095	2.99177	BBS4//SRF//RBP4//VEGFA//KDR//EPAS1//LPCAT1//NF1//IHH//IL7//CTNNB1//PTK2B//NOX4//RAC1//CSK//CD38//TNFAIP3//SYK//LRP6//GATA2//SOX9//HOXA13
GO:0046128	purine ribonucleoside metabolic process	Biological process	114	574	2442	16161	1.31436	0.00105469	0.00901764	2.97687	ADA//HPRT1//NME1//RP2//RHOA//GNAI1//GNAI2//RND3//RAN//GEM//ARF4//RAB14//ARL1//ARL3//SAR1A//RAB1A//RAB11A//RAB27A//CDC42//ADSS//TUBB1//RAB34//RAB32//RAB3A//RHOF//RHOB//RAB22A//RAB2A//SRP54//RHOJ//RERG//RIT1//ADCY5//ARF4//ARF5//RAB8A//ATL3//SRPR//RAB11B//GNA15//GTPBP1//ADCY6//RAB5C//RAB10//TUBAL3//EIF2S3//RAB6A//RAC1//MAT1A//HMGCR//HDDC3//AMOT//GIT2//ADAP2//ARAP3//ARAP1//ARFGAP2//ARAP2//ACAP3//AGAP…
GO:0007041	lysosomal transport	Biological process	15	43	2442	16161	2.30858	0.00106029	0.00903666	2.97458	SCARB2//AP3M1//SNX16//GCC2//NAGPA//RHOB//M6PR//SCYL2//TRAK2//MTM1//TRAK1//HOOK1//VAMP7//AKTIP//NPC1
GO:0007254	JNK cascade	Biological process	39	158	2442	16161	1.63354	0.00106115	0.00903666	2.97422	MAPKBP1//PTPLAD1//GAB1//MUL1//MAP4K2//RIPK1//MAP3K2//MAPK9//MAGED1//MAPK10//TLR6//MAGI3//PTK2B//TRAF2//FZD4//DVL3//SFRP5//HIPK3//DUSP10//IGF1R//DIXDC1//AMBP//HDAC3//FKTN//MEN1//MYD88//CCL21//CDC42//TRAF4//HIPK2//IRAK1//IRAK4//IKBKG//NOD1//SH2D3C//TAB1//TAB3//SH3BP5//SH2D3A
GO:0001655	urogenital system development	Biological process	51	221	2442	16161	1.52722	0.00106663	0.00906526	2.97199	BMP7//ID2//APH1A//NF1//AHR//TGFBR1//ADAMTS1//ARL3//ACE//TFAP2A//TSC1//BMP6//RRM2B//PYGO2//MME//GLI2//TIMELESS//CTNNB1//SALL1//IFNG//WWTR1//COL4A3//MYO1E//LRRK2//HNF1B//HNF1A//AGTR2//PDGFRB//AHI1//RBP4//FEM1B//HOXA13//SERPINB5//SOX9//HOXD13//RARG//IGF1R//PTCH1//PECAM1//MAGI3//IQGAP1//WNT4//SIX1//PTPRO//SMO//VEGFA//MAGED1//WNT2B//TBX18//GATA2//EPHB2
GO:0007565	female pregnancy	Biological process	28	103	2442	16161	1.79905	0.00109727	0.00930722	2.95969	TROP//TGFBR1//IL1B//PPARD//KLF9//PN-1//KLF9//STC2//VDR//CYP27B1//MEN1//ACSL4//PGR//WNT4//LEPR//GH1//FSHB//PTHLH//OVGP1//ADM//FCGRT//CRHR1//AMBP//LNPEP//CD38//TFCP2L1//NOS1//SLC19A1
GO:0032147	activation of protein kinase activity	Biological process	53	232	2442	16161	1.51186	0.00110045	0.00931567	2.95843	GADD45G//TAB1//TRAF7//MAP3K1//TGFBR1//ADAM-9//GNAI2//LRRK2//YWHAB//RAPGEF1//MAP3K3//KIDINS220//MAP2K2//IRAK1//CXCR4//INSR//IL1B//THBS1//C5AR1//IKBKG//NOD1//EFNA1//PRKAA1//SHC1//MAPK14//PTPN11//MAPKAPK3//CHRNA7//TAB3//MAPK10//CHRNA3//TLR1//TLR6//CHI3L1//TRAF2//MAPKBP1//PTPLAD1//GAB1//MUL1//MAP4K2//RIPK1//MAP3K2//CCL5//GH1//IL23RA//CCDC88A//PRKACA//ADCY5//ADCY6//MAPK9//PTK2B//VEGFA//CAMKK2
GO:0018205	peptidyl-lysine modification	Biological process	36	143	2442	16161	1.66605	0.00111113	0.00938753	2.95423	NCOA3//PLOD1//SETD7//EHMT2//GATA2//FOXP3//RPS6KA4//SNCA//SET//SIRT5//SPI1//BRPF1//BRPF3//TAF5L//WDR5//TADA3//LEF1//MYST2//PHF15//PHF17//SUPT7L//PHF16//EPC1//KAT5//BRD8//ACTL6A//DMAP1//OGT//MYST1//HCFC1//PHF20//BRD4//MSL1//MUC1//CHEK1//ATP7A
GO:0060326	cell chemotaxis	Biological process	33	128	2442	16161	1.70619	0.0011375	0.00957763	2.94405	CCL5//CXCR4//PIK3CG//CCR5//HMGB1//CCL3L1//PTPRO//PIK3CD//RAC1//VEGFA//PTK2B//THBS1//RARRES2//ADAM17//CCR2//FCER1G//C5AR1//SYK//AMICA1//PIP5K1C//LYST//SBDS//NRP1//EDNRB//CAMK1D//S100A14//PDGFRB//CCL21//CXCL12//ENG//LEF1//ELMO2//PIP5K1A
GO:0042113	B cell activation	Biological process	32	123	2442	16161	1.72174	0.00113916	0.00957763	2.94341	ADA//PTK2B//BCL3//LRRC8A//FOXP1//ATM//ADAM17//TPD52//KLF6//CD79A//POLM//RBPJ//JAK3//ITGA4//AHR//IL10//IL7//NFATC2//CD38//CHRNB2//CD40//LEF1//EXOSC3//ID2//BTK//FOXP3//TGFB1//IL27RA//TNFAIP3//CHRNA7//PIK3CD//LAT2
GO:0031111	negative regulation of microtubule polymerization or depolymerization	Biological process	11	27	2442	16161	2.6962	0.00114035	0.00957763	2.94296	MAP2//GAS2L1//KATNB1//MAP1B//MID1//CLASP1//SNCA//MAPRE1//TBCD//SGK1//SBDS
GO:0009617	response to bacterium	Biological process	57	254	2442	16161	1.48513	0.00114921	0.00963307	2.9396	IL10//BCL10//TLR1//TLR6//FCER1G//LALBA//CCR5//MAVS//LYST//SYK//NOD1//S100A14//BPI//RBPJ//CFP//BCL3//HMGB1//MYD88//SCD//MBL1//C5AR1//IL27RA//PGLYRP4//IL23RA//IRAK1//CCL5//SCARB1//TGFB1//IL1B//TLR4//NFKBIA//MAPK14//RELA//JAG1//C-JUN//CYP27B1//FMO1//ADM//ADAM17//SFTPA1//ACE//SNCA//TFAP2A//SOD2//CPS1//BCR//MAPKAPK3//CCKAR//DUSP10//NOS1//RPS6KA3//IL10RA//STAR//MAPK9//SGMS1//ABCA1//TNFAIP3
GO:0046854	phosphatidylinositol phosphorylation	Biological process	13	35	2442	16161	2.45809	0.00116164	0.0097182	2.93493	PIK3CG//PIK3C3//PI4K2A//PIK3R1//INPPL1//INPP5B//INPP5A//PIK3C2B//IP6K1//PIK3CD//PIP5K1C//OCRL//SYNJ1
GO:0033628	regulation of cell adhesion mediated by integrin	Biological process	12	31	2442	16161	2.56178	0.00117272	0.00979179	2.9308	PDE3B//ADAM-9//CCL21//SYK//SFRP2//ADA//CCL5//FOXA2//PIK3CG//EFNA1//PTPN11//EPHA8
GO:0019752	carboxylic acid metabolic process	Biological process	154	811	2442	16161	1.25667	0.00121383	0.0100956	2.91584	HSD17B4//ACOT4//MAT1A//CNDP2//PTGES//PTGIS//HAO1//CPT1A//ACSL6//UGP2//ACO2//L2HGDH//TAT//ME1//GSTA4//GSTT1//SOD2//GLO1//GSTZ1//AIMP1//EEF1E1//AIMP2//FDXACB1//SARS//TARSL2//YARS//SLC6A14//SLC7A7//SLC3A1//ATG7//OAZ1//PSMA4//OAZ2//PSMC6//PSMD10//PSMC3//PSMC2//PSMD2//ARG1//NOS3//NOS1//ADSS//DDO//ASPA//GCLC//NAGS//GLS//CPS1//SARDH//IBA57//UROC1//IVD//DLST//MTHFR//MTRR//QDPR//PCBD1//CCBL1//ALDH18A1//AL…
GO:0043436	oxoacid metabolic process	Biological process	154	811	2442	16161	1.25667	0.00121383	0.0100956	2.91584	HSD17B4//ACOT4//MAT1A//CNDP2//PTGES//PTGIS//HAO1//CPT1A//ACSL6//UGP2//ACO2//L2HGDH//TAT//ME1//GSTA4//GSTT1//SOD2//GLO1//GSTZ1//AIMP1//EEF1E1//AIMP2//FDXACB1//SARS//TARSL2//YARS//SLC6A14//SLC7A7//SLC3A1//ATG7//OAZ1//PSMA4//OAZ2//PSMC6//PSMD10//PSMC3//PSMC2//PSMD2//ARG1//NOS3//NOS1//ADSS//DDO//ASPA//GCLC//NAGS//GLS//CPS1//SARDH//IBA57//UROC1//IVD//DLST//MTHFR//MTRR//QDPR//PCBD1//CCBL1//ALDH18A1//AL…
GO:0030522	intracellular receptor mediated signaling pathway	Biological process	53	233	2442	16161	1.50537	0.00121943	0.0101225	2.91384	TADA3//RHOA//AR//RAN//CTNNB1//NCOA1//NCOA3//RHOB//MED12//CDK7//KAT5//DNAJA1//MED14//KDM3A//PIAS1//GH1//CALR//ZNF366//IRAK1//HSPCB//APP//TXNIP//PANX1//NR3C1//RARG//PGR//KLF9//KLF9//PARK7//RNF14//IKBKB//IKBKG//NOD1//CHUK//TAB1//UBE2V1//TAB3//TNFAIP3//XIAP//NFKBIA//RELA//VDR//CYP27B1//AHR//NR1I2//PPARD//NR1H2//NR2F2//RORA//ESRRA//NR2F6//NR5A2//RORC
GO:0030595	leukocyte chemotaxis	Biological process	27	99	2442	16161	1.80489	0.00126552	0.0104847	2.89773	CCL5//CXCR4//PIK3CG//CCR5//HMGB1//CCL3L1//PTPRO//PIK3CD//RAC1//VEGFA//PTK2B//THBS1//RARRES2//ADAM17//CCR2//FCER1G//C5AR1//SYK//AMICA1//PIP5K1C//EDNRB//CAMK1D//S100A14//CCL21//CXCL12//LYST//SBDS
GO:1901292	nucleoside phosphate catabolic process	Biological process	134	694	2442	16161	1.27781	0.00128878	0.0106567	2.88982	RHOA//GNAI1//GNAI2//RND3//RAN//GEM//ARF4//RAB14//ARL1//ARL3//SAR1A//RAB1A//RAB11A//RAB27A//CDC42//ADSS//TUBB1//RAB34//RAB32//RAB3A//RHOF//RHOB//RAB22A//RAB2A//SRP54//RHOJ//RERG//RIT1//ADCY5//ARF4//ARF5//RAB8A//ATL3//SRPR//RAB11B//GNA15//GTPBP1//ADCY6//RAB5C//RAB10//TUBAL3//EIF2S3//RAB6A//RAC1//XDH//PDE4A//PDE3B//PDE2A//ATP5L//ATP7A//PEX6//ATP5E//PSMC6//CHD1L//ACTA1//ATP6V1C1//IDE//PICK1//ATF7IP//…
GO:0002694	regulation of leukocyte activation	Biological process	63	288	2442	16161	1.44767	0.00129402	0.0106748	2.88806	AHR//IL10//ATM//IL7//NFATC2//CD38//CHRNB2//ADA//CD3D//CD3E//CAV1//SLA-DMA//CD3G//ICOS//CDC42//FYN//CSK//PTPN11//PIK3R3//VAV1//MAP3K14//RAC1//HPS1//LYST//IL23RA//IL15RA//FOXP3//PTPRE//PRR2//IHH//GLI2//CCL5//TP44//IL1B//IL12RB1//JAK3//CTNNB1//SNCA//SLC7A2//BPI//THBS1//MS4A2//FCER1G//CRHR1//PLD2//CCR2//SYK//BCR//ID2//BTK//SART1//MYB//ADORA2A//CBLB//TGFB1//IL27RA//MYD88//TNFAIP3//BCL10//THY1//TRAF2//…
GO:0042180	cellular ketone metabolic process	Biological process	158	836	2442	16161	1.25076	0.00129595	0.0106748	2.88741	HSD17B4//ACOT4//MAT1A//CNDP2//PTGES//PTGIS//HAO1//CPT1A//ACSL6//UGP2//ACO2//L2HGDH//TAT//ME1//FBP1//GSTA4//GSTT1//SOD2//GLO1//GSTZ1//AIMP1//EEF1E1//AIMP2//FDXACB1//SARS//TARSL2//YARS//SLC6A14//SLC7A7//SLC3A1//ATG7//OAZ1//PSMA4//OAZ2//PSMC6//PSMD10//PSMC3//PSMC2//PSMD2//ARG1//NOS3//NOS1//ADSS//DDO//ASPA//GCLC//NAGS//GLS//CPS1//SARDH//IBA57//UROC1//IVD//DLST//MTHFR//MTRR//QDPR//PCBD1//CCBL1//ALDH18…
GO:0006665	sphingolipid metabolic process	Biological process	29	109	2442	16161	1.76074	0.00130506	0.0107291	2.88437	CLN6//ST8SIA4//SGPP1//PPP2R1A//NSMAF//ASAH2//SGPL1//UGCG//GALC//SMPD4//SMPD1//SGMS1//SAMD8//SPTLC2//SGMS2//HEXB//STS//PSAP//GAL3ST1//HEXA//PPAP2C//ELOVL1//CSNK1G2//PRKAA1//LASS4//AGK//CLN8//SPTLC3//GBA
GO:0051271	negative regulation of cellular component movement	Biological process	33	129	2442	16161	1.69296	0.00131097	0.010757	2.88241	ADA//ACVRL1//NR2F2//KRIT1//IGFBP5//VCL//CCR5//MAGI3//PTPRK//STK24//SRF//NISCH//BCR//THY1//ARAP3//PTPRU//SFRP2//SMAD7//ROBO4//PTPRJ//NF1//ANGPT2//TGFB1//THBS1//AGTR2//DLL4//VASH1//PTPRO//SLC9A3R1//PIN1//PIN1//TGFBR3//ACTN1
GO:0071775	regulation of cell cycle cytokinesis	Biological process	7	13	2442	16161	3.5635	0.00131867	0.0107693	2.87986	RHOA//CDC42//RHOB//CSPP1//PKN2//CDC25B//KIF23
GO:0071777	positive regulation of cell cycle cytokinesis	Biological process	7	13	2442	16161	3.5635	0.00131867	0.0107693	2.87986	RHOA//CDC42//RHOB//CSPP1//PKN2//CDC25B//KIF23
GO:0007266	Rho protein signal transduction	Biological process	48	207	2442	16161	1.53459	0.00132002	0.0107693	2.87942	APOA1//ABCA1//AKAP13//VAV2//DNMBP//TIAM2//PLEKHG3//BCR//FARP1//ARHGEF9//PLEKHG5//MCF2L//VAV1//PLEKHG6//ARHGEF12//ARHGEF33//ARHGEF3//ARHGEF15//ARAP3//TNFAIP1//F2R//RAC1//RHOA//CDH13//RHOB//ARHGDIB//RHOJ//ROPN1//SYNJ2BP//CNKSR1
GO:0042990	regulation of transcription factor import into nucleus	Biological process	18	57	2442	16161	2.08987	0.00132926	0.0108239	2.87639	KEAP1//MXI1//NFKBIA//PSMD10//FAF1//G3BP2//BCL3//RHOA//IL1B//TLR7//BMP7//NF1//DDX58//MAVS//TMEM173//DMAP1//AGTR2//MBTPS1
GO:0050678	regulation of epithelial cell proliferation	Biological process	44	186	2442	16161	1.56553	0.00134636	0.0109423	2.87084	ACVRL1//ENG//THBS1//CAV2//AIMP1//NR2F2//VASH1//KRIT1//NF1//ARNT//TEK//C-JUN//VEGFA//KDR//CXCL12//CDH13//BMPR2//BMP6//NRP1//AGGF1//PYGO2//DEAF1//SOX9//IHH//NME1//TBX18//SMO//TGFB1//TGFBR3//RUNX3//MAGED1//TSC2//WFDC1//LRP6//SFRP2//MAGED2//CDK6//PTCH1//FOXP3//WNT2//FOXP1//CTNNB1//PGR//SERPINB5
GO:0046434	organophosphate catabolic process	Biological process	136	707	2442	16161	1.27304	0.00138217	0.0112121	2.85944	RHOA//GNAI1//GNAI2//RND3//RAN//GEM//ARF4//RAB14//ARL1//ARL3//SAR1A//RAB1A//RAB11A//RAB27A//CDC42//ADSS//TUBB1//RAB34//RAB32//RAB3A//RHOF//RHOB//RAB22A//RAB2A//SRP54//RHOJ//RERG//RIT1//ADCY5//ARF4//ARF5//RAB8A//ATL3//SRPR//RAB11B//GNA15//GTPBP1//ADCY6//RAB5C//RAB10//TUBAL3//EIF2S3//RAB6A//RAC1//XDH//PDE4A//PDE3B//PDE2A//ATP5L//ATP7A//PEX6//ATP5E//PSMC6//CHD1L//ACTA1//ATP6V1C1//IDE//PICK1//ATF7IP//…
GO:0007568	aging	Biological process	43	181	2442	16161	1.57222	0.0013871	0.0112231	2.85789	ENG//CLN8//TERF2//SOD2//TP53//ZMIZ1//POT1//LIMS1//NOX4//TBX2//H3F3A//LRRK2//TFCP2L1//MARCH5//FOXM1//ID2//SRF//CALR//ULK3//ATM//MME//CHEK1//MAPK14//HMGA1//NEK6//NUAK1//CDK6//TGFBR1//C-JUN//CYP27B1//ADM//CCR5//FADS1//P2RY1//SLC34A2//SOCS2//RELA//GSS//APAF1//CANX//KL//NOS1//ADA
GO:0002448	mast cell mediated immunity	Biological process	9	20	2442	16161	2.97807	0.0013914	0.0112231	2.85655	YWHAZ//PIK3CG//S100A12//PIK3CD//MS4A2//FCER1G//CRHR1//PLD2//SERPINB9
GO:0032350	regulation of hormone metabolic process	Biological process	9	20	2442	16161	2.97807	0.0013914	0.0112231	2.85655	ARNT//KDM1A//DKK3//REST//BMP6//WNT4//TRERF1//GH1//IGF1R
GO:0048469	cell maturation	Biological process	25	90	2442	16161	1.83832	0.00142078	0.0113906	2.84747	PTK2B//PGR//GJA1//TFCP2L1//RBM8A//EDNRB//LRRK2//APP//EPHA8//LGI4//MTCH1//PICK1//NLGN1//DLG4//ACRBP//PRKACA//FEM1B//GATA2//PLP1//VEGFA//IHH//KDR//CTNNB1//ID2//EPAS1
GO:0051251	positive regulation of lymphocyte activation	Biological process	42	176	2442	16161	1.57928	0.00142755	0.0113906	2.84541	IL7//NFATC2//CD38//CHRNB2//ADA//CD3D//CD3E//CAV1//SLA-DMA//CD3G//ICOS//CDC42//FYN//CSK//PTPN11//PIK3R3//VAV1//MAP3K14//RAC1//HPS1//LYST//IL23RA//IL15RA//FOXP3//IHH//GLI2//CCL5//TP44//IL1B//IL12RB1//JAK3//BTK//SART1//MYB//CCR2//TGFB1//MYD88//BCL10//THY1//TRAF2//HSPH1//IFNG
GO:0030163	protein catabolic process	Biological process	108	544	2442	16161	1.31385	0.00142798	0.0113906	2.84528	CHFR//UBE2L6//MYLIP//HACE1//UBE3B//NEDD4L//HERC3//RBBP6//LNX1//SMURF1//SMURF2//ACE//IDE//USP18//FBXO32//UFD1L//USP30//USP40//UBE2L3//CUL9//BAP1//TRPC4AP//FBXW4//FBXO21//USP7//UBR1//USP12//CUL2//UBE4A//USP10//USP36//USP43//USP47//USP11//FBXL7//USP46//USP13//DTL//USP24//USP39//SIAH2//USP25//ADAMTS9//PRKACA//DLGAP1//ERLIN1//FOXRED2//SYVN1//DNAJC10//FBXO6//DERL1//RNF111//PSMA4//CDC20//FZR1//AURKA//PS…
GO:0006684	sphingomyelin metabolic process	Biological process	6	10	2442	16161	3.97076	0.00143348	0.0113906	2.84361	SMPD4//SMPD1//SGMS1//SAMD8//SPTLC2//SGMS2
GO:0032494	response to peptidoglycan	Biological process	6	10	2442	16161	3.97076	0.00143348	0.0113906	2.84361	NFKBIA//RELA//MAPK14//JAG1//MYD88//C5AR1
GO:0034333	adherens junction assembly	Biological process	6	10	2442	16161	3.97076	0.00143348	0.0113906	2.84361	VCL//RAMP2//CTNNB1//TBCD//SMAD7//PIP5K1C
GO:0050435	beta-amyloid metabolic process	Biological process	6	10	2442	16161	3.97076	0.00143348	0.0113906	2.84361	PION//PSEN2//PSEN1//IDE//MME//BACE1
GO:0090030	regulation of steroid hormone biosynthetic process	Biological process	6	10	2442	16161	3.97076	0.00143348	0.0113906	2.84361	DKK3//REST//BMP6//WNT4//GH1//IGF1R
GO:0042278	purine nucleoside metabolic process	Biological process	114	579	2442	16161	1.30301	0.00144539	0.0114527	2.84001	ADA//HPRT1//NME1//RP2//RHOA//GNAI1//GNAI2//RND3//RAN//GEM//ARF4//RAB14//ARL1//ARL3//SAR1A//RAB1A//RAB11A//RAB27A//CDC42//ADSS//TUBB1//RAB34//RAB32//RAB3A//RHOF//RHOB//RAB22A//RAB2A//SRP54//RHOJ//RERG//RIT1//ADCY5//ARF4//ARF5//RAB8A//ATL3//SRPR//RAB11B//GNA15//GTPBP1//ADCY6//RAB5C//RAB10//TUBAL3//EIF2S3//RAB6A//RAC1//MAT1A//HMGCR//HDDC3//AMOT//GIT2//ADAP2//ARAP3//ARAP1//ARFGAP2//ARAP2//ACAP3//AGAP…
GO:0009100	glycoprotein metabolic process	Biological process	70	328	2442	16161	1.41236	0.00144666	0.0114527	2.83963	IHH//B4GALT7//SIRT4//SIRT5//SIRT6//GNA15//PARP3//IL17A//COG2//GAL3ST1//GANAB//ST8SIA4//OGT//TRAK2//TRAK1//ADAMTS9//TNIP1//CTNNB1//GLCE//CSGALNACT1//HS3ST3B1//ST3GAL4//ST6GALNAC2//MUC1//B3GNT5//POFUT1//ST3GAL1//GALNT2//GALNT7//ST6GAL1//GALNT10//GALNT11//GCNT4//B4GALT5//PMM1//GNPNAT1//SEC24C//MAN2A2//SEC23A//SEC31A//STT3A//B4GALT1//MAN2A1//PRKCSH//CANX//PREB//ALG13//ALG10//STT3B//BGN//CHST3//CHSY1/…
GO:0042110	T cell activation	Biological process	62	284	2442	16161	1.44476	0.00148106	0.0117034	2.82943	CCL21//TXK//ELF4//LCP1//ICAM-1//ITGAL//IL12RB1//IL7//PPP3CB//CD3D//CD4//IL7R//PIK3CD//CD3E//CAV1//SLA-DMA//CD3G//ICOS//CDC42//FYN//CSK//PTPN11//PIK3R3//VAV1//MAP3K14//RAC1//FOXP3//ADAM17//CTNNB1//WNT4//CDK6//RORC//IHH//GLI2//ADA//ATP7A//PIK3CG//CXCL12//CCND3//CCL5//TP44//IL1B//IL23RA//JAK3//RAB27A//SATB1//SRF//LEF1//BCL3//SART1//MYB//ADORA2A//CCR2//CBLB//BCL10//THY1//TRAF2//HSPH1//CD2//IFNG//KIF1…
GO:0043966	histone H3 acetylation	Biological process	14	40	2442	16161	2.31628	0.00148726	0.0117307	2.82761	BRD4//CHEK1//SPI1//BRPF1//BRPF3//TAF5L//WDR5//TADA3//LEF1//MYST2//PHF15//PHF17//SUPT7L//PHF16
GO:0071214	cellular response to abiotic stimulus	Biological process	34	135	2442	16161	1.66674	0.00149109	0.0117392	2.8265	CHEK1//IRF1//MAP3K1//MYD88//SOX9//TNFRSF1A//IL1B//CD40//SFTPA1//FADD//TLR7//BCL10//TLR5//MAP3K14//MAP3K2//PDE2A//MAPK9//TP53//PTPRK//INO80//USP47//SIPA1//ADSS//REST//WNT4//EPO//RCSD1//RHOB//MAPK14//RAD9A//CLOCK//ATM//NOX4//MME
GO:0051648	vesicle localization	Biological process	22	76	2442	16161	1.91572	0.00149986	0.0117866	2.82395	MAP4K2//EXOC4//STX5//NLGN1//PIK3CG//VPS33A//RAB11A//RAB27A//RAB8A//BBS4//KIF5B//NDEL1//WIPI1//COPZ1//ARF4//SEC24C//SEC23A//SEC31A//PREB//KIFAP3//KIF3A//KIF3B
GO:0030098	lymphocyte differentiation	Biological process	40	166	2442	16161	1.59468	0.00150658	0.0118176	2.82201	ID2//PIK3CD//TXK//IL12RB1//ADA//PTK2B//BCL3//LRRC8A//FOXP1//ATM//IL7//ADAM17//TPD52//KLF6//CD79A//POLM//RBPJ//JAK3//ITGA4//PPP3CB//CD3D//CD4//IL7R//IL15RA//FOXP3//CTNNB1//WNT4//CDK6//RORC//IHH//GLI2//ATP7A//SATB1//IL23RA//SLA-DMA//SRF//LEF1//BTK//SART1//MYB
GO:0008207	C21-steroid hormone metabolic process	Biological process	10	24	2442	16161	2.75747	0.00155645	0.0121865	2.80787	AKR1B1//STAR//FSHB//ADM//STARD3//HSD3B1//DKK3//REST//BMP6//WNT4
GO:0032012	regulation of ARF protein signal transduction	Biological process	13	36	2442	16161	2.38981	0.00156966	0.0122675	2.80419	GIT2//ADAP2//ARAP3//ARAP1//ARFGAP2//ARAP2//ACAP3//AGAP3//ACAP2//CYTH2//IQSEC2//ARFGEF2//IQSEC1
GO:0071901	negative regulation of protein serine/threonine kinase activity	Biological process	23	81	2442	16161	1.87917	0.00157422	0.0122806	2.80293	PPP2R1A//RGS4//IL17RD//DUSP10//RGS3//SPRED2//DUSP1//BMP7//STK38//INPPL1//TSC2//SMPD1//RGS14//PTPRJ//NF1//SFRP5//HIPK3//CDK5RAP1//NR2F2//MEN1//PKIA//LRP6//ABL1
GO:0003013	circulatory system process	Biological process	68	318	2442	16161	1.41516	0.00159004	0.012359	2.79859	ADRA1D//CHRNA7//AGTR2//ACE//IFNG//ADM//EPAS1//SOD2//ENG//BMPR2//BBS4//NOS3//PTPRO//ADRBK1//MTHFR//MEOX2//EPO//COL4A3//CXCL10//CXCL12//ADORA2A//SERPING1//DLL4//HOPX//GNAI2//HBEGF//GJA1//EDN1//RENBP//RAMP2//PTGS1//NPY1R//ACVRL1//NPR1//NISCH//NPR2//SGK1//KDR//NPPC//CPS1//NOS1//ADA//RYR2//EDNRA//EDNRB//RAP1GDS1//EDN3//KEL//ECE2//P2RY1//TEK//AMOT//PTPRJ//PDE2A//VEGFA//ADM2//ID2//RHOA//RHOB//ALOX5//CD3…
GO:0008015	blood circulation	Biological process	68	318	2442	16161	1.41516	0.00159004	0.012359	2.79859	ADRA1D//CHRNA7//AGTR2//ACE//IFNG//ADM//EPAS1//SOD2//ENG//BMPR2//BBS4//NOS3//PTPRO//ADRBK1//HOPX//GNAI2//HBEGF//GJA1//EDN1//RENBP//RAMP2//PTGS1//NPY1R//ACVRL1//NPR1//NISCH//NPR2//SGK1//KDR//NPPC//CPS1//NOS1//ADA//RYR2//EDNRA//EDNRB//RAP1GDS1//EDN3//KEL//ECE2//ADORA2A//P2RY1//TEK//AMOT//PTPRJ//PDE2A//VEGFA//ADM2//ID2//RHOA//RHOB//ALOX5//CD38//AHR//GCLC//PIK3CG//MYL1//SRSF1//ACTA1//TCAP//MTHFR//MEOX…
GO:0017038	protein import	Biological process	58	263	2442	16161	1.45947	0.00161366	0.0124889	2.79219	IFNG//TGFB1//NFKBIA//ARNTL//RBM22//BCL3//KEAP1//MXI1//RAN//TXNIP//TSC2//IPO7//MCM3AP//KPNA5//KPNA1//IPO5//FYB//CBLB//MAPK9//YWHAZ//TOMM20//TRNT1//TOMM34//TIMM23//TIMM44//PDE2A//C-JUN//ZFYVE9//PSMD10//FAF1//G3BP2//JAK3//F2R//PEX14//PEX6//HNF4A//HSPCB//MAVS//TMEM173//BAMBI//SFRP5//WWTR1//JUP//HYAL2//SMO//PKIA//RHOA//IL1B//TLR7//BMP7//AGTR2//MBTPS1//NF1//DDX58//DMAP1//HSPA4//PEX3//TGFBR1
GO:0016051	carbohydrate biosynthetic process	Biological process	37	151	2442	16161	1.62161	0.001616	0.0124889	2.79156	UGP2//PGM1//GYS1//GYS2//PHKG2//PGM2//LALBA//B4GALT7//RBP4//OMC//PRKACA//PGK1//TPI1//PFKFB1//TAT//ALDOC//FBP1//COG2//B4GALT1//PLEK//CSGALNACT1//HNF4A//PRKAA1//CHST3//CHSY1//GLCE//CCND3//PTK2B//P2RY1//GRB10//C1QTNF3//INSR//PTH//CSGALNACT2//SNCA//CHST9//CHST10
GO:0016197	endosomal transport	Biological process	37	151	2442	16161	1.62161	0.001616	0.0124889	2.79156	EEA1//RAB14//AP2A1//RHOB//M6PR//SNX16//SCYL2//TRAK2//MTM1//TRAK1//HOOK1//VAMP7//AKTIP//VPS28//EPS15//LMTK2//EHD2//EHD4//LYST//GCC2//ARL1//STX6//PIKFYVE//VPS35//STX5//WIPI1//RAB11A//RAB11B//MAP2K2//MTMR2//ABCA1//VPS37B//CHMP4C//VPS36//CHMP2B//VPS4A//ZFYVE20
GO:0032092	positive regulation of protein binding	Biological process	12	32	2442	16161	2.48173	0.00162118	0.0124889	2.79017	NRP1//TRAF4//HSPCB//VTN//RAN//BAMBI//TMEM173//MAP1LC3B//TRIB3//MEN1//HIPK2//AKTIP
GO:0001944	vasculature development	Biological process	95	471	2442	16161	1.33483	0.00162249	0.0124889	2.78982	LEPR//C-JUN//ENG//MEOX2//POFUT1//ANXA2//RAB11A//EPAS1//DLL4//ITGA5//MAPK14//JAG1//HEY1//THY1//HDAC3//VEZF1//RBPJ//EPHB2//HOXA3//PLCD3//PNPLA6//ROBO4//ELK3//AHR//FOXO1//ATP7A//VEGFA//IHH//CTNNB1//CXCL12//PLXND1//SRF//LEF1//NRP1//SFRP2//RAMP2//ADM//KDR//ZMIZ1//MYO1E//AMOT//HOXA13//FOXM1//SMO//AGGF1//FZD4//RASA1//SYK//ACVRL1//TEK//THBS1//CDH13//HSPA12A//PTK2B//GPR124//EPHB4//COL4A3//CCR2//FOXO4//COL…
GO:0060389	pathway-restricted SMAD protein phosphorylation	Biological process	11	28	2442	16161	2.5999	0.00162429	0.0124889	2.78934	TGFBR1//TGFB1//ENG//BMP7//BMPR2//ACVR1B//BMP6//PIN1//PIN1//SMAD7//TGFBR3
GO:0035872	nucleotide-binding domain, leucine rich repeat containing receptor signaling pathway	Biological process	16	49	2442	16161	2.16096	0.0016349	0.0125479	2.78651	IRAK1//IKBKB//IKBKG//NOD1//CHUK//TAB1//UBE2V1//TAB3//TNFAIP3//XIAP//NFKBIA//RELA//HSPCB//APP//TXNIP//PANX1
GO:0043547	positive regulation of GTPase activity	Biological process	41	172	2442	16161	1.57753	0.00165111	0.0126496	2.78222	RASAL1//NF1//RASA1//C-JUN//SEMA4D//THY1//ARAP3//PIN1//ARHGAP1//PIN1//RAP1GDS1//TBC1D15//TSC2//TBC1D10B//RANGAP1//RASGRP3//SIPA1//CD40//ARHGAP27//SIPA1L1//CCL21//TSC1//SYDE1//RASGRF1//PTK2B//DOCK7//PIP5K1A//NDEL1//ARAP1//RGS5//RGS10//LRRK2//PTPLAD1//RGS4//IQGAP1//BCR//ADAP2//TBCD//RGS3//RGS14//RP2
GO:0001701	in utero embryonic development	Biological process	50	220	2442	16161	1.50408	0.00167988	0.012847	2.77472	TGFBR1//CAPN2//PSMC3//XAB2//NASP//NLE1//HOPX//SRF//ADA//NDEL1//SBDS//BRD4//SMARCB1//RBBP8//GATA2//ADM//EPAS1//LEF1//ITGA4//GAB1//WNT2//NSDHL//PLCD3//VEGFA//ATP7A//IHH//CTNNB1//SLC34A2//SRSF1//ZFAND5//KDM1A//KEAP1//RARRES2//EGFL8//ACVR1B//TAB1//ZMIZ1//MYO1E//SMAD2//PYGO2//AMOT//APBA1//FOXA2//KIDINS220//SMO//GJA1//GLI2//NMT1//MBNL1//RRN3
GO:0071822	protein complex subunit organization	Biological process	167	895	2442	16161	1.23486	0.00169352	0.0129282	2.77121	CALR//SYNJ1//RPL35//RPS15//RPS17//RPS16//RPL7//RPL32//RPL27//RPL8//RPL26L1//RPS13//RPS11//RPL9//RPL13//RPL31//MTRF1//SOX9//PPP2R1A//OCLN//CD40//SLA-DMA//SLC7A7//CASK//RANBP9//KCNQ5//IKBKAP//RIMS1//KIFAP3//HMGA1//SLC9A3R2//SLC9A3R1//SHANK1//SNAP23//CHAF1B//APBA1//MAGI1//PPIH//CLGN//DLG4//APCS//HSPA4//SRP54//KIF2C//SGK1//MAP2//GAS2L1//KATNB1//MAP1B//MID1//CLASP1//CHRNA3//CD3E//PTK2B//FMOD//SMAD1//T…
GO:0002250	adaptive immune response	Biological process	40	167	2442	16161	1.58513	0.00169787	0.0129383	2.77009	FCER1G//PPP3CB//IL23RA//ABCB9//BCL3//LYST//GNL1//ADAM17//KLHL6//TNFAIP3//ADA//IL1B//BTK//FOXP3//TRAF2//DUSP10//CCR2//IL12RB1//IL27RA//PRR2//CRP//C1QC//C1QA//MYD88//SLA-DMA//FCGR2B//BCL10//TLR6//VEGFA//RAB27A//LEF1//EXOSC3//JAK3//TGFB1//RORC//PIK3CG//IFNG//TXK//SYK//PIK3CD
GO:0034138	toll-like receptor 3 signaling pathway	Biological process	21	72	2442	16161	1.93023	0.00171324	0.0130322	2.76618	TNFAIP3//IRAK1//MAPK9//C-JUN//NFKBIA//IKBKB//IKBKG//NOD1//CHUK//RELA//TAB1//MAPK14//MAPKAPK3//UBE2V1//TAB3//IKBKE//MAPK10//ELK1//RPS6KA3//RIPK1//MAP2K2
GO:0043542	endothelial cell migration	Biological process	26	96	2442	16161	1.79236	0.001719	0.0130528	2.76472	SRF//EPHB4//TEK//SCARB1//KDR//BMPR2//NRP1//ACVRL1//NR2F2//KRIT1//VEGFA//PTK2B//EFNA1//NF1//TGFB1//THBS1//AMOT//ANGPT2//AGTR2//DLL4//VASH1//NOS3//CDH13//PLXND1//GPR124//FAP
GO:0048812	neuron projection morphogenesis	Biological process	114	582	2442	16161	1.2963	0.00173754	0.0131702	2.76006	IGF1R//RAB3A//NTNG2//CCKAR//DSCAML1//CNP//CNTN3//SLITRK2//NUMB//DOCK7//CTNNA2//HSPCB//RHOA//NOR-1//ITGA2//COL4A3//MRLC2//ST8SIA4//UNC5B//CDC42//FYN//CD72//RHOB//VAV2//PLXND1//SEMA4D//KIF4A//YWHAB//RANBP9//COL4A2//SPTB//ITGA5//ARHGAP39//RGMA//NEO1//TRPC1//TLN1//PTPN11//TRPM2//AP2S1//PLXNA2//APBB2//DLG3//EPHA8//PLXNC1//AP2A1//GLI2//CNTNAP1//PIP5K1C//SEMA6A//RPS6KA3//CAP2//ARHGEF12//CACNB3//CACNB2//…
GO:0030258	lipid modification	Biological process	39	162	2442	16161	1.59321	0.00174373	0.0131937	2.75852	HAO1//PPARD//ACADSB//APOA1//ADIPOR1//MAPK14//B4GALNT1//TYSND1//CPT1A//ACADL//IVD//HSD17B4//CRAT//ACOT8//ABCD1//ACOX3//SCD//SOAT1//PRKAB1//CAB39//PRKAA1//AGK//DGKZ//PIK3CG//PIK3C3//PI4K2A//PIK3R1//INPPL1//INPP5B//INPP5A//PIK3C2B//IP6K1//PIK3CD//PIP5K1C//OCRL//SYNJ1//MTMR3//MTMR7//MTM1
GO:0009119	ribonucleoside metabolic process	Biological process	115	588	2442	16161	1.29432	0.00175531	0.0132579	2.75565	ADA//HPRT1//NME1//RP2//RHOA//GNAI1//GNAI2//RND3//RAN//GEM//ARF4//RAB14//ARL1//ARL3//SAR1A//RAB1A//RAB11A//RAB27A//CDC42//ADSS//TUBB1//RAB34//RAB32//RAB3A//RHOF//RHOB//RAB22A//RAB2A//SRP54//RHOJ//RERG//RIT1//ADCY5//ARF4//ARF5//RAB8A//ATL3//SRPR//RAB11B//GNA15//GTPBP1//ADCY6//RAB5C//RAB10//TUBAL3//EIF2S3//RAB6A//RAC1//MAT1A//CDA//HMGCR//HDDC3//AMOT//GIT2//ADAP2//ARAP3//ARAP1//ARFGAP2//ARAP2//ACAP3/…
GO:0006475	internal protein amino acid acetylation	Biological process	31	121	2442	16161	1.6955	0.00175961	0.0132669	2.75458	NCOA3//GATA2//FOXP3//RPS6KA4//SNCA//SET//SPI1//BRPF1//BRPF3//TAF5L//WDR5//TADA3//LEF1//MYST2//PHF15//PHF17//SUPT7L//PHF16//EPC1//KAT5//BRD8//ACTL6A//DMAP1//OGT//MYST1//HCFC1//PHF20//BRD4//MSL1//MUC1//CHEK1
GO:0042306	regulation of protein import into nucleus	Biological process	30	116	2442	16161	1.71154	0.00176691	0.0132751	2.75279	KEAP1//MXI1//NFKBIA//PSMD10//FAF1//G3BP2//HNF4A//PDE2A//HSPCB//MAVS//TMEM173//BAMBI//SFRP5//WWTR1//JUP//HYAL2//SMO//PKIA//BCL3//RHOA//IL1B//TLR7//BMP7//AGTR2//MBTPS1//NF1//DDX58//DMAP1//TGFBR1//TGFB1
GO:1900180	regulation of protein localization to nucleus	Biological process	30	116	2442	16161	1.71154	0.00176691	0.0132751	2.75279	KEAP1//MXI1//NFKBIA//PSMD10//FAF1//G3BP2//HNF4A//PDE2A//HSPCB//MAVS//TMEM173//BAMBI//SFRP5//WWTR1//JUP//HYAL2//SMO//PKIA//BCL3//RHOA//IL1B//TLR7//BMP7//AGTR2//MBTPS1//NF1//DDX58//DMAP1//TGFBR1//TGFB1
GO:0001525	angiogenesis	Biological process	69	325	2442	16161	1.40504	0.00179059	0.0134294	2.747	VEGFA//IHH//CTNNB1//CXCL12//PLXND1//SRF//LEF1//NRP1//SFRP2//TEK//RAMP2//THBS1//CDH13//HSPA12A//PTK2B//GPR124//EPHB4//ACVRL1//COL4A3//CCR2//FOXO4//COL4A2//NPR1//AMOT//VASH1//GTF2I//KRIT1//NF1//KRT1//EFNA1//EGLN1//TSPAN12//CHI3L1//GATA2//KDR//NOS3//BTG1//RHOB//HIPK1//CHRNA7//ADM2//AGGF1//HIPK2//PDGFRB//MCAM//TNFAIP3//LEPR//C-JUN//ENG//MEOX2//POFUT1//ANXA2//RAB11A//EPAS1//DLL4//ITGA5//MAPK14//JAG1//…
GO:0031060	regulation of histone methylation	Biological process	8	17	2442	16161	3.11432	0.00181348	0.0135535	2.74149	MEN1//CTCFL//PYGO2//DNMT1//OGT//MYB//DNMT3B//KDM1A
GO:0043620	regulation of DNA-dependent transcription in response to stress	Biological process	8	17	2442	16161	3.11432	0.00181348	0.0135535	2.74149	CHEK1//MUC1//ARNT//EPAS1//BACH1//DDIT3//RPS6KA3//RGS14
GO:0046467	membrane lipid biosynthetic process	Biological process	19	63	2442	16161	1.99589	0.00181805	0.013564	2.74039	ST8SIA4//UGCG//SGMS1//SAMD8//SPTLC2//SGMS2//B3GNT5//PPAP2C//ELOVL1//SGPL1//CSNK1G2//SGPP1//PRKAA1//LASS4//SMPD4//AGK//SMPD1//CLN8//SPTLC3
GO:0055074	calcium ion homeostasis	Biological process	57	259	2442	16161	1.45646	0.00184981	0.0137769	2.73287	CCL5//CD40//CCR2//CXCL12//ATP2B4//STC1//ANXA7//CCL8//CCL1//CHRNA7//TRPM8//STIM2//SLC24A2//GPR12//CXCR4//ADM//KDR//CRHR1//EDNRA//CALCR//XCR1//CXCR3//P2RY1//LPAR2//C5AR1//NPTN//CCKAR//GHRH//CD38//GPR3//LRP6//GNA15//JAK3//CACNA1A//NOS1//RYR2//CCR5//CCL3L1//CCL21//TPCN2//MS4A2//PTK2B//SNCA//TRPC1//THY1//F2R//NPY1R//GTF2I//MICU1//APP//PSEN1//SLC8A3//JPH4//ITPR3//JPH1//CYP27B1//S100A14
GO:0031344	regulation of cell projection organization	Biological process	59	270	2442	16161	1.44614	0.00185462	0.0137887	2.73175	RAC1//CCDC88A//PN-1//HMGB1//NME1//PTK7//NPTN//CBFA2T2//PTK2B//CAMK1D//KATNB1//ACSL6//GFAP//IL15RA//ITM2C//INPPL1//LSAMP//PTPRO//SMURF1//CCR5//SEMA4F//NEFL//CCL21//CDC42//HNF4A//BBS4//NDEL1//MAP1B//ULK1//SEMA4D//STK24//CHRNA3//CHRNB2//CXCL12//SEMA3F//NRP1//EFNA1//KIF13B//SIPA1L1//RHOA//DAB1//THY1//EPHB2//DIXDC1//SKIL//CDC20//RHOB//CAPRIN1//NUMB//SGK1//PPP1R16B//TGFBR1//SRF//ARAP1//SHANK1//NLGN1//C…
GO:0034470	ncRNA processing	Biological process	40	168	2442	16161	1.5757	0.00190997	0.0141756	2.71897	TFB1M//RRNAD1//DIMT1//NOL9//SKIV2L2//PES1//MOCS3//URM1//RPS15//RPS17//RPS16//RPL7//EXOSC3//RCL1//NOC4L//RBFA//RPL26L1//NOL6//EXOSC7//NOP56//UTP11L//SBDS//DIS3//TSEN2//CDK5RAP1//SARS//FDXACB1//TRIT1//TRMU//INTS6//INTS8//DDX26B//INTS2//NSUN2//SMAD1//SMAD2//ZCCHC11//TARBP2//PUS1//TRNT1
GO:0034504	protein localization to nucleus	Biological process	54	243	2442	16161	1.47065	0.00191768	0.0142081	2.71722	IFNG//TGFB1//NFKBIA//ARNTL//RBM22//BCL3//KEAP1//MXI1//RAN//TXNIP//TSC2//IPO7//MCM3AP//KPNA5//KPNA1//IPO5//FYB//CBLB//C-JUN//ZFYVE9//PSMD10//FAF1//G3BP2//JAK3//F2R//HNF4A//PDE2A//HSPCB//MAVS//TMEM173//BAMBI//SFRP5//WWTR1//JUP//HYAL2//SMO//PKIA//RHOA//IL1B//TLR7//BMP7//AGTR2//MBTPS1//NF1//DDX58//DMAP1//BBS4//SUPT7L//TGFBR1//SUN1//XPO1//SIX1//CALR//PIKFYVE
GO:0040013	negative regulation of locomotion	Biological process	34	137	2442	16161	1.64241	0.00194525	0.014338	2.71102	ADA//ACVRL1//NR2F2//KRIT1//IGFBP5//VCL//CCR5//MAGI3//PTPRK//STK24//SRF//NISCH//BCR//THY1//ARAP3//PTPRU//SFRP2//SMAD7//ROBO4//PTPRJ//NF1//ANGPT2//TGFB1//THBS1//AGTR2//DLL4//VASH1//SEMA3F//NRP1//PTPRO//SLC9A3R1//PIN1//PIN1//ADORA2A
GO:0001933	negative regulation of protein phosphorylation	Biological process	43	184	2442	16161	1.54658	0.00194862	0.014338	2.71027	PPP2R1A//RGS4//IL17RD//DUSP10//RGS3//SPRED2//DUSP1//ADORA2A//SFN//GADD45G//THY1//TSC2//SH3BP5//TARBP2//TRIB3//WWTR1//SMAD7//C-JUN//ENG//CNKSR3//HNF4A//BMP7//STK38//INPPL1//SMPD1//RGS14//PTPRJ//NF1//SFRP5//HIPK3//CDK5RAP1//NR2F2//MEN1//SEMA4D//SFRP2//IGF1R//PKIA//LRP6//ABL1//TGFB1//IMPACT//SNCA//DNAJC10
GO:0001824	blastocyst development	Biological process	14	41	2442	16161	2.25978	0.00194863	0.014338	2.71027	NLE1//HOPX//SRF//ADA//NDEL1//SBDS//BRD4//SMARCB1//RBBP8//TGFBR1//CAPN2//PSMC3//XAB2//NASP
GO:0045665	negative regulation of neuron differentiation	Biological process	14	41	2442	16161	2.25978	0.00194863	0.014338	2.71027	DLL1//SOX9//RHOA//APP//BMP7//ID2//RHOB//ID4//JAG1//CALR//CNTN3//FOXA2//DTX4//REST
GO:0009057	macromolecule catabolic process	Biological process	175	946	2442	16161	1.22425	0.00195591	0.0143668	2.70865	PPP2R1A//PPP2R2A//RPL35//RPS15//RPS17//RPS16//RPL7//RPL32//EIF4G1//RPL27//EIF4A3//CTIF//RPL8//RBM8A//NCBP2//RPL26L1//RPS13//RPS11//RPL9//RPL13//RPL31//CHFR//UBE2L6//MYLIP//HACE1//UBE3B//NEDD4L//HERC3//RBBP6//LNX1//SMURF1//SMURF2//CNOT1//CNOT6L//CNOT6//TNKS1BP1//PATL1//RAD23B//CDK7//XPC//ERCC4//SUPV3L1//ACE//PGM1//CPS1//PHKA2//PGM2//LYVE1//HYAL2//CHI3L1//OVGP1//DNASE1//KPNA1//HMGB1//APAF1//AIFM1//…
GO:0009746	response to hexose stimulus	Biological process	26	97	2442	16161	1.77388	0.00201719	0.0147916	2.69525	RHOA//ENSA//HMGB1//NNAT//THBS1//HNF4A//TXNIP//CCND3//CDC42//RHOB//SMAD2//SLC30A8//MLXIP//MAPK14//GYS2//PTK2B//TXN2//SLC34A2//PPP3CB//HMGN3//FOXA2//STAR//SLC29A1//OXCT1//PRKACA//NME1
GO:0031669	cellular response to nutrient levels	Biological process	31	122	2442	16161	1.68161	0.00202431	0.0148184	2.69372	PIK3C3//ULK1//ATG12//ATG4C//MAP1LC3B//WIPI2//ATG13//USF1//FOXA2//NCOA1//FADS1//BMPR2//GAS2L1//WIPI1//PRKAA1//RRP8//NUAK2//CHMP1A//SRF//C-JUN//VDR//CYP27B1//SOX9//RARG//OGT//ABCA1//PTK7//PTK2B//WNT9A//FZD4//TXN2
GO:0032320	positive regulation of Ras GTPase activity	Biological process	29	112	2442	16161	1.71357	0.00204729	0.014961	2.68882	C-JUN//SEMA4D//THY1//ARAP3//PIN1//ARHGAP1//PIN1//RAP1GDS1//TBC1D15//TSC2//TBC1D10B//RANGAP1//RASGRP3//SIPA1//CD40//ARHGAP27//SIPA1L1//CCL21//TSC1//SYDE1//RASGRF1//PTK2B//DOCK7//PIP5K1A//NDEL1//ARAP1//RASAL1//NF1//RASA1
GO:0042310	vasoconstriction	Biological process	16	50	2442	16161	2.11774	0.00207214	0.0151167	2.68358	ADRA1D//EDNRA//EDNRB//RAP1GDS1//EDN1//ACE//EDN3//ADM//BMPR2//RHOA//NPY1R//RHOB//ALOX5//CD38//KEL//ECE2
GO:0032011	ARF protein signal transduction	Biological process	13	37	2442	16161	2.32522	0.00208951	0.0151916	2.67996	CYTH2//IQSEC2//ARFGEF2//IQSEC1
GO:0045768	positive regulation of anti-apoptosis	Biological process	13	37	2442	16161	2.32522	0.00208951	0.0151916	2.67996	STAR//ADM//IGF1R//CTNNB1//BTG2//PRKAA1//PTK2B//SFRP2//JAK3//SMAD7//DUSP1//RIPK1//RASA1
GO:0042088	T-helper 1 type immune response	Biological process	9	21	2442	16161	2.83626	0.00211111	0.0152707	2.67549	CCR2//IL23RA//IL12RB1//IL27RA//LEF1//JAK3//TLR6//VEGFA//BCL3
GO:0060291	long-term synaptic potentiation	Biological process	9	21	2442	16161	2.83626	0.00211111	0.0152707	2.67549	GFAP//PLK2//CRHR1//PN-1//SNCA//NPTN//RIMS1//RGS14//SLC24A2
GO:0060997	dendritic spine morphogenesis	Biological process	9	21	2442	16161	2.83626	0.00211111	0.0152707	2.67549	CDK5//SIPA1L1//PDLIM5//LRRK2//EFNA1//CAPRIN1//SHANK1//EPHB2//DLG4
GO:0007160	cell-matrix adhesion	Biological process	36	148	2442	16161	1.60977	0.00212132	0.0153186	2.67339	CASK//NF1//RASA1//CCL21//CDH13//PTK2B//CDK6//UTRN//TRPM7//PTPRK//ACTN2//THY1//ACTN1//PIP5K1A//MACF1//TEK//KDR//TSC1//PTPRJ//THBS1//ACVRL1//VTN//RHOA//VCL//ITGB1//ADAM-9//ITGA2//COL5A3//LYVE1//CTNNB1//COL17A1//CDK5//RHOB//SRF//ITGA8//RAC1
GO:0035295	tube development	Biological process	72	344	2442	16161	1.38515	0.00213439	0.015387	2.67073	VEGFA//IHH//CTNNB1//CXCL12//PLXND1//SRF//LEF1//NRP1//SFRP2//BMP7//SDC1//WNT4//SALL1//TIMELESS//PTCH1//BCL10//TSC1//RGMA//TSC2//DEAF1//IFT122//BBS4//APAF1//LRP6//CAB39L//AHI1//SMO//GJA1//RYR2//TFAP2A//HECA//TRAF4//TGFBR1//CHI3L1//RBP4//MMP14//HMGB1//EPAS1//RAB3A//TAB1//SMAD2//GLI2//GLI1//EIF4EBP1//ACTA1//ENG//HNF1B//HOPX//GH1//ATP7A//KDR//FOXP3//BMPR2//ADA//NOR-1//MKS1//RAD21//FOXA2//NUMB//WNT2//W…
GO:0010720	positive regulation of cell development	Biological process	35	143	2442	16161	1.61977	0.00216923	0.0156119	2.66369	VEGFA//SMO//GFAP//TGFB1//BAMBI//SMAD2//LEF1//BCL9L//WWTR1//MAPK9//SYNJ1//RELA//CTNNB1//NDEL1//MAP1B//KDR//NPTN//EPHB2//SEMA4D//STK24//PN-1//ID2//CXCR4//CXCL12//STAR//GH1//ACE//RGS14//RHOA//DIXDC1//NEFL//SKIL//CAPRIN1//NUMB//SGK1
GO:0002753	cytoplasmic pattern recognition receptor signaling pathway	Biological process	12	33	2442	16161	2.40652	0.00220158	0.0157651	2.65726	IRAK1//IKBKB//IKBKG//NOD1//CHUK//TAB1//UBE2V1//TAB3//TNFAIP3//XIAP//NFKBIA//RELA
GO:0070423	nucleotide-binding oligomerization domain containing signaling pathway	Biological process	12	33	2442	16161	2.40652	0.00220158	0.0157651	2.65726	XIAP//NFKBIA//RELA//IRAK1//IKBKB//IKBKG//NOD1//CHUK//TAB1//UBE2V1//TAB3//TNFAIP3
GO:2001251	negative regulation of chromosome organization	Biological process	12	33	2442	16161	2.40652	0.00220158	0.0157651	2.65726	FOXP3//ERCC4//TERF2IP//POT1//TERF2//SNCA//SET//WAPAL//KDM1A//DNMT1//DNMT3B//SPI1
GO:0006874	cellular calcium ion homeostasis	Biological process	55	250	2442	16161	1.45595	0.002216	0.0158418	2.65443	CXCR4//ADM//KDR//CRHR1//EDNRA//CALCR//XCR1//CXCR3//P2RY1//LPAR2//C5AR1//NPTN//CCKAR//GHRH//CD38//GPR3//LRP6//GNA15//JAK3//CACNA1A//NOS1//RYR2//CCR5//CCL3L1//CCL21//TPCN2//MS4A2//PTK2B//SNCA//TRPC1//THY1//F2R//NPY1R//GTF2I//MICU1//APP//PSEN1//SLC8A3//JPH4//ITPR3//JPH1//CCL5//CD40//CCR2//CXCL12//ATP2B4//STC1//ANXA7//CCL8//CCL1//CHRNA7//TRPM8//STIM2//SLC24A2//GPR12
GO:0048534	hemopoietic or lymphoid organ development	Biological process	94	470	2442	16161	1.32359	0.00223292	0.0159361	2.65113	ID2//PIK3CD//TXK//TGFB1//PLEK//CDK6//IL12RB1//ADA//PTK2B//BCL3//FLT3//LRRC8A//FOXP1//ATM//IL7//NME1//RORC//KDM1A//AHR//CD34//SOD2//KIRREL3//CDK13//MEN1//MYST1//SNRK//ADAM17//TPD52//KLF6//CD79A//POLM//RBPJ//JAK3//ITGA4//PPP3CB//CD3D//CD4//IL7R//EPAS1//TCEA1//HIPK2//VPS33A//SRF//LEF1//VEGFA//PDE2A//CDC42//MAPK14//CSF3//C1QC//OGT//IL15RA//FOXP3//CTNNB1//WNT4//IHH//GLI2//KDR//LMO2//MYO1E//GATA2//PIP4…
GO:0060393	regulation of pathway-restricted SMAD protein phosphorylation	Biological process	10	25	2442	16161	2.64717	0.0022463	0.0160049	2.64853	TGFBR1//TGFB1//ENG//BMP7//BMPR2//ACVR1B//BMP6//SMAD7//PIN1//PIN1
GO:0031058	positive regulation of histone modification	Biological process	11	29	2442	16161	2.51025	0.00226364	0.0160749	2.64519	MEN1//TP53//LPIN1//RPS6KA4//FOXP3//DNMT1//OGT//MYB//DNMT3B//MUC1//IL1B
GO:0050690	regulation of defense response to virus by virus	Biological process	11	29	2442	16161	2.51025	0.00226364	0.0160749	2.64519	CD8B//B2M//FYN//ARF4//DOCK2//AP2S1//AP1G1//AP2A1//AP2B1//AP2M1//RAC1
GO:0009790	embryo development	Biological process	152	812	2442	16161	1.23883	0.00235631	0.0167052	2.62777	CTNNB1//TGFBR1//VEGFA//ATP7A//IHH//SLC34A2//SRSF1//ZFAND5//KDM1A//KEAP1//RARRES2//EGFL8//ACVR1B//TAB1//ZMIZ1//MYO1E//SMAD2//PYGO2//AMOT//APBA1//FOXA2//KIDINS220//SMO//GJA1//GLI2//NMT1//MBNL1//RRN3//SOX7//DUSP1//NOR-1//PRKACA//BMPR2//SRF//POFUT1//ATM//TBX18//LEF1//MEOX2//DLL1//CAPN2//PSMC3//XAB2//NASP//NLE1//HOPX//ADA//NDEL1//SBDS//BRD4//SMARCB1//RBBP8//WNT4//BCL10//TSC1//RGMA//TSC2//DEAF1//IFT122…
GO:0002064	epithelial cell development	Biological process	20	69	2442	16161	1.91824	0.00236796	0.01676	2.62563	VEZF1//HOXA13//PGR//GJA1//TFCP2L1//CDC42//TFAP2A//CTNNB1//SALL1//IFNG//IHH//RAC1//ENG//WNT4//FEM1B//PDE2A//MAGI3//MYO1E//IQGAP1//SMO
GO:0044092	negative regulation of molecular function	Biological process	125	652	2442	16161	1.26878	0.00239129	0.0168972	2.62137	PPP2R1A//RGS4//IL17RD//DUSP10//RGS3//SPRED2//DUSP1//ADORA2A//SFN//GADD45G//THY1//TSC2//SH3BP5//TARBP2//TRIB3//WWTR1//EDNRB//GABBR2//SEMA4D//WNK1//PCIF1//ZFYVE1//FARP1//GPATCH2//DLG3//FKBP15//TMEM132B//SYTL2//RENBP//VTN//PN-1//SERPINC1//CST7//SERPINB5//SERPINB8//RECK//CYP27B1//AMOT//NEIL1//IRAK1//NFKBIA//FOXP3//BMP7//PSMD10//TNFAIP3//PARK7//KDM1A//IFIT2//STIM2//SNCA//EPO//PXK//FOXA2//CSK//WAPAL//O…
GO:0007417	central nervous system development	Biological process	122	635	2442	16161	1.27148	0.00248349	0.0175197	2.60494	SMO//GLI1//STAR//H3F3A//OXCT1//IGF1R//TPM4//NNAT//P2RY1//ARF4//CCNG1//AGTR2//AK3L1//ATM//CDK5RAP1//SFRP5//CSK//EPHA7//TBR1//PYGO2//BCR//INPPL1//DSCAML1//CNTN3//AFF2//SNPH//NAPA//SFRP2//MAP1S//SBK1//STXBP3//KLHL3//PHF8//MEN1//SYNJ1//ECE2//PTCH1//GFAP//LAMC3//CDK6//ID2//GLI2//NF1//GATA2//PBX3//DAB1//CLN8//FOXA2//C5AR1//SLC8A3//BTG2//LEF1//FOXP3//LSAMP//NR2C2//NLGN4X//LRP6//SIX1//EGR2//TFAP2A//NUMB/…
GO:0061024	membrane organization	Biological process	79	386	2442	16161	1.35445	0.00255389	0.017938	2.5928	WIPI2//CD2//CAV2//EEA1//STX6//FCER1G//ABCA1//VAMP7//HACE1//ANXA7//RIMS1//ATG7//SNAP23//NSFL1C//NAPA//SNCA//CLN8//CHCHD3//ROPN1//DNAJC6//VPS37B//CHMP4C//VPS28//VPS36//CCDC88A//AP1G1//CHMP2B//PUM1//MAGI1//AP2M1//VPS4A//DHCR24//AP2S1//PRR2//ANXA2//RAB3A//CDK5//MAGI3//PICK1//CXCR4//THBS1//RAC1//HSPA4//MTCH1//NLGN1//DLG4//ATP9A//ATP10D//ATP11C//AR//COPZ1//ARF4//SEC24C//SEC23A//SEC31A//PREB//RAB8A//EPS…
GO:0003007	heart morphogenesis	Biological process	38	160	2442	16161	1.57176	0.00255709	0.017938	2.59225	IHH//SRF//CAB39L//BBS4//AHI1//SMO//LRP6//GJA1//RYR2//DVL3//C-JUN//NPY1R//TFAP2A//SIX1//SFRP2//HEY1//EFNA1//SOX9//AHR//CTNNB1//ACTA1//TCAP//WNT2//TGFBR3//SMAD7//TEK//RBP4//ADAMTS1//INSR//ENG//VEGFA//TAB1//ZMIZ1//EPHB4//TBX2//BAZ1B//PTCH1
GO:0010564	regulation of cell cycle process	Biological process	90	449	2442	16161	1.32654	0.00255748	0.017938	2.59219	RFC5//MCM3//MCM4//XPC//WEE1//RBBP8//POLA1//RAD9A//CDT1//FOXN3//MAPK14//PTPN11//FBXO6//CLOCK//PSMA4//MUC1//ATM//PSMC6//PSMD10//PSMC3//PSMC2//RFWD2//PSMD2//CDC42//PRMT5//PIN1//CDK13//RCC1//PIN1//BORA//UBE2L3//PLK2//CHFR//CDC20//ANAPC7//CDC23//ANAPC1//CDC16//CCNG1//FOXO4//WDR5//PKIA//INO80//XPO1//BRD4//USP47//NEK6//TP53//DGKZ//FZR1//CHEK1//RINT1//DTL//TGFB1//WNT9A//MRE11A//TIMELESS//CALR//GPR3//SBDS…
GO:0009116	nucleoside metabolic process	Biological process	118	612	2442	16161	1.27601	0.00255957	0.017938	2.59183	ADA//HPRT1//NME1//RP2//RHOA//GNAI1//GNAI2//RND3//RAN//GEM//ARF4//RAB14//ARL1//ARL3//SAR1A//RAB1A//RAB11A//RAB27A//CDC42//ADSS//TUBB1//RAB34//RAB32//RAB3A//RHOF//RHOB//RAB22A//RAB2A//SRP54//RHOJ//RERG//RIT1//ADCY5//ARF4//ARF5//RAB8A//ATL3//SRPR//RAB11B//GNA15//GTPBP1//ADCY6//RAB5C//RAB10//TUBAL3//EIF2S3//RAB6A//RAC1//DPYD//MAT1A//CDA//HMGCR//HDDC3//AMOT//GIT2//ADAP2//ARAP3//ARAP1//ARFGAP2//ARAP2//…
GO:0050818	regulation of coagulation	Biological process	16	51	2442	16161	2.07622	0.0026027	0.0182104	2.58458	ANO6//FCER1G//PN-1//NOS3//THBD//PLEK//FOXA2//F12//F2R//VTN//KRT1//FAP//THBS1//USF1//SYK//PRKG1
GO:0043281	regulation of cysteine-type endopeptidase activity involved in apoptotic process	Biological process	37	155	2442	16161	1.57977	0.00263262	0.0183896	2.57961	MAPK9//COL4A3//TNFSF10//FADD//SNCA//NOD1//MTCH1//TRAF2//MUL1//F2R//HIP1//AIFM1//RIPK1//TP53//APAF1//AIFM3//PRDX5//THBS1//ADORA2A//SFN//XIAP//SERPINB9//IGBP1//LEF1//WNT9A//USP47//RPS6KA3//TNFAIP3//SIAH2//DHCR24//RHOA//HMGB1//RHOB//SOX7//REST//MEN1//EPHA7
GO:0030534	adult behavior	Biological process	23	84	2442	16161	1.81205	0.00264743	0.0184629	2.57718	DAB1//EFNB3//HEXA//ATG7//CLN8//CRHR1//SNCA//CDK5//APP//CXCL12//PARK7//SNCG//PBX3//NTF4//CNP//FOXA2//LGI4//CHRNA3//CHRNA7//CHRNB2//NOR-1//BBS4//GABRG2
GO:0006694	steroid biosynthetic process	Biological process	31	124	2442	16161	1.65448	0.00265773	0.0184972	2.57549	INSIG1//HMGCR//PMVK//NSDHL//NPC1L1//HMGCS1//DHCR24//STAR//HSD17B4//ACOT8//HSD3B7//AKR1B1//FSHB//ADM//STARD3//HSD3B1//HSD17B8//DKK3//REST//BMP6//WNT4//CYP27B1//SEC14L2//PRKAA1//IFNG//FGFR4//GH1//IGF1R//TRERF1//TFCP2L1//SDR42E2
GO:0032868	response to insulin stimulus	Biological process	55	252	2442	16161	1.44439	0.002661	0.0184972	2.57496	INSR//FOXO1//IGFBP1//IGF1R//EIF4G1//PIK3C3//FOXO4//SLC2A8//FGFR4//PRKAA1//YWHAB//TSC1//ATP6V1C1//SHC1//PRKAB1//ATP6V1D//CAB39//PTPN11//PIK3R1//GAB1//PIK3R3//PDE3B//TRIB3//ATP6V0A4//KL//EEF2K//MAP2K2//EIF4EBP1//STAR//GH1//HPRT1//INSIG1//USF1//LPIN1//AKT3//ACSL6//SGK1//OGT//TSC2//RPS6KB1//RELA//PTPRE//GRB10//INPPL1//ADIPOR1//CYP27B1//GHRHR//ADM//FADS1//HMGB1//EGR2//PKM//PFKFB1//FOXA2//STXBP3
GO:0006753	nucleoside phosphate metabolic process	Biological process	180	983	2442	16161	1.21183	0.00267773	0.0185833	2.57223	GNPNAT1//OAS1//NME1//RP2//ADSS//ADSL//PRPS2//ATP5E//NPR2//RHOA//GNAI1//GNAI2//RND3//RAN//GEM//ARF4//RAB14//ARL1//ARL3//SAR1A//RAB1A//RAB11A//RAB27A//CDC42//TUBB1//RAB34//RAB32//RAB3A//RHOF//RHOB//RAB22A//RAB2A//SRP54//RHOJ//RERG//RIT1//ADCY5//ARF4//ARF5//RAB8A//ATL3//SRPR//RAB11B//GNA15//GTPBP1//ADCY6//RAB5C//RAB10//TUBAL3//EIF2S3//RAB6A//RAC1//XDH//PDE4A//PDE3B//PDE2A//ATP5L//ATP7A//PEX6//PSMC6/…
GO:0034329	cell junction assembly	Biological process	43	187	2442	16161	1.52177	0.00269826	0.0186954	2.56892	JUP//TLN1//AMOT//ITGA5//GJA1//CNTNAP1//COL17A1//CD151//VCL//RAMP2//CTNNB1//TBCD//SMAD7//PIP5K1C//PTPRO//RHOA//RHOB//PKN2//PTPRK//ACTN2//PTK2B//THY1//ACTN1//PIP5K1A//MACF1//TEK//KDR//TSC1//PTPRJ//THBS1//ACVRL1//F11R//SRF//STRN//PRKACA//PRR2//CDH13//CDH7//LIMS1//MLLT4//FLNC//CTNND1//CDH11
GO:0031099	regeneration	Biological process	28	109	2442	16161	1.70002	0.00274192	0.0186987	2.56195	CHST3//MAP1B//NEFL//TGFBR1//ADM//NOR-1//SLCO1A2//CXCL12//C5AR1//CDK4//PKM//LPIN1//PFKFB1//APOA5//CCKAR//PRPS2//GFAP//ULK1//SMO//C-JUN//IGFBP1//GATM//INA//GJA1//HOPX//MYOD1//STK24//NDEL1
GO:0048041	focal adhesion assembly	Biological process	13	38	2442	16161	2.26403	0.00274298	0.0186987	2.56178	MACF1//TEK//KDR//TSC1//PTPRJ//THBS1//ACVRL1//PTPRK//ACTN2//PTK2B//THY1//ACTN1//PIP5K1A
GO:0034284	response to monosaccharide stimulus	Biological process	26	99	2442	16161	1.73804	0.00274778	0.0186987	2.56102	RHOA//ENSA//HMGB1//NNAT//THBS1//HNF4A//TXNIP//CCND3//CDC42//RHOB//SMAD2//SLC30A8//MLXIP//MAPK14//GYS2//PTK2B//TXN2//SLC34A2//PPP3CB//HMGN3//FOXA2//STAR//SLC29A1//OXCT1//PRKACA//NME1
GO:0002407	dendritic cell chemotaxis	Biological process	6	11	2442	16161	3.60978	0.00275122	0.0186987	2.56048	CCL21//CCL5//CXCR4//PIK3CG//CCR5//HMGB1
GO:0021535	cell migration in hindbrain	Biological process	6	11	2442	16161	3.60978	0.00275122	0.0186987	2.56048	ULK1//PLXNA2//DAB1//CTNNA2//LEF1//LRP6
GO:0031293	membrane protein intracellular domain proteolysis	Biological process	6	11	2442	16161	3.60978	0.00275122	0.0186987	2.56048	ADAM17//PSEN2//PSEN1//RELA//APH1A//NCSTN
GO:0032715	negative regulation of interleukin-6 production	Biological process	6	11	2442	16161	3.60978	0.00275122	0.0186987	2.56048	IL10//FOXP3//CSK//BPI//CHRNA7//TNFAIP3
GO:0033630	positive regulation of cell adhesion mediated by integrin	Biological process	6	11	2442	16161	3.60978	0.00275122	0.0186987	2.56048	CCL5//FOXA2//ADAM-9//CCL21//SYK//SFRP2
GO:0042987	amyloid precursor protein catabolic process	Biological process	6	11	2442	16161	3.60978	0.00275122	0.0186987	2.56048	PION//PSEN2//PSEN1//APH1A//NCSTN//DHCR24
GO:0043537	negative regulation of blood vessel endothelial cell migration	Biological process	6	11	2442	16161	3.60978	0.00275122	0.0186987	2.56048	ANGPT2//TGFB1//THBS1//AGTR2//DLL4//VASH1
GO:0051567	histone H3-K9 methylation	Biological process	6	11	2442	16161	3.60978	0.00275122	0.0186987	2.56048	DNMT1//KDM1A//DNMT3B//MYB//EHMT2//CAB39L
GO:0061001	regulation of dendritic spine morphogenesis	Biological process	6	11	2442	16161	3.60978	0.00275122	0.0186987	2.56048	LRRK2//EFNA1//CAPRIN1//CDK5//SIPA1L1//PDLIM5
GO:0060341	regulation of cellular localization	Biological process	115	596	2442	16161	1.27695	0.00280898	0.019061	2.55145	SNCA//IL10//APOA1//KEAP1//MXI1//NFKBIA//PSMD10//FAF1//G3BP2//RBM8A//IFNG//IL1B//SLC2A1//PRKACA//CPT1A//HNF4A//ITPR3//IQGAP1//CACNA2D2//CACNA1A//P2RY1//NAPA//RYR2//ADORA2A//CHRNA3//SNCG//CHRNA7//PTPN11//CDC42//SNAP23//SYT1//NF1//RAB3A//OXCT1//RBP4//NNAT//SLC30A8//CD38//MAP1B//CRHR1//LCP1//PDE2A//HSPCB//MAVS//TMEM173//CXCL12//CHRNB2//ADRBK1//BAMBI//SFRP5//WWTR1//PPP3CB//JUP//HYAL2//SMO//PKIA//BCL3/…
GO:0042330	taxis	Biological process	108	555	2442	16161	1.28781	0.00281432	0.0190669	2.55063	CCL5//CXCR4//PIK3CG//CCR5//HMGB1//CCL3L1//PTPRO//PIK3CD//RAC1//VEGFA//CXCR3//C5AR1//AIMP1//MAPK14//AMOT//PLP2//HSPCB//RHOA//NOR-1//ITGA2//COL4A3//MRLC2//ST8SIA4//UNC5B//CDC42//FYN//CD72//RHOB//VAV2//PLXND1//SEMA4D//KIF4A//YWHAB//RANBP9//COL4A2//SPTB//ITGA5//ARHGAP39//RGMA//NEO1//TRPC1//TLN1//PTPN11//TRPM2//AP2S1//PLXNA2//APBB2//DLG3//EPHA8//PLXNC1//AP2A1//GLI2//CNTNAP1//PIP5K1C//SEMA6A//NUMB//RPS…
GO:0051640	organelle localization	Biological process	38	161	2442	16161	1.562	0.00286988	0.0194126	2.54214	RPS15//MAP4K2//EXOC4//STX5//NLGN1//CDC23//CDC42//NUDC//RBM8A//PIK3CG//VPS33A//RAB11A//RAB27A//RAB8A//BBS4//KIF5B//NDEL1//MAP1S//MAP1B//WIPI1//COPZ1//ARF4//SEC24C//SEC23A//SEC31A//PREB//MTM1//LRRK2//SYNJ2BP//PLXNA2//DAB1//MUL1//ACTR2//PRR2//TBCCD1//KIFAP3//KIF3A//KIF3B
GO:0010970	microtubule-based transport	Biological process	15	47	2442	16161	2.11211	0.00290797	0.0196391	2.53641	APP//APBA1//CNTNAP1//KIF4A//NEFL//KIF3B//DYNLRB1//NDEL1//DYNC1LI2//KIF5B//MAP1S//MAP1B//KIFAP3//KIF3A//RAB6A
GO:0044085	cellular component biogenesis	Biological process	286	1635	2442	16161	1.15763	0.00291583	0.0196612	2.53524	ABCF1//RRN3//RPS15//RPS17//PIK3C3//ULK1//ATG12//ATG4C//MAP1LC3B//WIPI2//ATG13//TFB1M//RRNAD1//DIMT1//SRSF10//SMN1//SCAF11//USP39//NCBP2//PRMT5//SART1//SRSF1//NOL9//SKIV2L2//PES1//PRR2//EIF3D//JUP//CALR//SOX9//H3F3A//ASF1B//H2AFY//SET//CDC42//NEDD9//EPB49//FSCN1//CHAF1B//RPS16//RPL7//EXOSC3//RCL1//NOC4L//RBFA//RPL26L1//NOL6//EXOSC7//NOP56//UTP11L//SBDS//DIS3//SRSF6//MBNL1//TSC1//PPP2R1A//OCLN//CD4…
GO:0007612	learning	Biological process	22	80	2442	16161	1.81993	0.00305695	0.0205802	2.51471	CHRNB2//BTG2//SRF//CHRNA7//SHANK1//CLN8//CRHR1//APP//CDK5//TANC1//RGS14//NF1//SGK1//FOXP3//PPP3CB//C-JUN//FYN//AAAS//EPHB2//SYNJ1//SLC24A2//DLG4
GO:0015918	sterol transport	Biological process	18	61	2442	16161	1.95283	0.00309056	0.0206003	2.50996	NFKBIA//NR1H2//ABCA1//PTCH1//NPC1L1//NPC1//ARV1//STAR//NPC2//LIPG//SCARB1//APOA1//ABCG4//STX12//SOAT1//LDLRAP1//LRP6//HSD17B4
GO:0042991	transcription factor import into nucleus	Biological process	18	61	2442	16161	1.95283	0.00309056	0.0206003	2.50996	KEAP1//MXI1//NFKBIA//PSMD10//FAF1//G3BP2//BCL3//RHOA//IL1B//TLR7//BMP7//AGTR2//MBTPS1//NF1//DDX58//MAVS//TMEM173//DMAP1
GO:0045995	regulation of embryonic development	Biological process	18	61	2442	16161	1.95283	0.00309056	0.0206003	2.50996	RBM8A//HNF4A//KDM1A//RBM19//AMOT//NR2C2//FOXA2//CTNNB1//WNT2//WNT2B//TBX18//WNT4//SFRP2//SIX1//SFRP5//DVL3//LRP6//INSR
GO:0045646	regulation of erythrocyte differentiation	Biological process	11	30	2442	16161	2.42658	0.00309244	0.0206003	2.5097	KDM1A//KLF13//LMO2//GAS2L1//ARNT//GATA2//ID2//ACVR1B//MAPK14//SPI1//CDK6
GO:0021587	cerebellum morphogenesis	Biological process	9	22	2442	16161	2.70734	0.00309847	0.0206003	2.50885	DAB1//PN-1//SMO//GLI2//GLI1//CDK5//ATP7A//ULK1//LRP6
GO:0030858	positive regulation of epithelial cell differentiation	Biological process	9	22	2442	16161	2.70734	0.00309847	0.0206003	2.50885	AHI1//NUMB//CTNNB1//BTG1//BMP6//VDR//CYP27B1//NCOA3//SOX9
GO:0032312	regulation of ARF GTPase activity	Biological process	9	22	2442	16161	2.70734	0.00309847	0.0206003	2.50885	GIT2//ADAP2//ARAP3//ARAP1//ARFGAP2//ARAP2//ACAP3//AGAP3//ACAP2
GO:0032845	negative regulation of homeostatic process	Biological process	9	22	2442	16161	2.70734	0.00309847	0.0206003	2.50885	NOS1//ERCC4//TERF2IP//POT1//TERF2//VEGFA//CSK//CD38//TNFAIP3
GO:0009743	response to carbohydrate stimulus	Biological process	29	115	2442	16161	1.66887	0.00312576	0.0207494	2.50505	FADS1//RHOA//ENSA//HMGB1//NNAT//THBS1//HNF4A//TXNIP//CCND3//CDC42//RHOB//SMAD2//SLC30A8//MLXIP//MAPK14//GYS2//PTK2B//TXN2//SLC34A2//PPP3CB//HMGN3//FOXA2//STAR//SLC29A1//OXCT1//PRKACA//NME1//ME1//MAP1B
GO:0045785	positive regulation of cell adhesion	Biological process	28	110	2442	16161	1.68457	0.00315877	0.0209233	2.50048	CCL21//CDH13//PTK2B//CDK6//UTRN//THBS1//ITGA5//HSD17B12//CCDC80//CCR5//TBX18//LEF1//SMAD7//ADAM-9//SYK//SFRP2//CCL5//TEK//KDR//TSC1//PTPRJ//FOXA2//RHOA//IFNG//VEGFA//PLD2//RHOB//VAV1
GO:0051568	histone H3-K4 methylation	Biological process	10	26	2442	16161	2.54536	0.00316174	0.0209233	2.50007	CTCFL//PYGO2//DNMT1//OGT//MYB//DNMT3B//KDM1A//KDM6A//WDR5//SETD1A
GO:0035966	response to topologically incorrect protein	Biological process	27	105	2442	16161	1.70176	0.00318087	0.021011	2.49745	HSPCB//HSPH1//ERP44//DNAJA1//HSPA4//DNAJB5//IGFBP1//EXTL3//SHC1//TLN1//DDIT3//WIPI1//ERN1//SEC31A//SRPR//SYVN1//KDELR3//FKBP14//YIF1B//MBTPS1//HYOU1//PREB//TATDN2//ZBTB17//DERL1//F12//RNF5
GO:0009749	response to glucose stimulus	Biological process	25	95	2442	16161	1.74156	0.00318483	0.021011	2.49691	PPP3CB//HMGN3//FOXA2//STAR//SLC29A1//OXCT1//PRKACA//NME1//RHOA//ENSA//HMGB1//NNAT//THBS1//HNF4A//TXNIP//CCND3//CDC42//RHOB//SMAD2//SLC30A8//MLXIP//MAPK14//GYS2//PTK2B//TXN2
GO:0071260	cellular response to mechanical stimulus	Biological process	16	52	2442	16161	2.03629	0.00324115	0.0213496	2.4893	IRF1//MAP3K1//MYD88//SOX9//TNFRSF1A//IL1B//CD40//SFTPA1//FADD//TLR7//BCL10//TLR5//CHEK1//MAP3K14//MAP3K2//PDE2A
GO:0002285	lymphocyte activation involved in immune response	Biological process	19	66	2442	16161	1.90516	0.00327314	0.0214612	2.48504	LCP1//ICAM-1//ITGAL//IL12RB1//ADA//PTK2B//BCL3//ATP7A//RAB27A//IL23RA//LEF1//EXOSC3//MYB//JAK3//FOXP3//TGFB1//IL27RA//RORC//IFNG
GO:0035666	TRIF-dependent toll-like receptor signaling pathway	Biological process	19	66	2442	16161	1.90516	0.00327314	0.0214612	2.48504	IRAK1//MAPK9//C-JUN//NFKBIA//IKBKB//IKBKG//NOD1//CHUK//RELA//TAB1//MAPK14//MAPKAPK3//TAB3//IKBKE//MAPK10//ELK1//RPS6KA3//RIPK1//MAP2K2
GO:0051899	membrane depolarization	Biological process	19	66	2442	16161	1.90516	0.00327314	0.0214612	2.48504	AIFM3//GCLC//MLLT11//SLC29A1//ADORA2A//SNCA//CDK5//CHRNA3//SMAD7//MTMR2//NLGN4X//SHANK1//NLGN1//C-JUN//PARK7//CHRNB2//BEST4//CACNB3//CACNA1A
GO:0045216	cell-cell junction organization	Biological process	33	136	2442	16161	1.60582	0.00330253	0.0216207	2.48115	JUP//TLN1//AMOT//GJA1//CNTNAP1//CDC42//PRR2//CDH13//CSK//CDH7//MLLT4//CTNND1//NUMB//CDH11//VCL//RAMP2//CTNNB1//TBCD//SMAD7//PIP5K1C//PTPRO//RHOA//RHOB//PKN2//KIFC3//F11R//SRF//STRN//PRKACA//TGFB1//HNF4A//NLGN4X//RAC1
GO:0002521	leukocyte differentiation	Biological process	56	260	2442	16161	1.4254	0.00331502	0.0216693	2.47951	ID2//PIK3CD//TXK//IL12RB1//ADA//PTK2B//BCL3//LRRC8A//FOXP1//ATM//IL7//NME1//ADAM17//TPD52//KLF6//CD79A//POLM//RBPJ//JAK3//ITGA4//PPP3CB//CD3D//CD4//IL7R//LEF1//VEGFA//PDE2A//CDC42//MAPK14//CSF3//KDM1A//C1QC//OGT//IL15RA//FOXP3//CTNNB1//WNT4//CDK6//RORC//IHH//GLI2//GATA2//ATP7A//SATB1//IL23RA//SLA-DMA//SRF//BTK//SART1//MYB//C-JUN//CCL3L1//PIGE-108A11.3//NF1//IFNG//IL17A
GO:0006935	chemotaxis	Biological process	107	552	2442	16161	1.28282	0.0033292	0.0217287	2.47766	CCL5//CXCR4//PIK3CG//CCR5//HMGB1//CCL3L1//PTPRO//PIK3CD//RAC1//VEGFA//HSPCB//RHOA//NOR-1//ITGA2//COL4A3//MRLC2//ST8SIA4//UNC5B//CDC42//FYN//CD72//RHOB//VAV2//PLXND1//SEMA4D//KIF4A//YWHAB//RANBP9//COL4A2//SPTB//ITGA5//ARHGAP39//RGMA//NEO1//TRPC1//TLN1//PTPN11//TRPM2//AP2S1//PLXNA2//APBB2//DLG3//EPHA8//PLXNC1//AP2A1//GLI2//CNTNAP1//PIP5K1C//SEMA6A//NUMB//RPS6KA3//CAP2//ARHGEF12//CACNB3//CACNB2//ABL…
GO:0019221	cytokine-mediated signaling pathway	Biological process	67	322	2442	16161	1.37702	0.00344724	0.0224307	2.46253	IRAK1//PXDN//AGPAT1//HIPK1//TNFRSF1A//PTK2B//TRAF2//RIPK1//LEPR//ADIPOR1//BBS4//IL12RB2//IL12RB1//CSF2RB//IRF1//ICAM-1//B2M//OAS1//SLA-DMA//SLA-5//IRF2//HSPCB//IFNG//CDC37//PTPN11//PIAS1//TXK//NR1H2//MX1//IFIT2//ADAR//USP18//FADD//MAVS//CCR2//CXCL12//CCL5//GAB1//LIFR//RPS6KA4//MYD88//CSF3//DUOX2//IL1B//KPNA5//KPNA1//CCR5//CXCR6//EIF4G1//IL15RA//EIF4A3//RAE1//IRAK4//RELA//NUP153//AAAS//NUP214//IL1…
GO:0006606	protein import into nucleus	Biological process	47	211	2442	16161	1.47414	0.00344725	0.0224307	2.46253	IFNG//TGFB1//NFKBIA//ARNTL//RBM22//BCL3//KEAP1//MXI1//KPNA5//KPNA1//IPO5//FYB//CBLB//C-JUN//ZFYVE9//PSMD10//FAF1//G3BP2//JAK3//F2R//HNF4A//PDE2A//HSPCB//MAVS//TMEM173//BAMBI//SFRP5//WWTR1//JUP//HYAL2//SMO//PKIA//RHOA//IL1B//TLR7//BMP7//AGTR2//MBTPS1//NF1//DDX58//DMAP1//TGFBR1//RAN//TXNIP//TSC2//IPO7//MCM3AP
GO:0016044	cellular membrane organization	Biological process	78	385	2442	16161	1.34078	0.0035699	0.0231935	2.44734	WIPI2//CD2//CAV2//EEA1//STX6//FCER1G//ABCA1//VAMP7//HACE1//ANXA7//RIMS1//ATG7//SNAP23//NSFL1C//NAPA//SNCA//CLN8//CHCHD3//ROPN1//AP2S1//ANXA2//RAB3A//CDK5//MAGI3//PICK1//CXCR4//THBS1//RAC1//HSPA4//MTCH1//NLGN1//DLG4//ATP9A//ATP10D//ATP11C//AR//COPZ1//ARF4//SEC24C//SEC23A//SEC31A//PREB//RAB8A//EPS15//CLINT1//HIP1//AP2B1//STX5//SYP//NDEL1//SMO//RAMP2//CALCR//RAB11A//ZFYVE27//RAB11B//PIP5K1A//PTCH1//…
GO:0007034	vacuolar transport	Biological process	15	48	2442	16161	2.06811	0.00364899	0.0236714	2.43783	SCARB2//AP3M1//SNX16//GCC2//NAGPA//NPC1//RHOB//M6PR//SCYL2//TRAK2//MTM1//TRAK1//HOOK1//VAMP7//AKTIP
GO:0051291	protein heterooligomerization	Biological process	24	91	2442	16161	1.74539	0.00369246	0.023917	2.43268	INSR//NLGN1//SKIL//IGF1R//JUP//HR//CTNNB1//FADD//BCL10//PRKAA1//YWHAB//MAGI3//TSC1//ITPR3//IDE//PCBD1//PRKAB1//CAB39//TSC2//TRAF2//CHRNB2//STXBP3//RIPK1//TNFAIP1
GO:0048872	homeostasis of number of cells	Biological process	33	137	2442	16161	1.5941	0.00373321	0.0241444	2.42792	MEN1//FOXP3//IKBKB//TNFAIP3//AHR//BCL10//ADA//KDM1A//EPAS1//TCEA1//HIPK2//ADAM17//FCER1G//RPS17//PPP3CB//CHST3//JAK3//ID2//SPI1//CDK6//KLF13//LMO2//GAS2L1//ARNT//GATA2//ACVR1B//MAPK14//SRF//IL7//TGFBR3//VEGFA//SOX9//RRN3
GO:2000142	regulation of DNA-dependent transcription, initiation	Biological process	7	15	2442	16161	3.08837	0.00374528	0.0241519	2.42652	HMGB1//ATF7IP//CAND1//HNF1B//HNF1A//SRF//RRN3
GO:0030148	sphingolipid biosynthetic process	Biological process	18	62	2442	16161	1.92134	0.00375132	0.0241519	2.42582	ST8SIA4//UGCG//SGMS1//SAMD8//SPTLC2//SGMS2//PRKAA1//LASS4//SMPD4//AGK//SMPD1//CLN8//SPTLC3//PPAP2C//ELOVL1//SGPL1//CSNK1G2//SGPP1
GO:0045807	positive regulation of endocytosis	Biological process	18	62	2442	16161	1.92134	0.00375132	0.0241519	2.42582	GH1//SCYL2//AHI1//VTN//PLD2//LDLRAP1//APOA5//HIP1//SYNJ1//GATA2//FCER1G//SFTPA1//MBL1//BCR//CALR//CAMK1D//SNCA//NEDD4L
GO:0007268	synaptic transmission	Biological process	133	708	2442	16161	1.2432	0.00377062	0.0242397	2.42359	SV2B//SLC22A2//NOS1//SNCA//ADORA2A//CDK5//SYNJ1//EEA1//NLGN1//GAD2//GLS//RAB14//SLC6A12//AP2S1//AP3M2//CHRNA3//CHRNA7//CHRNB2//CHRM1//RAB3A//NAPA//RIMS1//SYT3//SYT2//SYT1//APBA1//PIP5K1C//SNPH//SYP//DLG4//NF1//RGS14//CDC20//IFNG//NISCH//USP46//SNCG//KCNC3//ACTN1//SYT12//PPP3CB//CALB1//RASGRF1//SIPA1L1//NTF4//STAR//EGR2//BHLHE41//PLK3//RAB11A//LNPEP//RAB8A//RAB11B//SYNGR1//KDR//NPTN//EPHB2//CTNNB1…
GO:0042692	muscle cell differentiation	Biological process	55	256	2442	16161	1.42182	0.00378843	0.0243176	2.42154	MYOD1//CAPN2//NOS1//DYRK1B//RAC1//TBX2//LRRK2//CACNA2D2//CACNB2//MAML1//HDAC3//BHLHE41//ACTA1//TCAP//EDNRB//BCL9L//SMO//SRF//CTNNB1//MAPK12//JAG1//MBNL1//SOX9//TGFB1//HMGB1//BTG1//EPAS1//SDC1//VEGFA//SLC23A2//CAV2//RCAN1//LEF1//FLNC//APP//TBX18//WNT4//IGFBP5//MAPK14//CDC42//RBM4B//NEO1//ABL1//CTNNA2//FOXO4//HOPX//KDM1A//PDGFRB//TSC1//CALR//FOXP1//ATG7//SIX1//RAMP2//HEY1
GO:0050900	leukocyte migration	Biological process	47	212	2442	16161	1.46718	0.00379489	0.0243226	2.4208	CCL5//CXCR4//PIK3CG//CCR5//HMGB1//CCL3L1//PTPRO//PIK3CD//RAC1//VEGFA//ADA//PECAM1//ICAM-1//PTK2B//THBS1//RARRES2//ADAM17//CCR2//FCER1G//C5AR1//SYK//AMICA1//PIP5K1C//LYST//SBDS//EDNRB//CAMK1D//S100A14//CCL21//CXCL12//MSN//TREM1//CD2//TEK//ANGPT2//ITGAL//FYN//SLC7A7//F11R//SELL//AIMP1//SLC3A2//ITGA5//SHC1//THBD//PTPN11//ITGA4
GO:0032872	regulation of stress-activated MAPK cascade	Biological process	32	132	2442	16161	1.60435	0.00382981	0.0245096	2.41682	PTPLAD1//GAB1//MUL1//MAP4K2//RIPK1//MAP3K2//FOXO1//IGBP1//FOXM1//MID1//TLR6//MAGI3//PTK2B//TRAF2//FZD4//DVL3//SFRP5//HIPK3//DUSP10//MAPK9//IGF1R//DIXDC1//AMBP//HDAC3//FKTN//MEN1//MYD88//CCL21//CDC42//TRAF4//HIPK2//MAP2K2
GO:2001252	positive regulation of chromosome organization	Biological process	12	35	2442	16161	2.26901	0.00386939	0.0247259	2.41236	IL1B//MEN1//TP53//LPIN1//POT1//RPS6KA4//FOXP3//DNMT1//OGT//MYB//DNMT3B//MUC1
GO:0048813	dendrite morphogenesis	Biological process	19	67	2442	16161	1.87673	0.00393408	0.0251018	2.40516	CHRNA3//SEMA4D//CHRNB2//CAPRIN1//NUMB//SGK1//SHANK1//EPHB2//DLG4//CDK5//SIPA1L1//PDLIM5//LRRK2//EFNA1//ATP7A//HPRT1//MAP2//KIDINS220//CTNNA2
GO:0007584	response to nutrient	Biological process	48	218	2442	16161	1.45716	0.00399168	0.0254314	2.39884	USF1//FOXA2//NCOA1//RBP4//SFTPA1//BMP6//CD38//DUSP1//SYNJ1//FADS1//MAP1B//IGF1R//NOS1//ADA//STC2//RELA//SOD2//CHMP1A//RRP8//SRF//LRP6//VDR//CYP27B1//HLCS//SOX9//RARG//OGT//ABCA1//PTK7//PTK2B//WNT9A//FZD4//STAR//LEPR//OXCT1//ENSA//GNAI2//ACSL4//SST//SLC6A19//STC1//GATM//ALOX5//TXN2//PKM//CCKAR//APAF1//ACSL6
GO:0021549	cerebellum development	Biological process	16	53	2442	16161	1.99787	0.0040033	0.0254674	2.39758	LRP6//DAB1//ATG7//PN-1//DIXDC1//SMO//GLI2//GLI1//CDK5//ATP7A//ULK1//FZD4//FOXP3//LSAMP//NR2C2//NLGN4X
GO:0007346	regulation of mitotic cell cycle	Biological process	67	324	2442	16161	1.36852	0.00401585	0.0255093	2.39622	POLA1//RAD9A//CDT1//PSMA4//MUC1//ATM//PSMC6//PSMD10//PSMC3//PSMC2//RFWD2//PSMD2//CDC42//PRMT5//PIN1//CDK13//RCC1//PIN1//BORA//CDK10//UBE2L3//PLK2//CHFR//CDC20//ANAPC7//CDC23//ANAPC1//CDC16//CCNG1//FOXO4//WDR5//PKIA//BRD4//USP47//NEK6//TP53//DGKZ//TGFB1//WNT9A//SBDS//APBB2//CHMP1A//BMP7//CHEK1//TP44//INSR//IL1B//AURKA//PDGFRB//HOXA13//HNF4A//BTG3//TRIM35//APP//HMGB1//RPS6KB1//PKN2//CDC25B//HCFC1//…
GO:0018105	peptidyl-serine phosphorylation	Biological process	29	117	2442	16161	1.64034	0.00408598	0.0259163	2.3887	CDK5//NLK//CNKSR3//SMAD7//TGFB1//VEGFA//ARAF//SNCA//CDC42//SFRP2//DOCK7//IFNG//ATM//PRKAA1//RPS6KA4//TGFBR1//PRKACA//MAPK12//LRRK2//MAPK14//MAPKAPK3//MKNK1//ADRBK1//NEK6//HIPK3//SBK1//LMTK2//SGK1//HIPK2
GO:0031128	developmental induction	Biological process	11	31	2442	16161	2.3483	0.00414828	0.0262336	2.38213	FGFR4//SIX1//JUP//CTNNB1//SALL1//TFAP2A//HIPK1//WNT2//WNT2B//SOX9//WNT4
GO:0060996	dendritic spine development	Biological process	11	31	2442	16161	2.3483	0.00414828	0.0262336	2.38213	SHANK1//EPHB2//DLG4//NLGN1//CDK5//SIPA1L1//PDLIM5//LRRK2//EFNA1//CAPRIN1//ACSL4
GO:0007178	transmembrane receptor protein serine/threonine kinase signaling pathway	Biological process	47	213	2442	16161	1.4603	0.0041722	0.0263459	2.37963	TGFBR1//FSHB//C-JUN//SMAD1//ADAM-9//TGFBR3//ACVRL1//SMAD9//PTPRK//TAB1//AMHR2//DYNLRB1//SMAD5//NLK//ZFYVE9//DCP1A//FMOD//SMAD2//TGFB1//ENG//BMP7//BMPR2//ACVR1B//BMP6//BCL9//SMURF2//BMPR1B//LEF1//XIAP//RGMA//HOXA13//ADAM17//THBS1//RNF111//MEN1//HIPK2//BAMBI//PIN1//BCL9L//SMAD7//SMURF1//PIN1//SKIL//CYR61//FKBP8//WWTR1//HNF4A
GO:0055086	nucleobase-containing small molecule metabolic process	Biological process	187	1036	2442	16161	1.19455	0.00421467	0.0265748	2.37524	GNPNAT1//ADSS//GMPR//ADSL//ATIC//DPYD//UOX//ADA//OAS1//NME1//RP2//HPRT1//PRPS2//ATP5E//NPR2//RHOA//GNAI1//GNAI2//RND3//RAN//GEM//ARF4//RAB14//ARL1//ARL3//SAR1A//RAB1A//RAB11A//RAB27A//CDC42//TUBB1//RAB34//RAB32//RAB3A//RHOF//RHOB//RAB22A//RAB2A//SRP54//RHOJ//RERG//RIT1//ADCY5//ARF4//ARF5//RAB8A//ATL3//SRPR//RAB11B//GNA15//GTPBP1//ADCY6//RAB5C//RAB10//TUBAL3//EIF2S3//RAB6A//RAC1//XDH//PDE4A//PDE3B…
GO:0023014	signal transduction by phosphorylation	Biological process	8	19	2442	16161	2.7865	0.00425506	0.0266721	2.37109	INSR//KDR//ACVR1B//MAPK14//NLK//TYRO3//STK39//MAP3K14
GO:0042982	amyloid precursor protein metabolic process	Biological process	8	19	2442	16161	2.7865	0.00425506	0.0266721	2.37109	PION//SOAT1//PSEN2//PSEN1//APH1A//NCSTN//DHCR24//LDLRAP1
GO:0043303	mast cell degranulation	Biological process	8	19	2442	16161	2.7865	0.00425506	0.0266721	2.37109	YWHAZ//MS4A2//FCER1G//CRHR1//PLD2//PIK3CG//S100A12//PIK3CD
GO:0045940	positive regulation of steroid metabolic process	Biological process	8	19	2442	16161	2.7865	0.00425506	0.0266721	2.37109	APOA1//BMP6//WNT4//PRKAA1//IFNG//GH1//IGF1R//LDLRAP1
GO:0050852	T cell receptor signaling pathway	Biological process	23	87	2442	16161	1.74957	0.00428229	0.0268035	2.36832	BCL10//KCNN4//ADA//THY1//PTPRJ//CBLB//CD3D//CD3E//NFKBIA//TXK//FOXP3//SLA-DMA//CD3G//FYN//IKBKB//IKBKG//CHUK//RELA//CSK//UBE2V1//PIK3CD//FYB//CACNB3
GO:0046631	alpha-beta T cell activation	Biological process	17	58	2442	16161	1.93974	0.00429366	0.0268354	2.36717	TXK//ELF4//FOXP3//ATP7A//SATB1//LEF1//BCL3//MYB//JAK3//ADORA2A//IHH//ADA//CCR2//CBLB//IL23RA//HSPH1//RORC
GO:0070302	regulation of stress-activated protein kinase signaling cascade	Biological process	32	133	2442	16161	1.59229	0.00432874	0.0270151	2.36364	PTPLAD1//GAB1//MUL1//MAP4K2//RIPK1//MAP3K2//MAP2K2//FOXO1//IGBP1//FOXM1//MID1//TLR6//MAGI3//PTK2B//TRAF2//FZD4//DVL3//SFRP5//HIPK3//DUSP10//MAPK9//IGF1R//DIXDC1//AMBP//HDAC3//FKTN//MEN1//MYD88//CCL21//CDC42//TRAF4//HIPK2
GO:0032990	cell part morphogenesis	Biological process	130	693	2442	16161	1.24146	0.00436305	0.0271896	2.36021	IGF1R//RAB3A//NTNG2//CCKAR//DSCAML1//CNP//CNTN3//SLITRK2//NUMB//DOCK7//CTNNA2//HSPCB//RHOA//NOR-1//ITGA2//COL4A3//MRLC2//ST8SIA4//UNC5B//CDC42//FYN//CD72//RHOB//VAV2//PLXND1//SEMA4D//KIF4A//YWHAB//RANBP9//COL4A2//SPTB//ITGA5//ARHGAP39//RGMA//NEO1//TRPC1//TLN1//PTPN11//TRPM2//AP2S1//PLXNA2//APBB2//DLG3//EPHA8//PLXNC1//AP2A1//GLI2//CNTNAP1//PIP5K1C//SEMA6A//RPS6KA3//CAP2//ARHGEF12//CACNB3//CACNB2//…
GO:0010596	negative regulation of endothelial cell migration	Biological process	9	23	2442	16161	2.58963	0.00441614	0.0274006	2.35496	ANGPT2//TGFB1//THBS1//AGTR2//DLL4//VASH1//ACVRL1//NR2F2//KRIT1
GO:0021695	cerebellar cortex development	Biological process	9	23	2442	16161	2.58963	0.00441614	0.0274006	2.35496	ATG7//PN-1//SMO//GLI2//GLI1//CDK5//ATP7A//ULK1//DIXDC1
GO:0045599	negative regulation of fat cell differentiation	Biological process	9	23	2442	16161	2.58963	0.00441614	0.0274006	2.35496	GATA2//TGFB1//INSIG1//ID4//SOD2//JAG1//LRP6//TRIB3//WWTR1
GO:0018209	peptidyl-serine modification	Biological process	31	128	2442	16161	1.60278	0.0044427	0.0275254	2.35235	TGFBR1//PRKACA//MAPK12//LRRK2//ATM//MAPK14//MAPKAPK3//MKNK1//ADRBK1//NEK6//HIPK3//SBK1//LMTK2//SGK1//HIPK2//GALNT2//BGN//CDK5//NLK//CNKSR3//SMAD7//TGFB1//VEGFA//ARAF//SNCA//CDC42//SFRP2//DOCK7//IFNG//PRKAA1//RPS6KA4
GO:0002237	response to molecule of bacterial origin	Biological process	43	192	2442	16161	1.48214	0.00450213	0.0278533	2.34658	IRAK1//CCL5//MYD88//SCARB1//TGFB1//IL1B//TLR4//NFKBIA//MAPK14//C5AR1//RELA//JAG1//C-JUN//CYP27B1//FMO1//ADM//ADAM17//SFTPA1//HMGB1//ACE//SNCA//IL23RA//TFAP2A//S100A14//SOD2//CPS1//BCR//MAPKAPK3//CCKAR//DUSP10//NOS1//RPS6KA3//IL10RA//TLR1//TLR6//STAR//MAPK9//CCR5//SGMS1//ABCA1//TNFAIP3//IL10//BCL10
GO:0010463	mesenchymal cell proliferation	Biological process	15	49	2442	16161	2.0259	0.00453756	0.0280137	2.34318	SOX9//IFNG//VEGFA//IHH//KDR//CTNNB1//FOXP3//HMGB1//WNT2//FBXW4//SMO//LRP6//FOXP1//TBX18//SIX1
GO:0051241	negative regulation of multicellular organismal process	Biological process	63	303	2442	16161	1.37601	0.00454117	0.0280137	2.34283	RPS6KA4//ADRA1D//FOXP3//JAK3//PTPRO//ADRBK1//AGTR2//PN-1//NOS3//THBD//APOA1//TGFB1//CSK//MYLIP//VTN//SOX9//CHSY1//SMURF1//PTK2B//DDX58//ATG12//PIN1//UBE2L6//IKBKE//PIN1//TNFAIP3//CHRNA7//IL23RA//THBS1//LEF1//IFNG//KAT5//RAC1//IL10//BPI//ADAM17//SOCS2//LGMN//PTCH1//ADA//KRT1//VEGFA//CD38//NOS1//ADM//BMPR2//ATP2A1//GNAI1//GNAI2//SMO//FAP//USF1//F12//PIK3CG//RBP4//DUSP10//PLK2//SRF//MGLL//SLC24A2//S…
GO:2000146	negative regulation of cell motility	Biological process	30	123	2442	16161	1.61413	0.00455118	0.0280146	2.34188	ADA//ACVRL1//NR2F2//KRIT1//IGFBP5//VCL//CCR5//MAGI3//PTPRK//STK24//SRF//NISCH//BCR//THY1//ARAP3//PTPRU//SFRP2//SMAD7//ROBO4//PTPRJ//NF1//ANGPT2//TGFB1//THBS1//AGTR2//DLL4//VASH1//SLC9A3R1//PIN1//PIN1
GO:0031589	cell-substrate adhesion	Biological process	45	203	2442	16161	1.46703	0.00455442	0.0280146	2.34157	CASK//NF1//RASA1//CCL21//CDH13//PTK2B//CDK6//UTRN//RHOA//VCL//ITGB1//ADAM-9//ITGA2//COL5A3//LYVE1//CTNNB1//COL17A1//CDK5//RHOB//SRF//ITGA8//RAC1//THBS1//ITGA5//HSD17B12//CCDC80//TBCD//FZD4//PTPRO//TRPM7//TEK//EFNA1//ANTXR1//TYRO3//PTPRK//ACTN2//THY1//ACTN1//PIP5K1A//MACF1//KDR//TSC1//PTPRJ//ACVRL1//VTN
GO:0021602	cranial nerve morphogenesis	Biological process	6	12	2442	16161	3.30897	0.00480267	0.0294568	2.31852	SIX1//EGR2//TFAP2A//CHRNB2//EPHB2//NRP1
GO:0032352	positive regulation of hormone metabolic process	Biological process	6	12	2442	16161	3.30897	0.00480267	0.0294568	2.31852	ARNT//KDM1A//BMP6//WNT4//GH1//IGF1R
GO:0002756	MyD88-independent toll-like receptor signaling pathway	Biological process	20	73	2442	16161	1.81313	0.00483088	0.0295451	2.31597	IRAK1//MAPK9//C-JUN//NFKBIA//IKBKB//IKBKG//NOD1//CHUK//RELA//TAB1//MAPK14//MAPKAPK3//TAB3//IKBKE//MAPK10//ELK1//RPS6KA3//RIPK1//MAP2K2//TICAM2
GO:0043393	regulation of protein binding	Biological process	20	73	2442	16161	1.81313	0.00483088	0.0295451	2.31597	PARK7//KDM1A//IFIT2//HSPCB//VTN//RAN//BAMBI//TMEM173//MAP1LC3B//TRIB3//MEN1//HIPK2//AKTIP//CDC42//NRP1//LEF1//TRAF4//TGFBR1//LDLRAP1//PRMT8
GO:0000122	negative regulation of transcription from RNA polymerase II promoter	Biological process	85	430	2442	16161	1.3082	0.00487564	0.0297762	2.31197	FOXA2//HMGB1//HEY1//VDR//HOPX//GATA2//IFNG//ENG//RARG//PLK3//TP53//PPARD//XPO1//PKIA//JUP//CTNNB1//RUNX3//CAV1//EDNRB//SPI1//EPC1//DNMT1//ID2//FOXN3//TXNIP//NFKB1//TFAP2A//EHMT2//KDM1A//EFNA1//ID4//TFAP2C//PER1//ZBTB10//MYB//SEMA4D//TBX18//NR2F2//IGBP1//MXI1//PER2//SATB1//PSMD10//SIX1//LIN52//LPIN1//DNMT3B//CALR//HDAC3//FOXM1//CBX4//KAT5//MEIS2//ATF7IP//HCFC2//CBX2//SMO//NR2F6//PHF21A//TSC22D3//T…
GO:0044272	sulfur compound biosynthetic process	Biological process	16	54	2442	16161	1.96087	0.0049062	0.0299201	2.30925	MAT1A//GGT1//GSS//CNDP2//GCLC//MTR//BHMT//CTNNB1//GLCE//CSGALNACT1//HS3ST3B1//ENOPH1//ADI1//CHST3//CHSY1//CSGALNACT2
GO:0072001	renal system development	Biological process	43	193	2442	16161	1.47446	0.0049656	0.0302392	2.30403	BMP7//ID2//APH1A//NF1//AHR//TGFBR1//ADAMTS1//ARL3//ACE//TFAP2A//TSC1//BMP6//RRM2B//PYGO2//MME//GLI2//TIMELESS//CTNNB1//SALL1//IFNG//WWTR1//COL4A3//MYO1E//LRRK2//HNF1B//HNF1A//AGTR2//PDGFRB//AHI1//RBP4//PTCH1//PECAM1//MAGI3//IQGAP1//WNT4//SOX9//SIX1//PTPRO//SMO//VEGFA//MAGED1//WNT2B//TBX18
GO:0051170	nuclear import	Biological process	47	215	2442	16161	1.44671	0.00502388	0.0305506	2.29896	IFNG//TGFB1//NFKBIA//ARNTL//RBM22//BCL3//KEAP1//MXI1//RAN//TXNIP//TSC2//IPO7//MCM3AP//KPNA5//KPNA1//IPO5//FYB//CBLB//C-JUN//ZFYVE9//PSMD10//FAF1//G3BP2//JAK3//F2R//HNF4A//PDE2A//HSPCB//MAVS//TMEM173//BAMBI//SFRP5//WWTR1//JUP//HYAL2//SMO//PKIA//RHOA//IL1B//TLR7//BMP7//AGTR2//MBTPS1//NF1//DDX58//DMAP1//TGFBR1
GO:0046651	lymphocyte proliferation	Biological process	34	145	2442	16161	1.55179	0.00514996	0.0312619	2.2882	ELF4//AHR//IL10//ATM//IL7//NFATC2//CD38//CHRNB2//ADA//IL23RA//WNT4//IHH//FOXP3//PPP3CB//PIK3CG//CXCL12//CCND3//CD40//LEF1//CD79A//CCL5//TP44//IL1B//CD3E//IL12RB1//JAK3//CTNNB1//CCR2//CBLB//MYD88//FYN//SATB1//HPRT1//HELLS
GO:0007626	locomotory behavior	Biological process	30	124	2442	16161	1.60111	0.00515547	0.0312619	2.28773	DAB1//EFNB3//HEXA//ATG7//CLN8//APP//CXCL12//SNCA//PARK7//SNCG//PBX3//NTF4//CNP//FOXA2//LGI4//CLN6//FZD4//CRHR1//DLG4//ATP7A//NPY1R//ADORA2A//MCOLN3//CHRNA3//CALB1//SOD2//ADCY5//APBA1//CHRNB2//STRN
GO:2000116	regulation of cysteine-type endopeptidase activity	Biological process	37	161	2442	16161	1.52089	0.00516585	0.0312805	2.28686	MAPK9//COL4A3//TNFSF10//FADD//SNCA//NOD1//MTCH1//TRAF2//MUL1//F2R//HIP1//AIFM1//RIPK1//TP53//APAF1//AIFM3//PRDX5//THBS1//ADORA2A//SFN//XIAP//SERPINB9//IGBP1//LEF1//WNT9A//USP47//RPS6KA3//TNFAIP3//SIAH2//DHCR24//RHOA//HMGB1//RHOB//SOX7//REST//MEN1//EPHA7
GO:0051052	regulation of DNA metabolic process	Biological process	42	188	2442	16161	1.47848	0.00518222	0.0313352	2.28548	KPNA1//IL7R//SMARCAD1//MRE11A//PPP2R1A//ACVRL1//DSCC1//CCDC88A//UBE2V1//TGFB1//HMGB1//WAPAL//INPPL1//CHEK1//TERF2IP//INO80//CDT1//ERCC4//POT1//TERF2//SPI1//MPHOSPH8//EYA3//INSR//C-JUN//EPO//IGF1R//CDC42//SHC1//CALR//GLI2//GLI1//RAC1//TNFAIP1//MSH3//FOXP3//IL27RA//NPPC//PDGFRB//FGFR4//NOX4//FOXM1
GO:0043407	negative regulation of MAP kinase activity	Biological process	17	59	2442	16161	1.90686	0.00519935	0.0313944	2.28405	PPP2R1A//RGS4//IL17RD//DUSP10//RGS3//SPRED2//DUSP1//SFRP5//HIPK3//BMP7//STK38//INPPL1//TSC2//SMPD1//RGS14//PTPRJ//NF1
GO:0010975	regulation of neuron projection development	Biological process	50	232	2442	16161	1.42628	0.00522953	0.0315321	2.28154	PN-1//HMGB1//NME1//PTK7//NPTN//CBFA2T2//PTK2B//CAMK1D//KATNB1//ACSL6//GFAP//IL15RA//ITM2C//INPPL1//LSAMP//PTPRO//SMURF1//CCR5//SEMA4F//NEFL//NDEL1//MAP1B//ULK1//SEMA4D//STK24//CHRNA3//CHRNB2//CXCL12//SEMA3F//NRP1//EFNA1//KIF13B//SIPA1L1//RHOA//DAB1//THY1//EPHB2//DIXDC1//SKIL//CDC20//RHOB//CAPRIN1//NUMB//SGK1//SHANK1//NLGN1//CDK5//PDLIM5//LRRK2//CCDC88A
GO:0043414	macromolecule methylation	Biological process	33	140	2442	16161	1.55994	0.00532172	0.0320427	2.27395	EHMT2//BAZ2A//ATRX//ATF7IP//GATAD2A//DMAP1//BHMT//BTG2//BTG1//ICMT//DNMT1//HELLS//DNMT3B//SATB1//SETD7//RAB6A//PRMT5//PRMT8//NSUN2//MEN1//SETDB1//PICK1//SPI1//MPHOSPH8//CAB39L//KDM6A//WDR5//SETD1A//CTCFL//PYGO2//OGT//MYB//KDM1A
GO:0006987	activation of signaling protein activity involved in unfolded protein response	Biological process	18	64	2442	16161	1.86129	0.00542424	0.0325683	2.26566	IGFBP1//EXTL3//SHC1//TLN1//DDIT3//WIPI1//ERN1//SEC31A//SRPR//SYVN1//KDELR3//FKBP14//YIF1B//MBTPS1//HYOU1//PREB//TATDN2//ZBTB17
GO:0061351	neural precursor cell proliferation	Biological process	18	64	2442	16161	1.86129	0.00542424	0.0325683	2.26566	VEGFA//SMO//GH1//ID4//ACSL6//LRRK2//NF1//C5AR1//NUMB//LEF1//LRP6//GATA2//CCR5//ID2//BTG2//KDM1A
GO:0010035	response to inorganic substance	Biological process	71	351	2442	16161	1.33867	0.00545786	0.0327172	2.26298	PLK3//PRDX6//PTPRN//SOD2//RYR2//KCNIP1//STIM1//SYT1//STIM2//NEDD4L//CYBRD1//CPOX//SNCA//ATP7A//ADAM-9//HVCN1//CPS1//QDPR//PTCH1//CYP2R1//ACTA1//PTK2B//BAG1//STAR//CRP//CDK4//NOS1//GCLC//MAPK9//CTNNB1//CYB5A//GSS//GATM//AQP9//TAT//THBS1//PRDX5//PTPRK//APTX//C-JUN//PPP2CB//PLD2//TXNIP//RELA//TRPA1//SDC1//DUSP1//ADA//PXDN//CYP27B1//IL1A//FGG//ITPR3//S100A16//ANXA7//TRPC1//SEC31A//ADSS//PARK7//RHOB//…
GO:0045576	mast cell activation	Biological process	11	32	2442	16161	2.27492	0.005472	0.0327172	2.26185	YWHAZ//PTPRE//PRR2//PIK3CG//S100A12//PIK3CD//MS4A2//FCER1G//CRHR1//PLD2//CD48
GO:0050764	regulation of phagocytosis	Biological process	11	32	2442	16161	2.27492	0.005472	0.0327172	2.26185	CSK//GATA2//FCER1G//SFTPA1//MBL1//BCR//CALR//CAMK1D//HMGB1//SCARB1//SYK
GO:0050769	positive regulation of neurogenesis	Biological process	27	109	2442	16161	1.63931	0.00551264	0.0329141	2.25864	VEGFA//SMO//GFAP//SYNJ1//RELA//NDEL1//MAP1B//KDR//NPTN//EPHB2//SEMA4D//STK24//PN-1//ID2//CXCR4//CXCL12//RHOA//DIXDC1//NEFL//SKIL//CAPRIN1//NUMB//SGK1//STAR//GH1//ACE//RGS14
GO:0043086	negative regulation of catalytic activity	Biological process	98	508	2442	16161	1.27669	0.00554435	0.0330573	2.25615	PPP2R1A//RGS4//IL17RD//DUSP10//RGS3//SPRED2//DUSP1//ADORA2A//SFN//GADD45G//THY1//TSC2//SH3BP5//TARBP2//TRIB3//WWTR1//EDNRB//GABBR2//SEMA4D//WNK1//PCIF1//ZFYVE1//FARP1//GPATCH2//DLG3//FKBP15//TMEM132B//SYTL2//RENBP//VTN//PN-1//SERPINC1//CST7//SERPINB5//SERPINB8//RECK//CYP27B1//AMOT//NEIL1//SNCA//PXK//FOXA2//CSK//PRDX5//THBS1//XIAP//SERPINB9//IGBP1//LEF1//WNT9A//USP47//RPS6KA3//TNFAIP3//SIAH2//DHCR…
GO:0032943	mononuclear cell proliferation	Biological process	35	151	2442	16161	1.53396	0.00556054	0.0331077	2.25488	ELF4//AHR//IL10//ATM//IL7//NFATC2//CD38//CHRNB2//ADA//IL23RA//WNT4//IHH//FOXP3//PPP3CB//PIK3CG//CXCL12//CCND3//CD40//LEF1//CD79A//CCL5//TP44//IL1B//CD3E//IL12RB1//JAK3//CTNNB1//CCR2//CBLB//HPRT1//HELLS//MYD88//FYN//SATB1//ACE
GO:0002831	regulation of response to biotic stimulus	Biological process	19	69	2442	16161	1.82233	0.00558858	0.0331822	2.2527	DDX58//IL23RA//MAVS//TMEM173//IL12RB1//PRR2//TARBP2//CD8B//B2M//FYN//ARF4//DOCK2//AP2S1//AP1G1//AP2A1//AP2B1//AP2M1//RAC1//TNFAIP3
GO:0014065	phosphatidylinositol 3-kinase cascade	Biological process	19	69	2442	16161	1.82233	0.00558858	0.0331822	2.2527	PN-1//SLC9A3R2//SLC9A3R1//TSC2//CCL5//TEK//SOX9//GH1//KDR//PLD2//PDGFRB//SEMA4D//FLT3//F2R//PIK3CG//IGF1R//TYRO3//PIK3CD//NF1
GO:0009887	organ morphogenesis	Biological process	132	710	2442	16161	1.23038	0.00560078	0.0332085	2.25175	BMPR1B//SOX9//BMP1//BCMO1//FGFR4//SIX1//IHH//SRF//CAB39L//BBS4//AHI1//SMO//LRP6//GJA1//BMP6//MEF2D//CTNNB1//RAC1//INSR//ENG//VEGFA//TAB1//ZMIZ1//EPHB4//TBX2//BAZ1B//PTCH1//RYR2//DVL3//C-JUN//NPY1R//TFAP2A//SFRP2//HEY1//EFNA1//AHR//SALL1//IFNG//THBS1//NPPC//RARG//NTF4//HIPK1//PROM1//TSPAN12//PPP1R7//NUMB//ATP7A//IGFBP5//CDC42//KRT27//TGFBR1//ADM//NOR-1//SLCO1A2//CXCL12//C5AR1//CDK4//PKM//LPIN1//PF…
GO:0032069	regulation of nuclease activity	Biological process	20	74	2442	16161	1.78863	0.00569992	0.0337495	2.24413	IGFBP1//EXTL3//SHC1//TLN1//DDIT3//WIPI1//ERN1//SEC31A//SRPR//SYVN1//KDELR3//FKBP14//YIF1B//MBTPS1//HYOU1//PREB//TATDN2//ZBTB17//NEIL1//OAS1
GO:0010769	regulation of cell morphogenesis involved in differentiation	Biological process	42	189	2442	16161	1.47065	0.00571248	0.0337771	2.24318	IFNG//TGFB1//BAMBI//SMAD2//LEF1//BCL9L//WWTR1//EFNA1//FOXA2//SFRP2//SMAD7//MAPK9//SMURF1//CCR5//SEMA4F//NEFL//CTNNB1//NDEL1//MAP1B//ULK1//SEMA4D//STK24//CHRNA3//CHRNB2//CXCL12//SEMA3F//NRP1//KIF13B//SIPA1L1//RHOA//DAB1//THY1//EPHB2//DIXDC1//SKIL//CAPRIN1//NUMB//SGK1//CDK5//PDLIM5//LRRK2//PTPRO
GO:0032886	regulation of microtubule-based process	Biological process	24	94	2442	16161	1.68969	0.00574785	0.0339393	2.24049	MAP2//GAS2L1//KATNB1//MAP1B//MID1//CLASP1//XPO1//CTNNB1//CEP250//SNCA//MAPRE1//TBCD//SGK1//SBDS//PLK2//CEP76//CHEK1//AURKA//CDC42//BORA//BBS4//IGBP1//MEMO1//MACF1
GO:0045446	endothelial cell differentiation	Biological process	13	41	2442	16161	2.09837	0.00575681	0.0339453	2.23982	VEZF1//HOXA13//ENG//CTNNB1//TGFBR1//BTG1//BMP6//NR2F2//PDE2A//KDR//JAG1//SCUBE1//MBF1
GO:0090190	positive regulation of branching involved in ureteric bud morphogenesis	Biological process	7	16	2442	16161	2.89535	0.00579825	0.0341426	2.2367	SOX9//VEGFA//MAGED1//AGTR2//SIX1//SMO//WNT2B
GO:0001974	blood vessel remodeling	Biological process	10	28	2442	16161	2.36355	0.00586552	0.0343966	2.23169	GJA1//VEGFA//ATP7A//BGN//NOS3//CCR2//ACE//AGTR2//EPAS1//ITGA4
GO:0007405	neuroblast proliferation	Biological process	10	28	2442	16161	2.36355	0.00586552	0.0343966	2.23169	VEGFA//SMO//LRRK2//NF1//NUMB//LEF1//LRP6//GH1//ID4//ACSL6
GO:0008333	endosome to lysosome transport	Biological process	10	28	2442	16161	2.36355	0.00586552	0.0343966	2.23169	RHOB//M6PR//SNX16//SCYL2//TRAK2//MTM1//TRAK1//HOOK1//VAMP7//AKTIP
GO:0001822	kidney development	Biological process	41	184	2442	16161	1.47465	0.0059648	0.0349022	2.2244	BMP7//ID2//APH1A//NF1//CTNNB1//SALL1//IFNG//WWTR1//COL4A3//MYO1E//LRRK2//HNF1B//HNF1A//AGTR2//PDGFRB//AHI1//PTCH1//PECAM1//MAGI3//IQGAP1//WNT4//SOX9//SIX1//PTPRO//SMO//VEGFA//MAGED1//WNT2B//AHR//TGFBR1//ADAMTS1//ARL3//ACE//TFAP2A//TSC1//BMP6//RRM2B//PYGO2//MME//GLI2//TIMELESS
GO:0007044	cell-substrate junction assembly	Biological process	16	55	2442	16161	1.92522	0.00596807	0.0349022	2.22417	COL17A1//CD151//PTPRK//ACTN2//PTK2B//THY1//ACTN1//PIP5K1A//MACF1//TEK//KDR//TSC1//PTPRJ//THBS1//ACVRL1//ITGA5
GO:0021575	hindbrain morphogenesis	Biological process	9	24	2442	16161	2.48173	0.00613195	0.0357627	2.2124	LRP6//DAB1//PN-1//SMO//GLI2//GLI1//CDK5//ATP7A//ULK1
GO:0051781	positive regulation of cell division	Biological process	9	24	2442	16161	2.48173	0.00613195	0.0357627	2.2124	IGF1R//RHOA//CDC42//RHOB//CSPP1//PKN2//CDC25B//KIF23//MEN1
GO:0060998	regulation of dendritic spine development	Biological process	8	20	2442	16161	2.64717	0.00616417	0.0359017	2.21013	SHANK1//NLGN1//CDK5//SIPA1L1//PDLIM5//LRRK2//EFNA1//CAPRIN1
GO:0002443	leukocyte mediated immunity	Biological process	40	179	2442	16161	1.47887	0.00622598	0.0362123	2.20579	FCER1G//PPP3CB//IL23RA//ABCB9//ADAM17//ACE//LYST//SERPINB9//BCL3//GNL1//YWHAZ//PI4K2A//IL1B//BTK//FOXP3//TRAF2//PRR2//CRP//C1QC//C1QA//MYD88//SLA-DMA//FCGR2B//BCL10//PIK3CG//S100A12//PIK3CD//MS4A2//CRHR1//PLD2//CCL3L1//VAMP7//CCR2//STXBP3//SYK//BCR//RAB27A//EXOSC3//TGFB1//IL27RA
GO:0030301	cholesterol transport	Biological process	17	60	2442	16161	1.87508	0.00625488	0.036331	2.20378	NFKBIA//NR1H2//ABCA1//PTCH1//NPC1L1//STAR//NPC2//LIPG//SCARB1//APOA1//ABCG4//STX12//SOAT1//LDLRAP1//LRP6//NPC1//ARV1
GO:0010563	negative regulation of phosphorus metabolic process	Biological process	44	201	2442	16161	1.4487	0.00631302	0.0365693	2.19976	PPP2R1A//RGS4//IL17RD//DUSP10//RGS3//SPRED2//DUSP1//TGFB1//IMPACT//SNCA//LRP6//WWTR1//DNAJC10//MEN1//ADORA2A//SFN//GADD45G//THY1//TSC2//SH3BP5//TARBP2//TRIB3//SMAD7//C-JUN//ENG//CNKSR3//YWHAB//PKIA//BMP7//HNF4A//STK38//INPPL1//SMPD1//RGS14//PTPRJ//NF1//SFRP5//HIPK3//CDK5RAP1//NR2F2//SEMA4D//SFRP2//IGF1R//ABL1
GO:0045936	negative regulation of phosphate metabolic process	Biological process	44	201	2442	16161	1.4487	0.00631302	0.0365693	2.19976	PPP2R1A//RGS4//IL17RD//DUSP10//RGS3//SPRED2//DUSP1//TGFB1//IMPACT//SNCA//LRP6//WWTR1//DNAJC10//MEN1//ADORA2A//SFN//GADD45G//THY1//TSC2//SH3BP5//TARBP2//TRIB3//SMAD7//C-JUN//ENG//CNKSR3//YWHAB//PKIA//BMP7//HNF4A//STK38//INPPL1//SMPD1//RGS14//PTPRJ//NF1//SFRP5//HIPK3//CDK5RAP1//NR2F2//SEMA4D//SFRP2//IGF1R//ABL1
GO:0042493	response to drug	Biological process	68	336	2442	16161	1.33934	0.00635731	0.0367761	2.19673	SLCO1A2//SLC15A2//PPP3CB//FBP1//IL1B//QDPR//NME1//REST//PDE2A//NR1I2//CYP2C42//SLC19A1//STAR//MAPK9//RHOA//C-JUN//OXCT1//IFNG//CYP27B1//KDR//XPO1//ADAM17//CTNNB1//CPT1A//HMGB1//THBS1//NPPC//SNCA//HNF4A//AK3L1//TXNIP//PARK7//YWHAZ//FYN//DAB1//LYST//IKBKB//NFATC2//RELA//CDK4//RHOB//ABCA1//TRPA1//GSTT1//ACTA1//SOD2//SRP54//PTK2B//CPS1//DGCR2//TXN2//DNMT3B//CALR//INPPL1//EI24//HDAC3//CD38//BAG1//XPC/…
GO:0006611	protein export from nucleus	Biological process	12	37	2442	16161	2.14636	0.00642553	0.0370704	2.19209	XPO1//PTPN11//CDK5//RANGAP1//PRKACA//TGFB1//RAN//EGR2//XPO7//NUP214//CALR//SMURF1
GO:0042558	pteridine-containing compound metabolic process	Biological process	12	37	2442	16161	2.14636	0.00642553	0.0370704	2.19209	QDPR//PCBD1//MOCS3//FLAD1//MOCS1//MOCS2//ALDH1L2//MTHFR//SLC25A32//SLC19A1//SLC46A1//MTR
GO:0000278	mitotic cell cycle	Biological process	138	749	2442	16161	1.21933	0.00644926	0.0371571	2.19049	RPS13//KIF23//INO80//POLA1//RAD9A//CDT1//CPR2//FOXO4//CDK4//CDK7//CDC123//CDC23//CDK6//PLK3//PLK2//CCND3//RPS6KB1//ID4//ACVR1B//PPP6C//MCM3//MCM4//CUL2//PHF8//WEE1//RBBP8//RCC1//EIF4EBP1//BACH1//PSMA4//FZR1//RFC5//PSMC6//PSMD10//PSMC3//PSMC2//PSMD2//APP//FOXN3//PPP2R1A//ENSA//PRKACA//MAPRE1//CEP250//TUBGCP3//ACTR1A//ODF2//CDC25B//FOXM1//CHEK1//HAUS2//TSGA14//CKAP5//CEP164//CLASP1//CEP76//CDC25C//…
GO:0050673	epithelial cell proliferation	Biological process	45	207	2442	16161	1.43868	0.00660629	0.0380106	2.18004	ACVRL1//ENG//THBS1//CAV2//AIMP1//NR2F2//VASH1//KRIT1//NF1//ARNT//TEK//C-JUN//VEGFA//KDR//CXCL12//CDH13//BMPR2//BMP6//NRP1//AGGF1//ID2//PYGO2//DEAF1//PGR//SERPINB5//SOX9//IHH//NME1//TBX18//SMO//TGFB1//TGFBR3//RUNX3//MAGED1//TSC2//WFDC1//LRP6//SFRP2//MAGED2//CDK6//PTCH1//FOXP3//WNT2//FOXP1//CTNNB1
GO:0042176	regulation of protein catabolic process	Biological process	33	142	2442	16161	1.53797	0.00666935	0.0383219	2.17592	PRKACA//DLGAP1//RAD23B//UBQLN4//HSPCB//N4BP1//CLU//LRRK2//PSMD10//SMAD7//GCLC//MYLIP//PN-1//FYN//RELA//FZR1//ASB9//LPCAT1//GJA1//CBLB//TNFAIP3//IFNG//IL1B//ADAM-9//IL10//PTK2B//PLK3//XPO1//CDC42//ARNTL//NEDD4L//FAF1//PSMD2
GO:0001837	epithelial to mesenchymal transition	Biological process	21	80	2442	16161	1.73721	0.00672935	0.0385113	2.17203	HEY1//EFNA1//GJA1//TGFB1//BAMBI//SMAD2//LEF1//BCL9L//WWTR1//FOXA2//SFRP2//SMAD7//LRP6//TGFBR3//WNT2//TGFBR1//SOX9//BMP7//WNT4//RBPJ
GO:0070588	calcium ion transmembrane transport	Biological process	21	80	2442	16161	1.73721	0.00672935	0.0385113	2.17203	MICU1//CTNNB1//PDGFRB//RYR2//ATP2B4//PSEN1//SLC8A3//TRPA1//ITPR3//TRPC1//TRPM7//TRPM2//TRPM8//CACNA2D2//REST//TPCN2//TRPV2//CACNB2//SLC24A2//PDE2A//PANX1
GO:0071216	cellular response to biotic stimulus	Biological process	21	80	2442	16161	1.73721	0.00672935	0.0385113	2.17203	IRAK1//CCL5//MYD88//SCARB1//TGFB1//IL1B//TLR4//NFKBIA//MAPK14//CDA//STAR//MAPK9//CCR5//SGMS1//RELA//ABCA1//SYK//TXNIP//TLR6//TLR1//TNFAIP3
GO:0010608	posttranscriptional regulation of gene expression	Biological process	64	314	2442	16161	1.34888	0.00675806	0.0386239	2.17018	SECISBP2//APP//ATXN2//EIF4G1//IMPACT//CTIF//NCBP2//EIF5B//EIF4H//MTRF1//MEX3D//IGF2BP1//RHOA//THBS1//EIF4A3//ABCF1//CDK4//RHOB//SAMD4A//PTK2B//SAMD4B//BCL3//CLU//APOA1//PARK7//HPS4//PEX6//TSC1//CALR//SMO//SMAD7//HCFC1//STX12//PTGFRN//IGFBP5//PRKAA1//RNF139//RFC4//CAPRIN1//PRKRA//TARBP2//SMAD1//SMAD2//ZCCHC11//APTX//AURKA//CDC42//USP7//CDKN2AIP//SNCA//MYLIP//BTRC//RBM4B//EIF2C4//MOV10//RPS6KA3//FM…
GO:0008344	adult locomotory behavior	Biological process	15	51	2442	16161	1.94645	0.00684061	0.0389915	2.16491	DAB1//EFNB3//HEXA//ATG7//CLN8//APP//CXCL12//SNCA//PARK7//SNCG//PBX3//NTF4//CNP//FOXA2//LGI4
GO:0045639	positive regulation of myeloid cell differentiation	Biological process	15	51	2442	16161	1.94645	0.00684061	0.0389915	2.16491	OGT//LEF1//ARNT//GATA2//ID2//KDM1A//ACVR1B//MAPK14//SCIN//C-JUN//IFNG//IL17A//IL23RA//HMGB1//JAG1
GO:0051098	regulation of binding	Biological process	35	153	2442	16161	1.51391	0.00689794	0.0392659	2.16128	PARK7//KDM1A//IFIT2//HSPCB//VTN//RAN//BAMBI//TMEM173//MAP1LC3B//TRIB3//MEN1//HIPK2//AKTIP//WAPAL//HMGB1//NME1//BRD4//MBF1//C-JUN//NFKBIA//ID2//LEF1//SMO//TGFBR1//LDLRAP1//PRMT8//CDC42//DPH3//P2RY1//TGFB1//BCL3//NRP1//TRAF4//HEY1//SMAD2
GO:0048871	multicellular organismal homeostasis	Biological process	27	111	2442	16161	1.60977	0.00713021	0.0405341	2.1469	ACADL//CCKAR//IL1B//HOXA13//BBS4//SRF//RBP4//CCR5//VEGFA//KDR//EPAS1//LPCAT1//NF1//IHH//IL7//CTNNB1//PTK2B//NOX4//RAC1//CSK//CD38//TNFAIP3//SYK//LRP6//GATA2//SOX9//PRKAA1
GO:0002009	morphogenesis of an epithelium	Biological process	60	292	2442	16161	1.35985	0.00714923	0.0405883	2.14574	VEGFA//IHH//CTNNB1//CXCL12//PLXND1//SRF//LEF1//NRP1//SFRP2//WNT4//SALL1//TIMELESS//PTCH1//BCL10//TSC1//RGMA//TSC2//DEAF1//IFT122//BBS4//APAF1//LRP6//CAB39L//AHI1//SMO//GJA1//JAG1//RYR2//IFNG//TFAP2A//JUP//TBX18//PPP1R7//NUMB//DVL3//DESI2//SFRP5//EAF1//DIXDC1//RAC1//RAD21//FOXA2//FEM1B//HOXA13//WNT2//WNT2B//GLI2//SOX9//HOXD13//RARG//IGF1R//PGR//SIX1//MAGED1//AGTR2//VCL//ENG//ADM//SERPINB5//FRAS1
GO:0032637	interleukin-8 production	Biological process	13	42	2442	16161	2.04841	0.00720669	0.0408602	2.14226	ADAM17//BPI//IL1B//FADD//MAVS//TLR7//TLR5//RIPK1//NOD1//BCL3//BCL10//CHI3L1//F2R
GO:0042326	negative regulation of phosphorylation	Biological process	43	197	2442	16161	1.44452	0.00724564	0.0410266	2.13992	PPP2R1A//RGS4//IL17RD//DUSP10//RGS3//SPRED2//DUSP1//TGFB1//IMPACT//SNCA//LRP6//WWTR1//DNAJC10//MEN1//ADORA2A//SFN//GADD45G//THY1//TSC2//SH3BP5//TARBP2//TRIB3//SMAD7//C-JUN//ENG//CNKSR3//HNF4A//BMP7//STK38//INPPL1//SMPD1//RGS14//PTPRJ//NF1//SFRP5//HIPK3//CDK5RAP1//NR2F2//SEMA4D//SFRP2//IGF1R//PKIA//ABL1
GO:0048667	cell morphogenesis involved in neuron differentiation	Biological process	109	578	2442	16161	1.24802	0.00728989	0.0412226	2.13728	RAC1//IGF1R//RAB3A//NTNG2//CCKAR//DSCAML1//CNP//CNTN3//SLITRK2//NUMB//DOCK7//CTNNA2//HSPCB//RHOA//NOR-1//ITGA2//COL4A3//MRLC2//ST8SIA4//UNC5B//CDC42//FYN//CD72//RHOB//VAV2//PLXND1//SEMA4D//KIF4A//YWHAB//RANBP9//COL4A2//SPTB//ITGA5//ARHGAP39//RGMA//NEO1//TRPC1//TLN1//PTPN11//TRPM2//AP2S1//PLXNA2//APBB2//DLG3//EPHA8//PLXNC1//AP2A1//GLI2//CNTNAP1//PIP5K1C//SEMA6A//RPS6KA3//CAP2//ARHGEF12//CACNB3//CA…
GO:0051348	negative regulation of transferase activity	Biological process	36	159	2442	16161	1.4984	0.00735774	0.0414965	2.13326	PPP2R1A//RGS4//IL17RD//DUSP10//RGS3//SPRED2//DUSP1//ADORA2A//SFN//GADD45G//THY1//TSC2//SH3BP5//TARBP2//TRIB3//WWTR1//FOXA2//CSK//BMP7//STK38//INPPL1//SMPD1//RGS14//PTPRJ//NF1//SFRP5//HIPK3//CDK5RAP1//NR2F2//MEN1//IGF1R//POT1//PKIA//LRP6//ABL1//CLN8
GO:0070661	leukocyte proliferation	Biological process	36	159	2442	16161	1.4984	0.00735774	0.0414965	2.13326	ELF4//AHR//IL10//ATM//IL7//NFATC2//CD38//CHRNB2//ADA//IL23RA//ACE//WNT4//IHH//FOXP3//PPP3CB//PIK3CG//CXCL12//CCND3//CD40//LEF1//CD79A//CCL5//TP44//IL1B//CD3E//IL12RB1//JAK3//CTNNB1//CCR2//CBLB//HPRT1//HELLS//MYD88//FYN//SATB1//TNFAIP3
GO:0006986	response to unfolded protein	Biological process	25	101	2442	16161	1.6381	0.00745138	0.041914	2.12776	IGFBP1//EXTL3//SHC1//TLN1//DDIT3//WIPI1//ERN1//SEC31A//SRPR//SYVN1//KDELR3//FKBP14//YIF1B//MBTPS1//HYOU1//PREB//TATDN2//ZBTB17//DERL1//HSPCB//HSPH1//ERP44//DNAJA1//HSPA4//DNAJB5
GO:0044403	symbiosis, encompassing mutualism through parasitism	Biological process	25	101	2442	16161	1.6381	0.00745138	0.041914	2.12776	PRR2//HCFC1//HIPK2//TGFB1//DERL1//INSR//HYAL2//CXCR4//CCR5//MYD88//SCD//MBL1//VPS28//CCL5//C-JUN//POU2F3//REST//SMARCB1//LEF1//IFNG//THOC2//ICAM-1//SCARB1//TLR1//TLR7
GO:0071706	tumor necrosis factor superfamily cytokine production	Biological process	17	61	2442	16161	1.84434	0.00747746	0.0420054	2.12625	FOXP3//BPI//CHRNA7//TNFAIP3//MYD88//FCER1G//CCR5//CCL3L1//FADD//MAVS//RIPK1//BCL10//TLR1//CCR2//THBS1//BCL3//IFNG
GO:0032075	positive regulation of nuclease activity	Biological process	18	66	2442	16161	1.80489	0.00766165	0.0428711	2.11568	IGFBP1//EXTL3//SHC1//TLN1//DDIT3//WIPI1//ERN1//SEC31A//SRPR//SYVN1//KDELR3//FKBP14//YIF1B//MBTPS1//HYOU1//PREB//TATDN2//ZBTB17
GO:0046425	regulation of JAK-STAT cascade	Biological process	18	66	2442	16161	1.80489	0.00766165	0.0428711	2.11568	CCL5//GH1//IL23RA//CDK5//NLK//IFNG//TNFRSF1A//CD40//IL22//PPP2R1A//EPO//HNF4A//FLT3//PTK2B//DAB1//SOCS2//ADIPOR1//F2R
GO:0048489	synaptic vesicle transport	Biological process	18	66	2442	16161	1.80489	0.00766165	0.0428711	2.11568	SYNJ1//EEA1//NLGN1//NAPA//CDK5//RIMS1//SYT3//SYT2//SYT1//APBA1//PIP5K1C//SNPH//AP2S1//RAB3A//SYP//DLG4//SNCA//CTNNB1
GO:0031663	lipopolysaccharide-mediated signaling pathway	Biological process	10	29	2442	16161	2.28205	0.00776125	0.0431318	2.11007	TNFAIP3//IRAK1//CCL5//MYD88//SCARB1//TGFB1//IL1B//TLR4//NFKBIA//MAPK14
GO:0033205	cell cycle cytokinesis	Biological process	10	29	2442	16161	2.28205	0.00776125	0.0431318	2.11007	ACTR2//RHOA//CDC42//RHOB//CSPP1//PKN2//CDC25B//KIF23//TRAPPC9//BBS4
GO:0032321	positive regulation of Rho GTPase activity	Biological process	19	71	2442	16161	1.771	0.00777313	0.0431318	2.1094	CD40//ARHGAP27//CCL21//TSC1//SYDE1//RASGRF1//PTK2B//DOCK7//PIP5K1A//NDEL1//ARAP1//C-JUN//SEMA4D//THY1//ARAP3//PIN1//ARHGAP1//PIN1//RAP1GDS1
GO:0032331	negative regulation of chondrocyte differentiation	Biological process	6	13	2442	16161	3.05443	0.00778896	0.0431318	2.10852	SOX9//PTHLH//RARG//CTNNB1//WNT9A//GLI2
GO:0060260	regulation of transcription initiation from RNA polymerase II promoter	Biological process	6	13	2442	16161	3.05443	0.00778896	0.0431318	2.10852	HMGB1//ATF7IP//CAND1//HNF1B//HNF1A//SRF
GO:0071621	granulocyte chemotaxis	Biological process	6	13	2442	16161	3.05443	0.00778896	0.0431318	2.10852	CCL5//THBS1//RARRES2//CAMK1D//S100A14//CCL3L1
GO:0072577	endothelial cell apoptotic process	Biological process	6	13	2442	16161	3.05443	0.00778896	0.0431318	2.10852	TEK//RAMP2//KDR//KRIT1//TNFAIP3//CD40
GO:2000351	regulation of endothelial cell apoptotic process	Biological process	6	13	2442	16161	3.05443	0.00778896	0.0431318	2.10852	TEK//RAMP2//KDR//KRIT1//TNFAIP3//CD40
GO:0050680	negative regulation of epithelial cell proliferation	Biological process	20	76	2442	16161	1.74156	0.00782303	0.0432645	2.10662	ENG//THBS1//CAV2//AIMP1//NR2F2//VASH1//KRIT1//NF1//SOX9//TGFB1//TGFBR3//RUNX3//MAGED1//TSC2//WFDC1//LRP6//SFRP2//MAGED2//CDK6//PTCH1
GO:0048754	branching morphogenesis of a tube	Biological process	28	117	2442	16161	1.58378	0.00785155	0.0433661	2.10504	VEGFA//IHH//CTNNB1//CXCL12//PLXND1//SRF//LEF1//NRP1//SFRP2//WNT4//SALL1//TIMELESS//PTCH1//RAD21//FOXA2//LRP6//WNT2//WNT2B//PGR//SIX1//SOX9//MAGED1//AGTR2//SMO//KDR//MMP14//MKS1//GLI2
GO:0008544	epidermis development	Biological process	45	209	2442	16161	1.42491	0.00789493	0.0435494	2.10265	SOX9//RELA//ACVR1B//NSDHL//CDC42//TFAP2A//GLI2//GLI1//FOXI1//RBPJ//ADAM-9//SPRP//POU2F3//TXNIP//JAG1//PIP5K1A//ATP7A//IGFBP5//CTNNB1//SMO//KRT27//COL5A3//JUP//STS//FRAS1//DHCR24//SRF//KEAP1//VDR//CYP27B1//NCOA3//CLINT1//PTHLH//COL17A1//DCT//KRT1//UGCG//SATB1//GAB1//NTF4//KRT34//COL7A1//KRT85//PLOD1//PTCH1
GO:0002460	adaptive immune response based on somatic recombination of immune receptors built from immunoglobulin superfamily domains	Biological process	34	149	2442	16161	1.51013	0.00797245	0.0439204	2.09841	FCER1G//PPP3CB//IL23RA//ABCB9//BCL3//LYST//GNL1//ADAM17//KLHL6//TNFAIP3//ADA//IL1B//BTK//FOXP3//TRAF2//CCR2//IL12RB1//IL27RA//PRR2//CRP//C1QC//C1QA//MYD88//SLA-DMA//FCGR2B//BCL10//TLR6//VEGFA//RAB27A//LEF1//EXOSC3//JAK3//TGFB1//RORC
GO:0046328	regulation of JNK cascade	Biological process	27	112	2442	16161	1.5954	0.00807525	0.0444294	2.09284	PTPLAD1//GAB1//MUL1//MAP4K2//RIPK1//MAP3K2//TLR6//MAGI3//PTK2B//TRAF2//FZD4//DVL3//SFRP5//HIPK3//DUSP10//AMBP//HDAC3//FKTN//MEN1//MYD88//CCL21//CDC42//TRAF4//HIPK2//MAPK9//IGF1R//DIXDC1
GO:0016079	synaptic vesicle exocytosis	Biological process	12	38	2442	16161	2.08987	0.00812517	0.0446466	2.09017	NLGN1//NAPA//SNPH//SYNJ1//RAB3A//CDK5//RIMS1//SYT3//SYT2//SYT1//APBA1//PIP5K1C
GO:0032259	methylation	Biological process	36	160	2442	16161	1.48904	0.00814729	0.0447107	2.08899	EHMT2//BAZ2A//ATRX//ATF7IP//GATAD2A//DMAP1//BHMT//BTG2//BTG1//ICMT//DNMT1//HELLS//DNMT3B//SATB1//SETD7//RAB6A//PRMT5//PRMT8//NSUN2//MEN1//SETDB1//PICK1//SPI1//MPHOSPH8//CAB39L//KDM6A//WDR5//SETD1A//CTCFL//PYGO2//OGT//MYB//KDM1A//MTR//MAT1A//TPMT
GO:0048858	cell projection morphogenesis	Biological process	126	682	2442	16161	1.22267	0.00820878	0.0449904	2.08572	IGF1R//RAB3A//NTNG2//CCKAR//DSCAML1//CNP//CNTN3//SLITRK2//NUMB//DOCK7//CTNNA2//HSPCB//RHOA//NOR-1//ITGA2//COL4A3//MRLC2//ST8SIA4//UNC5B//CDC42//FYN//CD72//RHOB//VAV2//PLXND1//SEMA4D//KIF4A//YWHAB//RANBP9//COL4A2//SPTB//ITGA5//ARHGAP39//RGMA//NEO1//TRPC1//TLN1//PTPN11//TRPM2//AP2S1//PLXNA2//APBB2//DLG3//EPHA8//PLXNC1//AP2A1//GLI2//CNTNAP1//PIP5K1C//SEMA6A//RPS6KA3//CAP2//ARHGEF12//CACNB3//CACNB2//…
GO:0061061	muscle structure development	Biological process	82	421	2442	16161	1.289	0.00823917	0.0450992	2.08412	FHL3//TAGLN//HBEGF//MYL1//CXCL10//MAPK12//AEBP1//JPH1//MEF2D//CHKB//FKTN//UTRN//MYOD1//RHOA//MEOX2//PDLIM3//FOXP3//CDK5//RHOB//NR2F2//MAPK14//SIX1//MBNL1//FOXP1//NF1//SKIL//CAPN2//NOS1//DYRK1B//RAC1//TBX2//LRRK2//CACNA2D2//CACNB2//MAML1//HDAC3//BHLHE41//LEF1//ACTA1//TCAP//EDNRB//BCL9L//SMO//SRF//CTNNB1//JAG1//SOX9//TGFB1//HMGB1//BTG1//GJA1//EPAS1//SDC1//IGFBP5//TSC22D3//VEGFA//SLC23A2//CAV2//RCAN…
GO:0045767	regulation of anti-apoptosis	Biological process	15	52	2442	16161	1.90902	0.00829985	0.0452966	2.08093	STAR//ADM//IGF1R//CTNNB1//BTG2//PRKAA1//PTK2B//SFRP2//JAK3//SMAD7//DUSP1//RIPK1//RASA1//DDX42//MEX3D
GO:0090100	positive regulation of transmembrane receptor protein serine/threonine kinase signaling pathway	Biological process	15	52	2442	16161	1.90902	0.00829985	0.0452966	2.08093	TGFBR1//TGFB1//ENG//BMP7//BMPR2//ACVR1B//BMP6//ADAM17//THBS1//RNF111//MEN1//HIPK2//ACVRL1//CYR61//FKBP8
GO:0043367	CD4-positive, alpha-beta T cell differentiation	Biological process	9	25	2442	16161	2.38246	0.00831763	0.0452966	2.08	FOXP3//ATP7A//LEF1//BCL3//MYB//JAK3//RORC//IL23RA//SATB1
GO:0043647	inositol phosphate metabolic process	Biological process	9	25	2442	16161	2.38246	0.00831763	0.0452966	2.08	PLEK//ITPK1//INPPL1//IP6K1//PTK2B//P2RY1//MTMR7//SYNJ1//SNCA
GO:0045786	negative regulation of cell cycle	Biological process	92	480	2442	16161	1.26844	0.0083965	0.045668	2.0759	RFC5//MCM3//MCM4//XPC//WEE1//RBBP8//POLA1//RAD9A//CDT1//FOXN3//MAPK14//PTPN11//FBXO6//CLOCK//PSMA4//MUC1//ATM//PSMC6//PSMD10//PSMC3//PSMC2//RFWD2//PSMD2//TGFBR1//IFNG//CPR2//THBS1//MAPK12//PLAGL1//PRKAA1//TSC1//PRKAB1//CAB39//CDK7//CALR//TSC2//ERN1//CDC123//CUL2//GAS2L1//MACF1//APBB2//CDK6//MEN1//SART1//DHCR24//SKIL//PLK2//CHFR//CDC20//ANAPC7//CDC23//ANAPC1//CDC16//CCNG1//FOXO4//WDR5//USP47//TP53…
GO:0044419	interspecies interaction between organisms	Biological process	25	102	2442	16161	1.62204	0.00848843	0.0461093	2.07117	PRR2//HCFC1//HIPK2//TGFB1//DERL1//INSR//HYAL2//CXCR4//CCR5//MYD88//SCD//MBL1//VPS28//CCL5//C-JUN//POU2F3//REST//SMARCB1//LEF1//IFNG//THOC2//ICAM-1//SCARB1//TLR1//TLR7
GO:0048285	organelle fission	Biological process	58	283	2442	16161	1.35633	0.00852217	0.0462339	2.06945	INO80//GORASP1//PES1//XPO1//CDC20//MAPRE1//PMF1//DSN1//RANGAP1//CENPM//NUDC//NDEL1//KIF2C//CENPI//CKAP5//RCC2//STAG1//CLASP1//KIF2A//LPIN1//MUL1//ENSA//RAN//CAB39L//CDK11B//RGS14//NCAPG//SMC2//PAPD7//CHMP1A//CDC23//CDC42//PRMT5//PIN1//CDK13//RCC1//PIN1//BORA//ATM//ANAPC7//ANAPC1//CDC16//KIF3B//NEK6//DSCC1//BMP7//CHEK1//TP44//INSR//IL1B//AURKA//PDGFRB//HOXA13//KIF23//MARCH5//RHOA//RHOB//KIF11
GO:0002446	neutrophil mediated immunity	Biological process	7	17	2442	16161	2.72503	0.00858759	0.046412	2.06613	STXBP3//VAMP7//SYK//BCR//ADAM17//ACE//LYST
GO:0007220	Notch receptor processing	Biological process	7	17	2442	16161	2.72503	0.00858759	0.046412	2.06613	PSEN2//PSEN1//DLL4//APH1A//NCSTN//JAG1//DLL1
GO:0031057	negative regulation of histone modification	Biological process	7	17	2442	16161	2.72503	0.00858759	0.046412	2.06613	FOXP3//SNCA//SET//KDM1A//DNMT1//DNMT3B//SPI1
GO:0040029	regulation of gene expression, epigenetic	Biological process	32	139	2442	16161	1.52355	0.00861415	0.0464968	2.06479	BAZ2A//RRP8//EHMT2//ATRX//ATF7IP//GATAD2A//DMAP1//SIRT4//SIRT5//ARID1B//CHEK1//BAZ1B//HELLS//H2AFY//DNMT1//DNMT3B//PRKRA//TARBP2//SMAD1//SMAD2//ZCCHC11//HMGA1//RBM4B//EIF2C4//MOV10//PICK1//SPI1//MPHOSPH8//EPC1//TRIM27//PHF8//CTCFL
GO:0002279	mast cell activation involved in immune response	Biological process	8	21	2442	16161	2.52112	0.00865836	0.0465903	2.06256	YWHAZ//PIK3CG//S100A12//PIK3CD//MS4A2//FCER1G//CRHR1//PLD2
GO:0032862	activation of Rho GTPase activity	Biological process	8	21	2442	16161	2.52112	0.00865836	0.0465903	2.06256	RASGRF1//PTK2B//DOCK7//PIP5K1A//NDEL1//CCL21//TSC1//SYDE1
GO:0034341	response to interferon-gamma	Biological process	24	97	2442	16161	1.63743	0.00867013	0.0465903	2.06197	PARP9//IRF1//ICAM-1//B2M//OAS1//SLA-DMA//SLA-5//IRF2//HSPCB//IFNG//CDC37//PTPN11//PIAS1//TXK//NR1H2//STAR//CCL5//AQP4//IL12RB1//CYP27B1//HMGB1//SNCA//IL23RA//SLC30A8
GO:0003008	system process	Biological process	280	1631	2442	16161	1.13613	0.00867506	0.0465903	2.06173	SV2B//SLC22A2//NOS1//TAS1R3//CHRNB2//CCKAR//SNCA//ADORA2A//CDK5//ADRA1D//CHRNA7//AGTR2//ACE//IFNG//ADM//EPAS1//GLS//PBX3//NLGN1//IKBKB//TCAP//RRM2B//ZFAND5//RAB3A//SOD2//NPR1//ENG//BMPR2//BBS4//MCAM//MYO1E//NOS3//PTPRO//ADRBK1//VCL//MRLC2//CACNG1//SNTB1//VPAC1//TLN1//SLC6A8//UTRN//SYNJ1//EEA1//TPCN2//CNN1//CHRNA3//CASQ2//HCRTR1//KCNJ3//SLC1A1//PLP1//KCNN4//MYO6//KCNJ5//NPY1R//SST//P2RY1//KCNIP1//…
GO:0019226	transmission of nerve impulse	Biological process	141	774	2442	16161	1.20559	0.00880256	0.0472157	2.05539	SV2B//SLC22A2//NOS1//SNCA//ADORA2A//CDK5//SYNJ1//EEA1//NLGN1//HCRTR1//KCNJ3//SLC1A1//PLP1//KCNN4//MYO6//KCNJ5//NPY1R//SST//P2RY1//KCNIP1//KCNAB1//CBLN3//KCNG1//GABBR1//KCNJ9//KCNQ5//VPAC1//ADCY5//NCALD//CLSTN2//ACTN2//PLCB2//PICK1//CHRNA7//GABBR2//CNP//ARHGEF9//LRP6//DLG3//GABRG2//KIF5A//AP2A1//NEFL//KCNJ14//RPS6KA3//ADCY6//KCNAB3//CACNB3//PLCB3//CACNA1A//EXOC4//P2RY11//AP2B1//KCNK13//AP2M1//DLGA…
GO:0046488	phosphatidylinositol metabolic process	Biological process	28	118	2442	16161	1.57036	0.0088468	0.0472335	2.05321	NCBP2//PI4K2A//CDIPT//PIGV//PIGS//PIK3CG//PIK3C3//ATM//PIK3R3//PIK3CD//PIK3R1//INPPL1//INPP5B//INPP5A//PIK3C2B//IP6K1//PIP5K1C//OCRL//SYNJ1//MTMR3//MTMR7//MTM1//PDGFRB//PLEK//PIP4K2A//PIKFYVE//PITPNM3//PIP5K1A
GO:0043009	chordate embryonic development	Biological process	77	393	2442	16161	1.29664	0.00884728	0.0472335	2.05319	TGFBR1//VEGFA//ATP7A//IHH//CTNNB1//SLC34A2//SRSF1//ZFAND5//KDM1A//KEAP1//RARRES2//EGFL8//ACVR1B//TAB1//ZMIZ1//MYO1E//SMAD2//PYGO2//AMOT//APBA1//FOXA2//KIDINS220//SMO//GJA1//GLI2//NMT1//MBNL1//RRN3//POFUT1//ATM//TBX18//LEF1//MEOX2//DLL1//CAPN2//PSMC3//XAB2//NASP//NLE1//HOPX//SRF//ADA//NDEL1//SBDS//BRD4//SMARCB1//RBBP8//BCL10//TSC1//RGMA//TSC2//DEAF1//IFT122//BBS4//APAF1//LRP6//PTCH1//GATA2//ADM//E…
GO:0033673	negative regulation of kinase activity	Biological process	34	150	2442	16161	1.50007	0.00885006	0.0472335	2.05305	PPP2R1A//RGS4//IL17RD//DUSP10//RGS3//SPRED2//DUSP1//ADORA2A//SFN//GADD45G//THY1//TSC2//SH3BP5//TARBP2//TRIB3//WWTR1//FOXA2//BMP7//STK38//INPPL1//SMPD1//RGS14//PTPRJ//NF1//SFRP5//HIPK3//CDK5RAP1//NR2F2//MEN1//IGF1R//PKIA//LRP6//ABL1//CSK
GO:0045765	regulation of angiogenesis	Biological process	34	150	2442	16161	1.50007	0.00885006	0.0472335	2.05305	TEK//COL4A3//CCR2//THBS1//FOXO4//COL4A2//NPR1//AMOT//VASH1//GTF2I//KRIT1//NF1//CHI3L1//GATA2//RAMP2//KDR//NOS3//BTG1//RHOB//HIPK1//CHRNA7//SFRP2//ADM2//AGGF1//HIPK2//TNFAIP3//VEGFA//CTNNB1//KRT1//EFNA1//PLXND1//EGLN1//TSPAN12//GPR124
GO:0017148	negative regulation of translation	Biological process	17	62	2442	16161	1.8146	0.00888511	0.0473614	2.05134	RBM4B//EIF2C4//FMR1//EIF4EBP3//EIF4EBP1//PTGFRN//IGFBP5//EIF4A3//PRKAA1//TSC1//SAMD4A//RNF139//RFC4//CALR//CAPRIN1//SAMD4B//IGF2BP1
GO:0030307	positive regulation of cell growth	Biological process	22	87	2442	16161	1.6735	0.00895869	0.0476942	2.04776	NDEL1//MAP1B//SEMA4D//CXCL12//TGFBR1//RHOA//IGFBP1//ADAM17//HBEGF//ACSL4//RHOB//EXTL3//SUPV3L1//PSMD10//PTK2B//LEF1//CD38//SFRP2//INO80//USP47//RPS6KA3//SGK1
GO:0035264	multicellular organism growth	Biological process	21	82	2442	16161	1.69484	0.00905271	0.0481347	2.04322	NPY1R//APP//NPPC//ATRN//PTPN11//HDAC3//CACNA2D2//SOCS2//LGMN//PTCH1//GH1//GHRHR//GHRH//BBS4//IHH//RARG//CDC42//APBA1//SMO//FKBP8
GO:0045168	cell-cell signaling involved in cell fate commitment	Biological process	11	34	2442	16161	2.1411	0.00909974	0.0483247	2.04097	FGFR4//SIX1//JUP//CTNNB1//SALL1//TFAP2A//HIPK1//WNT2//WNT2B//SOX9//WNT4
GO:0001763	morphogenesis of a branching structure	Biological process	33	145	2442	16161	1.50615	0.00921561	0.0488188	2.03548	VEGFA//IHH//CTNNB1//CXCL12//PLXND1//SRF//LEF1//NRP1//SFRP2//WNT4//SALL1//TIMELESS//PTCH1//KDR//MMP14//MKS1//GLI2//EPHA7//RAD21//FOXA2//FEM1B//HOXA13//LRP6//WNT2//WNT2B//SOX9//HOXD13//PGR//SIX1//MAGED1//AGTR2//SMO//LRRK2
GO:0031668	cellular response to extracellular stimulus	Biological process	33	145	2442	16161	1.50615	0.00921561	0.0488188	2.03548	PIK3C3//ULK1//ATG12//ATG4C//MAP1LC3B//WIPI2//ATG13//USF1//FOXA2//NCOA1//FADS1//BMPR2//GAS2L1//WIPI1//TXN2//PRKAA1//RRP8//NUAK2//SIPA1//CHMP1A//SRF//C-JUN//VDR//CYP27B1//SOX9//RARG//OGT//ABCA1//PTK7//PTK2B//WNT9A//FZD4//FSCN1
GO:0006836	neurotransmitter transport	Biological process	35	156	2442	16161	1.48479	0.00939973	0.0497325	2.02688	SV2B//SNCA//NLGN1//GAD2//SLC22A2//GLS//RAB14//SLC6A12//AP2S1//AP3M2//NAPA//CHRNA3//ADORA2A//CDK5//RIMS1//SYT3//SYT2//SYT1//APBA1//PIP5K1C//SNPH//SYNJ1//NF1//RAB3A//SNCG//KCNC3//ACTN1//SYT12//GFAP//PARK7//CLN8//SLC6A14//SLC6A19//SLC6A8//TRAK2
GO:0006650	glycerophospholipid metabolic process	Biological process	37	167	2442	16161	1.46625	0.00950787	0.0501948	2.02192	NCBP2//CHKB//ABHD5//AGPAT1//APOA1//PCYT1A//PI4K2A//CDIPT//SCARB1//PIGV//PIGS//PIK3CG//PIK3C3//ATM//PIK3R3//PIK3CD//PNPLA6//SMPD4//PDGFRB//PLEK//PIP4K2A//PIKFYVE//PITPNM3//PIP5K1A//PIK3R1//INPPL1//INPP5B//INPP5A//PIK3C2B//IP6K1//PIP5K1C//OCRL//SYNJ1//MTMR3//MTMR7//MTM1//LPCAT1
GO:0002687	positive regulation of leukocyte migration	Biological process	14	48	2442	16161	1.93023	0.00954582	0.0501948	2.02019	ICAM-1//CCL5//THBS1//RARRES2//ADAM17//CCR2//VEGFA//S100A14//CCL21//CAMK1D//CXCL12//CCL3L1//PTK2B//PECAM1
GO:0032313	regulation of Rab GTPase activity	Biological process	14	48	2442	16161	1.93023	0.00954582	0.0501948	2.02019	TBC1D15//TSC2//TBC1D10B//SGSM1//RABGAP1//TBC1D10A//TBC1D2B//TBC1D10C//TBC1D22B//TBC1D8B//EVI5L//TBC1D9B//TBC1D4//TBC1D14
GO:0032483	regulation of Rab protein signal transduction	Biological process	14	48	2442	16161	1.93023	0.00954582	0.0501948	2.02019	SGSM1//RABGAP1//TBC1D10A//TBC1D2B//TBC1D10C//TBC1D22B//TBC1D8B//EVI5L//TBC1D9B//TBC1D4//TBC1D14//TBC1D15//TSC2//TBC1D10B
GO:0046849	bone remodeling	Biological process	14	48	2442	16161	1.93023	0.00954582	0.0501948	2.02019	TGFB1//NF1//IHH//IL7//CTNNB1//PTK2B//NOX4//RAC1//VEGFA//CSK//CD38//TNFAIP3//SYK//LRP6
GO:0006732	coenzyme metabolic process	Biological process	44	206	2442	16161	1.41354	0.00985552	0.0517596	2.00632	ACSS2//ACO2//SUCLG2//DLST//SDHD//IDH3A//OGDHL//ACOT4//MAT1A//HNF4A//ACADSB//ACOT8//QDPR//PCBD1//ME1//COQ6//FLAD1//MOCS3//MOCS1//MOCS2//SNCA//RPIA//PPCDC//TET1//ALDH1L2//PDK3//PDK4//PDHA1//PDK2//HMGCR//VNN3//PMVK//ACSL4//ELOVL3//ACSL5//ELOVL1//HSD17B12//ACSL6//TPMT//MTHFR//SLC25A32//SLC19A1//SLC46A1//FMO1
GO:0080135	regulation of cellular response to stress	Biological process	49	234	2442	16161	1.38581	0.00987335	0.0517897	2.00554	UBE2V1//PTPLAD1//GAB1//MUL1//MAP4K2//RIPK1//MAP3K2//CHEK1//TERF2IP//MAP2K2//FOXO1//IGBP1//FOXM1//MID1//TLR6//MAGI3//PTK2B//TRAF2//FZD4//DVL3//SFRP5//HIPK3//DUSP10//ATM//EEF1E1//KDM1A//PSMD10//EYA3//MAPK9//IGF1R//DIXDC1//AMBP//HDAC3//FKTN//MEN1//MYD88//CCL21//CDC42//TRAF4//HIPK2//STK24//NDEL1//FEM1B//BMP7//NEK6//NUAK1//CDK6//HMGA1//ABL1
GO:0006664	glycolipid metabolic process	Biological process	15	53	2442	16161	1.873	0.00999585	0.0522399	2.00018	CLN6//ST8SIA4//UGCG//GALC//HEXB//STS//SMPD4//PSAP//GAL3ST1//ASAH2//SMPD1//HEXA//B3GNT5//PRKAA1//ST6GALNAC2
GO:0030705	cytoskeleton-dependent intracellular transport	Biological process	15	53	2442	16161	1.873	0.00999585	0.0522399	2.00018	APP//APBA1//CNTNAP1//KIF4A//NEFL//KIF3B//DYNLRB1//NDEL1//DYNC1LI2//KIF5B//MAP1S//MAP1B//KIFAP3//KIF3A//RAB6A
GO:0032635	interleukin-6 production	Biological process	15	53	2442	16161	1.873	0.00999585	0.0522399	2.00018	IL10//FOXP3//CSK//BPI//CHRNA7//TNFAIP3//MYD88//IL1B//FCER1G//CCR5//TLR7//BCL10//TLR1//TLR6//F2R
GO:0006641	triglyceride metabolic process	Biological process	23	93	2442	16161	1.63669	0.0100943	0.0524409	1.99592	LPIN1//FITM2//SCARB1//NR1H2//ACSL6//ABHD5//APOA5//GPAT//ACSL4//AGPAT1//ELOVL3//ACSL5//ELOVL1//HSD17B12//MOGAT2//AGPAT9//LIPE//PRKACA//CPS1//MGLL//CPT1A//INSIG1//PTPN11
GO:0050920	regulation of chemotaxis	Biological process	23	93	2442	16161	1.63669	0.0100943	0.0524409	1.99592	PTK2B//CCL5//THBS1//RARRES2//ADAM17//CCR2//CXCL12//SEMA3F//NRP1//TGFB1//PDGFRB//KDR//CDH13//ANGPT2//VEGFA//HMGB1//CAMK1D//S100A14//CCL21//PTPRO//CCL3L1//CXCR4//GPR124
GO:0031102	neuron projection regeneration	Biological process	10	30	2442	16161	2.20598	0.0100956	0.0524409	1.99587	CHST3//MAP1B//NEFL//C-JUN//STK24//NDEL1//GFAP//ADM//ULK1//SMO
GO:0042312	regulation of vasodilation	Biological process	10	30	2442	16161	2.20598	0.0100956	0.0524409	1.99587	ADM//KDR//NOS3//NPPC//AGTR2//CPS1//NOS1//P2RY1//ACE//NPR1
GO:0090398	cellular senescence	Biological process	10	30	2442	16161	2.20598	0.0100956	0.0524409	1.99587	MAPK14//HMGA1//NEK6//NUAK1//CDK6//ID2//SRF//CALR//TERF2//ULK3
GO:0000096	sulfur amino acid metabolic process	Biological process	12	39	2442	16161	2.03629	0.0101567	0.0525544	1.99325	GCLC//MTHFR//MTRR//MTR//BHMT//GGT1//ENOPH1//ADI1//CPS1//NOX4//MAT1A//CNDP2
GO:0046113	nucleobase catabolic process	Biological process	5	10	2442	16161	3.30897	0.0101667	0.0525544	1.99282	DPYD//UOX//CRMP1//DPYS//XDH
GO:0046856	phosphatidylinositol dephosphorylation	Biological process	5	10	2442	16161	3.30897	0.0101667	0.0525544	1.99282	MTMR3//INPP5B//MTMR7//MTM1//SYNJ1
GO:0060292	long term synaptic depression	Biological process	5	10	2442	16161	3.30897	0.0101667	0.0525544	1.99282	PLK2//SRF//MGLL//CD38//SLC24A2
GO:0030217	T cell differentiation	Biological process	27	114	2442	16161	1.56741	0.0102744	0.0530474	1.98824	TXK//IL12RB1//IL7//FOXP3//ADAM17//CTNNB1//WNT4//CDK6//RORC//IHH//GLI2//ADA//ATP7A//SATB1//IL23RA//CD3D//SLA-DMA//SRF//LEF1//BCL3//SART1//MYB//JAK3//PPP3CB//CD4//IL7R//PIK3CD
GO:0035637	multicellular organismal signaling	Biological process	141	778	2442	16161	1.19939	0.0104686	0.0539845	1.98011	SV2B//SLC22A2//NOS1//SNCA//ADORA2A//CDK5//SYNJ1//EEA1//NLGN1//HCRTR1//KCNJ3//SLC1A1//PLP1//KCNN4//MYO6//KCNJ5//NPY1R//SST//P2RY1//KCNIP1//KCNAB1//CBLN3//KCNG1//GABBR1//KCNJ9//KCNQ5//VPAC1//ADCY5//NCALD//CLSTN2//ACTN2//PLCB2//PICK1//CHRNA7//GABBR2//CNP//ARHGEF9//LRP6//DLG3//GABRG2//KIF5A//AP2A1//NEFL//KCNJ14//RPS6KA3//ADCY6//KCNAB3//CACNB3//PLCB3//CACNA1A//EXOC4//P2RY11//AP2B1//KCNK13//AP2M1//DLGA…
GO:0070507	regulation of microtubule cytoskeleton organization	Biological process	20	78	2442	16161	1.69691	0.0105458	0.0543173	1.97692	MAP2//GAS2L1//KATNB1//MAP1B//MID1//CLASP1//XPO1//CTNNB1//CEP250//SNCA//MAPRE1//TBCD//SGK1//SBDS//PLK2//CEP76//CHEK1//AURKA//CDC42//BORA
GO:0010594	regulation of endothelial cell migration	Biological process	18	68	2442	16161	1.75181	0.0105895	0.054454	1.97513	TEK//SCARB1//KDR//BMPR2//NRP1//ACVRL1//NR2F2//KRIT1//EFNA1//NF1//TGFB1//THBS1//AMOT//ANGPT2//AGTR2//DLL4//VASH1//VEGFA
GO:0022607	cellular component assembly	Biological process	262	1525	2442	16161	1.13698	0.0105978	0.054454	1.97478	RPS15//RPS17//PIK3C3//ULK1//ATG12//ATG4C//MAP1LC3B//WIPI2//ATG13//SRSF10//SMN1//SCAF11//USP39//NCBP2//PRMT5//SART1//SRSF1//PRR2//EIF3D//JUP//CALR//SOX9//H3F3A//ASF1B//H2AFY//SET//CDC42//NEDD9//EPB49//FSCN1//CHAF1B//SRSF6//MBNL1//PPP2R1A//OCLN//CD40//SLA-DMA//SLC7A7//CASK//RANBP9//KCNQ5//IKBKAP//RIMS1//KIFAP3//HMGA1//SLC9A3R2//SLC9A3R1//SHANK1//SNAP23//APBA1//MAGI1//PPIH//CLGN//DLG4//APCS//HSPA4//…
GO:0030323	respiratory tube development	Biological process	32	141	2442	16161	1.50194	0.0106542	0.0546778	1.97248	TGFBR1//CHI3L1//RBP4//MMP14//HMGB1//EPAS1//RAB3A//TAB1//SMAD2//GLI2//GLI1//TIMELESS//EIF4EBP1//HOPX//GH1//VEGFA//ATP7A//KDR//FOXP3//BMPR2//ADA//RAD21//FOXA2//CTNNB1//NUMB//WNT2//WNT2B//FOXP1//AIMP2//FGFR4//HECA//TRAF4
GO:0000280	nuclear division	Biological process	55	269	2442	16161	1.35311	0.0106924	0.0547426	1.97092	INO80//GORASP1//PES1//XPO1//CDC20//MAPRE1//PMF1//DSN1//RANGAP1//CENPM//NUDC//NDEL1//KIF2C//CENPI//CKAP5//RCC2//STAG1//CLASP1//KIF2A//ENSA//RAN//CAB39L//CDK11B//RGS14//NCAPG//SMC2//PAPD7//CHMP1A//CDC23//CDC42//PRMT5//PIN1//CDK13//RCC1//PIN1//BORA//ATM//ANAPC7//ANAPC1//CDC16//KIF3B//NEK6//DSCC1//BMP7//CHEK1//TP44//INSR//IL1B//AURKA//PDGFRB//HOXA13//KIF23//RHOA//RHOB//KIF11
GO:0007067	mitosis	Biological process	55	269	2442	16161	1.35311	0.0106924	0.0547426	1.97092	INO80//GORASP1//PES1//XPO1//CDC20//MAPRE1//PMF1//DSN1//RANGAP1//CENPM//NUDC//NDEL1//KIF2C//CENPI//CKAP5//RCC2//STAG1//CLASP1//KIF2A//NCAPG//SMC2//PAPD7//CHMP1A//CDC23//CDC42//PRMT5//PIN1//CDK13//RCC1//PIN1//BORA//ATM//ANAPC7//ANAPC1//CDC16//KIF3B//NEK6//DSCC1//BMP7//CHEK1//TP44//INSR//IL1B//AURKA//PDGFRB//HOXA13//KIF23//RHOA//RHOB//KIF11//ENSA//RAN//CAB39L//CDK11B//RGS14
GO:0007519	skeletal muscle tissue development	Biological process	36	163	2442	16161	1.46163	0.0109484	0.0559192	1.96065	CAPN2//NOS1//DYRK1B//RAC1//LRRK2//CACNA2D2//CACNB2//MAML1//HDAC3//BHLHE41//BCL9L//SOX9//TGFB1//HMGB1//BTG1//IGFBP5//TSC22D3//SLC23A2//CAV2//ACTA1//RCAN1//APP//RHOA//MEOX2//MYOD1//PDLIM3//FOXP3//CDK5//RHOB//NR2F2//MAPK14//SIX1//MBNL1//FOXP1//NF1//SKIL
GO:0051260	protein homooligomerization	Biological process	36	163	2442	16161	1.46163	0.0109484	0.0559192	1.96065	BID//ACADL//FBP1//HPRT1//APOA1BP//SOD2//IDE//PCBD1//DPYS//ACTN2//TRPM8//CDA//ALOX5AP//TRAF2//SCARA5//SKIL//PRF1//CPT1A//PRNP//BCL10//ITPR3//IVD//TYSND1//TSC2//ATL3//APAF1//SYT1//SMARCAD1//NLGN1//PEX14//LNX1//SCUBE1//NACC1//LGI4//TNFAIP1//EHD4
GO:0007049	cell cycle	Biological process	221	1271	2442	16161	1.15072	0.0110594	0.0564187	1.95627	RPS13//KIF23//INO80//RFC5//MCM3//MCM4//XPC//WEE1//RBBP8//POLA1//RAD9A//CDT1//FOXN3//MAPK14//PTPN11//FBXO6//CLOCK//CCNG1//CDC37//CCNC//BCCIP//CCNK//CDK7//CPR2//FOXO4//CDK4//CDC123//CDC23//CDK6//PLK3//PLK2//CCND3//RPS6KB1//ID4//ACVR1B//PPP6C//CUL2//PHF8//RCC1//EIF4EBP1//BACH1//PSMA4//FZR1//PSMC6//PSMD10//PSMC3//PSMC2//PSMD2//APP//PPP2R1A//ENSA//PRKACA//MAPRE1//CEP250//TUBGCP3//ACTR1A//ODF2//CDC25B/…
GO:0061138	morphogenesis of a branching epithelium	Biological process	28	120	2442	16161	1.54419	0.0111479	0.0568022	1.95281	VEGFA//IHH//CTNNB1//CXCL12//PLXND1//SRF//LEF1//NRP1//SFRP2//WNT4//SALL1//TIMELESS//PTCH1//RAD21//FOXA2//FEM1B//HOXA13//LRP6//WNT2//WNT2B//GLI2//SOX9//HOXD13//PGR//SIX1//MAGED1//AGTR2//SMO
GO:0006275	regulation of DNA replication	Biological process	24	99	2442	16161	1.60435	0.0112189	0.0570962	1.95005	TGFB1//HMGB1//WAPAL//INPPL1//INO80//CDT1//POT1//TERF2//MRE11A//INSR//C-JUN//EPO//IGF1R//CDC42//SHC1//CALR//GLI2//GLI1//RAC1//TNFAIP1//PPP2R1A//ACVRL1//DSCC1//CCDC88A
GO:0000018	regulation of DNA recombination	Biological process	11	35	2442	16161	2.07992	0.011497	0.0583994	1.93942	MRE11A//CHEK1//TERF2IP//MSH3//POT1//FOXP3//TGFB1//IL27RA//KPNA1//IL7R//SMARCAD1
GO:0008203	cholesterol metabolic process	Biological process	23	94	2442	16161	1.61928	0.0115023	0.0583994	1.93922	INSIG1//HMGCR//PMVK//NSDHL//NPC1L1//HMGCS1//DHCR24//TRERF1//SEC14L2//PRKAA1//ACADL//ARV1//LDLRAP1//LEPR//PPARD//HSD17B4//LIPE//APOA1//ABCA1//CLN6//STARD3//CLN8//SOAT1
GO:0019432	triglyceride biosynthetic process	Biological process	14	49	2442	16161	1.89084	0.0115491	0.0585676	1.93745	FITM2//SCARB1//NR1H2//ACSL6//GPAT//ACSL4//AGPAT1//ELOVL3//ACSL5//LPIN1//ELOVL1//HSD17B12//MOGAT2//AGPAT9
GO:0006469	negative regulation of protein kinase activity	Biological process	32	142	2442	16161	1.49137	0.0118134	0.0598067	1.92762	PPP2R1A//RGS4//IL17RD//DUSP10//RGS3//SPRED2//DUSP1//BMP7//STK38//INPPL1//TSC2//SMPD1//RGS14//PTPRJ//NF1//SFRP5//HIPK3//CDK5RAP1//NR2F2//MEN1//IGF1R//PKIA//LRP6//ABL1//ADORA2A//SFN//GADD45G//THY1//SH3BP5//TARBP2//TRIB3//WWTR1
GO:0060512	prostate gland morphogenesis	Biological process	8	22	2442	16161	2.40652	0.0118354	0.0598067	1.92682	FEM1B//HOXA13//GLI2//SOX9//HOXD13//RARG//IGF1R//SERPINB5
GO:2001236	regulation of extrinsic apoptotic signaling pathway	Biological process	8	22	2442	16161	2.40652	0.0118354	0.0598067	1.92682	PARK7//RIPK1//SIAH2//TNFSF10//FADD//TRAF2//UNC5B//FYN
GO:0006555	methionine metabolic process	Biological process	6	14	2442	16161	2.83626	0.0119096	0.0599689	1.9241	MTR//BHMT//ENOPH1//ADI1//MTHFR//MTRR
GO:0010893	positive regulation of steroid biosynthetic process	Biological process	6	14	2442	16161	2.83626	0.0119096	0.0599689	1.9241	BMP6//WNT4//PRKAA1//IFNG//GH1//IGF1R
GO:0090136	epithelial cell-cell adhesion	Biological process	6	14	2442	16161	2.83626	0.0119096	0.0599689	1.9241	JUP//VCL//IHH//CDC42//SRF//KIFC3
GO:0031532	actin cytoskeleton reorganization	Biological process	15	54	2442	16161	1.83832	0.0119534	0.0599775	1.92251	ARAP1//PTK2B//ABL1//TEK//CDK5//HMGB1//CDC42BPA//PTK7//CDC42BPB//SIPA1L1//LPIN1//CCKAR//ANTXR1//PLEK//PIP5K1A
GO:0034968	histone lysine methylation	Biological process	15	54	2442	16161	1.83832	0.0119534	0.0599775	1.92251	EHMT2//CAB39L//KDM6A//WDR5//SETD1A//CTCFL//PYGO2//DNMT1//OGT//MYB//DNMT3B//KDM1A//SETDB1//MEN1//SETD7
GO:0040014	regulation of multicellular organism growth	Biological process	15	54	2442	16161	1.83832	0.0119534	0.0599775	1.92251	CCKAR//SOCS2//LGMN//PTCH1//GH1//GHRHR//GHRH//BBS4//NPY1R//APP//NPPC//ATRN//PTPN11//HDAC3//CACNA2D2
GO:0035967	cellular response to topologically incorrect protein	Biological process	20	79	2442	16161	1.67543	0.0121663	0.0608849	1.91484	IGFBP1//EXTL3//SHC1//TLN1//DDIT3//WIPI1//ERN1//SEC31A//SRPR//SYVN1//KDELR3//FKBP14//YIF1B//MBTPS1//HYOU1//PREB//TATDN2//ZBTB17//DERL1//RNF5
GO:0030183	B cell differentiation	Biological process	16	59	2442	16161	1.79469	0.0122052	0.0608849	1.91345	ADA//PTK2B//BCL3//LRRC8A//FOXP1//ATM//ID2//BTK//ADAM17//TPD52//KLF6//CD79A//POLM//RBPJ//JAK3//ITGA4
GO:0032387	negative regulation of intracellular transport	Biological process	16	59	2442	16161	1.79469	0.0122052	0.0608849	1.91345	KEAP1//MXI1//NFKBIA//PSMD10//FAF1//G3BP2//HNF4A//PDE2A//SFRP5//WWTR1//PKIA//BMP7//NF1//CDK5//RANGAP1//MAP1B
GO:0022402	cell cycle process	Biological process	184	1045	2442	16161	1.16526	0.0122065	0.0608849	1.91341	RPS13//KIF23//INO80//RFC5//MCM3//MCM4//XPC//WEE1//RBBP8//POLA1//RAD9A//CDT1//FOXN3//MAPK14//PTPN11//FBXO6//CLOCK//CPR2//FOXO4//CDK4//CDK7//CDC123//CDC23//CDK6//PLK3//PLK2//CCND3//RPS6KB1//ID4//ACVR1B//PPP6C//CUL2//PHF8//RCC1//EIF4EBP1//BACH1//PSMA4//FZR1//PSMC6//PSMD10//PSMC3//PSMC2//PSMD2//APP//PPP2R1A//ENSA//PRKACA//MAPRE1//CEP250//TUBGCP3//ACTR1A//ODF2//CDC25B//FOXM1//CHEK1//HAUS2//TSGA14//CKA…
GO:0043300	regulation of leukocyte degranulation	Biological process	7	18	2442	16161	2.57364	0.0122482	0.0608849	1.91193	MS4A2//FCER1G//CRHR1//PLD2//CCR2//SYK//BCR
GO:0045124	regulation of bone resorption	Biological process	7	18	2442	16161	2.57364	0.0122482	0.0608849	1.91193	VEGFA//CSK//CD38//TNFAIP3//SYK//LRP6//NF1
GO:0050691	regulation of defense response to virus by host	Biological process	7	18	2442	16161	2.57364	0.0122482	0.0608849	1.91193	DDX58//IL23RA//MAVS//TMEM173//IL12RB1//TARBP2//TNFAIP3
GO:0070527	platelet aggregation	Biological process	7	18	2442	16161	2.57364	0.0122482	0.0608849	1.91193	SYK//PN-1//PRKG1//PIK3CG//TYRO3//PLEK//STXBP3
GO:0002819	regulation of adaptive immune response	Biological process	17	64	2442	16161	1.75789	0.0123313	0.0612268	1.90899	FCER1G//PPP3CB//IL23RA//ABCB9//TNFAIP3//ADA//IL1B//BTK//FOXP3//TRAF2//CCR2//IL12RB1//IL27RA//PRR2//JAK3//TGFB1//DUSP10
GO:0016053	organic acid biosynthetic process	Biological process	49	237	2442	16161	1.36827	0.0124991	0.0619161	1.90312	PTGES//PTGIS//UGP2//GLS//SARDH//MAT1A//ALDH18A1//ALDH4A1//GATM//SCD//SCD5//ABHD5//AGPAT1//STAR//HSD17B4//ACOT8//HSD3B7//GGT1//GSS//CNDP2//GCLC//NAGS//MTR//BHMT//FAR1//CPS1//ELOVL3//ELOVL1//ALOX5AP//ALOX5//PTGS1//ACSS2//ENOPH1//ADI1//MAPK9//TAT//CCBL1//PLP1//PKM//ACADL//INSIG1//TRIB3//HNF4A//NR1H2//APOA5//CKM//FADS1//PLOD1//FGFR4
GO:0046394	carboxylic acid biosynthetic process	Biological process	49	237	2442	16161	1.36827	0.0124991	0.0619161	1.90312	PTGES//PTGIS//UGP2//GLS//SARDH//MAT1A//ALDH18A1//ALDH4A1//GATM//SCD//SCD5//ABHD5//AGPAT1//STAR//HSD17B4//ACOT8//HSD3B7//GGT1//GSS//CNDP2//GCLC//NAGS//MTR//BHMT//FAR1//CPS1//ELOVL3//ELOVL1//ALOX5AP//ALOX5//PTGS1//ACSS2//ENOPH1//ADI1//MAPK9//TAT//CCBL1//PLP1//PKM//ACADL//INSIG1//TRIB3//HNF4A//NR1H2//APOA5//CKM//FADS1//PLOD1//FGFR4
GO:0002286	T cell activation involved in immune response	Biological process	12	40	2442	16161	1.98538	0.0125599	0.0620018	1.90101	ICAM-1//ITGAL//IL12RB1//ATP7A//RAB27A//IL23RA//LEF1//BCL3//MYB//JAK3//RORC//LCP1
GO:0046889	positive regulation of lipid biosynthetic process	Biological process	12	40	2442	16161	1.98538	0.0125599	0.0620018	1.90101	SCARB1//NR1H2//ACSL6//MAPK9//BMP6//WNT4//PRKAA1//HNF4A//APOA5//IFNG//GH1//IGF1R
GO:0060993	kidney morphogenesis	Biological process	12	40	2442	16161	1.98538	0.0125599	0.0620018	1.90101	CTNNB1//SALL1//IFNG//LRRK2//HNF1B//HNF1A//AGTR2//AHI1//WNT4//SOX9//SIX1//SMO
GO:0006638	neutral lipid metabolic process	Biological process	24	100	2442	16161	1.5883	0.0127025	0.0625615	1.89611	CPT1A//INSIG1//ACSL4//PTPN11//LPIN1//MOGAT2//FITM2//SCARB1//NR1H2//ACSL6//ABHD5//APOA5//GPAT//AGPAT1//ELOVL3//ACSL5//ELOVL1//HSD17B12//AGPAT9//LIPE//PRKACA//CPS1//MGLL//SNCA
GO:0022898	regulation of transmembrane transporter activity	Biological process	24	100	2442	16161	1.5883	0.0127025	0.0625615	1.89611	STIM2//STIM1//EPO//SLC9A3R1//CACNA2D1//ADORA2A//CACNG1//CACNA2D2//SESTD1//TPCN2//CACNB3//CACNB2//CACNA1A//RHOA//GNAI2//RHOB//CXCL12//CCKAR//JPH4//JPH1//RIPK1//PARK7//NLGN1//SHANK1
GO:0006479	protein methylation	Biological process	23	95	2442	16161	1.60224	0.0130638	0.0640454	1.88393	ICMT//SATB1//SETD7//EHMT2//RAB6A//PRMT5//PRMT8//MEN1//SETDB1//CAB39L//KDM6A//WDR5//SETD1A//CTCFL//PYGO2//DNMT1//OGT//MYB//DNMT3B//KDM1A//BHMT//BTG2//BTG1
GO:0007259	JAK-STAT cascade	Biological process	23	95	2442	16161	1.60224	0.0130638	0.0640454	1.88393	F2R//JAK3//CCL5//GH1//IL23RA//IFNG//TNFRSF1A//CD40//IL22//PPP2R1A//EPO//HNF4A//FLT3//DAB1//SOCS2//ADIPOR1//ADAM17//IL15RA//STAMBP//PIAS1
GO:0008213	protein alkylation	Biological process	23	95	2442	16161	1.60224	0.0130638	0.0640454	1.88393	BHMT//BTG2//BTG1//ICMT//SATB1//SETD7//EHMT2//RAB6A//PRMT5//PRMT8//MEN1//SETDB1//CAB39L//KDM6A//WDR5//SETD1A//CTCFL//PYGO2//DNMT1//OGT//MYB//DNMT3B//KDM1A
GO:0046890	regulation of lipid biosynthetic process	Biological process	23	95	2442	16161	1.60224	0.0130638	0.0640454	1.88393	STAR//FITM2//SCARB1//NR1H2//ACSL6//INSIG1//MAPK9//DKK3//REST//BMP6//WNT4//SEC14L2//PRKAA1//ACADL//TRIB3//HNF4A//APOA5//IFNG//FGFR4//GH1//IGF1R//LPCAT1//MLXIP
GO:0065003	macromolecular complex assembly	Biological process	171	967	2442	16161	1.17029	0.0131431	0.0643608	1.8813	RPS15//RPS17//SRSF10//SMN1//SCAF11//USP39//NCBP2//PRMT5//SART1//SRSF1//EIF3D//CALR//SOX9//H3F3A//ASF1B//H2AFY//SET//CHAF1B//SRSF6//MBNL1//PPP2R1A//OCLN//CD40//SLA-DMA//SLC7A7//CASK//RANBP9//KCNQ5//IKBKAP//RIMS1//KIFAP3//HMGA1//SLC9A3R2//SLC9A3R1//SHANK1//SNAP23//APBA1//MAGI1//PPIH//CLGN//DLG4//APCS//HSPA4//SRP54//CHRNA3//CD3E//PTK2B//FMOD//SMAD1//TGFB1//SMAD2//ZFYVE9//NAPA//SYNJ1//HMGB1//TCAP//TA…
GO:0007005	mitochondrion organization	Biological process	38	176	2442	16161	1.42887	0.0131714	0.0644252	1.88037	AKT3//LPIN1//MUL1//SUPV3L1//MAPK9//C-JUN//ATP7A//SFN//SOD2//RRM2B//RNASEH1//YWHAZ//TOMM20//TRNT1//TOMM34//TIMM23//TIMM44//PDE2A//SNCA//CLN8//CHCHD3//PRR2//NDUFS5//BNIP3L//HSPA4//MTM1//LRRK2//SYNJ2BP//POLDIP2//MARCH5//BID//MLLT11//PSMD10//NOS3//PARK7//EPAS1//CAV2//RAB3A
GO:0042108	positive regulation of cytokine biosynthetic process	Biological process	13	45	2442	16161	1.91185	0.0133332	0.0651423	1.87506	TLR1//CCR2//THBS1//TLR9//TLR7//MYD88//BCL3//RELA//TP44//IL1B//TLR6//BCL10//IFNG
GO:0050795	regulation of behavior	Biological process	29	127	2442	16161	1.51118	0.0133701	0.0652478	1.87387	PTK2B//CCL5//THBS1//RARRES2//ADAM17//CCR2//CHRNB2//ADA//GHRH//NR2C2//CXCL12//SEMA3F//NRP1//CXCR4//GPR124//TGFB1//PDGFRB//KDR//CDH13//ANGPT2//VEGFA//HMGB1//CAMK1D//S100A14//CCL21//PTPRO//CCL3L1//DLG4//AHI1
GO:0042594	response to starvation	Biological process	22	90	2442	16161	1.61772	0.0134025	0.0653314	1.87281	PIK3C3//ULK1//ATG12//ATG4C//MAP1LC3B//WIPI2//ATG13//FADS1//BMPR2//GAS2L1//WIPI1//PRKAA1//RRP8//NUAK2//C-JUN//OXCT1//ADM//CPS1//PFKFB1//CCKAR//ATG7//WDR45L
GO:0051046	regulation of secretion	Biological process	79	412	2442	16161	1.26897	0.0136395	0.0664112	1.8652	SNCA//IL10//APOA1//ADORA2A//AGTR2//NPR1//IFNG//IL1B//SLC2A1//PRKACA//CPT1A//HNF4A//ITPR3//IQGAP1//CACNA2D2//CACNA1A//P2RY1//NAPA//CHRNA3//SNCG//CHRNA7//PTPN11//CDC42//SNAP23//SYT1//NF1//RAB3A//OXCT1//RBP4//NNAT//SLC30A8//CD38//MAPK9//CRHR1//CXCL12//CHRNB2//ADRBK1//PPP3CB//MS4A2//FCER1G//PLD2//CCR2//SYK//BCR//RAB27A//STXBP5//STXBP3//REST//CDK5//SIRT4//PDE3B//NOS1//PDE8B//NPY1R//KCNC3//ACTN1//SYT12…
GO:0045927	positive regulation of growth	Biological process	35	160	2442	16161	1.44767	0.0138554	0.0669571	1.85838	TGFBR1//RHOA//IGFBP1//ADAM17//HBEGF//ACSL4//RHOB//EXTL3//SUPV3L1//PSMD10//PTK2B//LEF1//CD38//SFRP2//INO80//USP47//RPS6KA3//SGK1//H3F3A//UBL5//GH1//GHRHR//GHRH//BBS4//HOPX//MYOD1//NDEL1//MAP1B//IL7//CACNA2D2//NLGN4X//INSR//SEMA4D//CXCL12//TFCP2L1
GO:0014066	regulation of phosphatidylinositol 3-kinase cascade	Biological process	14	50	2442	16161	1.85302	0.0138649	0.0669571	1.85808	PN-1//SLC9A3R2//SLC9A3R1//TSC2//CCL5//TEK//SOX9//GH1//KDR//PLD2//PDGFRB//SEMA4D//FLT3//F2R
GO:0032675	regulation of interleukin-6 production	Biological process	14	50	2442	16161	1.85302	0.0138649	0.0669571	1.85808	IL10//FOXP3//CSK//BPI//CHRNA7//TNFAIP3//MYD88//IL1B//FCER1G//CCR5//TLR7//TLR1//TLR6//F2R
GO:0045598	regulation of fat cell differentiation	Biological process	14	50	2442	16161	1.85302	0.0138649	0.0669571	1.85808	GATA2//TGFB1//INSIG1//ID4//SOD2//JAG1//LRP6//TRIB3//WWTR1//PPARD//ID2//FNDC3B//SFRP2//LPIN1
GO:0046460	neutral lipid biosynthetic process	Biological process	14	50	2442	16161	1.85302	0.0138649	0.0669571	1.85808	MOGAT2//FITM2//SCARB1//NR1H2//ACSL6//GPAT//ACSL4//AGPAT1//ELOVL3//ACSL5//LPIN1//ELOVL1//HSD17B12//AGPAT9
GO:0046463	acylglycerol biosynthetic process	Biological process	14	50	2442	16161	1.85302	0.0138649	0.0669571	1.85808	MOGAT2//FITM2//SCARB1//NR1H2//ACSL6//GPAT//ACSL4//AGPAT1//ELOVL3//ACSL5//LPIN1//ELOVL1//HSD17B12//AGPAT9
GO:0009792	embryo development ending in birth or egg hatching	Biological process	82	430	2442	16161	1.26203	0.0138768	0.0669571	1.85771	TGFBR1//VEGFA//ATP7A//IHH//CTNNB1//SLC34A2//SRSF1//ZFAND5//KDM1A//KEAP1//RARRES2//EGFL8//ACVR1B//TAB1//ZMIZ1//MYO1E//SMAD2//PYGO2//AMOT//APBA1//FOXA2//KIDINS220//SMO//GJA1//GLI2//NMT1//MBNL1//RRN3//POFUT1//ATM//TBX18//LEF1//MEOX2//DLL1//CAPN2//PSMC3//XAB2//NASP//NLE1//HOPX//SRF//ADA//NDEL1//SBDS//BRD4//SMARCB1//RBBP8//BCL10//TSC1//RGMA//TSC2//DEAF1//IFT122//BBS4//APAF1//LRP6//PTCH1//GATA2//ADM//E…
GO:0016050	vesicle organization	Biological process	25	106	2442	16161	1.56083	0.013877	0.0669571	1.85771	CAV2//EEA1//STX6//AP2S1//RAB3A//SYP//DLG4//ANXA2//LYST//PN-1//COPZ1//ARF4//SEC24C//SEC23A//SEC31A//PREB//RAB8A//EPS15//CLINT1//HIP1//AP2B1//VAMP7//STX5//ABCA1//F2R
GO:0000087	M phase of mitotic cell cycle	Biological process	58	290	2442	16161	1.32359	0.0140081	0.0674374	1.85362	INO80//GORASP1//PES1//XPO1//CDC20//MAPRE1//PMF1//DSN1//RANGAP1//CENPM//NUDC//NDEL1//KIF2C//CENPI//CKAP5//RCC2//STAG1//CLASP1//KIF2A//ENSA//RAN//CAB39L//CDK11B//RGS14//NCAPG//SMC2//PAPD7//CHMP1A//CDC23//CDC42//PRMT5//PIN1//CDK13//RCC1//PIN1//BORA//ATM//ANAPC7//ANAPC1//CDC16//KIF3B//NEK6//DSCC1//BMP7//CHEK1//TP44//INSR//IL1B//AURKA//PDGFRB//HOXA13//KIF23//RHOA//RHOB//KIF11//CDC25C//CDC25B//MPHOSPH9
GO:0044283	small molecule biosynthetic process	Biological process	58	290	2442	16161	1.32359	0.0140081	0.0674374	1.85362	PTGES//PTGIS//UGP2//GLS//SARDH//MAT1A//ALDH18A1//ALDH4A1//GATM//SCD//SCD5//CHKB//ABHD5//AGPAT1//STAR//HSD17B4//ACOT8//HSD3B7//GGT1//GSS//CNDP2//GCLC//NAGS//MTR//BHMT//MMAB//FAR1//CPS1//ELOVL3//ELOVL1//ALOX5AP//ALOX5//PTGS1//ACSS2//ENOPH1//ADI1//MAPK9//TAT//CCBL1//CYP27B1//SNCA//CHRNA7//ATP7A//PLP1//PKM//ACADL//INSIG1//TRIB3//HNF4A//NR1H2//APOA5//KDM3A//CKM//FADS1//SPTLC2//PLOD1//IFNG//FGFR4
GO:0051249	regulation of lymphocyte activation	Biological process	51	250	2442	16161	1.35006	0.0141356	0.0679749	1.84969	AHR//IL10//ATM//IL7//NFATC2//CD38//CHRNB2//ADA//CD3D//CD3E//CAV1//SLA-DMA//CD3G//ICOS//CDC42//FYN//CSK//PTPN11//PIK3R3//VAV1//MAP3K14//RAC1//HPS1//LYST//IL23RA//IL15RA//FOXP3//IHH//GLI2//CCL5//TP44//IL1B//IL12RB1//JAK3//CTNNB1//ID2//BTK//SART1//MYB//ADORA2A//CCR2//CBLB//TGFB1//IL27RA//MYD88//TNFAIP3//BCL10//THY1//TRAF2//HSPH1//IFNG
GO:0043154	negative regulation of cysteine-type endopeptidase activity involved in apoptotic process	Biological process	15	55	2442	16161	1.80489	0.0141979	0.0681978	1.84778	PRDX5//THBS1//ADORA2A//SNCA//SFN//XIAP//SERPINB9//IGBP1//LEF1//WNT9A//USP47//RPS6KA3//TNFAIP3//SIAH2//DHCR24
GO:0002824	positive regulation of adaptive immune response based on somatic recombination of immune receptors built from immunoglobulin superfamily domains	Biological process	11	36	2442	16161	2.02215	0.0143472	0.0682154	1.84323	FCER1G//IL23RA//ABCB9//ADA//IL1B//TRAF2//CCR2//IL12RB1//IL27RA//FOXP3//PRR2
GO:0006637	acyl-CoA metabolic process	Biological process	11	36	2442	16161	2.02215	0.0143472	0.0682154	1.84323	SNCA//ACSL4//ELOVL3//ACSL5//ELOVL1//HSD17B12//ACSL6//HNF4A//ACADSB//ACOT8//ACOT4
GO:0035383	thioester metabolic process	Biological process	11	36	2442	16161	2.02215	0.0143472	0.0682154	1.84323	HNF4A//ACADSB//ACOT8//ACOT4//SNCA//ACSL4//ELOVL3//ACSL5//ELOVL1//HSD17B12//ACSL6
GO:0043525	positive regulation of neuron apoptotic process	Biological process	11	36	2442	16161	2.02215	0.0143472	0.0682154	1.84323	RHOA//C-JUN//TP53//CCL3L1//CDK5//TFAP2A//ATM//RHOB//EPHA7//BAG1//NF1
GO:0043535	regulation of blood vessel endothelial cell migration	Biological process	11	36	2442	16161	2.02215	0.0143472	0.0682154	1.84323	TGFB1//THBS1//AMOT//ANGPT2//AGTR2//DLL4//VASH1//VEGFA//EFNA1//ACVRL1//NF1
GO:1901216	positive regulation of neuron death	Biological process	11	36	2442	16161	2.02215	0.0143472	0.0682154	1.84323	RHOA//C-JUN//TP53//CCL3L1//CDK5//TFAP2A//ATM//RHOB//EPHA7//BAG1//NF1
GO:0002822	regulation of adaptive immune response based on somatic recombination of immune receptors built from immunoglobulin superfamily domains	Biological process	16	60	2442	16161	1.76478	0.014369	0.0682154	1.84257	FCER1G//PPP3CB//IL23RA//ABCB9//TNFAIP3//ADA//IL1B//BTK//FOXP3//TRAF2//CCR2//IL12RB1//IL27RA//PRR2//JAK3//TGFB1
GO:0022037	metencephalon development	Biological process	16	60	2442	16161	1.76478	0.014369	0.0682154	1.84257	FOXP3//LSAMP//NR2C2//NLGN4X//LRP6//DAB1//ATG7//PN-1//DIXDC1//SMO//GLI2//GLI1//CDK5//ATP7A//ULK1//FZD4
GO:0007019	microtubule depolymerization	Biological process	9	27	2442	16161	2.20598	0.0143954	0.0682154	1.84178	MAP2//GAS2L1//KATNB1//MAP1B//MID1//CLASP1//SBDS//KIF2C//SGK1
GO:0035710	CD4-positive, alpha-beta T cell activation	Biological process	9	27	2442	16161	2.20598	0.0143954	0.0682154	1.84178	FOXP3//ATP7A//SATB1//LEF1//BCL3//MYB//JAK3//RORC//IL23RA
GO:0048260	positive regulation of receptor-mediated endocytosis	Biological process	9	27	2442	16161	2.20598	0.0143954	0.0682154	1.84178	GH1//SCYL2//AHI1//VTN//PLD2//LDLRAP1//APOA5//HIP1//SYNJ1
GO:0071560	cellular response to transforming growth factor beta stimulus	Biological process	9	27	2442	16161	2.20598	0.0143954	0.0682154	1.84178	STAR//SOX9//HYAL2//STK16//WNT4//LIMS1//APAF1//NOX4//PDE2A
GO:0050773	regulation of dendrite development	Biological process	17	65	2442	16161	1.73084	0.014409	0.0682154	1.84137	CHRNA3//SEMA4D//CHRNB2//CAPRIN1//NUMB//SGK1//SHANK1//NLGN1//CDK5//SIPA1L1//PDLIM5//LRRK2//EFNA1//RHOA//CDC20//RHOB//CAMK1D
GO:0007269	neurotransmitter secretion	Biological process	27	117	2442	16161	1.52722	0.0144634	0.0683973	1.83973	SNCA//NLGN1//NAPA//CHRNA3//ADORA2A//CDK5//RIMS1//SYT3//SYT2//SYT1//APBA1//PIP5K1C//SNPH//SYNJ1//NF1//RAB3A//SNCG//KCNC3//ACTN1//SYT12//GAD2//SLC22A2//GLS//RAB14//SLC6A12//AP2S1//AP3M2
GO:0008286	insulin receptor signaling pathway	Biological process	36	166	2442	16161	1.43522	0.014495	0.0684711	1.83878	OGT//TSC2//RPS6KB1//RELA//PTPRE//GRB10//INPPL1//ADIPOR1//INSR//FOXO1//IGFBP1//IGF1R//EIF4G1//PIK3C3//FOXO4//SLC2A8//FGFR4//PRKAA1//YWHAB//TSC1//ATP6V1C1//SHC1//PRKAB1//ATP6V1D//CAB39//PTPN11//PIK3R1//GAB1//PIK3R3//PDE3B//TRIB3//ATP6V0A4//KL//EEF2K//MAP2K2//EIF4EBP1
GO:0010639	negative regulation of organelle organization	Biological process	34	155	2442	16161	1.45168	0.0145157	0.0684928	1.83816	MAP2//GAS2L1//KATNB1//MAP1B//MID1//CLASP1//CDC20//ATM//ANAPC7//CDC23//ANAPC1//CDC16//KANK1//FOXP3//SNCA//MAPRE1//TBCD//SGK1//ERCC4//TERF2IP//POT1//TERF2//SHANK1//SET//SBDS//BMP7//CHEK1//WAPAL//ARAP1//KDM1A//DNMT1//DNMT3B//PSMD10//SPI1
GO:0045637	regulation of myeloid cell differentiation	Biological process	29	128	2442	16161	1.49938	0.0148594	0.0700376	1.828	NME1//KDM1A//C1QC//OGT//LEF1//NFKBIA//PTK2B//CDK6//DLL1//HMGB1//JAG1//SPI1//KLF13//LMO2//GAS2L1//ARNT//GATA2//ID2//ACVR1B//MAPK14//SCIN//C-JUN//CTNNB1//CCL3L1//PIGE-108A11.3//NF1//IFNG//IL17A//IL23RA
GO:0007611	learning or memory	Biological process	31	139	2442	16161	1.47594	0.0150969	0.0709998	1.82111	CHRNB2//PPP3CB//C-JUN//FYN//AAAS//EPHB2//SYNJ1//SLC24A2//DLG4//PLK2//CRHR1//ITGA5//TRPM7//CHRNA7//SRF//RASGRF1//NTF4//SHANK1//RGS14//SGK1//BTG2//CLN8//APP//CDK5//TANC1//NF1//FOXP3//STS//EGR2//CALB1//GRPR
GO:0050727	regulation of inflammatory response	Biological process	31	139	2442	16161	1.47594	0.0150969	0.0709998	1.82111	FCER1G//SERPING1//F12//PIK3CG//CCL5//FOXP3//FCGR2B//CCR5//CD59//TEK//ADORA2A//BCR//CHRNA7//TYRO3//TNFAIP3//ADA//TNFRSF1A//CCR2//CCL3L1//ACE//TLR7//PDE2A//DUSP10//MYD88//GGT1//HMGB1//PARK7//SLC7A2//XIAP//RELA//MGLL
GO:0006417	regulation of translation	Biological process	37	172	2442	16161	1.42363	0.0151134	0.0709998	1.82064	SECISBP2//EIF4G1//IMPACT//CTIF//NCBP2//EIF5B//EIF4H//MTRF1//RHOA//THBS1//EIF4A3//ABCF1//CDK4//RHOB//SAMD4A//PTK2B//SAMD4B//BCL3//PTGFRN//IGFBP5//PRKAA1//TSC1//RNF139//RFC4//CALR//CAPRIN1//IGF2BP1//RBM4B//EIF2C4//RPS6KA3//FMR1//EIF4EBP3//EIF4EBP1//CCL5//RPS6KB1//APP//ATXN2
GO:0070997	neuron death	Biological process	33	150	2442	16161	1.45595	0.0152035	0.0713446	1.81806	SNRK//HSPCB//RHOA//C-JUN//NOR-1//ADORA2A//SNCA//AGTR2//XIAP//C5AR1//RHOB//SOD2//LGMN//SIX1//SET//TYRO3//NEFL//GCLC//RASA1//TP53//CCL3L1//CDK5//TFAP2A//ATM//EPHA7//BAG1//NF1//APP//BID//APAF1//AIFM1//CCR5//LRRK2
GO:0051051	negative regulation of transport	Biological process	55	274	2442	16161	1.32842	0.0152815	0.071632	1.81583	MTMR2//DLG4//IL10//APOA1//KEAP1//MXI1//PTK2B//NFKBIA//PSMD10//FAF1//G3BP2//NOS1//P2RY1//THBS1//EPO//PN-1//NEDD4L//NF1//STIM2//AGTR2//NR1H2//MAP1B//SNCA//CRHR1//HNF4A//PDE2A//SFRP5//WWTR1//PKIA//BMP7//PXK//CCR2//BCR//STXBP3//REST//GRB10//SIRT4//PTPN11//PDE3B//PDE8B//CDK5//RANGAP1//NPY1R//RAC1//DPH3//FOXP3//CSK//IL1B//YWHAB//RHOA//GNAI2//RHOB//SLC15A1//ADA//HMGB1
GO:0002690	positive regulation of leukocyte chemotaxis	Biological process	12	41	2442	16161	1.93696	0.015375	0.0716772	1.81319	CCL5//THBS1//RARRES2//ADAM17//CCR2//VEGFA//S100A14//CCL21//CAMK1D//CXCL12//CCL3L1//PTK2B
GO:0006305	DNA alkylation	Biological process	12	41	2442	16161	1.93696	0.015375	0.0716772	1.81319	EHMT2//BAZ2A//ATRX//ATF7IP//GATAD2A//DMAP1//DNMT1//HELLS//DNMT3B//PICK1//SPI1//MPHOSPH8
GO:0006306	DNA methylation	Biological process	12	41	2442	16161	1.93696	0.015375	0.0716772	1.81319	DNMT1//HELLS//EHMT2//DNMT3B//PICK1//SPI1//MPHOSPH8//BAZ2A//ATRX//ATF7IP//GATAD2A//DMAP1
GO:0033077	T cell differentiation in thymus	Biological process	12	41	2442	16161	1.93696	0.015375	0.0716772	1.81319	WNT4//IHH//GLI2//ADA//FOXP3//CD3D//SLA-DMA//SRF//ADAM17//CTNNB1//CDK6//RORC
GO:0090183	regulation of kidney development	Biological process	12	41	2442	16161	1.93696	0.015375	0.0716772	1.81319	IFNG//PDGFRB//SOX9//WNT4//SIX1//BMP7//CTNNB1//AGTR2//VEGFA//MAGED1//SMO//WNT2B
GO:0000302	response to reactive oxygen species	Biological process	25	107	2442	16161	1.54625	0.0155807	0.0725572	1.80741	SOD2//ATP7A//PRDX5//PTPRK//APTX//STAR//C-JUN//PPP2CB//ADAM-9//PLD2//TXNIP//RELA//TRPA1//PTK2B//SDC1//DUSP1//ADA//PXDN//PARK7//RHOB//PRKAA1//BMP7//PLK3//PRDX6//PTPRN
GO:0010038	response to metal ion	Biological process	49	240	2442	16161	1.35116	0.0156752	0.0729176	1.80479	RYR2//KCNIP1//STIM1//SYT1//STIM2//CYBRD1//CPOX//SNCA//ATP7A//ADAM-9//SOD2//HVCN1//CPS1//QDPR//CYP2R1//ACTA1//PTK2B//BAG1//STAR//CRP//CDK4//NOS1//MAPK9//CTNNB1//CYB5A//GSS//GATM//AQP9//TAT//THBS1//CYP27B1//IL1A//FGG//TXNIP//ITPR3//S100A16//ANXA7//TRPC1//SEC31A//SDC1//DUSP1//C-JUN//ALOX5AP//AQP2//TFAP2A//ID2//CALR//FBP1//NEDD4L
GO:0035023	regulation of Rho protein signal transduction	Biological process	38	178	2442	16161	1.41282	0.0157103	0.0730015	1.80382	C-JUN//SEMA4D//THY1//ARAP3//PIN1//ARHGAP1//PIN1//RAP1GDS1//CD40//ARHGAP27//CCL21//TSC1//SYDE1//RASGRF1//PTK2B//DOCK7//PIP5K1A//NDEL1//TNFAIP1//F2R//RAC1//ARAP1//AKAP13//VAV2//DNMBP//TIAM2//PLEKHG3//BCR//FARP1//ARHGEF9//PLEKHG5//MCF2L//VAV1//PLEKHG6//ARHGEF12//ARHGEF33//ARHGEF3//ARHGEF15
GO:0071375	cellular response to peptide hormone stimulus	Biological process	57	286	2442	16161	1.31896	0.0157878	0.0731446	1.80168	INSR//FOXO1//IGFBP1//IGF1R//EIF4G1//PIK3C3//FOXO4//SLC2A8//FGFR4//PRKAA1//YWHAB//TSC1//ATP6V1C1//SHC1//PRKAB1//ATP6V1D//CAB39//PTPN11//PIK3R1//GAB1//PIK3R3//PDE3B//TRIB3//ATP6V0A4//KL//EEF2K//MAP2K2//EIF4EBP1//STAR//GH1//HPRT1//INSIG1//USF1//LPIN1//AKT3//ACSL6//SGK1//OGT//TSC2//RPS6KB1//RELA//PTPRE//GRB10//INPPL1//ADIPOR1//ADAM17//SOCS2//JAK3//HNF4A//CRHR1//PRKACA//ADCY5//CPS1//ADCY6//FYN//CSK//M…
GO:0043114	regulation of vascular permeability	Biological process	8	23	2442	16161	2.30189	0.0157924	0.0731446	1.80155	RAMP2//ADORA2A//AMOT//PTPRJ//PDE2A//VEGFA//TEK//NPR1
GO:0045022	early endosome to late endosome transport	Biological process	8	23	2442	16161	2.30189	0.0157924	0.0731446	1.80155	LYST//MAP2K2//MTMR2//EEA1//SNX16//LMTK2//HOOK1//AKTIP
GO:0050870	positive regulation of T cell activation	Biological process	32	145	2442	16161	1.46051	0.0159192	0.0736524	1.79808	CD3D//CD3E//CAV1//SLA-DMA//CD3G//ICOS//CDC42//FYN//CSK//PTPN11//PIK3R3//VAV1//MAP3K14//RAC1//FOXP3//IHH//GLI2//ADA//CCL5//TP44//IL1B//IL23RA//IL12RB1//JAK3//IL7//SART1//MYB//CCR2//HSPH1//BCL10//THY1//TRAF2
GO:0001936	regulation of endothelial cell proliferation	Biological process	20	81	2442	16161	1.63406	0.0159975	0.0737837	1.79595	ENG//THBS1//CAV2//AIMP1//NR2F2//VASH1//KRIT1//NF1//ARNT//TEK//C-JUN//VEGFA//KDR//CXCL12//CDH13//BMPR2//BMP6//NRP1//AGGF1//ACVRL1
GO:0032787	monocarboxylic acid metabolic process	Biological process	69	356	2442	16161	1.28269	0.0159978	0.0737837	1.79594	HSD17B4//ACOT4//PTGES//PTGIS//HAO1//CPT1A//ACSL6//UGP2//ACSL4//FABP2//MECR//SCD//SCD5//PPARD//ACADSB//ALOX12//ALOX5//TNFRSF1A//STAR//ACOT8//HSD3B7//SNCA//SLCO1A2//NPC1//ARV1//ACOX3//SLCO1B3//FAAH//ECI2//LPIN1//HOGA1//FAR1//PDK3//PDK4//PDHA1//PDK2//ELOVL3//ELOVL1//FADS1//MGLL//GGT1//ALOX5AP//PTGS1//ADIPOR1//MAPK14//ACSS2//MAPK9//TYSND1//ACADL//IVD//CRAT//ABCD1//TAT//CCBL1//PLP1//PKM//INSIG1//TRIB3…
GO:0006325	chromatin organization	Biological process	94	504	2442	16161	1.2343	0.0159994	0.0737837	1.7959	TERF2//TLK1//TLK2//SOX9//H3F3A//ASF1B//H2AFY//SET//NASP//CHAF1B//SMARCB1//SUPT16H//HMGA1//SMARCD2//ARID2//FOXP3//HMGB1//MYB//BAZ2A//CHD1L//SATB1//CHD6//INO80//MEN1//ACTL6A//ARID1B//CHEK1//BAZ1B//HELLS//PAF1//PARP10//CBX2//SMARCAD1//CDK5//NCOA3//HOPX//HDAC3//SALL1//EYA3//MYSM1//ATXN7L3//IL1B//TP53//LPIN1//BAHD1//RPS6KA4//KDM1A//KDM3A//PHF8//CENPI//KDM5B//EHMT2//SETDB1//SETD7//PRMT8//GATA2//SNCA//A…
GO:0031100	organ regeneration	Biological process	13	46	2442	16161	1.87029	0.0160799	0.0740748	1.79372	TGFBR1//ADM//NOR-1//SLCO1A2//CXCL12//C5AR1//CDK4//PKM//LPIN1//PFKFB1//APOA5//CCKAR//PRPS2
GO:0032103	positive regulation of response to external stimulus	Biological process	27	118	2442	16161	1.51427	0.0161299	0.0741039	1.79237	FCER1G//PIK3CG//CCL5//THBS1//RARRES2//ADAM17//CCR2//CCR5//STK24//NDEL1//CXCL12//TNFRSF1A//CCL3L1//ACE//TLR7//PDE2A//TGFB1//PDGFRB//KDR//CDH13//VEGFA//HMGB1//CYP27B1//S100A14//CCL21//CAMK1D//PTK2B
GO:0006509	membrane protein ectodomain proteolysis	Biological process	10	32	2442	16161	2.06811	0.0163167	0.0741039	1.78737	IFNG//IL1B//ADAM-9//IL10//ADAM17//PSEN2//PSEN1//APH1A//NCSTN//BACE1
GO:0032465	regulation of cytokinesis	Biological process	10	32	2442	16161	2.06811	0.0163167	0.0741039	1.78737	IGF1R//RHOA//CDC42//RHOB//CSPP1//PKN2//CDC25B//KIF23//PRPF40A//BBS4
GO:0051702	interaction with symbiont	Biological process	10	32	2442	16161	2.06811	0.0163167	0.0741039	1.78737	CCL5//C-JUN//POU2F3//REST//SMARCB1//LEF1//ICAM-1//SCARB1//PRR2//MBL1
GO:2000106	regulation of leukocyte apoptotic process	Biological process	10	32	2442	16161	2.06811	0.0163167	0.0741039	1.78737	BTK//IL10//BCL10//ADA//CCL5//JAK3//CCL21//CXCL12//NOR-1//CCR5
GO:0030968	endoplasmic reticulum unfolded protein response	Biological process	19	76	2442	16161	1.65448	0.0163183	0.0741039	1.78733	IGFBP1//EXTL3//SHC1//TLN1//DDIT3//WIPI1//ERN1//SEC31A//SRPR//SYVN1//KDELR3//FKBP14//YIF1B//MBTPS1//HYOU1//PREB//TATDN2//ZBTB17//DERL1
GO:0034620	cellular response to unfolded protein	Biological process	19	76	2442	16161	1.65448	0.0163183	0.0741039	1.78733	IGFBP1//EXTL3//SHC1//TLN1//DDIT3//WIPI1//ERN1//SEC31A//SRPR//SYVN1//KDELR3//FKBP14//YIF1B//MBTPS1//HYOU1//PREB//TATDN2//ZBTB17//DERL1
GO:0005513	detection of calcium ion	Biological process	5	11	2442	16161	3.00815	0.0163462	0.0741039	1.78658	RYR2//KCNIP1//STIM1//SYT1//STIM2
GO:0006978	DNA damage response, signal transduction by p53 class mediator resulting in transcription of p21 class mediator	Biological process	5	11	2442	16161	3.00815	0.0163462	0.0741039	1.78658	TP53//MUC1//FOXM1//KAT5//HIPK2
GO:0032958	inositol phosphate biosynthetic process	Biological process	5	11	2442	16161	3.00815	0.0163462	0.0741039	1.78658	PLEK//PTK2B//P2RY1//SNCA//IP6K1
GO:0040019	positive regulation of embryonic development	Biological process	5	11	2442	16161	3.00815	0.0163462	0.0741039	1.78658	WNT4//RBM19//AMOT//NR2C2//FOXA2
GO:0048268	clathrin coat assembly	Biological process	5	11	2442	16161	3.00815	0.0163462	0.0741039	1.78658	AP2S1//EPS15//CLINT1//HIP1//AP2B1
GO:0051917	regulation of fibrinolysis	Biological process	5	11	2442	16161	3.00815	0.0163462	0.0741039	1.78658	THBS1//USF1//THBD//F12//FAP
GO:0071622	regulation of granulocyte chemotaxis	Biological process	5	11	2442	16161	3.00815	0.0163462	0.0741039	1.78658	CCL5//THBS1//RARRES2//S100A14//CAMK1D
GO:2001237	negative regulation of extrinsic apoptotic signaling pathway	Biological process	5	11	2442	16161	3.00815	0.0163462	0.0741039	1.78658	UNC5B//FYN//PARK7//RIPK1//SIAH2
GO:0016125	sterol metabolic process	Biological process	23	97	2442	16161	1.5692	0.0166919	0.0755911	1.77749	INSIG1//HMGCR//PMVK//NSDHL//NPC1L1//HMGCS1//DHCR24//TRERF1//LEPR//PPARD//HSD17B4//LIPE//APOA1//ABCA1//CLN6//STARD3//CLN8//SOAT1//SEC14L2//PRKAA1//ACADL//ARV1//LDLRAP1
GO:0050921	positive regulation of chemotaxis	Biological process	17	66	2442	16161	1.70462	0.0167499	0.0756369	1.77599	CCL5//THBS1//RARRES2//ADAM17//CCR2//CXCL12//KDR//CDH13//VEGFA//HMGB1//S100A14//CCL21//CAMK1D//CCL3L1//PTK2B//TGFB1//PDGFRB
GO:0055088	lipid homeostasis	Biological process	17	66	2442	16161	1.70462	0.0167499	0.0756369	1.77599	FITM2//SCARB1//NPC2//NPC1//APOA1//LDLRAP1//ABCA1//LIPG//MYLIP//APOA5//NPC1L1//SOAT1//PRKAA1//HNF4A//LYST//FGFR4//USF1
GO:0050806	positive regulation of synaptic transmission	Biological process	15	56	2442	16161	1.77266	0.0167551	0.0756369	1.77585	IFNG//CHRNB2//ADORA2A//NLGN1//GRIA4//GFAP//PLK2//CRHR1//PN-1//SNCA//NPTN//RIMS1//RGS14//SLC24A2//LGI4
GO:0003001	generation of a signal involved in cell-cell signaling	Biological process	68	351	2442	16161	1.28211	0.0168407	0.0757797	1.77364	PHEROC//SNCA//YWHAZ//FCER1G//SYK//NLGN1//GAD2//SLC22A2//GLS//RAB14//SLC6A12//AP2S1//AP3M2//IFNG//IL1B//SLC2A1//PRKACA//CPT1A//HNF4A//ITPR3//IQGAP1//CACNA2D2//CACNA1A//NAPA//RAB3A//RIMS1//SYT1//APBA1//ADORA2A//CHRNA3//SNCG//CDK5//SYT3//SYT2//PIP5K1C//SNPH//SYNJ1//P2RY1//PTPN11//NF1//GAL//HNF1A//SMAD2//CCKAR//STXBP3//OXCT1//RBP4//NNAT//SLC30A8//CD38//CXCL12//CHRNB2//PPP3CB//FZD4//SIRT4//PDE3B//REST…
GO:0023061	signal release	Biological process	68	351	2442	16161	1.28211	0.0168407	0.0757797	1.77364	PHEROC//SNCA//YWHAZ//FCER1G//SYK//NLGN1//GAD2//SLC22A2//GLS//RAB14//SLC6A12//AP2S1//AP3M2//IFNG//IL1B//SLC2A1//PRKACA//CPT1A//HNF4A//ITPR3//IQGAP1//CACNA2D2//CACNA1A//NAPA//RAB3A//RIMS1//SYT1//APBA1//ADORA2A//CHRNA3//SNCG//CDK5//SYT3//SYT2//PIP5K1C//SNPH//SYNJ1//P2RY1//PTPN11//NF1//GAL//HNF1A//SMAD2//CCKAR//STXBP3//OXCT1//RBP4//NNAT//SLC30A8//CD38//CXCL12//CHRNB2//PPP3CB//FZD4//SIRT4//PDE3B//REST…
GO:0006516	glycoprotein catabolic process	Biological process	7	19	2442	16161	2.43819	0.0169108	0.0757797	1.77183	PION//PSEN2//PSEN1//APH1A//NCSTN//DHCR24//ADAMTS9
GO:0007026	negative regulation of microtubule depolymerization	Biological process	7	19	2442	16161	2.43819	0.0169108	0.0757797	1.77183	SBDS//MAP2//GAS2L1//KATNB1//MAP1B//MID1//CLASP1
GO:0021696	cerebellar cortex morphogenesis	Biological process	7	19	2442	16161	2.43819	0.0169108	0.0757797	1.77183	PN-1//CDK5//ATP7A//ULK1//SMO//GLI2//GLI1
GO:0090189	regulation of branching involved in ureteric bud morphogenesis	Biological process	7	19	2442	16161	2.43819	0.0169108	0.0757797	1.77183	SIX1//SOX9//VEGFA//MAGED1//AGTR2//SMO//WNT2B
GO:2000107	negative regulation of leukocyte apoptotic process	Biological process	7	19	2442	16161	2.43819	0.0169108	0.0757797	1.77183	BCL10//ADA//CCL5//JAK3//CCR5//CCL21//CXCL12
GO:0015837	amine transport	Biological process	22	92	2442	16161	1.58255	0.0172314	0.0771156	1.76368	ADA//YWHAZ//FCER1G//SYK//CPT1A//P2RY1//CHRNA3//ADORA2A//SNCA//SNCG//CHRNA7//SLC22A3//PICK1//SLC6A8//CRHR1//CXCL12//CHRNB2//ADRBK1//NISCH//PARK7//SLC15A1//AQP9
GO:0006916	anti-apoptosis	Biological process	54	270	2442	16161	1.32359	0.017245	0.0771156	1.76334	BNIP3L//DDX42//MEX3D//STAR//ADM//IGF1R//CTNNB1//BTG2//PRKAA1//PTK2B//SFRP2//JAK3//SMAD7//DUSP1//RIPK1//RASA1//TGFBR1//CDH13//PTPRJ//IRAK1//MYD88//FOXO1//IL1B//VEGFA//IL7//ADAM17//MUC1//NOS3//NFKBIA//THBS1//SNCA//PSEN2//PSEN1//YWHAZ//XIAP//SOCS2//IKBKB//SERPINB9//RELA//SEMA4D//SOD2//SUPV3L1//GLO1//ANXA4//HDAC3//CBX4//BAG1//HIPK3//STAMBP//TSC22D3//GCLC//TNFAIP3//BFAR//DHCR24
GO:0045165	cell fate commitment	Biological process	36	168	2442	16161	1.41813	0.0173386	0.0773535	1.76098	SOX9//IHH//SMO//FKBP8//GATA2//JAG1//DSCAML1//DLL1//CTNNB1//FGFR4//SIX1//MEN1//IL7//JUP//NTF4//MYOD1//TBX2//RBPJ//FOXI1//GLI2//FOXA2//SALL1//EPAS1//TGFBR1//ID2//CDC42//TFAP2A//HIPK1//WNT2//WNT2B//HOXA13//NR2F2//WNT4//IL23RA//KDR//SMAD2
GO:0014911	positive regulation of smooth muscle cell migration	Biological process	6	15	2442	16161	2.64717	0.0173525	0.0773535	1.76064	CCL5//VTN//HMGB1//PDGFRB//NRP1//NOX4
GO:0048246	macrophage chemotaxis	Biological process	6	15	2442	16161	2.64717	0.0173525	0.0773535	1.76064	PTK2B//CCL5//THBS1//RARRES2//EDNRB//CCL3L1
GO:0048814	regulation of dendrite morphogenesis	Biological process	11	37	2442	16161	1.96749	0.0176987	0.0787323	1.75206	CAPRIN1//NUMB//SGK1//CDK5//SIPA1L1//PDLIM5//LRRK2//EFNA1//CHRNA3//SEMA4D//CHRNB2
GO:0050885	neuromuscular process controlling balance	Biological process	11	37	2442	16161	1.96749	0.0176987	0.0787323	1.75206	NOR-1//APP//HEXA//CLIC5//ADCY5//BCR//SHANK1//CNTNAP1//NEFL//CLN8//DLG4
GO:0052548	regulation of endopeptidase activity	Biological process	45	219	2442	16161	1.35985	0.0178912	0.079506	1.74736	MAPK9//COL4A3//TNFSF10//FADD//SNCA//NOD1//MTCH1//TRAF2//MUL1//F2R//HIP1//AIFM1//RIPK1//TP53//APAF1//AIFM3//RENBP//VTN//PN-1//SERPINC1//CST7//SERPINB5//SERPINB8//RECK//PRDX5//THBS1//ADORA2A//SFN//XIAP//SERPINB9//IGBP1//LEF1//WNT9A//USP47//RPS6KA3//TNFAIP3//SIAH2//DHCR24//RHOA//HMGB1//RHOB//SOX7//REST//MEN1//EPHA7
GO:0000187	activation of MAPK activity	Biological process	27	119	2442	16161	1.50155	0.0179456	0.0795824	1.74604	PTPLAD1//GAB1//MUL1//MAP4K2//RIPK1//MAP3K2//MAPK9//IRAK1//CXCR4//INSR//IL1B//THBS1//LRRK2//C5AR1//IKBKG//NOD1//EFNA1//PRKAA1//TAB1//SHC1//MAPK14//PTPN11//MAPKAPK3//CHRNA7//TAB3//MAPK10//MAP2K2
GO:0030336	negative regulation of cell migration	Biological process	27	119	2442	16161	1.50155	0.0179456	0.0795824	1.74604	ADA//ACVRL1//NR2F2//KRIT1//IGFBP5//ANGPT2//TGFB1//THBS1//AGTR2//DLL4//VASH1//VCL//CCR5//MAGI3//PTPRK//STK24//SRF//NISCH//BCR//THY1//ARAP3//PTPRU//SFRP2//SMAD7//ROBO4//PTPRJ//NF1
GO:0051091	positive regulation of sequence-specific DNA binding transcription factor activity	Biological process	37	174	2442	16161	1.40726	0.0179977	0.079731	1.74478	SMO//STK36//VEGFA//CAMK1D//CRTC1//RPS6KA4//IRAK1//TRAF5//MYD88//CLU//IL1B//CD40//AR//NFKBIA//IKBKB//BCL10//IKBKG//NOD1//CHUK//RELA//TAB1//UBE2V1//TRAF2//TAB3//TERF2IP//RIPK1//BTK//DDX58//IL10//JUP//MAVS//KDM1A//SMARCB1//HMGN3//LRP6//FZD4//HIPK2
GO:0009063	cellular amino acid catabolic process	Biological process	24	103	2442	16161	1.54204	0.0181139	0.0801625	1.74199	ARG1//NOS3//NOS1//DDO//ASPA//GLS//CPS1//SARDH//IBA57//UROC1//IVD//DLST//QDPR//PCBD1//TAT//CCBL1//GSTZ1//ALDH4A1//CCBL2//ACADSB//AUH//BCKDK//ACADL//ENOSF1
GO:0044271	cellular nitrogen compound biosynthetic process	Biological process	72	376	2442	16161	1.26726	0.0183813	0.0812617	1.73562	ARG1//NAGS//CPS1//OAS1//NME1//RP2//HPRT1//ADSS//ADSL//PRPS2//ATP5E//NPR2//DPYD//MAT1A//OAZ1//SMOX//CHKB//QDPR//PCBD1//ME1//FLAD1//TGFB1//ATP7A//ATP2B4//PKM//ATP2A1//MOCS3//MOCS1//MOCS2//SPTB//CPOX//NOS3//SLC7A2//NOS1//EDNRA//ADORA2A//CAP2//P2RY11//EDNRB//GABBR2//SRM//PRPSAP1//ATIC//ADA//MMAB//RRM2B//PMM1//PDE2A//RAMP2//ADM//MC2R//ABCA1//NPPC//NPR1//GUCY1A2//GMDS//SNCA//CHRNA7//ATP5L//CDA//GMPR//I…
GO:0048488	synaptic vesicle endocytosis	Biological process	9	28	2442	16161	2.12719	0.0184359	0.0814189	1.73434	SYNJ1//EEA1//AP2S1//RAB3A//SYP//DLG4//SNCA//CDK5//PIP5K1C
GO:0048729	tissue morphogenesis	Biological process	73	382	2442	16161	1.26468	0.01849	0.0815734	1.73306	VEGFA//IHH//CTNNB1//CXCL12//PLXND1//SRF//LEF1//NRP1//SFRP2//WNT4//SALL1//TIMELESS//PTCH1//NOR-1//PRKACA//BMPR2//SMAD2//BCL10//TSC1//RGMA//TSC2//DEAF1//IFT122//BBS4//APAF1//LRP6//CAB39L//AHI1//SMO//GJA1//VCL//ENG//ADM//SERPINB5//FRAS1//JAG1//RYR2//HEY1//SOX9//IFNG//TFAP2A//JUP//TBX18//PPP1R7//NUMB//ATP7A//IGFBP5//CDC42//KRT27//ACTA1//TCAP//WNT2//TGFBR3//SMAD7//DVL3//DESI2//SFRP5//EAF1//DIXDC1//RAC…
GO:0032496	response to lipopolysaccharide	Biological process	38	180	2442	16161	1.39712	0.0186307	0.0821095	1.72977	IRAK1//CCL5//MYD88//SCARB1//TGFB1//IL1B//TLR4//NFKBIA//MAPK14//STAR//MAPK9//CCR5//SGMS1//RELA//ABCA1//TNFAIP3//C-JUN//CYP27B1//FMO1//ADM//ADAM17//SFTPA1//HMGB1//ACE//SNCA//IL23RA//C5AR1//TFAP2A//S100A14//SOD2//CPS1//BCR//MAPKAPK3//CCKAR//DUSP10//NOS1//RPS6KA3//IL10RA
GO:0032409	regulation of transporter activity	Biological process	26	114	2442	16161	1.50935	0.018707	0.0823369	1.728	STIM2//STIM1//SNCA//SGK1//EPO//SLC9A3R1//CACNA2D1//ADORA2A//CACNG1//CACNA2D2//SESTD1//TPCN2//CACNB3//CACNB2//CACNA1A//RHOA//GNAI2//RHOB//CXCL12//CCKAR//JPH4//JPH1//RIPK1//PARK7//NLGN1//SHANK1
GO:0030900	forebrain development	Biological process	47	231	2442	16161	1.34651	0.0187208	0.0823369	1.72768	SLC8A3//BTG2//LEF1//CDK6//NUMB//HPRT1//BBS4//FOXP3//NOR-1//CDK5//NME1//ID4//TSC1//SRF//CHRNB2//ID2//LRP6//DAB1//NDEL1//RAC1//CRHR1//ATP7A//ATG7//WNT2B//TFAP2A//TYRO3//SALL1//NF1//GATA2//KDM1A//RBPJ//GLI2//GLI1//GHRH//SMO//LRRK2//CXCL12//EPHB2//WNT4//CTNNB1//APP//CCR5//FYN//NR2F2//CCKAR//APAF1//DIXDC1
GO:0009896	positive regulation of catabolic process	Biological process	28	125	2442	16161	1.48242	0.0190642	0.0834317	1.71978	SUPV3L1//LRRK2//PRKAA1//ULK1//ABHD5//APOA5//CPT1A//CLU//PSMD10//SMAD7//GCLC//FZR1//MYLIP//ASB9//LPCAT1//GJA1//CBLB//TNFAIP3//HMGB1//PHKG2//ARNT//INSR//IFNG//IL1B//ADAM-9//BTG2//GTPBP1//PLK3
GO:0030198	extracellular matrix organization	Biological process	28	125	2442	16161	1.48242	0.0190642	0.0834317	1.71978	FGFR4//FAP//ENG//TGFBR1//ATP7A//COL5A3//LUM//NF1//IHH//COL4A3//MYO1E//SNCA//B4GALT7//RAMP2//TFAP2A//TGFB1//GFAP//APP//COL4A2//SERPINB5//HSD17B12//APBB2//PXDN//CCDC80//CSGALNACT1//GFOD2//KAZALD1//BCL3
GO:0043062	extracellular structure organization	Biological process	28	125	2442	16161	1.48242	0.0190642	0.0834317	1.71978	FGFR4//FAP//ENG//GFAP//APP//COL4A2//SERPINB5//HSD17B12//APBB2//PXDN//CCDC80//CSGALNACT1//GFOD2//KAZALD1//BCL3//TGFBR1//ATP7A//COL5A3//LUM//NF1//IHH//COL4A3//MYO1E//SNCA//B4GALT7//RAMP2//TFAP2A//TGFB1
GO:0071705	nitrogen compound transport	Biological process	28	125	2442	16161	1.48242	0.0190642	0.0834317	1.71978	ADA//YWHAZ//FCER1G//SYK//CPT1A//AQP9//P2RY1//CHRNA3//ADORA2A//SNCA//SNCG//CHRNA7//SLC22A3//SLC22A12//PICK1//SLC29A1//GJA1//SLC6A8//SLC52A2//CRHR1//CXCL12//CHRNB2//ADRBK1//SLC35B2//NISCH//PARK7//SLC15A1//SLC19A1
GO:0042542	response to hydrogen peroxide	Biological process	18	72	2442	16161	1.65448	0.0190673	0.0834317	1.71971	PXDN//PARK7//RHOB//PRKAA1//APTX//STAR//C-JUN//PPP2CB//ADAM-9//PLD2//TXNIP//RELA//TRPA1//SOD2//PTK2B//SDC1//DUSP1//ADA
GO:0051924	regulation of calcium ion transport	Biological process	34	158	2442	16161	1.42411	0.01913	0.0835701	1.71828	NOS1//RYR2//STIM2//STIM1//MS4A2//PTK2B//SNCA//TRPC1//THY1//F2R//CACNA2D1//ADORA2A//CACNG1//CACNA2D2//SESTD1//TPCN2//CACNB3//CACNB2//CACNA1A//RHOA//GNAI2//RHOB//CCL5//CCL3L1//ORAI1//JAK3//CXCL12//CCKAR//JPH4//JPH1//CTNNB1//PDGFRB//SLN//GJA1
GO:0006520	cellular amino acid metabolic process	Biological process	82	436	2442	16161	1.24466	0.0191863	0.0835701	1.71701	MAT1A//CNDP2//GSTA4//GSTT1//SOD2//GLO1//GSTZ1//AIMP1//EEF1E1//AIMP2//FDXACB1//SARS//TARSL2//YARS//OAZ1//PSMA4//OAZ2//PSMC6//PSMD10//PSMC3//PSMC2//PSMD2//ARG1//NOS3//NOS1//ADSS//DDO//ASPA//GCLC//NAGS//TAT//GLS//CPS1//SARDH//IBA57//UROC1//IVD//DLST//MTHFR//MTRR//QDPR//PCBD1//CCBL1//ALDH18A1//ALDH4A1//ATP7A//CCBL2//DCT//IYD//HNF4A//CKM//SLC6A8//GATM//GGT1//GSS//ENOSF1//ACADSB//AUH//BCKDK//MTR//BHMT/…
GO:0001843	neural tube closure	Biological process	13	47	2442	16161	1.83049	0.0192358	0.0835701	1.71589	TFAP2A//SFRP5//DVL3//BCL10//TSC1//RGMA//TSC2//DEAF1//IFT122//BBS4//APAF1//LRP6//PTCH1
GO:0006687	glycosphingolipid metabolic process	Biological process	13	47	2442	16161	1.83049	0.0192358	0.0835701	1.71589	CLN6//ST8SIA4//UGCG//GALC//HEXA//PRKAA1//HEXB//STS//SMPD4//PSAP//GAL3ST1//ASAH2//SMPD1
GO:0030804	positive regulation of cyclic nucleotide biosynthetic process	Biological process	13	47	2442	16161	1.83049	0.0192358	0.0835701	1.71589	EDNRA//ADORA2A//CAP2//P2RY11//RAMP2//ADM//MC2R//ABCA1//NPPC//NPR1//GUCY1A2//CALCR//NF1
GO:0042632	cholesterol homeostasis	Biological process	13	47	2442	16161	1.83049	0.0192358	0.0835701	1.71589	FGFR4//HNF4A//SCARB1//NPC2//NPC1//APOA1//LDLRAP1//ABCA1//LIPG//MYLIP//APOA5//NPC1L1//SOAT1
GO:0055092	sterol homeostasis	Biological process	13	47	2442	16161	1.83049	0.0192358	0.0835701	1.71589	SCARB1//NPC2//NPC1//APOA1//LDLRAP1//ABCA1//LIPG//MYLIP//APOA5//NPC1L1//SOAT1//FGFR4//HNF4A
GO:0032869	cellular response to insulin stimulus	Biological process	45	220	2442	16161	1.35367	0.0192935	0.0837356	1.71459	INSR//FOXO1//IGFBP1//IGF1R//EIF4G1//PIK3C3//FOXO4//SLC2A8//FGFR4//PRKAA1//YWHAB//TSC1//ATP6V1C1//SHC1//PRKAB1//ATP6V1D//CAB39//PTPN11//PIK3R1//GAB1//PIK3R3//PDE3B//TRIB3//ATP6V0A4//KL//EEF2K//MAP2K2//EIF4EBP1//OGT//TSC2//RPS6KB1//RELA//PTPRE//GRB10//INPPL1//ADIPOR1//STAR//GH1//HPRT1//INSIG1//USF1//LPIN1//AKT3//ACSL6//SGK1
GO:0007623	circadian rhythm	Biological process	22	93	2442	16161	1.56553	0.019443	0.0842134	1.71124	ID2//PER1//BHLHE41//RBM4B//HDAC3//CLOCK//CHRNB2//ADA//STAR//ARNTL//PRKAA1//TIMELESS//GHRH//PRF1//C-JUN//SFTPA1//HMGB1//CDK4//PER2//RORA//HS3ST2//RORC
GO:0016331	morphogenesis of embryonic epithelium	Biological process	22	93	2442	16161	1.56553	0.019443	0.0842134	1.71124	WNT4//BCL10//TSC1//RGMA//TSC2//DEAF1//IFT122//BBS4//APAF1//LRP6//PTCH1//TFAP2A//CTNNB1//WNT2//WNT2B//GLI2//SIX1//SOX9//SFRP5//DVL3//JUP//TBX18
GO:0016055	Wnt receptor signaling pathway	Biological process	49	243	2442	16161	1.33448	0.0194803	0.0842604	1.71041	JUP//CTNNB1//FZD4//WNT2B//LRP6//PPP2R1A//SNPH//EAF1//TMEM237//MACF1//SALL1//MED12//GRB10//TSC2//NLK//TLE1//WNT4//CDC42//WNT2//PTK7//PYGO2//NDEL1//WNT9A//SMO//BCL9L//PTPRU//DVL3//DIXDC1//RAC1//SOX7//TBX18//SOX9//CAV1//DKK3//SFRP5//BICC1//LEF1//DDIT3//SCYL2//SFRP2//CTNND1//GLI1//WWTR1//PTPRO//SIAH2//BAMBI//RAD21//STRN//LRRFIP2
GO:0035821	modification of morphology or physiology of other organism	Biological process	14	52	2442	16161	1.78175	0.0195523	0.0842604	1.7088	INSR//HYAL2//CCL5//C-JUN//POU2F3//REST//SMARCB1//LEF1//TGFB1//IFNG//MBL1//TLR1//TLR7//CCR5
GO:0043534	blood vessel endothelial cell migration	Biological process	14	52	2442	16161	1.78175	0.0195523	0.0842604	1.7088	SRF//EPHB4//EFNA1//ACVRL1//NF1//TGFB1//THBS1//AMOT//ANGPT2//AGTR2//DLL4//VASH1//VEGFA//PTK2B
GO:0045454	cell redox homeostasis	Biological process	14	52	2442	16161	1.78175	0.0195523	0.0842604	1.7088	TXNRD1//SEPW1//TXNRD2//TXN2//ERP44//DDIT3//SELT//KRIT1//TMX3//GCLC//DNAJC10//AIFM1//AIFM3//TMX4
GO:0050896	response to stimulus	Biological process	1264	8051	2442	16161	1.03901	0.019565	0.0842604	1.70852	APTX//PIK3C3//ULK1//ATG12//ATG4C//MAP1LC3B//WIPI2//ATG13//FOXN3//MAPK14//PTPN11//RAD9A//FBXO6//CLOCK//MMS19//PDE8B//CCL5//MAP3K1//TGFB1//IL1B//CCR5//CCL3L1//MAPK12//LRRK2//YWHAB//SHC1//CAMKK2//RASGRP3//MAP3K3//MAPK4//DOK4//IRAK1//CXCR4//INSR//THBS1//C5AR1//IKBKG//NOD1//EFNA1//PRKAA1//TAB1//MAPKAPK3//CHRNA7//TAB3//MAPK10//MAP2K2//PPP2R1A//RGS4//IL17RD//DUSP10//RGS3//SPRED2//DUSP1//PLK3//PRDX6//PTP…
GO:0031646	positive regulation of neurological system process	Biological process	16	62	2442	16161	1.70785	0.019579	0.0842604	1.70821	RNF10//IFNG//CHRNB2//ADORA2A//LGI4//NLGN1//GRIA4//GFAP//PLK2//CRHR1//PN-1//SNCA//NPTN//RIMS1//RGS14//SLC24A2
GO:0000288	nuclear-transcribed mRNA catabolic process, deadenylation-dependent decay	Biological process	15	57	2442	16161	1.74156	0.0196509	0.0842604	1.70662	EIF4G1//EIF4A3//CNOT1//CNOT6L//CNOT6//TNKS1BP1//PATL1//EXOSC3//EDC3//EXOSC7//DDX6//XRN1//DIS3//DCP1A//BTG2
GO:0032640	tumor necrosis factor production	Biological process	15	57	2442	16161	1.74156	0.0196509	0.0842604	1.70662	FOXP3//BPI//CHRNA7//TNFAIP3//MYD88//FCER1G//CCR5//CCL3L1//FADD//MAVS//RIPK1//TLR1//CCR2//THBS1//BCL3
GO:0032680	regulation of tumor necrosis factor production	Biological process	15	57	2442	16161	1.74156	0.0196509	0.0842604	1.70662	FOXP3//BPI//CHRNA7//TNFAIP3//MYD88//FCER1G//CCR5//CCL3L1//FADD//MAVS//RIPK1//TLR1//CCR2//THBS1//BCL3
GO:0090317	negative regulation of intracellular protein transport	Biological process	15	57	2442	16161	1.74156	0.0196509	0.0842604	1.70662	KEAP1//MXI1//NFKBIA//PSMD10//FAF1//G3BP2//HNF4A//PDE2A//SFRP5//WWTR1//PKIA//BMP7//NF1//CDK5//RANGAP1
GO:0008624	induction of apoptosis by extracellular signals	Biological process	27	120	2442	16161	1.48904	0.0199191	0.0853249	1.70073	BID//FADD//SST//MAPK9//ADORA2A//TNFRSF1A//AKAP13//TNFSF10//MAGED1//PSEN2//PSEN1//VAV2//CASP10//TIAM2//NCSTN//RASGRF1//ARHGEF9//DPF2//TRAF2//PLEKHG5//MAGED2//VAV1//ARHGEF12//RIPK1//RAC1//BTK//ARHGEF3
GO:0002576	platelet degranulation	Biological process	21	88	2442	16161	1.57928	0.0200905	0.085973	1.69701	FCER1G//SYK//PLEK//PECAM1//VCL//TGFB1//VEGFA//CALU//APP//APOA1//FGG//THBS1//SERPING1//PSAP//F13A1//LAMP2//SCG3//BRPF3//TLN1//ACTN2//ACTN1
GO:0016054	organic acid catabolic process	Biological process	38	181	2442	16161	1.3894	0.0202457	0.086464	1.69367	HAO1//ARG1//NOS3//NOS1//DDO//ASPA//GLS//CPS1//SARDH//IBA57//UROC1//IVD//DLST//QDPR//PCBD1//TAT//CCBL1//GSTZ1//ALDH4A1//CCBL2//PPARD//ACADSB//FAAH//ECI2//LPIN1//ENOSF1//AUH//BCKDK//HOGA1//TYSND1//CPT1A//ACADL//HSD17B4//CRAT//ACOT8//ABCD1//ACOX3//PON3
GO:0046395	carboxylic acid catabolic process	Biological process	38	181	2442	16161	1.3894	0.0202457	0.086464	1.69367	HAO1//ARG1//NOS3//NOS1//DDO//ASPA//GLS//CPS1//SARDH//IBA57//UROC1//IVD//DLST//QDPR//PCBD1//TAT//CCBL1//GSTZ1//ALDH4A1//CCBL2//PPARD//ACADSB//FAAH//ECI2//LPIN1//ENOSF1//AUH//BCKDK//HOGA1//TYSND1//CPT1A//ACADL//HSD17B4//CRAT//ACOT8//ABCD1//ACOX3//PON3
GO:0033344	cholesterol efflux	Biological process	10	33	2442	16161	2.00544	0.0203208	0.0866981	1.69206	NFKBIA//NR1H2//ABCA1//PTCH1//SCARB1//NPC2//APOA1//ABCG4//STX12//SOAT1
GO:0060538	skeletal muscle organ development	Biological process	36	170	2442	16161	1.40145	0.0206132	0.0878104	1.68585	RHOA//MEOX2//MYOD1//PDLIM3//FOXP3//CDK5//RHOB//NR2F2//MAPK14//SIX1//MBNL1//FOXP1//NF1//SKIL//CAPN2//NOS1//DYRK1B//RAC1//LRRK2//CACNA2D2//CACNB2//MAML1//HDAC3//BHLHE41//BCL9L//SOX9//TGFB1//HMGB1//BTG1//IGFBP5//TSC22D3//SLC23A2//CAV2//ACTA1//RCAN1//APP
GO:0001937	negative regulation of endothelial cell proliferation	Biological process	8	24	2442	16161	2.20598	0.0206226	0.0878104	1.68566	ENG//THBS1//CAV2//AIMP1//NR2F2//VASH1//KRIT1//NF1
GO:0060560	developmental growth involved in morphogenesis	Biological process	26	115	2442	16161	1.49623	0.0207996	0.0884758	1.68195	THBS1//NPPC//RARG//SMURF1//CCR5//SEMA4F//NDEL1//MAP1B//APP//ULK1//SEMA4D//PPP3CB//CDK5//NLGN3//CXCL12//SEMA3F//NRP1//SMO//SFRP5//EAF1//SOX9//HOXD13//SALL1//SIX1//LRP6//TBX2
GO:0006639	acylglycerol metabolic process	Biological process	23	99	2442	16161	1.5375	0.0210702	0.0895378	1.67633	CPT1A//INSIG1//ACSL4//PTPN11//LPIN1//MOGAT2//FITM2//SCARB1//NR1H2//ACSL6//ABHD5//APOA5//GPAT//AGPAT1//ELOVL3//ACSL5//ELOVL1//HSD17B12//AGPAT9//LIPE//PRKACA//CPS1//MGLL
GO:0001505	regulation of neurotransmitter levels	Biological process	32	148	2442	16161	1.43091	0.0210979	0.0895667	1.67576	SV2B//SLC22A2//NOS1//SNCA//NLGN1//GAD2//GLS//RAB14//SLC6A12//AP2S1//AP3M2//NAPA//CHRNA3//ADORA2A//CDK5//RIMS1//SYT3//SYT2//SYT1//APBA1//PIP5K1C//SNPH//SYNJ1//NF1//RAB3A//SNCG//KCNC3//ACTN1//SYT12//GFAP//PARK7//CLN8
GO:0030324	lung development	Biological process	30	137	2442	16161	1.44918	0.0211677	0.0897739	1.67433	HOPX//GH1//VEGFA//ATP7A//KDR//FOXP3//BMPR2//ADA//RAD21//FOXA2//CTNNB1//NUMB//WNT2//WNT2B//FOXP1//AIMP2//FGFR4//TGFBR1//CHI3L1//RBP4//MMP14//HMGB1//EPAS1//RAB3A//TAB1//SMAD2//GLI2//GLI1//TIMELESS//EIF4EBP1
GO:0048520	positive regulation of behavior	Biological process	19	78	2442	16161	1.61206	0.0213021	0.0902542	1.67158	CCL5//THBS1//RARRES2//ADAM17//CCR2//GHRH//CXCL12//TGFB1//PDGFRB//KDR//CDH13//VEGFA//HMGB1//S100A14//CCL21//CAMK1D//CCL3L1//PTK2B//NR2C2
GO:0009101	glycoprotein biosynthetic process	Biological process	55	279	2442	16161	1.30461	0.0213717	0.0904595	1.67016	SIRT4//SIRT5//SIRT6//GNA15//PARP3//IL17A//COG2//GAL3ST1//GANAB//ST8SIA4//OGT//TRAK2//TRAK1//CTNNB1//GLCE//CSGALNACT1//HS3ST3B1//ST3GAL4//ST6GALNAC2//MUC1//B3GNT5//POFUT1//ST3GAL1//GALNT2//GALNT7//ST6GAL1//GALNT10//GALNT11//GCNT4//B4GALT5//PMM1//GNPNAT1//SEC24C//MAN2A2//SEC23A//SEC31A//STT3A//B4GALT1//MAN2A1//PRKCSH//CANX//PREB//ALG13//ALG10//STT3B//CHST3//CHSY1//SOAT1//JAK3//CSGALNACT2//ATP7A//HB…
GO:0007409	axonogenesis	Biological process	97	528	2442	16161	1.2158	0.0213981	0.0904815	1.66963	HSPCB//RHOA//NOR-1//ITGA2//COL4A3//MRLC2//ST8SIA4//UNC5B//CDC42//FYN//CD72//RHOB//VAV2//PLXND1//SEMA4D//KIF4A//YWHAB//RANBP9//COL4A2//SPTB//ITGA5//ARHGAP39//RGMA//NEO1//TRPC1//TLN1//PTPN11//TRPM2//AP2S1//PLXNA2//APBB2//DLG3//EPHA8//PLXNC1//AP2A1//GLI2//CNTNAP1//PIP5K1C//SEMA6A//NUMB//RPS6KA3//CAP2//ARHGEF12//CACNB3//CACNB2//ABL1//PTPRO//PLXNB3//MAP2K2//AP2B1//CLASP1//SIAH2//DLG4//RPS6KA4//AP2M1//…
GO:0002821	positive regulation of adaptive immune response	Biological process	11	38	2442	16161	1.91572	0.021599	0.0908815	1.66557	FCER1G//IL23RA//ABCB9//ADA//IL1B//TRAF2//CCR2//IL12RB1//IL27RA//FOXP3//PRR2
GO:0006901	vesicle coating	Biological process	11	38	2442	16161	1.91572	0.021599	0.0908815	1.66557	AP2S1//COPZ1//ARF4//SEC24C//SEC23A//SEC31A//PREB//EPS15//CLINT1//HIP1//AP2B1
GO:0032677	regulation of interleukin-8 production	Biological process	11	38	2442	16161	1.91572	0.021599	0.0908815	1.66557	ADAM17//BPI//IL1B//FADD//MAVS//TLR7//TLR5//RIPK1//BCL3//BCL10//F2R
GO:0045445	myoblast differentiation	Biological process	11	38	2442	16161	1.91572	0.021599	0.0908815	1.66557	MYOD1//SOX9//TGFB1//HMGB1//BTG1//EPAS1//SDC1//CTNNB1//MAPK12//JAG1//MBNL1
GO:0045814	negative regulation of gene expression, epigenetic	Biological process	11	38	2442	16161	1.91572	0.021599	0.0908815	1.66557	BAZ2A//RRP8//SIRT4//SIRT5//HELLS//HMGA1//PHF8//SPI1//EPC1//DNMT3B//TRIM27
[truncated: 643 more rows]
