# Supplementary material for: Identification and Analysis of the Porcine MicroRNA in Porcine Cytomegalovirus-Infected Macrophages Using Deep Sequencing
Source: PLoS One. 2016 Mar 4;11(3):e0150971. doi: 10.1371/journal.pone.0150971 (PMC4778948; doi:10.1371/journal.pone.0150971)
Supplement: S5 Table — (XLSX) [file pone.0150971.s006.xlsx]

## Sheet: Sheet1
Block Type	384-Well Block
Chemistry	SYBR_GREEN
Experiment Name	Gene-2
Experiment Run End Time	2014-05-09 16:20:45 PM CST
Experiment Type	Relative Standard Curve
Instrument Name	278881887
Instrument Serial Number	278881887
Instrument Type	ViiA 7
Passive Reference	ROX
Quantification Cycle Method	Ct
Signal Smoothing On	false
Stage/ Cycle where Analysis is performed	Stage 2, Step 2
Well	Well Position	Target Name	Sample Name	Task	Reporter	Quencher	CT	Average Ct	STDEV
1	A1	U6	Con	UNKNOWN	SYBR	None	21.882	22.112	0.201901
2	A2			UNKNOWN	SYBR	None	22.26
3	A3			UNKNOWN	SYBR	None	22.194
6	A6		PCMV	UNKNOWN	SYBR	None	22.745	22.879	0.174261
7	A7			UNKNOWN	SYBR	None	22.816
8	A8			UNKNOWN	SYBR	None	23.076
18	A18	ssc-miR-101	Con	UNKNOWN	SYBR	None	17.585	17.6347	0.0775273
19	A19			UNKNOWN	SYBR	None	17.595
20	A20			UNKNOWN	SYBR	None	17.724
22	A22		PCMV	UNKNOWN	SYBR	None	17.792	17.835	0.0528484
23	A23			UNKNOWN	SYBR	None	17.819
24	A24			UNKNOWN	SYBR	None	17.894
25	B1	ssc-miR-7	Con	UNKNOWN	SYBR	None	19.804	19.5787	0.321897
26	B2			UNKNOWN	SYBR	None	19.21
27	B3			UNKNOWN	SYBR	None	19.722
29	B5		PCMV	UNKNOWN	SYBR	None	18.845	18.9197	0.142514
30	B6			UNKNOWN	SYBR	None	18.83
31	B7			UNKNOWN	SYBR	None	19.084
33	B9	ssc-miR-128	Con	UNKNOWN	SYBR	None	17.717	17.8023	0.104582
35	B11			UNKNOWN	SYBR	None	17.771
36	B12			UNKNOWN	SYBR	None	17.919
37	B13		PCMV	UNKNOWN	SYBR	None	17.907	17.9567	0.0436621
38	B14			UNKNOWN	SYBR	None	17.974
40	B16			UNKNOWN	SYBR	None	17.989
42	B17	ssc-miR-novel-chr6_30729	Con	UNKNOWN	SYBR	None	16.723	16.698	0.0349992
43	B18			UNKNOWN	SYBR	None	16.713
44	B20			UNKNOWN	SYBR	None	16.658
46	B22		PCMV	UNKNOWN	SYBR	None	16.917	16.87	0.0408531
47	B23			UNKNOWN	SYBR	None	16.843
48	B24			UNKNOWN	SYBR	None	16.85
49	C1	ssc-miR-155-5p	Con	UNKNOWN	SYBR	None	18.073	18.0663	0.0133166
50	C2			UNKNOWN	SYBR	None	18.075
51	C3			UNKNOWN	SYBR	None	18.051
54	C6		PCMV	UNKNOWN	SYBR	None	17.216	17.2333	0.0161657
55	C7			UNKNOWN	SYBR	None	17.248
56	C8			UNKNOWN	SYBR	None	17.236
57	C9	ssc-miR-196b-5p	Con	UNKNOWN	SYBR	None	17.659	17.6633	0.00665796
59	C11			UNKNOWN	SYBR	None	17.66
60	C12			UNKNOWN	SYBR	None	17.671
61	C13		PCMV	UNKNOWN	SYBR	None	18.063	17.992	0.0725468
62	C14			UNKNOWN	SYBR	None	17.995
63	C15			UNKNOWN	SYBR	None	17.918
65	C17	ssc-miR-18a	Con	UNKNOWN	SYBR	None	15.945	16.0473	0.181594
66	C18			UNKNOWN	SYBR	None	15.94
68	C20			UNKNOWN	SYBR	None	16.257
69	C21		PCMV	UNKNOWN	SYBR	None	18.212	18.3557	0.166404
71	C23			UNKNOWN	SYBR	None	18.538
72	C24			UNKNOWN	SYBR	None	18.317
73	D1	ssc-miR-19b	Con	UNKNOWN	SYBR	None	14.937	14.95	0.0269628
75	D3			UNKNOWN	SYBR	None	14.932
76	D4			UNKNOWN	SYBR	None	14.981
77	D5		PCMV	UNKNOWN	SYBR	None	15.742	15.744	0.0017322
79	D7			UNKNOWN	SYBR	None	15.745
80	D8			UNKNOWN	SYBR	None	15.745
81	D9	ssc-miR-24-3p	Con	UNKNOWN	SYBR	None	15.017	15.0517	0.0316439
82	D10			UNKNOWN	SYBR	None	15.059
84	D12			UNKNOWN	SYBR	None	15.079
85	D13		PCMV	UNKNOWN	SYBR	None	17.616	17.6177	0.0395266
86	D14			UNKNOWN	SYBR	None	17.579
88	D16			UNKNOWN	SYBR	None	17.658
89	D17	ssc-miR-novel-chr5_29857	Con	UNKNOWN	SYBR	None	15.797	15.8023	0.0166536
90	D18			UNKNOWN	SYBR	None	15.789
92	D20			UNKNOWN	SYBR	None	15.821
93	D21		PCMV	UNKNOWN	SYBR	None	17.824	17.766	0.0853465
95	D23			UNKNOWN	SYBR	None	17.806
96	D24			UNKNOWN	SYBR	None	17.668
Ct Threshold	0.015
